# Supplementary material for: Pure early zygotic genes in the Asian malaria mosquito Anopheles stephensi
Source: Parasit Vectors. 2018 Dec 24;11(Suppl 2):652. doi: 10.1186/s13071-018-3220-y (PMC6304767; doi:10.1186/s13071-018-3220-y)
Supplement: Supplementary file 1 — RNA-seq analysis. (XLSX 8372 kb) [file 13071_2018_3220_MOESM1_ESM.xlsx]

## Sheet: pEZGs-stringent
Gene	baseMean	log2FoldChange	lfcSE	stat	pvalue	padj	1_0-1 FPKM	2_0-1 FPKM	3_0-1 FPKM	1_2-4 FPKM	2_2-4 FPKM	3_2-4 FPKM	1_4-8 FPKM	2_4-8 FPKM	3_4-8 FPKM	1_8-12 FPKM	2_8-12 FPKM	3_8-12 FPKM
		<=-1.58				<0.05	0	0	0	>1
		<=-1.58				<0.05	0	0	0		>1
		<=-1.58				<0.05	0	0	0			>1
Gene	baseMean	log2FoldChange	lfcSE	stat	pvalue	padj	1_0-1 FPKM	2_0-1 FPKM	3_0-1 FPKM	1_2-4 FPKM	2_2-4 FPKM	3_2-4 FPKM	1_4-8 FPKM	2_4-8 FPKM	3_4-8 FPKM	1_8-12 FPKM	2_8-12 FPKM	3_8-12 FPKM
ASTEI00094	567.959	-9.89699	1.11368	-8.88671	6.29429e-19	2.30977e-16	0	0	0	30.4421	23.0411	9.13137	34.0696	48.7012	52.0498	50.3764	62.1482	95.9824
ASTEI00711	335.856	-10.4941	1.20806	-8.68673	3.73035e-18	1.15501e-15	0	0	0	34.4482	13.936	16.4331	43.3331	16.9469	38.6105	65.0361	30.097	34.7546
ASTEI01071	243.599	-9.86216	1.23761	-7.96873	1.6031e-15	3.52968e-13	0	0	0	21.2877	12.5618	6.93173	25.7129	23.7337	28.5091	42.9845	24.2541	19.8122
ASTEI01078	229.157	-5.91958	1.11697	-5.2997	1.15992e-07	8.81009e-06	0	0	0	0.94416	1.66818	1.93973	41.045	5.1196	37.672	46.4651	7.14017	14.4927
ASTEI01222	57.5321	-4.23729	1.22304	-3.46456	0.000531091	0.0154771	0	0	0	1.6134	0.490245	0.330456	0	0	0.185343	30.6112	9.29304	21.1906
ASTEI01604	348.183	-4.90183	1.06867	-4.58684	4.50002e-06	0.000247701	0	0	0	0	1.28096	0.294879	8.67019	7.60581	5.06663	70.1101	66.1684	47.1614
ASTEI01609	168.334	-4.93089	1.4327	-3.44167	0.000578129	0.0163194	0	0	0	0	1.34401	0.305561	11.9891	14.4954	5.46433	56.8787	112.309	59.9019
ASTEI01610	17.9501	-4.33856	1.26088	-3.44089	0.000579808	0.0163203	0	0	0	0	1.53009	0.887343	0	4.21853	3.47148	0	9.46427	8.46946
ASTEI01820	2482.18	-2.87216	0.934225	-3.07438	0.00210942	0.0466844	0	0	0	0	1.07602	0.780256	509.762	690.086	597.209	319.645	654.525	963.175
ASTEI02027	5.08995	-6.24532	1.63741	-3.81414	0.000136658	0.00481854	0	0	0	4.02329	1.36676	0.318458	0	0	0.088681	0.731341	0.167499	0.26098
ASTEI02047	10.729	-4.99811	1.18	-4.2357	2.27841e-05	0.00109055	0	0	0	0	1.8783	0.702006	0	0.902761	1.5483	0	0.454066	0.231178
ASTEI02319	12.0552	-5.18358	1.28906	-4.0212	5.79013e-05	0.00237061	0	0	0	0	1.10103	0.155634	1.94661	0.58018	1.02061	0	0.342849	0.304291
ASTEI02809	823.65	-7.9837	0.913304	-8.74156	2.29921e-18	7.34857e-16	0	0	0	6.11573	11.1472	6.6071	110.513	40.384	92.5847	144.65	113.393	116.981
ASTEI02909	396.509	-8.43794	1.15668	-7.29495	2.98769e-13	5.3822e-11	0	0	0	1.54201	6.89083	7.34221	36.0444	5.60458	24.0238	79.0722	27.5277	40.346
ASTEI03001	675.989	-9.16859	0.935383	-9.80196	1.10426e-22	5.21002e-20	0	0	0	24.6278	16.0021	13.7433	49.1171	14.8629	54.6585	180.85	60.7261	92.3452
ASTEI03201	92.2112	-5.34234	1.39488	-3.82996	0.000128165	0.00456784	0	0	0	1.90238	0.897123	0.419325	11.4419	20.3113	7.60151	19.3114	24.2044	8.43503
ASTEI03466	209.298	-4.63001	0.938353	-4.93419	8.04835e-07	5.07918e-05	0	0	0	0	4.49894	3.06367	48.9217	10.4533	63.1249	85.8394	29.9934	63.1533
ASTEI04200	7.21345	-5.57356	1.81035	-3.07873	0.00207888	0.046417	0	0	0	0	1.57604	0.979713	0	1.59245	1.20583	0	5.21575	0.440113
ASTEI04294	36.1872	-6.21711	1.52727	-4.07073	4.68655e-05	0.00200148	0	0	0	0	8.03154	1.10701	0	44.565	12.1248	0	13.895	5.58503
ASTEI04329	888.688	-6.23258	1.12695	-5.53047	3.19365e-08	2.7045e-06	0	0	0	0	4.88283	5.22661	275.229	45.6628	269.069	293.023	84.2278	310.066
ASTEI04443	38.7072	-7.34278	1.29464	-5.67166	1.41423e-08	1.32191e-06	0	0	0	1.28376	1.09904	0.365734	1.20645	1.67641	2.35945	1.41297	1.162	0.83736
ASTEI04494	122.312	-6.64225	1.41046	-4.70929	2.48583e-06	0.00014488	0	0	0	0	0.95022	1.63563	19.6264	1.72552	15.8057	20.9857	6.76826	14.1466
ASTEI04779	1807.84	-5.09912	0.962292	-5.29893	1.16484e-07	8.81009e-06	0	0	0	0	1.13565	1.44899	188.098	26.4711	138.121	289.32	158.147	339.389
ASTEI04846	3369.93	-7.12923	0.92114	-7.73957	9.97499e-15	1.97664e-12	0	0	0	0	9.80995	6.58318	558.387	213.96	638.623	328.865	302.107	656.76
ASTEI05241	184.345	-6.60783	0.775181	-8.52424	1.5381e-17	4.48221e-15	0	0	0	0.751509	2.70777	1.91162	6.73684	6.39109	7.29309	7.71948	10.262	8.81442
ASTEI05303	47.831	-9.02564	1.32442	-6.81479	9.43987e-12	1.58526e-09	0	0	0	0	10.6298	3.02759	17.4248	2.64836	2.7344	4.58049	3.84102	2.75077
ASTEI05375	72.8055	-5.28693	0.922909	-5.72855	1.01292e-08	1.01071e-06	0	0	0	0	1.37231	0.795626	5.72329	2.19211	5.25541	1.73487	1.73846	1.10139
ASTEI05589	16.0985	-5.39859	1.38556	-3.89633	9.76606e-05	0.00370736	0	0	0	0	1.36314	0.462851	1.82744	4.35536	4.99127	0.483678	1.22775	1.09156
ASTEI05879	326.263	-6.61772	1.10009	-6.01562	1.79204e-09	2.08889e-07	0	0	0	0	1.78678	2.23446	70.2485	21.4518	66.5152	26.3847	10.5181	22.5628
ASTEI06173	998.248	-11.2967	1.20107	-9.40548	5.17939e-21	2.23119e-18	0	0	0	54.4598	27.0379	23.1619	117.932	53.6539	106.931	177.906	108.542	112.587
ASTEI06341	423.074	-10.8221	1.41691	-7.63787	2.20853e-14	4.20809e-12	0	0	0	0	6.70249	16.3141	18.5204	7.54303	55.8922	7.36246	2.9326	6.2902
ASTEI06348	39.7579	-8.89826	1.31798	-6.75145	1.46371e-11	2.37744e-09	0	0	0	7.81983	9.54873	3.15084	4.40927	2.71831	4.27499	2.68205	0.570458	1.48358
ASTEI06731	20.5567	-4.82319	1.39817	-3.44963	0.000561345	0.0160283	0	0	0	0	1.18563	0.762359	12.3948	12.5491	8.31884	2.0662	0.436798	0.695701
ASTEI06781	32.1044	-5.93843	1.48348	-4.00303	6.25365e-05	0.00253939	0	0	0	0	3.27738	0.892832	3.93894	18.9385	4.90536	3.59481	9.7834	3.41222
ASTEI06924	1356.57	-12.7495	1.06904	-11.9261	8.65118e-33	6.12256e-30	0	0	0	179.523	166.412	99.4017	181.356	152.512	170.273	12.8404	17.0562	10.7885
ASTEI06927	118.129	-9.20902	1.60337	-5.74356	9.27084e-09	9.37301e-07	0	0	0	25.6125	11.7047	33.0492	173.232	2.46983	68.4407	0	0	1.25475
ASTEI07096	1161.34	-11.1548	1.26881	-8.79154	1.47526e-18	5.0403e-16	0	0	0	4.35296	13.6906	3.63937	64.7431	53.7939	65.4302	6.94461	5.25327	6.61241
ASTEI07106	27.5764	-5.56004	1.43693	-3.8694	0.000109104	0.00404871	0	0	0	0	1.70614	0.549883	6.06557	12.1133	6.07762	0	1.85116	1.33572
ASTEI07130	6.29344	-5.63661	1.70436	-3.30716	0.000942469	0.0247692	0	0	0	0	2.77867	0.304655	0	2.99103	1.17447	0	0	0.087004
ASTEI07147	67.1887	-8.31018	2.52932	-3.28554	0.00101788	0.0264011	0	0	0	0	2.96486	12.5557	15.6029	2.02224	42.3438	5.77185	2.54565	4.07341
ASTEI07148	32.0807	-7.27345	1.83568	-3.96226	7.42422e-05	0.00293278	0	0	0	0	2.236	9.69419	23.4712	0.873722	32.5105	10.0109	1.30147	4.13918
ASTEI07270	163.177	-7.94035	1.47757	-5.37392	7.70437e-08	6.05833e-06	0	0	0	0	3.95465	1.06532	0	34.5885	10.4392	0	18.9214	5.1797
ASTEI07457	231.445	-5.44763	0.939766	-5.79679	6.75947e-09	7.04978e-07	0	0	0	0.611953	2.72757	0.70414	49.6631	17.0071	20.2748	2.83472	4.02741	7.32139
ASTEI07876	1047.24	-5.68239	1.46182	-3.88721	0.000101402	0.00380566	0	0	0	0	3.36627	0.428652	505.078	468.91	366.718	118.953	63.5492	401.392
ASTEI07879	131.093	-5.69341	1.22104	-4.66275	3.12011e-06	0.000177667	0	0	0	0	3.21485	0.605436	49.0681	30.8279	29.9252	7.25244	18.8163	7.54113
ASTEI08253	157.533	-8.21779	1.36986	-5.999	1.98533e-09	2.28728e-07	0	0	0	0	9.65008	7.87946	39.8539	10.962	42.6703	68.934	19.2885	51.8498
ASTEI08254	37.7227	-8.00072	1.30881	-6.11297	9.77932e-10	1.19622e-07	0	0	0	0	1.76252	0.651678	0	0.771982	1.20802	0.34399	2.18208	2.03711
ASTEI08322	91.9196	-5.14235	1.02421	-5.02079	5.14592e-07	3.3324e-05	0	0	0	0	1.98532	6.25884	0	4.58193	45.6929	12.2028	4.0842	18.8718
ASTEI08438	16.6597	-5.61343	1.46028	-3.84409	0.000120999	0.00439143	0	0	0	0	1.22853	0.83484	6.67189	1.00493	6.58809	0	0	0.213652
ASTEI08634	15.6108	-6.00376	1.18924	-5.04838	4.45567e-07	2.92363e-05	0	0	0	0	4.74261	0.959095	0	1.82771	3.49334	0	0.189139	0.087329
ASTEI08773	12.7349	-6.36355	1.33117	-4.78042	1.74927e-06	0.000103783	0	0	0	1.15396	0.694079	0.567661	0	1.18462	1.67764	0.382548	0.092558	0.394661
ASTEI08774	209.599	-11.1472	1.31465	-8.4792	2.26752e-17	6.24073e-15	0	0	0	41.6214	48.3541	9.63499	37.1843	25.3587	21.0248	0	0.491257	0.356862
ASTEI09552	103.166	-5.02474	1.32146	-3.8024	0.000143301	0.00503484	0	0	0	3.40811	2.17263	1.73218	77.1849	39.7566	134.522	104.76	22.2807	55.6375
ASTEI09848	481.6	-10.5872	1.076	-9.83941	7.61559e-23	3.77276e-20	0	0	0	70.7941	47.9733	22.8132	92.9463	93.4605	110.215	8.12521	5.91558	4.36945
ASTEI10292	87.7684	-5.94283	1.48708	-3.99631	6.4338e-05	0.00260188	0	0	0	0	2.03938	1.09383	84.4298	4.63312	22.3356	26.8768	1.96653	13.6528
ASTEI10492	5.67441	-6.21392	1.51657	-4.09736	4.17885e-05	0.00183204	0	0	0	0	1.09877	0.364029	0	0.264052	0.479106	0	0	0.030272
ASTEI10951	71.6202	-5.63104	1.39347	-4.04101	5.3222e-05	0.00222499	0	0	0	1.35793	0.529355	0.126783	3.11564	4.90901	3.06531	8.43927	13.7587	9.51536
ASTEI10996	15.7208	-6.02245	1.61344	-3.73268	0.000189454	0.00627795	0	0	0	0	2.14447	1.98243	26.364	1.4981	8.20167	0	0	0.848226
ASTEI11041	167.045	-7.55468	1.26768	-5.95944	2.53108e-09	2.81774e-07	0	0	0	1.23052	3.23873	2.14061	56.7805	15.0817	26.4246	8.57455	12.7785	11.9606
ASTEI11095	59.6785	-8.76899	1.40576	-6.23788	4.43538e-10	5.85943e-08	0	0	0	0	16.9498	8.75389	19.7726	4.85505	36.6209	0	0	0.344078
ASTEI11096	149.905	-9.64108	1.56084	-6.17685	6.53913e-10	8.41424e-08	0	0	0	0	32.1321	8.74516	81.3041	11.1492	42.6152	6.57599	0.335979	0.445683
ASTEI11198	372.72	-7.30884	1.08459	-6.73879	1.59713e-11	2.54239e-09	0	0	0	0.570788	2.76614	1.54779	37.6091	21.393	23.8501	19.0519	21.5715	20.6716
ASTEI11233	7.73646	-5.12542	1.66417	-3.07986	0.00207099	0.046417	0	0	0	0	1.28567	0.697011	0	0.573351	0.357962	5.01603	0.310152	0.838846
ASTEI11385	26.1002	-4.97971	1.21586	-4.09563	4.2102e-05	0.00183765	0	0	0	0	1.4043	0.524597	7.26677	6.38604	4.31863	6.60386	1.44846	6.50721
ASTEI11470	175.074	-6.48504	1.2351	-5.2506	1.51606e-07	1.09643e-05	0	0	0	1.27441	1.20708	1.06175	51.4408	16.7432	27.1935	20.4617	7.77909	13.7564
ASTEI11635	65.9844	-4.78036	1.48533	-3.21838	0.00128918	0.0322556	0	0	0	0	1.09222	0.341401	11.1244	29.1146	32.9765	1.14083	4.18981	8.50331
ASTEI11704	22.5782	-5.39755	1.30661	-4.13095	3.61265e-05	0.00161235	0	0	0	0	1.32506	0.787564	16.7408	5.36039	9.51733	1.98793	3.85926	3.6657
ASTEI11714	333.51	-7.08228	1.15651	-6.12385	9.13395e-10	1.13124e-07	0	0	0	0	4.43052	0	0	15.5906	66.4682	0	0	49.6176
ASTEI11715	205.06	-9.89786	1.235	-8.01448	1.10607e-15	2.60927e-13	0	0	0	0	0	9.03017	0	0	0	0	0	0
ASTEI11742	4.09397	-5.23839	1.57637	-3.32307	0.000890337	0.0235868	0	0	0	0	2.18229	0.955152	0	1.27015	1.78044	0	0	0

## Sheet: pEZGs-relaxed
Gene	baseMean	log2FoldChange	lfcSE	stat	pvalue	padj	1_0-1 FPKM	2_0-1 FPKM	3_0-1 FPKM	1_2-4 FPKM	2_2-4 FPKM	3_2-4 FPKM	1_4-8 FPKM	2_4-8 FPKM	3_4-8 FPKM	1_8-12 FPKM	2_8-12 FPKM	3_8-12 FPKM
		<=-1.58				<0.05	<1	<1	<1	>1
		<=-1.58				<0.05	<1	<1	<1		>1
		<=-1.58				<0.05	<1	<1	<1			>1
Gene	baseMean	log2FoldChange	lfcSE	stat	pvalue	padj	1_0-1 FPKM	2_0-1 FPKM	3_0-1 FPKM	1_2-4 FPKM	2_2-4 FPKM	3_2-4 FPKM	1_4-8 FPKM	2_4-8 FPKM	3_4-8 FPKM	1_8-12 FPKM	2_8-12 FPKM	3_8-12 FPKM
ASTEI00094	567.959	-9.89699	1.11368	-8.88671	6.29429e-19	2.30977e-16	0	0	0	30.4421	23.0411	9.13137	34.0696	48.7012	52.0498	50.3764	62.1482	95.9824
ASTEI00139	40.2134	-5.09026	1.04485	-4.87177	1.10604e-06	6.80662e-05	0	0.160425	0	0	5.41329	1.10109	4.7798	10.9461	8.33626	0	1.41101	0.802436
ASTEI00170	2904.92	-8.7521	0.546914	-16.0027	1.22351e-57	4.04084e-54	0	0.00984	0.057526	31.7083	25.7614	18.9039	145.644	96.6505	121.222	121.44	129.986	129.156
ASTEI00214	913.191	-4.89573	0.729378	-6.7122	1.91717e-11	2.96801e-09	0.786863	0.191507	0.083442	5.9756	11.7536	5.15358	210.937	48.9099	140.022	24.8134	12.4554	30.9488
ASTEI00613	4739.75	-11.9867	0.715035	-16.7638	4.48664e-63	2.22268e-59	0	0.065204	0.055963	275.768	351.92	230.487	196.269	268.175	441.71	243.178	294.859	393.892
ASTEI00660	30.2748	-4.48484	1.21468	-3.6922	0.00022232	0.00717507	0	0.111118	0	4.02056	3.49516	0.720609	11.2574	22.3822	10.1851	4.33193	6.8671	3.03602
ASTEI00674	114.246	-4.9916	0.88402	-5.64648	1.6377e-08	1.47512e-06	0	0.024187	0.01176	0	2.077	0.371701	8.71329	5.07513	5.19041	0.497365	1.40053	0.959438
ASTEI00711	335.856	-10.4941	1.20806	-8.68673	3.73035e-18	1.15501e-15	0	0	0	34.4482	13.936	16.4331	43.3331	16.9469	38.6105	65.0361	30.097	34.7546
ASTEI00715	205.161	-3.97768	0.625779	-6.35636	2.06595e-10	2.88302e-08	0	0.193094	0.316528	0	6.03864	2.33082	19.245	15.1247	15.5888	33.8899	13.8045	21.0309
ASTEI00716	755.533	-5.19703	0.643722	-8.0734	6.83692e-16	1.6935e-13	0	0.066613	0.075353	4.08434	3.80834	1.01966	9.90181	12.5758	9.12194	18.1085	25.8442	13.3663
ASTEI00847	62.9607	-2.25168	0.661218	-3.40536	0.000660779	0.0183905	0.670438	0.31152	0.408804	0	3.4092	1.29272	3.72504	3.97957	5.04353	3.92566	3.69909	2.29533
ASTEI01071	243.599	-9.86216	1.23761	-7.96873	1.6031e-15	3.52968e-13	0	0	0	21.2877	12.5618	6.93173	25.7129	23.7337	28.5091	42.9845	24.2541	19.8122
ASTEI01078	229.157	-5.91958	1.11697	-5.2997	1.15992e-07	8.81009e-06	0	0	0	0.94416	1.66818	1.93973	41.045	5.1196	37.672	46.4651	7.14017	14.4927
ASTEI01222	57.5321	-4.23729	1.22304	-3.46456	0.000531091	0.0154771	0	0	0	1.6134	0.490245	0.330456	0	0	0.185343	30.6112	9.29304	21.1906
ASTEI01566	520.129	-3.63492	1.00342	-3.62252	0.000291742	0.00920566	0	0.090481	0.064188	1.83586	1.02749	0.618973	160.849	78.5658	96.2706	191.9	218.954	170.754
ASTEI01604	348.183	-4.90183	1.06867	-4.58684	4.50002e-06	0.000247701	0	0	0	0	1.28096	0.294879	8.67019	7.60581	5.06663	70.1101	66.1684	47.1614
ASTEI01609	168.334	-4.93089	1.4327	-3.44167	0.000578129	0.0163194	0	0	0	0	1.34401	0.305561	11.9891	14.4954	5.46433	56.8787	112.309	59.9019
ASTEI01610	17.9501	-4.33856	1.26088	-3.44089	0.000579808	0.0163203	0	0	0	0	1.53009	0.887343	0	4.21853	3.47148	0	9.46427	8.46946
ASTEI01754	321.962	-5.80069	0.695156	-8.34444	7.15494e-17	1.86556e-14	0	0.106832	0.167251	11.1649	13.3419	5.54321	33.7263	17.1166	38.7492	54.6756	29.7795	34.5802
ASTEI01814	38.7676	-5.74993	1.09717	-5.24068	1.59989e-07	1.14867e-05	0	0.100094	0	8.204	8.17898	3.20652	1.48479	5.24703	5.71742	23.976	31.6516	12.1433
ASTEI01820	2482.18	-2.87216	0.934225	-3.07438	0.00210942	0.0466844	0	0	0	0	1.07602	0.780256	509.762	690.086	597.209	319.645	654.525	963.175
ASTEI01927	90.5041	-6.80606	0.806276	-8.44135	3.13706e-17	8.40054e-15	0	0.034122	0.055663	8.94072	7.60383	3.27804	18.9724	9.90091	16.8245	0.714816	1.01998	0.715426
ASTEI02027	5.08995	-6.24532	1.63741	-3.81414	0.000136658	0.00481854	0	0	0	4.02329	1.36676	0.318458	0	0	0.088681	0.731341	0.167499	0.26098
ASTEI02047	10.729	-4.99811	1.18	-4.2357	2.27841e-05	0.00109055	0	0	0	0	1.8783	0.702006	0	0.902761	1.5483	0	0.454066	0.231178
ASTEI02065	299.014	-4.51139	0.974696	-4.62851	3.683e-06	0.000206165	0	0.080256	0.100267	0.508684	2.21242	2.28961	20.3962	2.89674	27.8358	37.584	4.21884	16.1452
ASTEI02158	356.698	-4.3816	0.991667	-4.41842	9.9427e-06	0.000513085	0	0.059132	0	0	3.14342	0.771811	46.6476	88.0451	42.9041	68.1858	61.2112	29.101
ASTEI02237	2292.03	-5.57251	1.00238	-5.55927	2.70913e-08	2.33409e-06	0	0.041221	0.162559	1.14336	5.23777	7.21399	224.939	16.785	252.963	256.799	40.8162	241.451
ASTEI02319	12.0552	-5.18358	1.28906	-4.0212	5.79013e-05	0.00237061	0	0	0	0	1.10103	0.155634	1.94661	0.58018	1.02061	0	0.342849	0.304291
ASTEI02384	2077.14	-6.54245	1.0324	-6.33711	2.34122e-10	3.22178e-08	0	0	0.027939	0.200719	1.72946	1.4373	130.808	25.0634	82.1341	174.638	103.237	115.534
ASTEI025762	19.7075	-3.88549	1.03463	-3.75545	0.000173029	0.00585109	0	0	0.100935	0	1.82219	0.652752	8.68804	4.8914	7.03074	4.59766	1.45852	2.45928
ASTEI02624	500.3	-2.90345	0.845309	-3.43478	0.000593028	0.0166451	0	0.052724	0.169804	0	1.51318	0.481425	33.8463	46.3434	30.9315	92.0244	115.153	55.4207
ASTEI02647	551.818	-4.00353	0.833767	-4.80174	1.57293e-06	9.38832e-05	0	0.057027	0.061284	0	4.27757	1.99681	112.998	99.4557	106.627	36.5729	24.429	22.4252
ASTEI02800	239.964	-7.42803	0.942297	-7.8829	3.19869e-15	6.60263e-13	0	0.051592	0	4.40298	5.38763	5.88806	33.2847	20.5976	32.4945	39.8416	19.7263	15.6056
ASTEI02809	823.65	-7.9837	0.913304	-8.74156	2.29921e-18	7.34857e-16	0	0	0	6.11573	11.1472	6.6071	110.513	40.384	92.5847	144.65	113.393	116.981
ASTEI02825	165.39	-2.7572	0.699562	-3.94132	8.10341e-05	0.00316795	0	0.553773	0.599783	2.05183	4.95592	1.94511	8.05018	8.13561	10.6321	24.4549	14.6915	5.0813
ASTEI02828	40.514	-2.47611	0.780957	-3.17062	0.00152115	0.0368499	0	0.28285	0.121085	0	1.61654	0.728413	4.21767	5.34501	4.30766	0	3.04479	2.64609
ASTEI02909	396.509	-8.43794	1.15668	-7.29495	2.98769e-13	5.3822e-11	0	0	0	1.54201	6.89083	7.34221	36.0444	5.60458	24.0238	79.0722	27.5277	40.346
ASTEI03001	675.989	-9.16859	0.935383	-9.80196	1.10426e-22	5.21002e-20	0	0	0	24.6278	16.0021	13.7433	49.1171	14.8629	54.6585	180.85	60.7261	92.3452
ASTEI03105	69.368	-5.37164	0.835005	-6.43306	1.25057e-10	1.77009e-08	0	0.12848	0	4.68238	4.72269	1.48603	1.87579	4.87038	4.83418	12.3488	8.23593	15.9592
ASTEI03106	29.7032	-6.19923	1.163	-5.33038	9.80074e-08	7.52757e-06	0	0.044564	0	4.91092	1.61421	0.682537	6.2631	1.00804	1.96464	1.05949	0.803386	2.26692
ASTEI03201	92.2112	-5.34234	1.39488	-3.82996	0.000128165	0.00456784	0	0	0	1.90238	0.897123	0.419325	11.4419	20.3113	7.60151	19.3114	24.2044	8.43503
ASTEI03203	5702.07	-8.44486	0.597226	-14.1401	2.14884e-45	3.04152e-42	0	0.07762	0.323627	39.1963	78.4148	99.3281	261.384	83.78	446.17	294.698	134.941	302.687
ASTEI03363	25.8289	-6.43096	1.15078	-5.58836	2.29218e-08	2.00982e-06	0	0.026362	0	3.10935	2.08408	0.758057	2.34635	2.39215	2.27115	0.874739	1.93169	1.29739
ASTEI03424	1059.64	-12.6271	1.05326	-11.9885	4.08101e-33	3.11036e-30	0	0.006977	0.020196	129.45	145.476	91.7003	12.3036	22.0602	93.0271	0.574448	0.443875	0.606512
ASTEI03466	209.298	-4.63001	0.938353	-4.93419	8.04835e-07	5.07918e-05	0	0	0	0	4.49894	3.06367	48.9217	10.4533	63.1249	85.8394	29.9934	63.1533
ASTEI03552	1339.08	-4.50702	0.787786	-5.72112	1.05822e-08	1.02793e-06	0.560595	0.22536	0.407834	2.44357	5.4972	10.808	153.099	10.4204	140.747	115.974	16.5546	79.0007
ASTEI03727	2047.42	-12.2006	0.886602	-13.7611	4.36752e-43	5.40917e-40	0	0	0.156906	503.224	556.816	287.729	266.37	464.164	327.452	13.1362	37.2891	36.9764
ASTEI03869	1412.83	-11.5892	1.07865	-10.7441	6.31683e-27	3.29406e-24	0	0.070772	0.066243	317.412	352.533	161.368	74.0008	584.894	355.043	22.6813	55.2098	59.1347
ASTEI04200	7.21345	-5.57356	1.81035	-3.07873	0.00207888	0.046417	0	0	0	0	1.57604	0.979713	0	1.59245	1.20583	0	5.21575	0.440113
ASTEI04240	2047.13	-3.06399	0.763946	-4.01074	6.0529e-05	0.00246799	0	0.134153	0.187411	0	2.33568	1.50171	506.369	146.954	650.342	343.265	239.976	750.968
ASTEI04241	418.656	-3.98156	1.2732	-3.12721	0.00176474	0.0411414	0	0	0.059604	0	1.39599	0.504737	193.34	33.2349	161.995	267.626	45.1592	182.054
ASTEI04277	2004.45	-8.70623	0.958587	-9.08235	1.06254e-19	4.04909e-17	0	0	0.051471	6.73827	21.9413	9.72531	312.32	167.14	304.386	213.828	161.571	270.644
ASTEI04294	36.1872	-6.21711	1.52727	-4.07073	4.68655e-05	0.00200148	0	0	0	0	8.03154	1.10701	0	44.565	12.1248	0	13.895	5.58503
ASTEI04314	46.2011	-5.30878	1.05272	-5.04292	4.5848e-07	2.98857e-05	0	0	0.053303	0.994662	2.97756	0.514841	6.31839	10.2038	6.67182	0.32019	0.174166	0.219174
ASTEI04329	888.688	-6.23258	1.12695	-5.53047	3.19365e-08	2.7045e-06	0	0	0	0	4.88283	5.22661	275.229	45.6628	269.069	293.023	84.2278	310.066
ASTEI04443	38.7072	-7.34278	1.29464	-5.67166	1.41423e-08	1.32191e-06	0	0	0	1.28376	1.09904	0.365734	1.20645	1.67641	2.35945	1.41297	1.162	0.83736
ASTEI04494	122.312	-6.64225	1.41046	-4.70929	2.48583e-06	0.00014488	0	0	0	0	0.95022	1.63563	19.6264	1.72552	15.8057	20.9857	6.76826	14.1466
ASTEI04498	242.204	-2.49849	0.569652	-4.386	1.15452e-05	0.00058964	0	0.095763	0.123336	1.08496	0.811747	0.363263	6.43969	5.72392	9.29697	18.5247	8.9363	11.9066
ASTEI04532	604.578	-3.0449	0.796866	-3.8211	0.00013286	0.00470134	0	0.193414	0.201264	0	2.13316	0.647866	82.9238	78.7184	53.1669	79.899	92.625	66.6958
ASTEI04618	2248.64	-10.917	0.694608	-15.7168	1.16093e-55	2.87563e-52	0	0.065026	0.0282	124.138	95.1502	81.6535	202.061	156.089	272.009	124.479	107.619	108.267
ASTEI04777	142.744	-4.24183	1.09023	-3.89076	9.99289e-05	0.00376462	0	0.079578	0	0	1.46227	1.46341	73.4912	14.2522	64.3421	89.4332	24.6004	62.1237
ASTEI04778	492.129	-5.30542	0.889907	-5.96176	2.49529e-09	2.80947e-07	0	0.026516	0	0	2.6279	1.3704	61.4108	52.6544	64.3468	76.3265	58.6637	58.8463
ASTEI04779	1807.84	-5.09912	0.962292	-5.29893	1.16484e-07	8.81009e-06	0	0	0	0	1.13565	1.44899	188.098	26.4711	138.121	289.32	158.147	339.389
ASTEI04846	3369.93	-7.12923	0.92114	-7.73957	9.97499e-15	1.97664e-12	0	0	0	0	9.80995	6.58318	558.387	213.96	638.623	328.865	302.107	656.76
ASTEI04860	1167.63	-5.17009	0.589061	-8.77684	1.68127e-18	5.55268e-16	0	0.272035	0.529721	5.15472	21.3915	11.096	202.957	119.132	180.327	102.914	64.66	74.0204
ASTEI04899	880.605	-13.1611	1.18528	-11.1038	1.20154e-28	7.44056e-26	0	0.027382	0	644.685	490.695	291.526	33.1033	95.7723	111.191	0.383386	3.20216	1.76013
ASTEI04965	17.9046	-3.92076	1.23848	-3.16579	0.00154663	0.0373756	0	0.050441	0.126136	0	2.51675	0.365286	0	9.05813	3.18988	0	1.03801	0.856176
ASTEI05074	447.658	-4.32994	1.27492	-3.39625	0.000683153	0.0188543	0	0	0.143198	4.51797	0.155305	0.175283	61.5353	49.7025	31.8801	43.8987	30.7009	46.0827
ASTEI05120	924.846	-12.1867	0.849425	-14.3471	1.11153e-46	1.83551e-43	0	0.043381	0	301.12	243.507	168.096	31.0431	28.0694	66.6202	12.0406	6.71436	12.2475
ASTEI05137	2637.9	-11.9209	0.826665	-14.4205	3.84711e-47	7.62343e-44	0	0	0.090932	194.175	264.06	166.756	422.249	281.533	505.657	172.432	132.468	262.872
ASTEI05241	184.345	-6.60783	0.775181	-8.52424	1.5381e-17	4.48221e-15	0	0	0	0.751509	2.70777	1.91162	6.73684	6.39109	7.29309	7.71948	10.262	8.81442
ASTEI05242	408.555	-6.41267	0.724225	-8.85453	8.40356e-19	2.97366e-16	0	0.157958	0.05719	7.46317	14.3515	8.68441	70.6303	48.7055	91.7171	34.0589	7.34349	24.439
ASTEI05303	47.831	-9.02564	1.32442	-6.81479	9.43987e-12	1.58526e-09	0	0	0	0	10.6298	3.02759	17.4248	2.64836	2.7344	4.58049	3.84102	2.75077
ASTEI05333	218.7	-2.94808	0.942938	-3.12649	0.00176908	0.0411457	0	0.370987	0.274656	0.879079	5.12977	0.772864	18.1134	45.0235	13.8717	12.6895	22.8562	6.68132
ASTEI05375	72.8055	-5.28693	0.922909	-5.72855	1.01292e-08	1.01071e-06	0	0	0	0	1.37231	0.795626	5.72329	2.19211	5.25541	1.73487	1.73846	1.10139
ASTEI05471	763.027	-4.73471	0.812849	-5.82483	5.71697e-09	6.15693e-07	0	0.21683	0.353052	9.1913	6.96298	2.48483	20.1895	52.5238	12.3193	108.739	92.6245	127.565
ASTEI05505	179.496	-2.39915	0.74281	-3.22984	0.00123861	0.0310687	0	0.564057	0.474775	1.17877	4.39106	1.51102	17.6764	42.8812	24.7717	11.2526	15.2894	7.14445
ASTEI05544	622.634	-5.79114	0.809489	-7.15406	8.42453e-13	1.46439e-10	0	0.03609	0.063916	1.47903	5.15563	3.34039	70.4346	16.1789	75.9071	81.3681	24.3823	66.0638
ASTEI05589	16.0985	-5.39859	1.38556	-3.89633	9.76606e-05	0.00370736	0	0	0	0	1.36314	0.462851	1.82744	4.35536	4.99127	0.483678	1.22775	1.09156
ASTEI05778	1788.68	-7.93779	0.870831	-9.1152	7.85269e-20	3.11218e-17	0	0.532048	0.392346	95.7968	161.955	63.1738	371.542	1419.7	821.355	158.045	153.969	206.789
ASTEI05879	326.263	-6.61772	1.10009	-6.01562	1.79204e-09	2.08889e-07	0	0	0	0	1.78678	2.23446	70.2485	21.4518	66.5152	26.3847	10.5181	22.5628
ASTEI05894	654.243	-8.77756	1.09733	-7.99905	1.25386e-15	2.88913e-13	0	0.022259	0	6.14466	13.4084	6.52189	67.8813	79.4839	76.26	72.2288	74.8195	48.9268
ASTEI06173	998.248	-11.2967	1.20107	-9.40548	5.17939e-21	2.23119e-18	0	0	0	54.4598	27.0379	23.1619	117.932	53.6539	106.931	177.906	108.542	112.587
ASTEI06341	423.074	-10.8221	1.41691	-7.63787	2.20853e-14	4.20809e-12	0	0	0	0	6.70249	16.3141	18.5204	7.54303	55.8922	7.36246	2.9326	6.2902
ASTEI063441	35.297	-6.76611	0.961887	-7.03421	2.0039e-12	3.42322e-10	0	0.107824	0	3.88431	10.7478	4.89734	1.94927	4.08518	4.2618	0	0.830388	0.526063
ASTEI06348	39.7579	-8.89826	1.31798	-6.75145	1.46371e-11	2.37744e-09	0	0	0	7.81983	9.54873	3.15084	4.40927	2.71831	4.27499	2.68205	0.570458	1.48358
ASTEI06731	20.5567	-4.82319	1.39817	-3.44963	0.000561345	0.0160283	0	0	0	0	1.18563	0.762359	12.3948	12.5491	8.31884	2.0662	0.436798	0.695701
ASTEI06732	339.649	-4.23241	0.727646	-5.81658	6.00622e-09	6.39889e-07	0	0.132082	0.211896	0	7.6297	2.34118	45.2154	25.3448	75.5023	29.3516	13.9753	34.4907
ASTEI06780	38.6121	-3.25606	0.921653	-3.53285	0.00041111	0.0124947	0	0.124986	0	0	1.52722	0.597863	12.5652	3.94105	5.23212	7.19069	3.5621	3.82294
ASTEI06781	32.1044	-5.93843	1.48348	-4.00303	6.25365e-05	0.00253939	0	0	0	0	3.27738	0.892832	3.93894	18.9385	4.90536	3.59481	9.7834	3.41222
ASTEI06924	1356.57	-12.7495	1.06904	-11.9261	8.65118e-33	6.12256e-30	0	0	0	179.523	166.412	99.4017	181.356	152.512	170.273	12.8404	17.0562	10.7885
ASTEI06927	118.129	-9.20902	1.60337	-5.74356	9.27084e-09	9.37301e-07	0	0	0	25.6125	11.7047	33.0492	173.232	2.46983	68.4407	0	0	1.25475
ASTEI06928	888.106	-11.1203	0.875438	-12.7025	5.72436e-37	6.30189e-34	0	0	0.051136	149.007	114.584	70.4067	180.466	85.7848	149.437	0.561476	1.19085	2.47631
ASTEI06942	9.03314	-4.67851	1.26642	-3.69428	0.00022051	0.00716331	0	0	0.064151	0	1.45549	0.323525	0	0.617854	0.700487	0.304833	0.689692	0.515374
ASTEI07095	1699.82	-8.77662	0.916016	-9.5813	9.58321e-22	4.31593e-19	0	0.041016	0.033983	19.3465	30.3139	13.7593	334.736	489.082	335.507	7.47884	9.41734	16.1382
ASTEI07096	1161.34	-11.1548	1.26881	-8.79154	1.47526e-18	5.0403e-16	0	0	0	4.35296	13.6906	3.63937	64.7431	53.7939	65.4302	6.94461	5.25327	6.61241
ASTEI07106	27.5764	-5.56004	1.43693	-3.8694	0.000109104	0.00404871	0	0	0	0	1.70614	0.549883	6.06557	12.1133	6.07762	0	1.85116	1.33572
ASTEI07130	6.29344	-5.63661	1.70436	-3.30716	0.000942469	0.0247692	0	0	0	0	2.77867	0.304655	0	2.99103	1.17447	0	0	0.087004
ASTEI07147	67.1887	-8.31018	2.52932	-3.28554	0.00101788	0.0264011	0	0	0	0	2.96486	12.5557	15.6029	2.02224	42.3438	5.77185	2.54565	4.07341
ASTEI07148	32.0807	-7.27345	1.83568	-3.96226	7.42422e-05	0.00293278	0	0	0	0	2.236	9.69419	23.4712	0.873722	32.5105	10.0109	1.30147	4.13918
ASTEI07270	163.177	-7.94035	1.47757	-5.37392	7.70437e-08	6.05833e-06	0	0	0	0	3.95465	1.06532	0	34.5885	10.4392	0	18.9214	5.1797
ASTEI07271	527.625	-7.35543	0.803773	-9.15112	5.63443e-20	2.32608e-17	0	0.072907	0.105505	8.8135	21.1477	15.0494	100.138	100.746	95.897	52.2675	61.2883	59.5821
ASTEI07457	231.445	-5.44763	0.939766	-5.79679	6.75947e-09	7.04978e-07	0	0	0	0.611953	2.72757	0.70414	49.6631	17.0071	20.2748	2.83472	4.02741	7.32139
ASTEI07755	88.3299	-2.70345	0.875809	-3.0868	0.00202324	0.0458725	0	0.194554	0.111955	0	1.57175	0.320778	5.18282	11.6623	6.75398	4.33295	11.197	5.0962
ASTEI07837	132.997	-3.15566	0.708626	-4.45322	8.45935e-06	0.000445826	0	0.096576	0.236879	0.967231	1.54661	1.15209	11.0419	9.87193	14.2255	49.4512	26.8462	20.0394
ASTEI07876	1047.24	-5.68239	1.46182	-3.88721	0.000101402	0.00380566	0	0	0	0	3.36627	0.428652	505.078	468.91	366.718	118.953	63.5492	401.392
ASTEI07879	131.093	-5.69341	1.22104	-4.66275	3.12011e-06	0.000177667	0	0	0	0	3.21485	0.605436	49.0681	30.8279	29.9252	7.25244	18.8163	7.54113
ASTEI08009	3108.65	-6.85145	0.865755	-7.91385	2.49549e-15	5.2607e-13	0	0.31326	0.255939	18.3196	48.5931	12.7652	381.951	892.42	452.665	202.104	401.342	306.989
ASTEI08092	55.1172	-4.63949	0.890595	-5.20942	1.8943e-07	1.35027e-05	0	0.166596	0	3.16863	2.52654	1.02175	2.26173	4.83003	6.64907	1.99521	11.6589	14.8746
ASTEI08253	157.533	-8.21779	1.36986	-5.999	1.98533e-09	2.28728e-07	0	0	0	0	9.65008	7.87946	39.8539	10.962	42.6703	68.934	19.2885	51.8498
ASTEI08254	37.7227	-8.00072	1.30881	-6.11297	9.77932e-10	1.19622e-07	0	0	0	0	1.76252	0.651678	0	0.771982	1.20802	0.34399	2.18208	2.03711
ASTEI08322	91.9196	-5.14235	1.02421	-5.02079	5.14592e-07	3.3324e-05	0	0	0	0	1.98532	6.25884	0	4.58193	45.6929	12.2028	4.0842	18.8718
ASTEI08398	2292.87	-11.1642	1.02867	-10.853	1.92882e-27	1.06171e-24	0	0	0.025391	28.0923	43.123	32.3614	247.764	137.213	268.181	159.975	114.918	144.752
ASTEI08438	16.6597	-5.61343	1.46028	-3.84409	0.000120999	0.00439143	0	0	0	0	1.22853	0.83484	6.67189	1.00493	6.58809	0	0	0.213652
ASTEI08634	15.6108	-6.00376	1.18924	-5.04838	4.45567e-07	2.92363e-05	0	0	0	0	4.74261	0.959095	0	1.82771	3.49334	0	0.189139	0.087329
ASTEI08761	239.564	-3.19183	0.651763	-4.89722	9.72039e-07	6.01935e-05	0	0.060798	0.119581	0	1.52377	1.12302	3.98931	4.97779	8.6576	9.7593	9.59714	7.89959
ASTEI08773	12.7349	-6.36355	1.33117	-4.78042	1.74927e-06	0.000103783	0	0	0	1.15396	0.694079	0.567661	0	1.18462	1.67764	0.382548	0.092558	0.394661
ASTEI08774	209.599	-11.1472	1.31465	-8.4792	2.26752e-17	6.24073e-15	0	0	0	41.6214	48.3541	9.63499	37.1843	25.3587	21.0248	0	0.491257	0.356862
ASTEI09017	543.869	-4.68667	0.856289	-5.47324	4.4188e-08	3.58865e-06	0	0.042708	0.170306	0.702891	3.30546	3.36177	53.3375	10.0399	47.858	93.7252	28.615	42.4743
ASTEI09332	832.38	-11.8019	1.02506	-11.5134	1.1296e-30	7.46136e-28	0	0.040563	0	343.684	356.991	199.991	107.522	231.558	298.244	18.6415	31.3606	28.8773
ASTEI09367	335.925	-4.19043	0.725936	-5.77246	7.81246e-09	7.97998e-07	0	0.321844	0.591422	6.56442	11.9767	3.3635	11.7296	29.8742	12.061	83.8621	98.5081	50.465
ASTEI09488	189.462	-3.30003	0.786159	-4.19767	2.69677e-05	0.00126633	0	0.106529	0.054599	3.02538	1.2442	0.391716	15.6753	5.59792	3.31613	11.0454	7.99414	3.04661
ASTEI09524	17.4557	-4.45862	1.19191	-3.74075	0.000183474	0.00614141	0	0.056781	0	3.09484	1.7234	0.661055	1.90287	5.22641	2.23052	3.36993	4.69482	2.03337
ASTEI09552	103.166	-5.02474	1.32146	-3.8024	0.000143301	0.00503484	0	0	0	3.40811	2.17263	1.73218	77.1849	39.7566	134.522	104.76	22.2807	55.6375
ASTEI09578	96.7045	-6.33364	1.14895	-5.51256	3.53655e-08	2.90722e-06	0	0	0.057462	0	4.04246	1.95634	36.3555	11.05	45.8525	7.93549	3.57016	6.41586
ASTEI09697	698.399	-2.31591	0.508479	-4.55457	5.24922e-06	0.000287344	0	0.286626	0.633234	0	3.36556	1.96906	183.042	78.9834	103.317	184.067	140.049	162.319
ASTEI09848	481.6	-10.5872	1.076	-9.83941	7.61559e-23	3.77276e-20	0	0	0	70.7941	47.9733	22.8132	92.9463	93.4605	110.215	8.12521	5.91558	4.36945
ASTEI09854	1330.88	-6.69379	0.831518	-8.05008	8.27392e-16	1.99946e-13	0	0.005296	0.04076	1.98587	6.34997	7.14574	209.237	62.67	186.705	218.916	116.853	187.52
ASTEI09858	357.684	-2.23598	0.637574	-3.50701	0.000453172	0.0135242	0	0.421261	0.692175	0	3.17436	0.771239	107.284	29.9113	35.8665	48.3308	26.2078	29.5023
ASTEI10068	181.673	-4.26144	1.0196	-4.17953	2.92114e-05	0.00135246	0	0	0.269536	1.55342	2.3387	0.885498	42.1391	41.2342	76.8857	86.5549	25.6316	39.2805
ASTEI10130	991.874	-4.38885	0.567742	-7.73035	1.07251e-14	2.08362e-12	0	0.143522	0.207099	2.11716	3.81082	2.73192	90.4864	41.4976	78.6662	227.153	125.483	219.276
ASTEI10164	83.4079	-3.71236	1.00196	-3.70509	0.000211316	0.00693284	0	0	0.145743	0	0.62995	1.11011	20.6014	2.89352	20.7364	34.338	4.34478	17.4815
ASTEI10292	87.7684	-5.94283	1.48708	-3.99631	6.4338e-05	0.00260188	0	0	0	0	2.03938	1.09383	84.4298	4.63312	22.3356	26.8768	1.96653	13.6528
ASTEI10492	5.67441	-6.21392	1.51657	-4.09736	4.17885e-05	0.00183204	0	0	0	0	1.09877	0.364029	0	0.264052	0.479106	0	0	0.030272
ASTEI10951	71.6202	-5.63104	1.39347	-4.04101	5.3222e-05	0.00222499	0	0	0	1.35793	0.529355	0.126783	3.11564	4.90901	3.06531	8.43927	13.7587	9.51536
ASTEI10996	15.7208	-6.02245	1.61344	-3.73268	0.000189454	0.00627795	0	0	0	0	2.14447	1.98243	26.364	1.4981	8.20167	0	0	0.848226
ASTEI11041	167.045	-7.55468	1.26768	-5.95944	2.53108e-09	2.81774e-07	0	0	0	1.23052	3.23873	2.14061	56.7805	15.0817	26.4246	8.57455	12.7785	11.9606
ASTEI11095	59.6785	-8.76899	1.40576	-6.23788	4.43538e-10	5.85943e-08	0	0	0	0	16.9498	8.75389	19.7726	4.85505	36.6209	0	0	0.344078
ASTEI11096	149.905	-9.64108	1.56084	-6.17685	6.53913e-10	8.41424e-08	0	0	0	0	32.1321	8.74516	81.3041	11.1492	42.6152	6.57599	0.335979	0.445683
ASTEI11170	285.597	-6.73134	1.01795	-6.61264	3.77527e-11	5.66749e-09	0	0	0.0158	0	2.68384	2.06987	21.8106	12.5852	36.4617	2.02361	1.68636	2.55796
ASTEI11198	372.72	-7.30884	1.08459	-6.73879	1.59713e-11	2.54239e-09	0	0	0	0.570788	2.76614	1.54779	37.6091	21.393	23.8501	19.0519	21.5715	20.6716
ASTEI11233	7.73646	-5.12542	1.66417	-3.07986	0.00207099	0.046417	0	0	0	0	1.28567	0.697011	0	0.573351	0.357962	5.01603	0.310152	0.838846
ASTEI11385	26.1002	-4.97971	1.21586	-4.09563	4.2102e-05	0.00183765	0	0	0	0	1.4043	0.524597	7.26677	6.38604	4.31863	6.60386	1.44846	6.50721
ASTEI11463	15.5506	-5.95644	1.37714	-4.32522	1.52383e-05	0.000758699	0	0.106767	0	0	6.23727	1.08532	0	12.395	4.13361	0	1.06446	0.43601
ASTEI11470	175.074	-6.48504	1.2351	-5.2506	1.51606e-07	1.09643e-05	0	0	0	1.27441	1.20708	1.06175	51.4408	16.7432	27.1935	20.4617	7.77909	13.7564
ASTEI11635	65.9844	-4.78036	1.48533	-3.21838	0.00128918	0.0322556	0	0	0	0	1.09222	0.341401	11.1244	29.1146	32.9765	1.14083	4.18981	8.50331
ASTEI11704	22.5782	-5.39755	1.30661	-4.13095	3.61265e-05	0.00161235	0	0	0	0	1.32506	0.787564	16.7408	5.36039	9.51733	1.98793	3.85926	3.6657
ASTEI11714	333.51	-7.08228	1.15651	-6.12385	9.13395e-10	1.13124e-07	0	0	0	0	4.43052	0	0	15.5906	66.4682	0	0	49.6176
ASTEI11715	205.06	-9.89786	1.235	-8.01448	1.10607e-15	2.60927e-13	0	0	0	0	0	9.03017	0	0	0	0	0	0
ASTEI11720	33.251	-4.00906	0.990479	-4.0476	5.17461e-05	0.00218171	0	0.329891	0.447231	0	8.80612	5.45914	14.0847	2.77355	24.8033	4.76202	2.04059	5.37914
ASTEI11742	4.09397	-5.23839	1.57637	-3.32307	0.000890337	0.0235868	0	0	0	0	2.18229	0.955152	0	1.27015	1.78044	0	0	0
ASTEI11744	513.031	-4.10082	0.906173	-4.52543	6.02728e-06	0.000323418	0	0.201885	0	0	1.84275	1.67581	269.45	57.0726	68.6882	82.8514	77.384	104.077
ASTEI11779	1045.91	-12.6048	0.996442	-12.6498	1.12223e-36	1.1119e-33	0	0.037753	0.054637	816.361	765.912	439.265	138.683	215.149	298.553	3.62622	12.2939	10.3832

## Sheet: pMZGs
Gene	baseMean	log2FoldChange	lfcSE	stat	pvalue	padj	1_0-1 FPKM	2_0-1 FPKM	3_0-1 FPKM	1_2-4 FPKM	2_2-4 FPKM	3_2-4 FPKM	1_4-8 FPKM	2_4-8 FPKM	3_4-8 FPKM	1_8-12 FPKM	2_8-12 FPKM	3_8-12 FPKM
		<=-1.58				<0.05	0	0	0	0	0	0	>1
		<=-1.58				<0.05	0	0	0	0	0	0		>1
		<=-1.58				<0.05	0	0	0	0	0	0			>1
Gene	baseMean	log2FoldChange	lfcSE	stat	pvalue	padj	1_0-1 FPKM	2_0-1 FPKM	3_0-1 FPKM	1_2-4 FPKM	2_2-4 FPKM	3_2-4 FPKM	1_4-8 FPKM	2_4-8 FPKM	3_4-8 FPKM	1_8-12 FPKM	2_8-12 FPKM	3_8-12 FPKM
ASTEI00071	18.4299	-7.9727	1.34252	-5.93861	2.87451e-09	3.85855e-08	0	0	0	0	0	0	10.7099	0.689071	5.4506	3.1647	1.82325	4.33393
ASTEI00195	39.5801	-6.30803	1.47891	-4.26531	1.99621e-05	0.000138544	0	0	0	0	0	0	0	0	1.43438	18.3088	2.1298	7.18443
ASTEI002184	6.02105	-4.96371	1.7062	-2.90923	0.00362324	0.0138151	0	0	0	0	0	0	2.00761	0.979835	0.764664	0.919324	0.685861	0.872457
ASTEI00374	19.8593	-6.20067	1.30405	-4.75495	1.98495e-06	1.65012e-05	0	0	0	0	0	0	1.11554	0.487494	0.835661	1.68457	1.1049	3.3099
ASTEI00442	6.59797	-5.64921	1.36585	-4.13605	3.5334e-05	0.000233597	0	0	0	0	0	0	0	1.4337	2.31302	0	0.580881	0.857192
ASTEI00484	70.1685	-8.83221	1.31451	-6.719	1.82977e-11	3.29577e-10	0	0	0	0	0	0	5.24976	6.54479	2.67555	9.48919	19.4934	17.086
ASTEI00527	5.77768	-6.5882	1.42221	-4.63236	3.61527e-06	2.86383e-05	0	0	0	0	0	0	0	0.944576	1.14383	0	0.291681	0.574445
ASTEI00529	7.46537	-6.64724	1.52497	-4.35892	1.30705e-05	9.47498e-05	0	0	0	0	0	0	0	2.87987	0.749681	1.41511	1.30706	1.17494
ASTEI00554	72.7665	-4.07196	1.12504	-3.6194	0.000295292	0.00155208	0	0	0	0	0	0	0	1.07403	0.422071	16.0031	33.3193	19.3041
ASTEI00746	171.863	-10.9674	1.24007	-8.84416	9.22158e-19	4.30407e-17	0	0	0	0	0	0	135.993	34.0694	95.8992	11.083	3.75917	34.2368
ASTEI00776	656.02	-8.65579	1.04282	-8.30034	1.03811e-16	3.61666e-15	0	0	0	0	0	0	38.2187	1.60528	26.095	36.5043	3.39223	21.0428
ASTEI00777	9.80668	-7.5297	1.39998	-5.37845	7.5131e-08	8.00516e-07	0	0	0	0	0	0	0	5.64105	2.91956	0	1.09701	1.53229
ASTEI00928	10.4289	-5.67334	1.54465	-3.6729	0.000239811	0.0012886	0	0	0	0	0	0	0	0	1.93072	0	0	0.963991
ASTEI01052	31.6779	-8.02709	1.32373	-6.06401	1.32767e-09	1.84774e-08	0	0	0	0	0	0	10.1874	1.2634	5.31401	14.8312	5.32915	9.6143
ASTEI01077	24.4135	-7.45817	1.24894	-5.97158	2.34967e-09	3.19453e-08	0	0	0	0	0	0	1.2639	0.503111	0.944287	2.08169	1.77701	2.54069
ASTEI01080	195.845	-8.87157	1.50074	-5.91148	3.39052e-09	4.48862e-08	0	0	0	0	0	0	4.4277	0.209832	3.05835	49.0784	3.39201	26.9623
ASTEI01286	146.51	-7.77431	1.43666	-5.41136	6.25473e-08	6.76648e-07	0	0	0	0	0	0	0	3.6992	0.466456	59.7369	42.3715	26.2956
ASTEI01295	34.165	-5.75349	1.26983	-4.53093	5.87247e-06	4.50364e-05	0	0	0	0	0	0	4.51785	0.384623	1.05052	20.553	3.82078	11.5734
ASTEI01326	35.9585	-6.91525	1.34539	-5.13998	2.74774e-07	2.6674e-06	0	0	0	0	0	0	1.92846	2.59993	0.692226	14.484	9.0126	14.7568
ASTEI01327	342.271	-6.88869	1.20997	-5.69329	1.24612e-08	1.52574e-07	0	0	0	0	0	0	0	2.62026	1.4973	85.5742	90.0934	117.06
ASTEI01373	3.37298	-5.7444	1.64058	-3.50144	0.000462747	0.00231068	0	0	0	0	0	0	1.2562	0.261672	0.491065	0	0.132882	0.295111
ASTEI01379	25.5223	-8.05557	1.2479	-6.45532	1.07989e-10	1.77046e-09	0	0	0	0	0	0	3.02474	2.44993	2.26521	4.56851	4.14616	2.72955
ASTEI01567	68.2823	-7.70402	1.26325	-6.09857	1.07019e-09	1.51125e-08	0	0	0	0	0	0	2.43528	3.11395	1.83836	18.7539	25.5194	13.3533
ASTEI01595	13.0172	-5.58021	1.27473	-4.37755	1.20021e-05	8.76651e-05	0	0	0	0	0	0	2.17049	0.437909	0.558654	0	2.23696	3.21643
ASTEI01697	90.9047	-8.07042	1.34475	-6.00141	1.95607e-09	2.69049e-08	0	0	0	0	0	0	4.58937	1.30128	0.70256	24.6086	5.0921	12.8145
ASTEI01816	91.9214	-5.3574	1.2684	-4.22376	2.40262e-05	0.000164169	0	0	0	0	0	0	0	1.54882	1.08175	109.697	44.2395	50.8741
ASTEI01916	3.93918	-4.17038	1.35319	-3.08188	0.00205697	0.00845049	0	0	0	0	0	0	0	1.74949	1.03449	0	1.54	1.89528
ASTEI01979	311.296	-10.7253	1.23831	-8.66127	4.66527e-18	1.95375e-16	0	0	0	0	0	0	25.2662	2.2338	6.74933	27.8809	7.10028	19.434
ASTEI01980	162.731	-9.32654	1.25375	-7.4389	1.01531e-13	2.46067e-12	0	0	0	0	0	0	11.0774	13.3498	1.54171	27.0672	16.1493	23.7618
ASTEI01982	26.3566	-7.77375	1.25068	-6.21563	5.11185e-10	7.54034e-09	0	0	0	0	0	0	0.928224	0.53951	1.23613	1.38141	1.58836	2.99249
ASTEI02009	184.469	-8.88803	1.22121	-7.27805	3.38674e-13	7.64796e-12	0	0	0	0	0	0	6.03841	5.47175	3.68668	56.1948	56.5112	34.2127
ASTEI02140	12.0061	-6.00163	1.6156	-3.71481	0.000203357	0.00111478	0	0	0	0	0	0	0	0.56608	1.87672	13.4336	0.854868	6.09386
ASTEI02141	82.9957	-8.14331	1.27194	-6.40228	1.53077e-10	2.45271e-09	0	0	0	0	0	0	3.84336	0.397605	3.1715	14.6145	2.18277	7.91606
ASTEI02193	8.36874	-5.17713	1.5136	-3.42041	0.000625279	0.00300984	0	0	0	0	0	0	0	1.00759	0.48591	2.97829	2.80843	3.91868
ASTEI02258	65.8827	-9.79891	1.5235	-6.43186	1.26053e-10	2.0539e-09	0	0	0	0	0	0	9.61283	0.248279	4.51791	5.42682	0.98866	3.20543
ASTEI02259	36.0252	-8.86208	1.48567	-5.96505	2.44565e-09	3.3165e-08	0	0	0	0	0	0	9.59083	0.483203	4.45527	5.58348	1.28173	3.77487
ASTEI02359	8.15579	-4.86702	1.44519	-3.36774	0.000757857	0.00356099	0	0	0	0	0	0	0	1.6071	0.626849	3.08541	3.88487	2.28646
ASTEI02364	665.244	-9.2091	1.12604	-8.17832	2.87829e-16	9.40863e-15	0	0	0	0	0	0	13.0628	26.3606	6.61629	128.881	274.072	132.304
ASTEI02385	10.3116	-5.42102	1.77403	-3.05577	0.00224484	0.00908489	0	0	0	0	0	0	0	2.89056	0.213846	2.33939	9.43991	8.08199
ASTEI02386	12.2631	-5.72143	1.62064	-3.53034	0.00041502	0.00209708	0	0	0	0	0	0	0	1.8625	0.565178	0	4.33016	11.0345
ASTEI02548	41.5019	-7.90868	1.47572	-5.35919	8.35955e-08	8.80955e-07	0	0	0	0	0	0	0	0	5.59643	49.8052	7.17764	17.6725
ASTEI02554	10.7988	-6.22876	1.55232	-4.01255	6.00666e-05	0.000375145	0	0	0	0	0	0	0	1.23388	0.246306	0.775561	2.20912	1.03361
ASTEI02555	25.6396	-5.90306	1.39397	-4.2347	2.28862e-05	0.000156885	0	0	0	0	0	0	0	0.546119	3.21171	31.9151	2.56411	11.3108
ASTEI02560	29.8397	-7.49583	1.33035	-5.63448	1.75586e-08	2.10604e-07	0	0	0	0	0	0	2.30924	1.31201	1.13412	4.38769	1.60935	8.8788
ASTEI02565	2.9444	-5.74812	1.70832	-3.36479	0.000766019	0.00358978	0	0	0	0	0	0	0	1.73868	1.58058	0	0	0.524152
ASTEI02573	31.2115	-7.38919	1.69596	-4.35693	1.31901e-05	9.5356e-05	0	0	0	0	0	0	10.3795	0	7.26846	46.7336	1.07517	15.7406
ASTEI02653	21.7489	-6.36195	1.51355	-4.20333	2.63019e-05	0.000178567	0	0	0	0	0	0	8.4543	0.305168	5.43851	15.2376	0.673123	5.38084
ASTEI02701	119.144	-6.89806	1.25639	-5.49038	4.01062e-08	4.48538e-07	0	0	0	0	0	0	0	7.20415	1.81073	39.6787	108.422	21.3373
ASTEI02721	9.32058	-7.36012	1.37194	-5.36475	8.10615e-08	8.57664e-07	0	0	0	0	0	0	1.10176	0.759267	2.25839	0.487464	0.432454	0.931201
ASTEI02740	2.69789	-5.59037	2.28316	-2.44852	0.0143444	0.044189	0	0	0	0	0	0	7.81851	1.46353	0.12112	0	0	0.455252
ASTEI02747	3.2782	-5.08045	1.50022	-3.38647	0.000707969	0.00335335	0	0	0	0	0	0	1.30621	0.604371	0.540143	0	0.252635	0.080399
ASTEI02748	13.0141	-6.38905	1.1272	-5.66808	1.44406e-08	1.74789e-07	0	0	0	0	0	0	1.56638	0.190874	0.329408	0	0.073746	0.19284
ASTEI02831	6.62457	-5.52199	1.51234	-3.65128	0.000260938	0.00139154	0	0	0	0	0	0	0	2.63585	1.26248	1.22576	1.28118	2.39836
ASTEI02869	41.6185	-2.64699	0.906151	-2.92113	0.0034876	0.0133637	0	0	0	0	0	0	0	1.52136	0.121168	0	9.89649	10.9186
ASTEI02899	16.144	-7.31386	1.48216	-4.9346	8.03146e-07	7.16003e-06	0	0	0	0	0	0	0	1.66385	0.330755	0	2.21987	1.52903
ASTEI02918	458.413	-11.3515	1.36946	-8.28904	1.1417e-16	3.9132e-15	0	0	0	0	0	0	45.2177	6.89835	17.9045	148.483	8.30405	85.4642
ASTEI02964	7.99291	-6.07087	1.38072	-4.39689	1.09811e-05	8.07084e-05	0	0	0	0	0	0	0	1.1685	3.99094	0	0.915566	3.50384
ASTEI03017	19.2204	-7.30998	1.77429	-4.11995	3.78947e-05	0.000248509	0	0	0	0	0	0	0	0	4.83032	25.7033	0.931047	15.5433
ASTEI03049	169.655	-9.93856	1.28386	-7.74114	9.85267e-15	2.71744e-13	0	0	0	0	0	0	28.838	4.44193	18.5588	82.3433	19.8244	51.9576
ASTEI03115	11.3572	-6.49114	1.19121	-5.44922	5.05925e-08	5.56413e-07	0	0	0	0	0	0	0	5.9565	4.13628	3.35407	3.83629	5.47206
ASTEI03139	207.858	-9.71144	1.38732	-7.00016	2.55679e-12	5.26828e-11	0	0	0	0	0	0	12.8165	28.5243	7.93465	73.803	149.758	58.5142
ASTEI03224	46.9146	-6.65503	1.25202	-5.31543	1.06405e-07	1.09517e-06	0	0	0	0	0	0	10.2042	0.145236	4.02783	49.0481	8.80427	14.9003
ASTEI03248	4.91219	-5.17425	1.78211	-2.90345	0.00369081	0.0140206	0	0	0	0	0	0	2.55842	2.32429	0.533227	2.31887	9.02322	1.66079
ASTEI03301	6.72363	-4.97241	1.19664	-4.1553	3.24861e-05	0.000216663	0	0	0	0	0	0	1.54874	0.981885	0.457621	0	0.850402	0.781118
ASTEI03379	7.89288	-5.19283	1.30467	-3.98018	6.88629e-05	0.000422309	0	0	0	0	0	0	0	1.14181	1.39348	0.488928	1.43288	2.47914
ASTEI03429	80.7316	-8.32559	1.29904	-6.40903	1.46452e-10	2.35726e-09	0	0	0	0	0	0	0	2.48533	1.11289	13.386	12.6974	6.64997
ASTEI03463	31.786	-5.80097	1.17513	-4.93646	7.95526e-07	7.10892e-06	0	0	0	0	0	0	0.56468	0.246599	1.01914	0.622137	0.3504	1.39245
ASTEI03608	47.529	-8.16962	1.35538	-6.02754	1.66473e-09	2.30473e-08	0	0	0	0	0	0	8.58056	1.40261	9.93275	34.2384	9.77058	15.7893
ASTEI03609	133.067	-9.36153	1.09578	-8.54325	1.30498e-17	5.11892e-16	0	0	0	0	0	0	34.6076	7.43753	17.9089	48.2903	30.6435	27.3017
ASTEI03685	83.9487	-7.20912	1.36332	-5.28791	1.23721e-07	1.26724e-06	0	0	0	0	0	0	4.31942	0.344072	3.92445	66.2088	4.79359	12.0188
ASTEI03686	96.5307	-8.03921	1.25892	-6.38582	1.70483e-10	2.71516e-09	0	0	0	0	0	0	17.0424	1.876	18.2477	76.8848	15.0471	55.0048
ASTEI03710	405.636	-5.81025	1.14682	-5.06639	4.05438e-07	3.82028e-06	0	0	0	0	0	0	0	3.43094	1.17522	13.5518	139.961	19.8574
ASTEI03786	141.349	-7.93247	1.25413	-6.32506	2.53129e-10	3.94249e-09	0	0	0	0	0	0	2.52731	0.635728	1.14192	25.1547	22.9549	10.5782
ASTEI03888	134.99	-7.22857	0.86249	-8.38105	5.24592e-17	1.88978e-15	0	0	0	0	0	0	0.964553	2.57962	1.39885	7.9815	8.75613	5.59477
ASTEI03896	81.726	-8.80744	1.32406	-6.65185	2.89423e-11	5.06657e-10	0	0	0	0	0	0	50.7396	2.48874	25.1177	76.4941	12.8282	47.8265
ASTEI03920	176.435	-11.0039	1.28287	-8.57754	9.69261e-18	3.88843e-16	0	0	0	0	0	0	45.653	44.7036	13.6337	30.4309	49.3162	23.8613
ASTEI03922	129.731	-8.46222	1.08881	-7.77202	7.72414e-15	2.1757e-13	0	0	0	0	0	0	11.9003	2.65299	3.57562	34.465	21.2058	19.7701
ASTEI03923	104.803	-6.66385	1.1133	-5.98567	2.15499e-09	2.94878e-08	0	0	0	0	0	0	0.89704	2.79352	0.698128	20.6497	21.9229	10.2925
ASTEI03976	4.60631	-4.97795	1.86306	-2.67192	0.00754195	0.0259425	0	0	0	0	0	0	0	0.808962	1.19974	0	0	1.51272
ASTEI04088	3.19675	-4.11123	1.47533	-2.78666	0.00532549	0.0192106	0	0	0	0	0	0	0	1.98602	0.768616	1.31862	1.32426	0.691407
ASTEI04177	13.3713	-6.21808	1.77355	-3.506	0.000454898	0.00227578	0	0	0	0	0	0	0	0	2.8189	22.4525	0.808783	9.94326
ASTEI04178	196.441	-9.08155	1.28922	-7.04423	1.86494e-12	3.91897e-11	0	0	0	0	0	0	6.19879	0.299631	4.63156	25.1484	4.8661	13.9475
ASTEI04222	509.394	-7.77404	1.81144	-4.29164	1.77356e-05	0.000124734	0	0	0	0	0	0	0	47.7301	1.48727	180.166	620.203	304.137
ASTEI04224	291.908	-6.88551	1.35506	-5.08133	3.74808e-07	3.55698e-06	0	0	0	0	0	0	0	1.561	0.349011	133.467	43.4021	99.7446
ASTEI04369	8.29839	-6.50446	1.4162	-4.59289	4.37154e-06	3.4169e-05	0	0	0	0	0	0	0	1.21326	0.868977	0	1.45797	1.24489
ASTEI04379	371.231	-9.22203	1.38319	-6.66721	2.60705e-11	4.57898e-10	0	0	0	0	0	0	2.72568	8.44901	1.6264	92.1288	95.6964	63.2372
ASTEI04382	13.1922	-7.78303	1.58282	-4.9172	8.77891e-07	7.78705e-06	0	0	0	0	0	0	2.3149	0.172097	1.68825	0.21201	0.049487	0.978867
ASTEI04433	64.5946	-6.34333	1.01511	-6.24891	4.13326e-10	6.19171e-09	0	0	0	0	0	0	1.56434	2.00647	1.03001	15.713	10.7594	7.79227
ASTEI04545	3.57642	-5.28374	2.19231	-2.41012	0.0159473	0.0483257	0	0	0	0	0	0	2.46307	0	0.623986	1.41896	0.154448	0.959171
ASTEI04565	96.6723	-7.76694	1.20691	-6.43541	1.23139e-10	2.00951e-09	0	0	0	0	0	0	2.51965	4.24351	1.05816	15.4056	20.2049	9.10978
ASTEI04593	36.1334	-8.32071	1.52092	-5.47083	4.47921e-08	4.96227e-07	0	0	0	0	0	0	11.489	0.425666	6.41801	15.3396	2.28981	10.0158
ASTEI04594	3.4607	-4.92358	1.80495	-2.72783	0.0063753	0.022462	0	0	0	0	0	0	0	0	1.76897	0	0.742993	2.49815
ASTEI04595	7.93816	-6.11505	1.47818	-4.13689	3.52052e-05	0.000233036	0	0	0	0	0	0	2.1597	0.991967	4.56602	7.39124	2.03947	6.48839
ASTEI04610	6.91032	-6.77407	1.53864	-4.40264	1.06941e-05	7.88177e-05	0	0	0	0	0	0	1.78607	0.203788	0.972681	0.549947	0.094466	0.30432
ASTEI04631	98.4417	-7.75898	1.39095	-5.57818	2.43048e-08	2.83494e-07	0	0	0	0	0	0	3.42881	7.95677	0.568379	20.0868	8.89258	45.8273
ASTEI04634	5.59964	-6.70515	1.72032	-3.89761	9.7145e-05	0.000573502	0	0	0	0	0	0	0	3.61142	1.10409	0	0.487571	0.703383
ASTEI04644	25.6485	-7.35433	1.2374	-5.94339	2.79185e-09	3.76189e-08	0	0	0	0	0	0	0	1.0386	2.1071	24.3132	3.10652	10.4208
ASTEI04679	27.2106	-7.83055	1.62879	-4.80758	1.5277e-06	1.29646e-05	0	0	0	0	0	0	21.6468	0.721526	19.2618	43.3557	3.50881	40.2741
ASTEI04686	19.1145	-6.98485	1.42939	-4.88659	1.02595e-06	9.02478e-06	0	0	0	0	0	0	0	7.81794	2.3691	33.0998	11.4462	9.35481
ASTEI04763	134.424	-5.11685	1.45562	-3.51524	0.000439362	0.00220688	0	0	0	0	0	0	1.04713	0.582637	0.066952	74.8587	45.2849	21.6985
ASTEI04766	72.8825	-9.01027	1.14049	-7.90033	2.78165e-15	8.13825e-14	0	0	0	0	0	0	24.9325	6.58352	13.391	19.4391	3.21251	15.7219
ASTEI04770	15.2775	-3.28924	1.04252	-3.15508	0.00160456	0.0068441	0	0	0	0	0	0	0	1.10512	0.352033	0.303239	1.76316	2.38796
ASTEI04799	427.315	-7.82966	1.13662	-6.88853	5.63733e-12	1.1036e-10	0	0	0	0	0	0	0.664049	1.26332	0.531115	23.142	34.9138	26.3218
ASTEI05103	18.5891	-5.96051	1.54121	-3.86743	0.00010999	0.000642176	0	0	0	0	0	0	0	1.06833	0.212605	3.97595	3.19451	5.44101
ASTEI05115	159.285	-9.13669	0.955228	-9.56493	1.12276e-21	7.25071e-20	0	0	0	0	0	0	14.8019	9.47857	8.36424	25.9494	15.7091	12.0873
ASTEI05141	190.568	-5.53161	1.33492	-4.14377	3.41643e-05	0.000226713	0	0	0	0	0	0	0	2.61096	0.416055	79.4216	115.035	76.7978
ASTEI05183	3.81745	-5.21828	1.77942	-2.93257	0.00336166	0.0129514	0	0	0	0	0	0	1.08293	0.370767	0.065379	0	0.255037	0.474847
ASTEI05292	177.565	-7.58045	1.06576	-7.11271	1.13788e-12	2.4297e-11	0	0	0	0	0	0	5.95074	3.66629	2.94797	83.7265	35.6683	53.7513
ASTEI05341	228.939	-6.33232	1.3177	-4.8056	1.54291e-06	1.30832e-05	0	0	0	0	0	0	1.01634	0.06913	0.678155	35.1318	5.15577	25.7788
ASTEI05422	13.0914	-6.17672	1.55083	-3.98284	6.80961e-05	0.000418333	0	0	0	0	0	0	0	1.44223	0.352166	2.23965	4.00134	2.55086
ASTEI05423	476.603	-12.0459	1.31411	-9.16659	4.88239e-20	2.66953e-18	0	0	0	0	0	0	38.5199	80.6637	26.1797	89.8322	131.08	79.6145
ASTEI05524	15.3458	-5.41615	1.35226	-4.00526	6.19483e-05	0.000384984	0	0	0	0	0	0	1.55357	1.86017	0.606309	1.75044	7.84265	3.06144
ASTEI05569	238.74	-7.58138	1.044	-7.26187	3.81787e-13	8.49476e-12	0	0	0	0	0	0	12.173	8.04112	4.01402	69.1384	54.6125	49.8451
ASTEI05627	5.40059	-5.81127	1.5874	-3.66087	0.00025136	0.00134588	0	0	0	0	0	0	0	2.04808	1.38525	0.505981	0.343184	0.592142
ASTEI05640	15.0409	-7.60321	1.47408	-5.15795	2.49663e-07	2.43929e-06	0	0	0	0	0	0	9.43301	0.099377	5.04265	8.64207	1.41188	2.19562
ASTEI05641	16.9374	-7.79797	1.611	-4.84045	1.29544e-06	1.11908e-05	0	0	0	0	0	0	0	0.258053	7.75725	7.02644	1.42017	3.7364
ASTEI05651	7.89149	-4.45368	1.64854	-2.70158	0.00690101	0.0240819	0	0	0	0	0	0	2.36891	0.159713	0.238641	10.6261	2.58683	1.40555
ASTEI05832	7.25167	-6.18728	2.03607	-3.03884	0.00237492	0.00954736	0	0	0	0	0	0	13.364	0	1.58284	0	0	2.23808
ASTEI05837	29.5311	-3.36457	1.06736	-3.15224	0.00162022	0.00689701	0	0	0	0	0	0	0	0.685953	5.91991	0	1.6565	13.4657
ASTEI05958	15.6281	-5.83349	1.28543	-4.53817	5.67433e-06	4.36433e-05	0	0	0	0	0	0	1.94374	0.069009	0.943713	0.986368	0.6965	1.31664
ASTEI05982	1229.25	-7.60034	0.880497	-8.63188	6.03536e-18	2.4685e-16	0	0	0	0	0	0	0	16.7021	35.2928	0	109.578	111.08
ASTEI06111	45.9742	-3.58979	1.15724	-3.10203	0.00192195	0.00798052	0	0	0	0	0	0	0	0.121881	2.67617	0	0.298107	0.053251
ASTEI06132	21.8946	-7.89256	1.25291	-6.2994	2.98805e-10	4.5798e-09	0	0	0	0	0	0	1.39086	0.924164	1.33729	1.74068	0.711118	2.12204
ASTEI06194	7.2482	-6.66551	1.4398	-4.62946	3.66623e-06	2.89769e-05	0	0	0	0	0	0	0.610775	0.096857	1.00395	0.69922	0.192171	0.712576
ASTEI06320	5.18171	-5.32106	1.56711	-3.39546	0.000685142	0.00325396	0	0	0	0	0	0	2.52237	0.153946	0.914072	0	1.11335	0.334856
ASTEI06383	35.5636	-8.16898	1.31525	-6.21097	5.26587e-10	7.73521e-09	0	0	0	0	0	0	5.08857	3.10609	3.87261	12.6772	2.01446	12.0558
ASTEI06415	9.86921	-4.4597	1.36482	-3.26762	0.00108455	0.00487542	0	0	0	0	0	0	0	1.48319	0.307274	1.25739	3.95697	3.93619
ASTEI06455	9.31433	-6.0436	1.55187	-3.89441	9.84395e-05	0.00058082	0	0	0	0	0	0	0	0	2.44467	0	0	1.13254
ASTEI06484	299.113	-7.97961	1.51575	-5.26445	1.40612e-07	1.42919e-06	0	0	0	0	0	0	0	4.84336	0.236653	108.301	82.7789	70.7834
ASTEI06514	9.53414	-6.14092	1.22876	-4.99764	5.80349e-07	5.31243e-06	0	0	0	0	0	0	0	1.17909	0.395563	0	0	0.029613
ASTEI06584	99.9442	-7.7123	1.31452	-5.86702	4.43689e-09	5.80138e-08	0	0	0	0	0	0	6.58499	0.207608	3.05352	22.8689	2.7377	8.28315
ASTEI06616	80.8861	-6.88258	0.950727	-7.23928	4.51071e-13	9.97347e-12	0	0	0	0	0	0	7.24015	4.60857	3.49556	44.8508	23.9067	20.2206
ASTEI06717	20.4546	-8.89657	1.5003	-5.92986	3.03198e-09	4.0443e-08	0	0	0	0	0	0	4.23145	8.63616	8.74912	0	0	0.198861
ASTEI06718	88.8005	-10.8268	1.48809	-7.27562	3.44831e-13	7.77044e-12	0	0	0	0	0	0	25.6167	0.771443	15.5991	2.0098	0.464176	2.43462
ASTEI06719	25.0861	-8.95121	1.44177	-6.20847	5.35015e-10	7.84367e-09	0	0	0	0	0	0	20.0564	1.84805	10.344	3.08371	0.432687	1.45346
ASTEI06724	33.8819	-7.45691	1.13228	-6.58573	4.52649e-11	7.73227e-10	0	0	0	0	0	0	0.956674	1.38043	0.873159	0.638854	0.777403	2.54456
ASTEI06758	139.485	-8.40281	0.909501	-9.23893	2.48971e-20	1.41008e-18	0	0	0	0	0	0	5.87944	4.00094	5.55362	16.9176	15.1302	21.7752
ASTEI06779	5.98747	-4.32136	1.13274	-3.81496	0.000136203	0.00077848	0	0	0	0	0	0	0	2.32878	0.933696	0	1.54358	1.10922
ASTEI06811	9.48253	-6.40925	1.49738	-4.28032	1.86627e-05	0.000130466	0	0	0	0	0	0	0	1.89112	1.35666	0	1.61481	1.55121
ASTEI06824	25.7672	-7.98004	1.24575	-6.40583	1.49556e-10	2.39993e-09	0	0	0	0	0	0	0	1.10228	1.17504	1.26711	2.20666	1.27788
ASTEI06849	238.625	-10.6954	1.25153	-8.54587	1.27571e-17	5.02269e-16	0	0	0	0	0	0	12.8722	4.37308	3.19471	22.0252	11.5349	15.6446
ASTEI06850	77.5239	-8.87115	1.4142	-6.27291	3.54367e-10	5.36924e-09	0	0	0	0	0	0	1.83503	4.24312	0.329906	1.7407	6.47629	1.63567
ASTEI06919	86.8918	-9.26958	1.3519	-6.85669	7.04743e-12	1.35708e-10	0	0	0	0	0	0	33.6525	4.84704	10.3738	63.4354	5.12738	32.2871
ASTEI06920	150.233	-10.1994	1.19681	-8.52217	1.56595e-17	6.05292e-16	0	0	0	0	0	0	37.8123	15.8939	16.8502	61.1557	22.3778	47.621
ASTEI06921	49.9298	-7.39273	1.4874	-4.97022	6.68757e-07	6.07445e-06	0	0	0	0	0	0	7.92707	0.665798	4.70708	55.7876	3.75145	31.3381
ASTEI06922	90.4384	-9.64053	1.26464	-7.62316	2.47535e-14	6.47319e-13	0	0	0	0	0	0	55.7779	8.82975	18.6795	70.3591	15.5643	44.4332
ASTEI06931	52.3527	-7.9125	1.2491	-6.33455	2.38028e-10	3.71823e-09	0	0	0	0	0	0	4.03711	0.766923	1.37549	11.5307	5.01287	7.86961
ASTEI07072	809.312	-10.7018	1.15512	-9.26473	1.95569e-20	1.12605e-18	0	0	0	0	0	0	57.9109	2.51572	26.4458	101.457	18.5281	50.3146
ASTEI07108	125.049	-5.40499	1.50677	-3.58714	0.000334328	0.00173487	0	0	0	0	0	0	2.63051	0.420266	0.044042	75.3838	36.638	42.4691
ASTEI07156	127.937	-5.46294	1.31288	-4.16103	3.16809e-05	0.00021196	0	0	0	0	0	0	0	1.5127	0.172294	51.7907	38.8395	24.5436
ASTEI07266	55.2857	-7.4294	1.32909	-5.58983	2.27296e-08	2.66293e-07	0	0	0	0	0	0	1.86939	2.91703	1.03217	23.4399	18.2014	8.5641
ASTEI07308	9.98598	-4.91456	1.56221	-3.14591	0.00165572	0.00703115	0	0	0	0	0	0	0	0.138019	1.26448	10.3505	1.37882	5.88334
ASTEI07434	121.355	-7.84569	1.14031	-6.88034	5.97102e-12	1.16462e-10	0	0	0	0	0	0	19.8318	2.45833	15.0598	87.2759	15.8192	31.9097
ASTEI07436	243.507	-8.19608	1.08608	-7.54647	4.4722e-14	1.12774e-12	0	0	0	0	0	0	7.51683	4.29259	2.95959	72.5827	57.4483	47.7336
ASTEI07441	8.20085	-5.87946	1.48813	-3.9509	7.78571e-05	0.000472	0	0	0	0	0	0	0	1.58784	0.871581	1.95751	1.34701	5.29094
ASTEI07451	33.2445	-8.53623	1.6464	-5.18478	2.16268e-07	2.14667e-06	0	0	0	0	0	0	21.1893	0.992644	3.25608	8.80489	0.866546	14.4833
ASTEI07466	4.01949	-5.41551	1.58558	-3.41547	0.000636715	0.00305687	0	0	0	0	0	0	3.29269	0.745495	0.872794	1.71768	1.1951	1.0884
ASTEI07470	23.595	-7.66546	0.9886	-7.75385	8.91483e-15	2.47814e-13	0	0	0	0	0	0	1.5555	1.38332	2.02088	0	0.226634	0.153781
ASTEI07617	19.4188	-4.7952	1.46711	-3.26847	0.00108132	0.00486295	0	0	0	0	0	0	0	2.97753	0.92276	7.75316	8.94158	6.4454
ASTEI07621	20.816	-6.16545	1.5836	-3.89332	9.88825e-05	0.00058311	0	0	0	0	0	0	4.2613	0.060666	1.74914	18.7225	2.26532	8.16412
ASTEI07623	24.7433	-6.58281	1.35313	-4.86487	1.14533e-06	1.00002e-05	0	0	0	0	0	0	2.82258	0.37133	1.56734	15.4388	2.31856	4.88772
ASTEI07702	9.99026	-6.55296	1.45205	-4.5129	6.39459e-06	4.8899e-05	0	0	0	0	0	0	0	2.87108	0.968306	4.2814	2.48759	1.66116
ASTEI07705	10.3602	-7.44527	1.34126	-5.55097	2.84095e-08	3.2634e-07	0	0	0	0	0	0	1.43815	1.18812	1.6787	0	0.544766	0.944762
ASTEI07892	7.96074	-6.47893	1.79817	-3.60308	0.000314472	0.00164068	0	0	0	0	0	0	0	2.9859	0.965301	0	2.32728	1.67008
ASTEI08008	3.06401	-4.22641	1.62977	-2.59326	0.00950712	0.0316735	0	0	0	0	0	0	0	2.12797	1.49019	0	0	0.179541
ASTEI08024	14.9444	-6.31372	1.29241	-4.88525	1.033e-06	9.07923e-06	0	0	0	0	0	0	2.0658	3.75413	0.950076	2.8462	5.3188	2.80141
ASTEI08025	29.2627	-6.7898	1.34669	-5.04185	4.61058e-07	4.30605e-06	0	0	0	0	0	0	1.31484	0.02403	0.400171	0.595183	0.031706	0.544392
ASTEI08074	29.1731	-6.28704	0.900711	-6.98008	2.95006e-12	6.04334e-11	0	0	0	0	0	0	0	0.34218	1.58178	0.854155	0.298527	0.921165
ASTEI08210	75.861	-6.90989	1.26661	-5.45544	4.88519e-08	5.3951e-07	0	0	0	0	0	0	0.251661	1.01693	0.26275	4.03759	4.65408	7.52507
ASTEI08313	57.5877	-6.85131	1.22559	-5.59022	2.26777e-08	2.6598e-07	0	0	0	0	0	0	2.38063	1.20259	2.18386	19.7563	6.15349	12.2131
ASTEI08329	47.3462	-5.68623	1.28388	-4.42893	9.47027e-06	7.03857e-05	0	0	0	0	0	0	1.81436	0.357319	0.419949	17.2172	10.4104	9.21125
ASTEI08371	63.3345	-8.19177	1.28885	-6.35587	2.07245e-10	3.26627e-09	0	0	0	0	0	0	6.14967	6.18897	2.93031	25.2068	19.0444	34.2601
ASTEI08527	5.69025	-4.48057	1.51066	-2.96596	0.00301741	0.011778	0	0	0	0	0	0	1.32905	0.171341	0.394312	4.82072	1.60433	3.56252
ASTEI08580	18.0492	-5.21155	1.07202	-4.86145	1.16532e-06	1.01496e-05	0	0	0	0	0	0	0	1.00355	4.36442	21.6486	6.38643	7.42878
ASTEI08651	170.574	-9.09568	1.09707	-8.29084	1.12447e-16	3.87923e-15	0	0	0	0	0	0	2.80078	4.13746	2.56447	12.9772	8.32668	17.1674
ASTEI08739	62.9171	-6.77283	0.79331	-8.53743	1.37238e-17	5.34371e-16	0	0	0	0	0	0	1.58685	0.833992	1.00869	2.40534	0.606937	1.48579
ASTEI08800	15.4769	-6.54984	1.46438	-4.47278	7.72103e-06	5.80777e-05	0	0	0	0	0	0	0	1.42293	1.7892	3.27177	1.39783	5.42254
ASTEI08862	105.204	-10.72	1.22731	-8.73455	2.44636e-18	1.07064e-16	0	0	0	0	0	0	51.8746	20.6889	15.0573	20.7449	9.0411	10.9946
ASTEI09139	21.5578	-5.43725	1.59441	-3.4102	0.000649153	0.00310532	0	0	0	0	0	0	25.4215	0	4.32514	29.6517	2.48932	10.649
ASTEI09140	15.2884	-6.81753	1.4762	-4.6183	3.86903e-06	3.04209e-05	0	0	0	0	0	0	0	0.090456	1.4028	0	0.430255	2.85637
ASTEI09183	18.2609	-5.75304	1.52319	-3.77695	0.000158757	0.000890572	0	0	0	0	0	0	5.53904	0.63894	0.960149	32.5693	2.43853	5.713
ASTEI09274	181.698	-8.59903	1.45243	-5.92044	3.21073e-09	4.26126e-08	0	0	0	0	0	0	6.46075	8.59622	0.615067	103.236	41.5458	40.101
ASTEI09298	133.684	-8.81057	1.43499	-6.1398	8.26237e-10	1.18895e-08	0	0	0	0	0	0	14.8837	0.700669	5.85098	79.2895	12.0123	31.3098
ASTEI09300	458.564	-10.5644	1.27142	-8.30912	9.64176e-17	3.37016e-15	0	0	0	0	0	0	35.1467	2.17288	21.729	90.6767	13.5545	54.8361
ASTEI09302	35.7804	-6.98939	1.28383	-5.44417	5.20489e-08	5.71243e-07	0	0	0	0	0	0	2.91699	3.34614	0.815052	9.18851	15.3092	5.46034
ASTEI09374	8.71547	-7.35284	1.57171	-4.67826	2.89326e-06	2.34629e-05	0	0	0	0	0	0	0	3.82109	2.39517	0.784788	1.64514	0.460443
ASTEI09406	14.0038	-7.03253	1.34058	-5.2459	1.55525e-07	1.57473e-06	0	0	0	0	0	0	2.16431	1.81932	1.14328	2.74304	1.95131	4.27709
ASTEI09413	3.95655	-5.53329	1.77437	-3.11845	0.00181803	0.00761058	0	0	0	0	0	0	0.819191	1.35092	0.421811	1.98422	0.273696	0.717195
ASTEI09414	5.14839	-6.39525	1.81239	-3.52863	0.000417721	0.00210872	0	0	0	0	0	0	3.53261	1.57247	0.431168	0	0.721355	1.05749
ASTEI09415	10.9504	-6.41034	1.24868	-5.13371	2.84081e-07	2.74767e-06	0	0	0	0	0	0	4.84557	0.921485	0.771602	0	0.601346	1.18036
ASTEI09430	59.0824	-9.43371	1.53618	-6.14101	8.1999e-10	1.18157e-08	0	0	0	0	0	0	37.449	3.26196	11.1609	29.5922	1.45689	19.6924
ASTEI09451	414.993	-10.3834	1.08541	-9.56631	1.10794e-21	7.19892e-20	0	0	0	0	0	0	37.2367	34.6498	18.3324	113.462	99.65	122.623
ASTEI09452	55.8385	-8.84625	1.60607	-5.50799	3.62946e-08	4.1068e-07	0	0	0	0	0	0	0	3.18432	0.354317	0	8.77241	2.10495
ASTEI09466	216.085	-8.50755	1.53022	-5.55971	2.70226e-08	3.12101e-07	0	0	0	0	0	0	4.80639	0.118687	3.52069	89.8744	7.92123	60.0646
ASTEI09491	10.3502	-4.71861	1.78035	-2.65038	0.00804004	0.0274507	0	0	0	0	0	0	0	0	1.17907	15.3529	2.07221	5.33758
ASTEI09623	52.9822	-5.87861	1.00245	-5.86421	4.51263e-09	5.88587e-08	0	0	0	0	0	0	0.808738	2.83066	1.48772	9.13806	10.7852	5.39342
ASTEI09646	125.402	-7.11109	1.26723	-5.61154	2.00535e-08	2.38637e-07	0	0	0	0	0	0	9.94121	1.98208	2.34635	104.801	92.4547	53.653
ASTEI09659	55.8735	-4.76535	1.43457	-3.3218	0.000894401	0.00411852	0	0	0	0	0	0	0	1.58921	0.150298	13.4024	30.3869	16.938
ASTEI09667	8.18971	-7.27593	1.76454	-4.1234	3.73314e-05	0.000245119	0	0	0	0	0	0	0	3.79291	1.41862	0.602281	0.700753	0.487514
ASTEI09732	103.38	-9.44726	2.02708	-4.66052	3.15411e-06	2.53453e-05	0	0	0	0	0	0	52.3413	1.10217	16.3025	98.6734	7.36369	49.6465
ASTEI09733	21.4102	-7.5847	1.61876	-4.6855	2.79283e-06	2.27181e-05	0	0	0	0	0	0	0	0	7.50893	0	2.95315	19.2151
ASTEI09770	13.4544	-6.01982	1.48926	-4.04216	5.29618e-05	0.000335879	0	0	0	0	0	0	0	1.46618	5.01752	35.2345	2.9352	17.0905
ASTEI09772	21.4219	-6.42971	1.6251	-3.9565	7.60557e-05	0.000462114	0	0	0	0	0	0	7.36644	0	3.6318	32.1902	2.26974	10.2599
ASTEI10011	211.969	-7.95942	1.09584	-7.26329	3.77786e-13	8.42343e-12	0	0	0	0	0	0	44.8248	2.7095	20.3503	66.0267	8.5177	51.1863
ASTEI10017	30.8092	-8.54535	1.36966	-6.23905	4.40245e-10	6.56709e-09	0	0	0	0	0	0	9.545	19.3165	7.3345	9.35025	17.2306	15.568
ASTEI10026	38.6383	-8.95685	1.08426	-8.26076	1.44747e-16	4.88221e-15	0	0	0	0	0	0	8.55243	6.00169	6.07099	1.01534	0.500762	0.643697
ASTEI10038	53.2733	-8.45217	1.1045	-7.65249	1.97126e-14	5.27213e-13	0	0	0	0	0	0	15.0519	2.01561	8.48969	3.02312	0.747179	4.67276
ASTEI10118	127.203	-11.3524	1.18967	-9.54243	1.39518e-21	8.95538e-20	0	0	0	0	0	0	24.0451	24.2099	32.4793	6.68519	3.52795	5.61385
ASTEI10169	10.8153	-7.906	1.46658	-5.39078	7.01517e-08	7.50482e-07	0	0	0	0	0	0	0	3.25071	1.94128	0	0.165948	0.145633
ASTEI10284	12.3387	-6.41857	1.25644	-5.10854	3.24661e-07	3.11457e-06	0	0	0	0	0	0	0	2.20383	0.730397	0	0.431272	0.553661
ASTEI10304	13.8952	-6.24731	1.3079	-4.77661	1.78277e-06	1.49259e-05	0	0	0	0	0	0	0	1.32917	1.73605	8.9163	5.43421	3.61096
ASTEI10311	10.8794	-6.67049	1.90226	-3.50662	0.000453838	0.00227294	0	0	0	0	0	0	0	1.80757	0.589508	0	2.64389	1.53545
ASTEI10316	114.523	-10.2568	1.2098	-8.47809	2.28928e-17	8.81663e-16	0	0	0	0	0	0	28.9796	46.5115	22.5214	6.13546	16.0483	12.7807
ASTEI10349	10.0903	-6.91759	1.42768	-4.84535	1.26392e-06	1.09505e-05	0	0	0	0	0	0	2.42684	2.81346	1.14805	0	2.0337	2.64817
ASTEI10397	6.71253	-5.64059	1.3606	-4.14567	3.38823e-05	0.000225265	0	0	0	0	0	0	3.12665	0.34138	0.296982	0	0.155863	0.393163
ASTEI10437	46.6575	-6.34337	1.28504	-4.93633	7.9607e-07	7.10892e-06	0	0	0	0	0	0	4.44775	0.547587	0.946007	24.1389	6.80349	8.24731
ASTEI10470	23.2685	-5.27356	1.66654	-3.16438	0.00155416	0.00664519	0	0	0	0	0	0	0	1.35781	0.088192	3.27382	20.2364	11.7023
ASTEI10481	33.9275	-8.42704	1.24052	-6.79314	1.09717e-11	2.05666e-10	0	0	0	0	0	0	5.66118	2.83852	2.18545	6.83661	3.72723	3.95258
ASTEI10499	119.19	-7.3691	1.30098	-5.66425	1.47665e-08	1.78326e-07	0	0	0	0	0	0	4.07395	5.42519	1.12582	33.157	8.30117	12.7272
ASTEI10613	7.18068	-6.01099	1.49906	-4.00985	6.07562e-05	0.000378734	0	0	0	0	0	0	1.9774	0.632444	0	1.19162	0	0
ASTEI10614	9.7688	-4.70112	1.82233	-2.57973	0.00988776	0.0327356	0	0	0	0	0	0	0	0	1.75759	0	0	1.28846
ASTEI10647	7.64458	-6.30239	1.40453	-4.48718	7.2171e-06	5.46755e-05	0	0	0	0	0	0	0	0.897951	2.00799	0.654354	0.688335	3.04635
ASTEI10648	25.1622	-5.54159	1.17513	-4.71572	2.40855e-06	1.97897e-05	0	0	0	0	0	0	1.18895	0.095385	1.9615	2.90897	0.517951	3.26873
ASTEI10649	6.19312	-5.61437	1.9322	-2.90569	0.00366446	0.0139255	0	0	0	0	0	0	0	0	1.22943	1.00871	0.225607	1.67173
ASTEI10650	3.90908	-5.58628	2.13735	-2.61364	0.00895826	0.0301388	0	0	0	0	0	0	0	0	1.73211	0	0.251366	2.84119
ASTEI10671	15.5984	-6.69853	1.33978	-4.99971	5.74166e-07	5.26493e-06	0	0	0	0	0	0	1.09699	0.310536	0.668795	2.37616	0.93771	2.40377
ASTEI10874	20.753	-8.01123	1.43203	-5.59432	2.21483e-08	2.60347e-07	0	0	0	0	0	0	0	4.74138	6.28441	3.85589	1.60138	12.6279
ASTEI10905	6.12954	-5.31526	1.39669	-3.80561	0.000141456	0.000805461	0	0	0	0	0	0	6.8714	2.61437	0.953214	0	3.9526	3.15943
ASTEI10928	6.6411	-5.64881	1.26905	-4.4512	8.53922e-06	6.38693e-05	0	0	0	0	0	0	2.42978	0	0	1.71205	0.763775	0
ASTEI10953	7.75027	-5.06464	1.14839	-4.41021	1.03271e-05	7.6265e-05	0	0	0	0	0	0	0	3.8674	3.50556	5.14378	0	3.06016
ASTEI10959	378.174	-9.28039	1.07755	-8.61246	7.15093e-18	2.91291e-16	0	0	0	0	0	0	19.7478	13.2929	2.72831	74.4078	50.0884	53.6506
ASTEI10975	12.9421	-5.85506	1.18089	-4.95818	7.11576e-07	6.41934e-06	0	0	0	0	0	0	0	1.47864	0.969098	0	2.68976	1.67298
ASTEI10979	46.8982	-5.07844	1.30729	-3.88472	0.000102449	0.000602466	0	0	0	0	0	0	6.64261	0.622745	1.01073	63.2134	17.6531	20.0253
ASTEI10982	20.9663	-6.22681	1.06628	-5.83976	5.22746e-09	6.71894e-08	0	0	0	0	0	0	5.87814	2.98348	1.69711	0.631275	2.39277	1.54605
ASTEI10992	15.017	-5.70597	0.959564	-5.94642	2.7407e-09	3.70239e-08	0	0	0	0	0	0	0	0.763213	1.93885	0	0	0
ASTEI11040	373.948	-12.2412	1.30965	-9.34693	9.02301e-21	5.4297e-19	0	0	0	0	0	0	50.9176	5.09173	20.0712	13.9421	13.0318	30.2848
ASTEI11114	116.949	-4.92236	1.46983	-3.34892	0.000811265	0.00377634	0	0	0	0	0	0	0	1.37761	0	64.8367	156.114	41.1095
ASTEI11133	25.796	-5.75422	0.90494	-6.35868	2.03497e-10	3.21677e-09	0	0	0	0	0	0	0	0	3.25939	0	0	0
ASTEI11145	11.4643	-7.34919	1.35866	-5.40915	6.33235e-08	6.83648e-07	0	0	0	0	0	0	6.77797	0.881285	1.30729	4.21922	0.528029	1.05928
ASTEI11169	18.3282	-8.27801	1.44721	-5.72	1.06527e-08	1.32576e-07	0	0	0	0	0	0	1.6409	0.116597	0.910815	0.265196	0.075923	0.476685
ASTEI11201	3.85119	-4.69086	1.57551	-2.97735	0.0029075	0.0113799	0	0	0	0	0	0	1.46523	0.513411	0.597685	0	0	0.604468
ASTEI11203	6.21759	-6.89413	1.55671	-4.42866	9.48202e-06	7.04236e-05	0	0	0	0	0	0	0	5.3351	4.72216	0	0.407379	2.24193
ASTEI11250	51.6829	-7.57411	1.27296	-5.95	2.68138e-09	3.62688e-08	0	0	0	0	0	0	2.68682	2.94619	2.22221	22.7737	16.7128	6.47722
ASTEI11255	54.5259	-4.63027	1.10073	-4.20654	2.59313e-05	0.000176389	0	0	0	0	0	0	0	1.52517	0.731737	22.091	24.4495	18.9062
ASTEI11266	154.711	-9.86269	1.07596	-9.16642	4.8899e-20	2.66953e-18	0	0	0	0	0	0	20.2185	26.7369	20.5488	34.7017	34.2017	27.3816
ASTEI11282	32.7393	-7.78581	1.48554	-5.24106	1.59656e-07	1.61501e-06	0	0	0	0	0	0	0.654224	3.04601	0.372354	4.76969	3.26774	6.84553
ASTEI11302	13.3528	-4.73602	1.30658	-3.62474	0.000289255	0.00152261	0	0	0	0	0	0	0	1.69024	1.88616	0.929946	1.43681	1.82356
ASTEI11342	4.51404	-5.03305	1.60106	-3.14358	0.00166896	0.00707605	0	0	0	0	0	0	0	1.07814	0.856185	0	1.47962	1.13583
ASTEI11353	31.8932	-5.1996	1.34951	-3.85295	0.000116703	0.000678378	0	0	0	0	0	0	8.52806	1.26596	1.53699	88.389	22.8425	38.1738
ASTEI11517	62.0731	-8.75592	1.16267	-7.53088	5.04008e-14	1.26193e-12	0	0	0	0	0	0	24.0004	5.48113	10.9934	5.36534	9.94578	19.0081
ASTEI11596	6.65001	-5.23526	1.31761	-3.97331	7.08812e-05	0.000433682	0	0	0	0	0	0	2.77451	0.683735	0.800819	1.2705	2.00016	0.998024
ASTEI11617	19.1982	-5.91681	1.10276	-5.36545	8.07474e-08	8.56052e-07	0	0	0	0	0	0	7.17103	0.384157	2.98216	7.68317	2.0588	2.23135
ASTEI11619	2.83257	-5.20226	1.8127	-2.8699	0.00410605	0.0153556	0	0	0	0	0	0	3.58593	2.29731	1.03176	2.03097	2.03308	1.10673
ASTEI11745	3.67568	-4.68088	1.62683	-2.87731	0.00401085	0.015046	0	0	0	0	0	0	0	1.76269	1.16053	0	1.31291	1.29786
ASTEI11854	3.96188	-5.64402	1.83484	-3.07603	0.00209779	0.00858488	0	0	0	0	0	0	6.95493	2.75826	3.17401	0	2.95307	4.44681

## Sheet: pLZGs
Gene	baseMean	log2FoldChange	lfcSE	stat	pvalue	padj	1_0-1 FPKM	2_0-1 FPKM	3_0-1 FPKM	1_2-4 FPKM	2_2-4 FPKM	3_2-4 FPKM	1_4-8 FPKM	2_4-8 FPKM	3_4-8 FPKM	1_8-12 FPKM	2_8-12 FPKM	3_8-12 FPKM
		<=-1.58				<0.05	0	0	0	0	0	0	0	0	0	>1
		<=-1.58				<0.05	0	0	0	0	0	0	0	0	0		>1
		<=-1.58				<0.05	0	0	0	0	0	0	0	0	0			>1
Gene	baseMean	log2FoldChange	lfcSE	stat	pvalue	padj	1_0-1 FPKM	2_0-1 FPKM	3_0-1 FPKM	1_2-4 FPKM	2_2-4 FPKM	3_2-4 FPKM	1_4-8 FPKM	2_4-8 FPKM	3_4-8 FPKM	1_8-12 FPKM	2_8-12 FPKM	3_8-12 FPKM
ASTEI00269	10.9947	-7.60329	1.4378	-5.28815	1.23562e-07	3.80204e-06	0	0	0	0	0	0	0	0	0	4.31091	4.38682	3.03828
ASTEI00324	304.024	-10.3596	1.04731	-9.89168	4.52373e-23	1.54046e-20	0	0	0	0	0	0	0	0	0	86.6908	184.498	68.6973
ASTEI00424	26.8433	-8.23283	1.21386	-6.78236	1.18226e-11	7.27569e-10	0	0	0	0	0	0	0	0	0	6.19187	4.84219	2.86952
ASTEI00591	6.56378	-5.01872	1.38225	-3.63084	0.000282502	0.00345133	0	0	0	0	0	0	0	0	0	0	2.65245	3.24098
ASTEI01224	3.91113	-4.53908	1.4673	-3.09349	0.00197815	0.0174684	0	0	0	0	0	0	0	0	0	0.704689	0.791799	1.13431
ASTEI01662	8.08594	-7.12475	1.60359	-4.44299	8.87185e-06	0.000173377	0	0	0	0	0	0	0	0	0	3.32122	3.08494	2.27726
ASTEI01700	110.781	-7.80658	2.10868	-3.70211	0.000213814	0.00270558	0	0	0	0	0	0	0	0	0	13.0702	53.5095	7.19559
ASTEI02207	10.248	-6.52754	1.34709	-4.84566	1.2619e-06	3.01274e-05	0	0	0	0	0	0	0	0	0	5.43731	5.31501	2.85109
ASTEI03461	10.2617	-6.2801	1.72307	-3.64472	0.000267688	0.00329063	0	0	0	0	0	0	0	0	0	1.3563	6.20153	0.86993
ASTEI03524	100.325	-10.8527	1.22781	-8.83908	9.65116e-19	1.73861e-16	0	0	0	0	0	0	0	0	0	50.1458	22.3072	20.8124
ASTEI03840	5.74503	-4.361	1.52274	-2.86391	0.00418449	0.0314567	0	0	0	0	0	0	0	0	0	1.18365	4.04292	0.861934
ASTEI04180	6.3047	-4.45285	1.54468	-2.88271	0.00394273	0.0299575	0	0	0	0	0	0	0	0	0	1.04516	0.181219	1.27567
ASTEI04453	67.3229	-2.68801	0.717185	-3.74799	0.000178255	0.00234238	0	0	0	0	0	0	0	0	0	0	0	8.09361
ASTEI05034	5.07657	-6.42565	1.68956	-3.80315	0.000142866	0.00193906	0	0	0	0	0	0	0	0	0	0	0.945283	1.46525
ASTEI05597	4.42177	-6.16353	2.14157	-2.87805	0.00400147	0.030334	0	0	0	0	0	0	0	0	0	1.55304	2.54103	0.568042
ASTEI06398	4.20463	-5.51704	1.72327	-3.20149	0.00136719	0.0129628	0	0	0	0	0	0	0	0	0	6.63669	0.600153	1.8235
ASTEI06641	10.3444	-5.15347	1.31299	-3.92498	8.67371e-05	0.00124911	0	0	0	0	0	0	0	0	0	0.766498	1.21674	1.1677
ASTEI07109	6.56583	-4.43921	1.30425	-3.40365	0.000664922	0.00703851	0	0	0	0	0	0	0	0	0	0.289457	1.15982	0.596559
ASTEI07314	6.88808	-6.22112	1.75923	-3.53626	0.000405828	0.004681	0	0	0	0	0	0	0	0	0	0	3.99269	0.928942
ASTEI07804	15.9375	-4.66683	1.32134	-3.53189	0.000412598	0.00474799	0	0	0	0	0	0	0	0	0	4.48064	7.78257	2.02904
ASTEI08309	9.16749	-5.49884	1.34733	-4.08129	4.47859e-05	0.000707718	0	0	0	0	0	0	0	0	0	1.22085	2.94334	0.809747
ASTEI08500	5.72089	-5.93881	1.90036	-3.1251	0.00177747	0.0159811	0	0	0	0	0	0	0	0	0	0.451709	1.93742	0.293902
ASTEI08904	12.5058	-7.09461	1.45568	-4.87375	1.09502e-06	2.65268e-05	0	0	0	0	0	0	0	0	0	3.34985	5.34545	1.70143
ASTEI08998	16.8411	-6.12219	1.38283	-4.42728	9.54304e-06	0.000182887	0	0	0	0	0	0	0	0	0	8.77254	3.78733	3.76157
ASTEI09662	11.3768	-7.64462	1.46626	-5.21367	1.85144e-07	5.45954e-06	0	0	0	0	0	0	0	0	0	3.68243	1.85059	2.09935
ASTEI11493	4.31397	-5.52176	1.91381	-2.88522	0.00391142	0.0297566	0	0	0	0	0	0	0	0	0	6.8009	0.729233	4.38178
ASTEI11551	10.2674	-6.83241	1.39178	-4.9091	9.14964e-07	2.2495e-05	0	0	0	0	0	0	0	0	0	0	3.25354	1.85633
ASTEI11694	68.756	-9.09323	1.3213	-6.88202	5.9008e-12	3.89439e-10	0	0	0	0	0	0	0	0	0	43.2578	77.0723	27.5328

## Sheet: 0-1h vs 2-4h
[1] "mean of normalized counts for all samples, log2 fold change (MLE): Group 0-1 vs 2-4, standard error: Group 0-1 vs 2-4, Wald statistic: Group 0-1 vs 2-4, Wald test p-value: Group 0-1 vs 2-4, BH adjusted p-values"
Gene	baseMean	log2FoldChange	lfcSE	stat	pvalue	padj	1_0-1 FPKM	2_0-1 FPKM	3_0-1 FPKM	1_2-4 FPKM	2_2-4 FPKM	3_2-4 FPKM	1_4-8 FPKM	2_4-8 FPKM	3_4-8 FPKM	1_8-12 FPKM	2_8-12 FPKM	3_8-12 FPKM
ASTEI00001	432.21	0.246505	0.749394	0.328939	0.742201	0.995271	101.614	54.3253	61.3973	101.804	30.7499	47.7611	121.8	8.79527	66.8069	116.267	12.085	69.2741
ASTEI00002	4205.72	-0.639983	0.310599	-2.06048	0.0393529	0.374552	135.52	60.7668	81.5953	151.914	122.302	139.241	131.058	92.5756	120.095	102.453	77.3469	73.1515
ASTEI000020	615.614	-0.182484	0.394952	-0.462041	0.644052	0.995271	38.7389	20.6702	24.8547	46.95	28.4101	16.8635	38.4348	16.3558	24.4899	28.1789	23.5086	20.8393
ASTEI00003	727.262	-0.374625	0.657652	-0.56964	0.568922	0.995271	138.545	124.204	63.7696	164.441	162.197	80.9586	62.4945	179.932	64.2063	76.8076	191.799	76.1818
ASTEI00004	815.54	-0.571095	0.569458	-1.00287	0.315921	0.96555	168.163	70.6624	54.8671	215.67	104.665	70.2288	117.671	177.769	83.0275	126.962	103.4	62.7021
ASTEI00005	3697.99	-0.36211	0.391093	-0.925892	0.354502	0.9808	300.191	226.517	191.899	361.466	241.878	266.59	243.312	370.998	323.06	198.414	243.804	244.503
ASTEI00006	977.058	-0.0640658	0.322781	-0.198481	0.842669	0.999984	104.151	103.117	70.4574	116.857	80.3004	90.408	128.197	119.679	91.9462	38.6508	44.4545	45.6633
ASTEI00008	466.454	0.37453	0.417194	0.897737	0.369326	0.984805	125.354	192.894	113.025	101.316	122.845	95.8018	23.7198	32.0409	27.3318	43.0565	33.1286	34.8101
ASTEI00009	0.308423	-0.642571	4.26921	-0.150513	0.88036	NA	0	0	0	0	0	0.23	0	0	0	0	0	0
ASTEI00010	0.162103	-0.0540493	4.3784	-0.0123445	0.990151	NA	0	0	0	0	0	0	0	0	0	0	0	0
ASTEI00012	74.7424	1.3774	1.1053	1.24618	0.212698	0.876306	0	0.041418	0.088604	0	0	0	5.46312	2.6376	2.17824	8.59932	4.46729	8.11006
ASTEI00013	322.125	0.357835	0.420553	0.850868	0.394843	0.989139	69.8102	24.057	22.7203	31.6045	32.2844	19.3435	13.1356	8.02929	10.7772	7.32705	7.29769	9.39261
ASTEI00014	3285.98	0.131012	0.28592	0.458212	0.6468	0.995271	359.197	343.434	312.891	391.48	227.441	287.662	192.751	97.7754	218.457	188.572	155.714	264.801
ASTEI00015	15.7803	-0.572988	0.756527	-0.757393	0.448815	0.994127	0	0.339774	0.543175	0.781342	0.601907	0.718096	0	0.196934	0.778871	1.03266	0.343835	1.20406
ASTEI00016	1587.98	-0.226019	0.478776	-0.472077	0.636872	0.995271	30.2048	22.1848	25.7417	39.9693	29.6799	21.8474	37.0206	23.9214	24.4583	34.082	37.5482	23.8756
ASTEI00017	383.593	-0.190428	0.598953	-0.317935	0.750534	0.995948	89.2537	66.7279	55.7694	90.5977	71.3771	64.4134	198.784	215.876	100.031	62.0439	138.444	92.5179
ASTEI00018	1662.9	-0.399871	0.47395	-0.843699	0.398838	0.989139	156.121	57.3341	51.8534	182.17	75.5274	79.1454	139.129	122.51	115.727	93.4587	68.3577	78.6785
ASTEI00019	1177.03	-0.195155	0.251148	-0.777053	0.437127	0.990148	46.0715	36.8767	43.9921	45.8454	49.7068	42.08	24.9721	13.6013	18.8977	33.9877	32.3047	27.3287
ASTEI00020	354.449	-0.211934	0.488615	-0.433745	0.664474	0.995271	32.2397	14.4679	16.7939	42.1701	12.0804	17.7713	37.8911	11.1283	22.636	24.6382	13.35	20.7751
ASTEI00021	296.25	-0.242363	0.711928	-0.340432	0.733531	0.995271	107.087	86.4159	51.4132	91.5816	110.558	68.0516	49.9501	191.509	68.5455	57.9491	196.284	79.5014
ASTEI00022	987.303	0.18438	0.279236	0.660302	0.50906	0.995271	123.423	117.245	87.6933	124.973	71.7782	85.8501	64.9719	59.108	66.0296	60.4849	43.4862	58.5121
ASTEI00023	582.885	1.32004	0.306025	4.31352	1.60679e-05	0.000788122	66.1612	61.4381	58.2363	32.2594	23.3163	17.5365	14.8616	11.2496	11.2275	25.8758	20.7419	15.931
ASTEI00024	0.0765983	-0.0540543	4.3784	-0.0123457	0.99015	NA	0	0	0	0	0	0.021495	0	0	0	0	0	0.243267
ASTEI00025	3.76357	0.224992	1.88275	0.119502	0.904878	0.999984	0	0.031871	0.043243	0	0.023453	0	0	0	0	0.85096	0	0
ASTEI00026	0.425488	-0.753994	3.34722	-0.22526	0.821777	NA	0	0	0	0	0	0	0	0.30568	0.10503	0	0	0
ASTEI00027	0.0544232	-0.0540619	4.3784	-0.0123474	0.990148	NA	0	0	0	0	0	0	0	0	0	0	0	0
ASTEI00029	0.208471	-0.0540505	4.3784	-0.0123448	0.990151	NA	0	0	0	0	0	0	0	0	0	0	0	0
ASTEI00030	1.2489	-2.72218	2.21603	-1.2284	0.219296	NA	0	0	0	0	0	0	0	0.36372	0.214789	0	0	0.122832
ASTEI00031	1.30853	-0.197317	2.12239	-0.0929694	0.925928	NA	0	0	0	0	0	0	0	0	0.020167	0	0	0.135619
ASTEI00032	713.229	-0.0895141	0.368117	-0.243167	0.807876	0.999984	87.9343	66.768	45.7475	87.9766	67.8693	51.6128	32.5627	44.8643	39.2413	49.8471	57.0749	48.0343
ASTEI00033	3790.65	-0.120791	0.350043	-0.345076	0.730038	0.995271	171.444	100.567	130.716	186.262	80.6376	158.371	138.549	73.8415	148.629	158.257	81.6581	135.424
ASTEI00034	2264.82	-0.2674	0.444116	-0.602096	0.54711	0.995271	197.772	382.116	325.324	259.889	336.667	445.483	220.502	195.613	338.619	116.496	116.81	181.727
ASTEI00035	880.86	-0.434493	0.247789	-1.75348	0.0795195	0.549042	133.882	96.6023	94.7457	161.254	141.243	121.731	154.967	56.6938	104.046	100.2	93.2975	83.1573
ASTEI00036	267.248	-0.124158	1.17715	-0.105473	0.916	0.999984	0	0	0.01601	0	0.018427	0	1.72503	0.30875	0.452071	27.3663	8.01059	18.3078
ASTEI00037	1195.23	-0.381508	0.431765	-0.883601	0.376911	0.986975	220.847	178.415	162.083	278.522	215.871	200.405	136.187	138.214	120.101	77.0158	138.467	90.2375
ASTEI00038	1256.13	1.23601	0.758506	1.62954	0.1032	0.636531	27.1659	78.5644	127.289	22.9416	31.8796	40.5032	16.7866	1.69713	14.3091	48.2174	5.39795	33.9316
ASTEI00039	805.61	0.625849	0.568424	1.10102	0.270886	0.940084	153.291	148.829	161.607	155.974	87.4514	52.7444	31.1612	4.24807	22.499	68.8931	18.4562	50.7165
ASTEI00040	645.094	0.991362	0.703246	1.40969	0.15863	0.781324	9.72399	36.7864	51.9438	11.6045	15.0679	20.3312	16.2874	1.68244	9.1006	23.8562	4.74441	15.4127
ASTEI00041	9.91373	0.0420098	0.864074	0.0486183	0.961224	0.999984	2.96598	2.71477	0.446144	0	2.60283	0.890902	0	0.618085	0.557231	0	0	0.45577
ASTEI00042	6963.74	-0.238927	0.508339	-0.470015	0.638345	0.995271	44.271	75.213	93.3233	47.1144	52.7114	134.903	135.472	30.3047	139.995	128.169	54.4654	104.469
ASTEI00043	3.9457	-2.42156	1.61789	-1.49674	0.134461	0.728507	0	0	0	0	0.687358	0	0	2.79982	1.61758	0	1.1874	0.909849
ASTEI00044	17.8003	-3.71073	1.17396	-3.16086	0.00157305	0.037738	0	0	0	0	0.255486	0.230308	1.28415	1.44279	2.44347	0.735044	0.580895	0.783029
ASTEI00045	1317.03	0.214515	0.47153	0.454934	0.649157	0.995271	24.5818	31.8453	35.2419	23.8735	25.1846	26.374	37.3864	7.6897	33.4167	46.2535	13.3092	26.1183
ASTEI00046	2292.66	-0.00983148	0.237816	-0.0413408	0.967024	0.999984	100.02	76.9508	88.86	105.011	71.6918	82.7057	124.137	67.3409	146.727	137.547	73.5519	114.409
ASTEI00047	1539.76	-0.226338	0.46177	-0.490152	0.624026	0.995271	145.427	172.359	111.914	178.975	158.812	144.32	204.841	376.659	237.279	186.298	259.06	257.248
ASTEI00048	2366.94	-0.0349827	0.285451	-0.122552	0.902462	0.999984	43.7335	34.6579	39.7475	43.9209	35.6328	39.2535	36.4697	31.1346	29.2866	45.4448	40.8196	33.5268
ASTEI00049	1137.33	-0.198222	0.486414	-0.407518	0.683628	0.995271	262.776	74.4661	76.7892	271.044	96.2122	99.2952	227.543	146.374	159.439	181.505	149.261	175.272
ASTEI00050	1595.19	0.36083	0.31706	1.13805	0.255099	0.925494	83.2808	56.7518	74.9128	71.3563	33.7266	54.0043	72.2928	19.8274	56.6837	81.8634	39.2426	61.6004
ASTEI00051	0.10381	-0.0540502	4.3784	-0.0123447	0.990151	NA	0	0	0	0	0	0	0	0	0.041978	0	0	0.129043
ASTEI00052	70.9637	1.69911	0.814217	2.0868	0.0369064	0.362407	0.488733	2.45872	3.71717	0	0.645243	1.22323	0.868079	0.194337	1.38268	6.18912	1.58554	4.8565
ASTEI00053	40.1217	1.0805	0.500101	2.16057	0.0307289	0.323267	1.17162	0	0	1.56549	0	0	0	0	0	0	0	0
ASTEI00054	2.01778	0.13027	1.59196	0.0818301	0.934782	NA	0	0	0	0	0.054839	0	0	0.197942	0.08323	0	0.042411	0.116687
ASTEI00055	1595.51	-0.392055	0.349999	-1.12016	0.262646	0.933391	123.561	74.6349	79.0817	137.415	82.8901	126.869	150.844	91.6099	186.477	61.8365	34.4304	87.4571
ASTEI00056	1850.22	0.259852	0.73504	0.353521	0.723698	0.995271	27.7424	31.8143	43.7249	25.8071	28.6923	31.0393	81.5842	5.52614	50.3834	134.157	15.6345	102.91
ASTEI00057	1759.78	-0.407205	0.326228	-1.24822	0.211949	0.876306	140.422	97.9837	78.5631	168.753	110.79	132.762	151.393	158.927	180.772	68.5872	86.7807	98.8747
ASTEI00058	937.299	-0.095847	0.588875	-0.162763	0.870705	0.999984	102.041	88.8109	113.403	110.98	61.2579	141.893	87.7034	13.5888	106.321	99.0074	24.5407	85.5154
ASTEI00059	14968.5	-0.373904	0.917413	-0.407563	0.683594	0.995271	1037.5	1878.16	1723.31	1124.26	3115.59	1500.34	741.758	5888.93	1828.86	411.12	5726.02	2082.75
ASTEI00060	17145.3	-0.479463	0.728948	-0.657747	0.510701	0.995271	422.568	361.632	297.91	432.589	700.344	326.826	216.859	946.315	365.888	197.938	1033.42	393.99
ASTEI00061	298.079	0.115462	0.28932	0.39908	0.689834	0.995271	70.4816	73.3979	47.3458	86.6833	45.8855	45.0748	39.85	16.1421	24.9216	29.8316	15.9948	26.3461
ASTEI00062	420.431	-0.045324	0.655755	-0.0691172	0.944896	0.999984	153.367	133.045	71.3737	173.307	120.756	78.1436	76.8463	275.109	94.2412	80.687	196.858	117.985
ASTEI00063	0.370732	-0.0516765	4.18962	-0.0123344	0.990159	NA	0	0	0	0	0	0	0	0	0.040101	0	0.126248	0
ASTEI00064	29.8183	0.526652	1.19155	0.441991	0.658496	0.995271	0.209782	1.77864	5.24183	0	0.607139	4.47161	5.40438	0.203748	5.1566	19.6136	1.1644	9.7674
ASTEI00065	23.2024	0.387852	1.29678	0.299088	0.764873	0.99835	0	2.03367	3.82684	0	0.933491	5.3066	10.403	0	6.16724	27.0606	0.742162	11.1045
ASTEI00066	267.509	-0.0407535	0.750141	-0.0543278	0.956674	0.999984	1.77038	4.11904	6.21696	0	2.89105	7.23638	9.3411	0.838994	7.97727	30.9557	3.75714	16.0575
ASTEI00067	165.608	-0.0278495	0.504893	-0.0551592	0.956012	0.999984	63.1561	37.3675	34.2803	48.594	27.9035	46.498	0	6.64673	22.0735	14.5238	6.42169	9.67048
ASTEI00068	405.194	-0.352759	0.395226	-0.89255	0.372098	0.986136	29.1284	33.6389	37.4447	32.0626	41.2049	47.9769	11.6385	5.40511	17.2573	24.2237	11.7453	12.1352
ASTEI00069	0.468423	-1.54821	3.25702	-0.475346	0.634541	NA	0	0	0	0	0	0	0	0.663277	0.13273	0	0	0
ASTEI00070	1.10278	-2.71639	3.43419	-0.790983	0.428954	NA	0	0	0	0	0	0	0	0	0.287288	0	0	0
ASTEI00071	18.4299	2.84825	1.46246	1.94758	0.0514655	0.43177	0	0	0	0	0	0	10.7099	0.689071	5.4506	3.1647	1.82325	4.33393
ASTEI00072	3704.39	-0.283585	0.347292	-0.81656	0.41418	0.989139	233.608	297.437	215.699	261.394	300.82	301.214	247.45	262.747	342.984	196.483	244.703	240.357
ASTEI00073	0.279182	-0.0540277	4.3784	-0.0123396	0.990155	NA	0	0	0	0	0	0	0	0	0.098653	0	0	0.247876
ASTEI00074	0.601546	-0.0540047	4.3784	-0.0123343	0.990159	NA	0	0	0	0	0	0	0	0	0.177395	0	0.091713	0.135506
ASTEI00075	788.011	-0.384989	0.37318	-1.03164	0.302239	0.958881	48.2498	22.8176	25.8278	53.7451	34.3641	33.8027	42.8489	44.1162	40.8114	40.0875	39.8812	34.5774
ASTEI00076	0.585259	-0.0416026	3.59352	-0.0115771	0.990763	NA	0	0	0	0	0	0	0	0.413119	0.206501	0	0.301659	0.164333
ASTEI00077	1.57811	0.00620071	2.3978	0.002586	0.997937	NA	0	0	0	0	0	0	0	0.121177	0.154163	0	0.07537	0.127051
ASTEI00078	23.8464	-0.449836	0.918562	-0.489718	0.624333	0.995271	0	0.078298	0	0	0.065361	0.133273	0	2.08483	2.07063	0.603325	2.77915	2.60961
ASTEI00079	1767.06	-0.264463	0.389896	-0.678291	0.497587	0.995271	67.7012	55.7918	57.5107	65.9777	58.0017	80.7365	58.3873	12.1412	57.3031	70.889	19.5886	44.232
ASTEI00080	621.896	0.249044	0.417988	0.595816	0.551298	0.995271	33.6114	29.7811	35.649	30.3303	21.0827	28.6569	20.2016	3.71099	14.4726	31.1857	16.6947	25.5088
ASTEI00081	216.002	-0.345917	0.330451	-1.0468	0.295191	0.955911	10.3518	10.1457	10.1492	11.1739	9.04079	17.219	17.7571	8.33337	16.2793	30.0084	19.9996	27.9945
ASTEI00082	236.879	-0.0837721	0.57624	-0.145377	0.884413	0.999984	42.9083	74.6925	58.6087	74.9649	52.633	68.7971	55.7198	104.651	57.1635	0	100.098	69.301
ASTEI00083	417.07	0.274263	0.544254	0.503925	0.614314	0.995271	227.087	173.971	115.304	207.385	128.448	83.1702	35.5669	40.5129	18.316	26.6796	78.9901	57.1595
ASTEI00084	93.4904	0.161573	0.712461	0.226782	0.820593	0.999984	0	32.6438	0	0	14.3365	40.0779	0	1.69418	17.3632	35.3519	3.53915	17.712
ASTEI00085	1.77642	-0.00270089	2.53351	-0.00106607	0.999149	NA	0	0	0	0	0	0	0.782116	0	0.456804	1.03674	0.246079	0.341203
ASTEI00086	3.98619	-0.0900545	1.7584	-0.051214	0.959155	0.999984	0	0	0	0	0	0	0.824528	0	0.243069	0.566347	0.450953	0.589728
ASTEI00087	4.58374	-0.908986	1.82939	-0.49688	0.619274	0.995271	0	0	0	0	0.041718	0	0	0	0.423308	1.92542	0.405102	0.513859
ASTEI00088	3.01647	0.0251804	2.16523	0.0116294	0.990721	0.999984	0	0	0	0	0	0	0	0.729828	0.209555	1.34179	0.716999	0.674586
ASTEI00089	0.96361	-0.012473	2.71106	-0.00460076	0.996329	NA	0	0	0	0	0	0	0	0	0.106378	0	0.222208	0.39959
ASTEI00090	4.27313	-1.1953	1.81438	-0.658794	0.510028	0.995271	0	0	0	0	0	0.014441	0	0.396427	0.187191	1.37054	1.20968	1.77746
ASTEI00091	304.605	-0.225038	0.323852	-0.694881	0.48713	0.995271	67.3985	95.5778	65.9023	77.4552	81.9143	95.5391	24.8229	15.5531	35.1498	54.7305	26.9371	38.9851
ASTEI00092	259.785	-0.506993	1.10506	-0.458791	0.646384	0.995271	0	0.130624	0.323207	0	0.165671	0.418547	23.2392	1.52018	13.5775	90.2442	4.57242	48.2218
ASTEI00093	364.376	-2.26857	1.79287	-1.26533	0.205753	0.86618	0	0	0	0	0.121763	0	0	95.7738	7.02416	0	209.219	33.2337
ASTEI00094	567.959	-9.89699	1.11368	-8.88671	6.29429e-19	2.30977e-16	0	0	0	30.4421	23.0411	9.13137	34.0696	48.7012	52.0498	50.3764	62.1482	95.9824
ASTEI00095	135.481	1.11252	0.595016	1.86973	0.0615213	0.476363	6.30143	12.5988	19.3386	5.34345	5.2786	7.83052	2.67682	0.901025	3.86774	21.3825	7.88605	28.2424
ASTEI00096	28.9676	0.671843	0.556143	1.20804	0.227031	0.892958	1.85719	0.720125	0.99523	0	0.362898	0.537057	0.863445	0.37108	1.57896	1.41814	2.225	2.03635
ASTEI00097	230.004	0.189157	0.378126	0.500248	0.616901	0.995271	45.4016	62.757	53.8602	57.7525	48.8343	42.5269	14.4776	12.4443	12.7473	9.82803	15.9739	11.031
ASTEI00098	308.619	-0.00418382	0.416431	-0.0100468	0.991984	0.999984	38.7354	64.2121	31.676	47.6104	51.875	37.6416	16.0562	6.35952	17.7849	32.0017	15.0127	14.9576
ASTEI00099	7948.09	-0.398004	0.608754	-0.653801	0.51324	0.995271	26.9744	63.3789	72.3861	30.2913	55.0619	120.316	113.043	25.4043	121.394	135.769	51.7961	106.169
ASTEI00100	122.29	0.529385	0.351933	1.50422	0.132524	0.725392	2.34621	2.21523	3.36341	2.36295	1.57115	1.4539	0.529607	0.278572	0.54242	1.72771	1.0875	0.909394
ASTEI00101	1659.98	-1.16563	0.414927	-2.80925	0.00496569	0.0899452	156.077	89.0066	124.208	378.201	168.283	225.299	37.1349	22.277	75.338	3.74694	5.97989	4.93442
ASTEI00102	0.128317	-0.770926	4.35356	-0.177079	0.859446	NA	0	0	0	0	0	0	0	0	0	0	0.168918	0.03412
ASTEI00103	550.822	0.381516	0.74738	0.510472	0.609721	0.995271	6.44036	15.6145	21.3302	9.40249	11.8867	12.3667	11.9088	0.70975	7.43878	58.6319	9.15756	32.2819
ASTEI00104	677.983	0.0372989	0.279989	0.133216	0.894023	0.999984	48.0565	45.6314	52.5927	53.1314	43.5077	44.3122	22.1982	10.22	21.723	68.3102	32.0106	39.5779
ASTEI00105	302.324	0.295975	0.797074	0.371327	0.710394	0.995271	14.8224	28.8131	25.1911	20.6453	6.60793	28.2669	14.7465	4.51461	12.5964	70.3859	4.13762	13.8594
ASTEI00106	23.4499	-4.20909	1.97214	-2.13428	0.03282	0.336867	0	0	0	0	0	0	0	0	0	0	2.02467	0
ASTEI00107	4887.01	-0.11365	0.646704	-0.175737	0.860501	0.999984	35.0098	85.0506	81.082	41.423	70.0181	98.6944	54.929	9.7514	59.1267	130.765	26.526	64.9812
ASTEI00108	9.23729	-0.352788	0.818543	-0.430996	0.666472	0.995271	0	0.59254	0.810358	0	0.832918	0.749228	0	1.32736	1.72087	0	0.348446	0.481432
ASTEI00109	1505.05	-0.225092	0.316706	-0.710729	0.477252	0.995271	129.685	143.394	104.754	169.28	115.963	141.58	112.245	122.124	112.027	59.6929	65.8463	59.5752
ASTEI00110	1532.19	-0.205886	0.465153	-0.442621	0.65804	0.995271	199.859	221.045	125.066	220.617	226.312	162.55	145.067	276.435	159.733	54.45	95.8214	78.8996
ASTEI00111	372.902	0.542017	0.333697	1.62428	0.104316	0.640328	50.7067	46.8128	41.4149	35.5261	32.0577	23.22	32.1236	25.3575	20.2537	11.8779	14.5802	13.9301
ASTEI00112	522.811	-0.265438	0.87921	-0.301905	0.762725	0.998029	11.8406	14.2944	18.2845	13.2868	12.6774	26.359	107.375	3.01115	77.2158	71.251	6.34566	48.6949
ASTEI00113	74.4825	-0.0373283	0.838485	-0.0445188	0.964491	0.999984	0	0.064145	0.127056	0	0.070968	0.098693	0	0.453242	0.553886	14.9266	6.3418	11.4569
ASTEI00114	924.713	1.26014	0.203091	6.20478	5.47733e-10	7.14072e-08	116.255	110.287	117.574	50.6842	42.6003	42.7446	22.4404	10.9482	18.065	41.5627	30.7445	33.6705
ASTEI00115	578.59	-0.262795	0.496444	-0.529355	0.596559	0.995271	61.6545	61.8526	40.5137	77.1327	59.9533	52.9671	65.4346	83.7982	42.4703	29.0661	48.8299	30.7455
ASTEI00116	1251.68	0.187363	0.422188	0.443791	0.657194	0.995271	138.424	68.2125	54.6191	110.124	61.1599	47.7415	102.229	116.943	146.687	109.87	98.301	114.787
ASTEI00117	2842.95	-0.817677	0.416388	-1.96374	0.0495605	0.425709	37.6139	32.9708	38.2616	44.4922	45.5032	94.6167	115.723	33.3163	124.639	155.935	79.5313	135.813
ASTEI00118	1887.55	-0.36776	0.385249	-0.954604	0.339778	0.97708	108.034	113.268	67.2287	150.844	117.091	98.0709	242.818	270.215	193.377	109.612	155.508	115.339
ASTEI00119	558.013	-0.173797	0.590423	-0.294359	0.768483	0.999062	196.778	170.18	110.79	202.855	178.217	126.6	98.0369	192.707	86.9403	41.8017	96.7045	63.2234
ASTEI00120	628.601	-0.321152	0.334823	-0.959171	0.337473	0.975717	42.93	34.4515	33.4488	46.8991	42.3912	39.6974	36.1964	11.1701	29.6957	47.7403	18.6855	29.5587
ASTEI00121	1708.62	-0.411848	0.511581	-0.80505	0.420791	0.989139	35.5869	26.546	28.93	41.2693	27.7614	42.0876	39.3388	8.80738	41.3944	28.0532	13.4734	51.2464
ASTEI00122	87.4629	0.560352	0.590443	0.949037	0.342602	0.979047	5.18999	1.23178	2.19801	3.88854	1.58894	0.779818	1.1501	1.09781	1.39772	12.8944	7.84313	9.54034
ASTEI00123	0.754167	-0.0550225	2.96422	-0.0185622	0.98519	NA	0	0	0	0	0	0	0	0	0	0	0.21028	0.160261
ASTEI00124	141.252	1.93455	0.613772	3.1519	0.00162209	0.0383572	70.8384	21.4902	15.5346	15.8917	5.69381	5.21834	17.599	30.9312	18.917	27.3524	29.1892	20.2028
ASTEI00125	1139.88	-0.238963	0.208421	-1.14654	0.251572	0.92147	40.3574	49.1297	49.758	66.7072	47.5759	54.2504	44.9808	24.8623	39.3007	61.4261	58.8366	54.2299
ASTEI00126	973.925	-0.451336	0.584929	-0.771608	0.440347	0.990148	195.408	65.5385	56.1187	213.776	130.116	78.277	81.9595	136.783	74.3706	81.587	105.569	50.6261
ASTEI00127	1178.11	-0.272951	0.298954	-0.913019	0.361233	0.98369	85.8627	68.522	62.8413	104.85	74.0958	74.3568	60.2192	23.8553	59.6416	109.815	44.3714	71.0161
ASTEI00128	7535.79	-0.365594	0.643069	-0.568514	0.569686	0.995271	927.024	709.092	725.561	963.06	1205.94	692.005	532.358	1451.88	937.585	415.838	1856.79	1048.87
ASTEI00129	526.054	-0.0476456	0.665588	-0.0715842	0.942933	0.999984	18.5556	28.1611	41.092	22.1079	20.8005	48.3167	35.9659	4.42726	27.7738	78.2939	14.4612	37.7084
ASTEI00130	35.0376	-3.93358	1.43194	-2.74703	0.00601377	0.103084	0	0	0	0	0.024174	0	0	0.177949	0	0.270274	0.175332	0.090985
ASTEI00131	0.0610696	1.12187	4.32818	0.259202	0.79548	NA	0	0	0	0	0	0	0	0	0	0	0	0
ASTEI00132	835.719	-0.221973	0.370515	-0.599093	0.549111	0.995271	82.3739	100.983	109.505	101.631	74.7664	145.164	34.7959	21.461	61.0877	51.2489	56.3106	54.7667
ASTEI00133	27.2847	-0.477593	1.43823	-0.332071	0.739836	0.995271	0	0	0	0	0	0.013001	0	7.72488	3.58989	0	0.673114	0.417801
ASTEI00134	1.80341	0.142581	2.50018	0.0570284	0.954523	NA	0	0	0	0	0	0	0	0.345863	1.98175	0	0	0.23692
ASTEI00135	21.96	-1.05581	1.07771	-0.979676	0.327246	0.970851	0	0.045281	0.03926	0	0.020211	0.083846	2.9093	1.07609	1.95521	0	0	0.341807
ASTEI00136	60.5863	-0.355706	0.397822	-0.894133	0.371251	0.985496	2.32881	2.10862	1.99277	3.28674	3.00505	2.3297	4.06005	2.73468	3.6136	2.34714	3.70155	2.57952
ASTEI00137	86.8525	-0.00136209	0.447973	-0.00304055	0.997574	0.999984	16.9671	9.20596	7.49584	16.4923	10.1936	7.27427	6.70967	4.94828	6.24932	11.8454	5.71979	5.45622
ASTEI00138	1178.37	0.0312522	0.448977	0.0696074	0.944506	0.999984	160.064	90.143	54.3502	147.726	76.5204	61.3831	56.3653	65.1488	41.0909	45.7175	55.5931	42.2029
ASTEI00139	40.2134	-5.09026	1.04485	-4.87177	1.10604e-06	6.80662e-05	0	0.160425	0	0	5.41329	1.10109	4.7798	10.9461	8.33626	0	1.41101	0.802436
ASTEI00140	2138.38	-0.13417	0.329622	-0.407042	0.683977	0.995271	11.2122	9.83481	11.2088	9.01331	13.7431	10.0609	71.2115	25.5414	74.0942	80.8026	48.6808	54.3722
ASTEI00141	95.2052	0.191444	1.02101	0.187504	0.851265	0.999984	0	0.310715	0.413501	0	0.67547	0.079498	10.6772	21.0918	9.55437	5.86714	21.1463	12.9757
ASTEI00142	31.1501	-1.18402	1.30121	-0.909939	0.362855	0.984075	0	0	0.045666	0	0.093814	0	8.9584	4.26989	3.60962	3.68034	4.04723	2.8736
ASTEI00143	266.667	-0.501768	0.60792	-0.825385	0.409153	0.989139	12.3507	14.314	4.97387	25.6031	16.6254	7.28388	53.6205	55.6947	25.1813	63.6801	53.709	64.5986
ASTEI00144	0.876975	-0.740497	2.86227	-0.25871	0.795859	NA	0	0	0	0	0	0	0	0	0	0	0	0.337821
ASTEI00145	0.281607	-0.0540394	4.3784	-0.0123423	0.990153	NA	0	0	0	0	0	0	0	0	0	0	0	0
ASTEI00146	0.130438	-0.0540472	4.3784	-0.0123441	0.990151	NA	0	0	0	0	0	0	0	0	0	0	0	0.07105
ASTEI00147	0.158233	-0.0540432	4.3784	-0.0123431	0.990152	NA	0	0	0	0	0	0	0	0	0	0	0	0.179446
ASTEI00148	0.208045	-0.0540361	4.3784	-0.0123415	0.990153	NA	0	0	0	0	0	0	0	0	0	0	0	0.088677
ASTEI00149	1.66403	0.00837292	2.36764	0.00353639	0.997178	NA	0	0	0	0	0	0	0	0	0.27271	0	0.046068	0.035868
ASTEI00150	4596.06	-0.0914757	1.14778	-0.0796981	0.936477	0.999984	0	0.005677	0.029707	0	0.008525	0.02849	0.735831	1.56467	0.158504	239.823	109.064	200.792
ASTEI00151	909.964	0.489828	0.426634	1.14812	0.250918	0.920383	235.684	133.253	118.044	164.957	95.3805	72.2231	17.4297	15.7968	13.3459	17.0694	23.4446	13.4002
ASTEI00152	1435.24	-0.229907	0.597047	-0.385074	0.700183	0.995271	301.039	236.633	161.614	344.593	279.68	188.779	236.21	423.353	166.095	125.681	462.389	201.47
ASTEI00153	408.813	0.169646	0.370675	0.457668	0.647191	0.995271	83.8819	66.0169	34.6711	50.7354	55.8497	50.7166	174.894	134.206	93.903	85.4572	114.628	98.3707
ASTEI00154	2100.12	-0.585013	0.355226	-1.64688	0.0995834	0.623948	74.6656	72.4943	60.5617	90.2623	108.075	94.7571	79.3681	90.5807	82.5562	70.7795	71.4995	58.527
ASTEI00155	1131.18	-0.0856093	0.395374	-0.216528	0.828576	0.999984	18.6543	9.88647	9.37825	19.08	11.5819	12.2823	1.9099	3.51015	4.54256	223.99	215.393	274.577
ASTEI00156	213.265	0.662679	0.25197	2.62999	0.0085387	0.136478	57.7428	33.604	35.0177	31.5278	23.3497	19.3055	9.35969	2.67987	5.46458	11.9789	8.29379	7.45973
ASTEI00157	178.358	1.30597	0.861606	1.51574	0.129584	0.71669	5.9787	13.1379	22.101	2.09019	4.18956	8.0473	15.9724	0.374599	6.71269	16.3408	2.1333	8.6532
ASTEI00158	18.1115	1.71987	0.933749	1.8419	0.06549	0.493066	9.31339	6.85801	8.39771	0	2.23971	3.63103	6.90731	0.401231	3.48183	11.894	2.96025	6.10244
ASTEI00159	234.61	1.13126	0.458582	2.46687	0.01363	0.185757	38.2497	23.0165	23.8992	14.6873	12.6319	9.33937	14.3446	2.64489	9.53508	23.8559	11.2397	12.8242
ASTEI00160	8.47223	1.17651	0.990527	1.18776	0.234927	0.901841	0	1.22166	1.60365	0	0.445317	0.510986	0	0	0.179601	1.09046	0.310393	0.515418
ASTEI00161	704.762	0.720692	0.406559	1.77266	0.0762845	0.535667	114.656	119.496	84.3045	69.4077	62.2067	52.7447	43.3641	57.048	35.3429	47.8881	62.6754	53.0218
ASTEI00162	3766.45	-0.102653	0.269991	-0.380209	0.70379	0.995271	151.575	174.619	204.012	158.5	176.265	208.218	114.965	66.0351	142.742	124.222	77.7367	108.066
ASTEI00163	535.368	-0.454663	0.361538	-1.25758	0.208544	0.870572	73.5892	58.1844	41.7145	82.1529	65.5368	72.6436	86.8141	73.0887	82.4338	35.8038	65.769	63.9734
ASTEI00164	1590.81	-0.392852	0.291063	-1.34971	0.177108	0.820761	41.8829	38.0608	41.2578	52.5552	37.8348	61.3393	63.891	27.0846	58.2588	63.3308	28.4615	36.2506
ASTEI00165	479.642	1.14377	0.474036	2.41283	0.0158293	0.20448	7.91997	20.1367	22.5432	5.65023	7.01493	9.17735	14.3606	5.28707	10.5304	55.0943	21.8765	26.8052
ASTEI00166	2857.27	-0.411048	0.284634	-1.44413	0.148702	0.762662	126.143	103.063	74.4822	128.691	123.693	127.623	244.519	195.823	208.311	150.265	169.101	179.445
ASTEI00167	1912.62	-0.506337	0.534415	-0.947461	0.343404	0.98007	35.2268	51.2976	54.7295	34.1568	56.1329	102.535	62.0739	12.5672	77.5814	78.7132	38.122	62.5402
ASTEI00168	4.82973	-1.19521	1.80605	-0.661778	0.508113	0.995271	0	0	0	0	0	0.01056	0.639196	0.067913	0.773181	0	0.134074	0.094596
ASTEI00169	0.730874	-1.47909	2.28867	-0.646267	0.518107	NA	0	0	0	0	0.024893	0.066389	0	0.041338	0.118367	0.190855	0.313293	0.287851
ASTEI00170	2904.92	-8.7521	0.546914	-16.0027	1.22351e-57	4.04084e-54	0	0.00984	0.057526	31.7083	25.7614	18.9039	145.644	96.6505	121.222	121.44	129.986	129.156
ASTEI00171	28.7219	-2.84829	0.962506	-2.95924	0.00308396	0.0614805	0	0.034293	0.207573	0.562163	0.883918	0.658897	3.20357	0.769936	0.81786	8.86181	2.39197	6.35479
ASTEI00172	639.606	-0.300854	0.361105	-0.833148	0.404761	0.989139	37.5624	17.7841	19.4296	40.8781	19.3474	27.8356	49.1538	26.4883	43.7997	39.8937	21.3084	28.5157
ASTEI00173	8.34282	-0.415121	1.58995	-0.261091	0.794023	0.999984	0	0	0.155972	0	0	0.271609	0	0	3.1277	0	0	1.22471
ASTEI00174	0.254395	-0.0540447	4.3784	-0.0123435	0.990152	NA	0	0	0	0	0	0	0	0	0	0	0	0.046456
ASTEI00175	14.7334	0.0552982	1.89356	0.0292033	0.976702	0.999984	0	0	0	0	0	0	0	0.541283	0.11	4.6368	11.3897	5.14218
ASTEI00176	0.243738	-0.0540428	4.3784	-0.012343	0.990152	NA	0	0	0	0	0	0	0	0	0	0	0.165723	0.128561
ASTEI00177	2.71869	-0.714455	2.25306	-0.317104	0.751165	0.995995	0	0	0	0	0	0	0	0	0.031964	0	0	0.202531
ASTEI00179	3.07925	-3.50878	1.77458	-1.97725	0.0480139	0.416569	0	0	0	0	0.139815	0.029922	0	0.202765	0.248267	0.224109	0.245351	0.133392
ASTEI00180	973.209	-0.103106	0.602192	-0.171217	0.864053	0.999984	299.917	176.238	104.077	274.01	189.816	130.008	233.711	373.763	159.53	109.537	276.828	145.324
ASTEI00181	2607.29	-0.265375	0.243903	-1.08803	0.27658	0.943973	120.642	94.041	93.1879	128.55	114.823	114.141	99.742	84.5809	95.1209	61.2605	68.309	57.1103
ASTEI00182	433.211	-0.396994	0.496216	-0.800044	0.423685	0.989139	60.8125	46.6905	24.3061	71.8869	65.022	29.7936	39.7483	67.3678	39.4849	33.4536	41.0094	24.6863
ASTEI00183	83.315	0.844792	0.466155	1.81226	0.0699468	0.513641	1.27719	2.57093	3.98017	0.775944	1.47693	1.70887	2.39494	0.65206	1.04611	4.16348	3.07777	3.19525
ASTEI00184	941.446	-0.241973	0.502021	-0.481997	0.629808	0.995271	169.152	97.5807	65.0893	181.539	107.481	96.3877	139.564	240.161	168.141	95.4058	178.911	142.999
ASTEI00185	21643.9	-0.485744	0.804328	-0.603913	0.545902	0.995271	871.349	1288.86	1158.02	942.732	2316.15	1143.23	583.98	3011.04	1263.23	435.586	3239.89	1300.93
ASTEI00186	644.745	-0.198127	0.340184	-0.582412	0.560289	0.995271	85.0185	65.9767	44.65	100.024	54.9225	63.0533	78.6651	70.5239	69.1645	38.7253	42.9291	51.5328
ASTEI00187	391.926	2.23915	0.43717	5.12192	3.02433e-07	2.0524e-05	129.613	87.27	68.6733	23.2226	17.7449	16.578	28.0551	34.0915	18.1839	35.3617	49.664	33.3932
ASTEI00188	4.92736	0.555124	1.23874	0.448136	0.654055	0.995271	0	0	0	0	0.035951	0.013427	0	0.0784	0.358384	0.165928	0.085506	0.338433
ASTEI00189	185.468	-0.291406	0.928043	-0.314	0.753521	0.996663	0	0.041785	0.214752	0	0.048842	0.249743	7.78048	0.760413	2.88103	18.8724	5.29172	11.4961
ASTEI00190	5.20619	-0.714255	2.24951	-0.317515	0.750853	0.995995	0	0	0	0	0	0	0	0	0	0	0	0
ASTEI00191	11.9614	-0.65923	1.62877	-0.404741	0.685668	0.995271	0	0	0.226175	0	0	0.311536	0	0	2.73605	11.2443	1.11693	6.78826
ASTEI00192	38.9038	0.88205	0.621147	1.42003	0.155598	0.775106	6.19711	5.76545	6.13054	1.89172	4.06125	3.78348	0	0	0.166043	0.418077	0.143628	0.080906
ASTEI00193	956.365	0.380537	0.397378	0.95762	0.338254	0.975717	120.37	76.9167	62.7327	106.77	40.7664	49.2276	84.8218	45.1921	45.6923	37.7241	33.2349	46.1901
ASTEI00194	132.418	0.0479515	0.580742	0.0825695	0.934194	0.999984	22.0027	11.6065	13.9342	24.4261	5.81565	16.4136	3.91288	1.50848	7.50675	18.0727	6.38457	15.2916
ASTEI00195	39.5801	0.0611595	1.84978	0.0330631	0.973624	0.999984	0	0	0	0	0	0	0	0	1.43438	18.3088	2.1298	7.18443
ASTEI00196	20.6174	0.997322	1.38973	0.717638	0.472981	0.995271	0	0	0	0	0	0.062606	0	0.899065	1.58022	19.985	1.84125	5.99262
ASTEI00197	9.11823	0.0479103	1.95236	0.0245397	0.980422	0.999984	0	0	0	0	0	0	0	0.404668	0.136218	1.28571	0.442279	0.679092
ASTEI00198	110.224	-0.339628	0.555866	-0.610989	0.541207	0.995271	37.3097	8.45525	8.06784	18.4438	14.0781	9.95123	6.93998	7.39768	4.96198	14.1273	15.0458	9.17285
ASTEI00199	415.673	0.642572	0.455859	1.40959	0.158662	0.781324	131.107	164.207	116.579	107.078	87.0143	64.3428	28.057	45.0455	29.3852	26.0543	47.0065	30.8849
ASTEI00200	4048.91	-0.157881	0.814727	-0.193784	0.846345	0.999984	12.428	28.1509	44.9341	14.9064	25.0695	53.0442	61.6661	4.24331	40.0084	72.2408	9.28131	46.8103
ASTEI00201	49.6404	-0.182877	0.719046	-0.254333	0.799238	0.999984	0	0.988622	0.856459	2.35663	0.89788	0.756227	0	0.99897	0.67387	6.10678	10.0989	3.41663
ASTEI00202	17.7637	-0.499444	0.755554	-0.661029	0.508594	0.995271	0	0.506131	0.349131	0	0.710199	0.48379	0	0.157087	0.100183	2.663	4.57815	1.44488
ASTEI00203	217.786	-0.242633	0.384391	-0.631215	0.5279	0.995271	13.9134	10.1706	10.1002	18.4558	9.64452	11.8938	4.6747	7.96952	7.72832	16.1364	15.6604	10.4565
ASTEI00204	1.49866	-0.214852	2.21622	-0.096945	0.92277	NA	0	0	0	0	0	0	0	0	0.230292	0	0	0.652775
ASTEI00205	0.32141	-0.770896	4.35356	-0.177072	0.859451	NA	0	0	0	0	0	0	0	0	0.283501	0	0	0.503269
ASTEI00206	0.131022	-0.0540463	4.3784	-0.0123438	0.990151	NA	0	0	0	0	0	0	0	0	0	0	0	0
ASTEI00207	191.469	-0.31867	0.489568	-0.65092	0.515098	0.995271	35.5915	50.1651	33.8351	53.8064	44.4327	44.7392	15.7932	27.9961	24.4582	7.16325	15.415	20.9554
ASTEI00208	0.225184	-0.0540358	4.3784	-0.0123415	0.990153	NA	0	0	0	0	0	0	0	0.069643	0.056483	0	0	0.041554
ASTEI00209	4.01414	1.12744	1.27847	0.881869	0.377848	0.986975	0	1.26	1.42369	0	0.812758	0.469002	0	0.292776	0.175752	0	0.437454	0.273649
ASTEI00210	11.8654	-0.652466	0.985694	-0.661935	0.508013	0.995271	0	0.068469	0.175867	0	0.301171	0.100671	0	0.40722	0.216936	2.15478	2.84675	1.5921
ASTEI00211	1.01103	-0.0335413	2.34859	-0.0142814	0.988605	NA	0	0	0	0	0.103607	0	0	0.551111	0.152189	0	0.194878	0.185826
ASTEI00212	587.372	0.590209	0.417297	1.41436	0.157256	0.777489	46.5361	20.3471	23.0102	35.551	12.9845	11.1461	12.5714	8.51679	9.52652	15.3971	10.9103	10.9391
ASTEI00213	1052.79	-0.21085	0.527607	-0.399635	0.689426	0.995271	261.717	149.834	115.959	270.346	172.135	146.248	187.065	381.913	193.317	84.0051	178.021	119.494
ASTEI00214	913.191	-4.89573	0.729378	-6.7122	1.91717e-11	2.96801e-09	0.786863	0.191507	0.083442	5.9756	11.7536	5.15358	210.937	48.9099	140.022	24.8134	12.4554	30.9488
ASTEI00215	590.218	0.0228735	0.532488	0.042956	0.965737	0.999984	181.892	139.581	81.8145	184.358	122.835	85.4888	44.988	100.885	45.7485	60.1508	118.197	72.2049
ASTEI00216	955.522	-0.201016	0.585821	-0.343136	0.731496	0.995271	118.165	136.604	88.169	127.248	143.343	109.947	84.749	218.416	98.5059	39.0276	132.037	67.9257
ASTEI00217	1560.34	0.0135352	0.960911	0.0140858	0.988762	0.999984	25.0161	136.024	177.221	14.843	82.1321	217.05	214.558	13.3753	185.086	146.546	23.2547	119.863
ASTEI00218	674.594	0.620644	0.277329	2.23793	0.0252253	0.282409	59.7286	43.94	42.063	30.4806	34.977	23.5572	30.1737	14.7062	25.7916	33.1207	24.2197	20.7584
ASTEI002180	491.798	-2.09362	1.42543	-1.46876	0.141898	0.747037	0	0	0	0	0.042002	0.010314	35.935	33.1973	18.0654	47.6264	36.2833	30.2681
ASTEI002184	6.02105	-1.22513	2.03227	-0.602838	0.546616	0.995271	0	0	0	0	0	0	2.00761	0.979835	0.764664	0.919324	0.685861	0.872457
ASTEI00219	827.152	0.559017	0.243049	2.30001	0.0214475	0.253885	43.8996	43.273	46.8518	38.805	25.2678	24.7134	23.4264	15.3747	20.5934	28.8783	19.5116	22.6625
ASTEI00220	800.006	-0.523663	0.466416	-1.12274	0.261549	0.931833	102.205	78.7578	49.8657	134.886	114.785	68.3634	105.14	142.884	114.778	67.0095	89.0796	62.3691
ASTEI00221	752.963	-0.136573	0.233813	-0.584112	0.559145	0.995271	274.437	168.479	170.503	303.66	168.816	185.915	253.447	101.913	189.147	135.901	95.7679	142.196
ASTEI00222	1626.97	0.103822	0.450621	0.230398	0.817783	0.999984	110.3	87.207	108.374	100.815	69.9188	101.706	117.131	19.8796	86.0913	148.706	45.3227	118.884
ASTEI00224	435.471	-0.105454	1.04669	-0.10075	0.919749	0.999984	0	0.067835	0.098171	0	0.272809	0	3.76159	4.39392	1.4814	101.667	197.437	81.2325
ASTEI00225	5.49846	-0.372923	1.13307	-0.329128	0.742059	0.995271	0	0.149546	0.063969	0	0.142054	0.110662	0	0	0.260175	0.82492	1.20129	0.824686
ASTEI00227	148.505	0.15607	0.478738	0.326003	0.744422	0.995271	8.93041	10.2949	9.60739	10.225	8.18533	7.36122	18.8479	15.4876	8.99092	8.39173	16.698	10.8781
ASTEI00228	827.502	0.12785	0.41385	0.308929	0.757376	0.997617	69.1204	42.6522	33.4607	69.789	21.3391	39.5991	49.6888	13.2829	33.3534	23.5799	12.2971	24.1863
ASTEI00229	64.3156	-1.5641	1.68583	-0.927791	0.353516	0.9808	0	0	0	0	0	0.018999	1.0173	0.033606	0.670015	9.45656	1.66163	4.46833
ASTEI00230	380.651	1.90227	0.476697	3.99052	6.59276e-05	0.00265533	106.684	59.8259	43.1069	19.9493	14.8415	9.42634	34.2287	21.044	12.7663	37.4678	46.8776	34.004
ASTEI00231	656.352	-0.32114	0.362579	-0.885712	0.375773	0.986975	94.7815	34.0113	41.1689	94.4303	45.1917	51.7281	52.6339	28.6986	39.4964	40.5002	32.1476	30.3195
ASTEI00232	228.076	0.167457	0.438415	0.38196	0.702491	0.995271	38.3923	25.9347	26.6389	18.7803	25.4732	23.3389	0	4.84278	5.30892	41.3098	42.3005	19.4491
ASTEI00233	377.676	1.21998	0.612302	1.99245	0.046322	0.41057	2.5078	3.27896	6.14773	1.4637	1.05037	1.94686	6.7599	0.792259	4.04208	10.9684	2.1309	6.61007
ASTEI00234	3547.64	0.364966	0.380965	0.958004	0.338061	0.975717	600.951	501.152	610.007	520.29	374.211	385.518	35.6362	50.4099	79.1474	49.7117	57.3867	49.7651
ASTEI00235	651.874	1.10493	0.39916	2.76813	0.00563791	0.0980993	25.1596	19.1878	25.903	14.5275	8.71526	8.13854	13.081	3.03374	7.00034	36.5374	17.0663	20.0214
ASTEI00236	2453.02	0.61984	0.215197	2.88034	0.00397247	0.0756908	54.996	53.6035	62.678	38.6627	34.102	34.8237	112.609	64.3471	78.1006	91.0117	73.0908	97.8341
ASTEI00237	388.634	-0.258594	0.76964	-0.335993	0.736876	0.995271	93.3712	128.401	86.4647	124.142	146.252	87.2912	72.4015	168.118	74.0299	0	123.52	57.8772
ASTEI00238	682.54	0.506951	0.379126	1.33716	0.181171	0.827783	102.788	73.9733	63.9518	81.0044	45.9222	39.8749	26.008	29.0739	27.4704	28.4249	30.6256	19.4488
ASTEI00239	1055.97	-0.486533	0.525416	-0.925994	0.354449	0.9808	201.134	128.845	79.9994	287.521	154.606	130.3	215.237	339.123	198.916	115.798	246.093	175.709
ASTEI00240	1200.47	-0.207091	0.497285	-0.416443	0.677086	0.995271	266.007	215.837	162.887	288.141	247.197	192.584	251.958	476.17	249.086	176.133	386.138	258.496
ASTEI00241	1593.04	-1.08585	0.427925	-2.53747	0.0111657	0.164383	53.4476	35.9446	44.2679	60.5754	86.4439	120.168	63.1939	19.645	81.4932	66.1792	38.7434	51.7997
ASTEI00242	591.432	-0.179538	0.390811	-0.459399	0.645948	0.995271	101.226	43.1124	45.6433	98.1497	43.051	59.7754	56.3604	23.6611	36.2142	44.442	29.4432	35.5677
ASTEI00243	1870.78	-0.379852	0.294165	-1.29129	0.196604	0.852106	172.324	96.7633	97.529	197.648	103.344	146.622	146.375	56.9408	109.962	122.032	52.2512	81.5979
ASTEI00244	0.62258	-0.747427	3.08947	-0.241927	0.808837	NA	0	0	0	0	0	0	0	0	0.131337	0	0	0.747094
ASTEI00245	0.212073	-0.0540388	4.3784	-0.0123421	0.990153	NA	0	0	0	0	0	0	0	0	0	0	0	0.068716
ASTEI00246	2.37824	-0.740101	1.9036	-0.38879	0.697432	0.995271	0	0	0.144172	0	0	0	0	0	0.20475	0	0	1.16808
ASTEI00247	12.8032	0.434525	1.20834	0.359605	0.719143	0.995271	0.496492	0.039707	0.274369	0.529872	0.03896	0.147492	0.392681	0	0.293948	0.969988	0.354129	1.08429
ASTEI00248	8.4825	-0.483321	1.31365	-0.367922	0.712931	0.995271	0	0.042703	0.145174	0	0.07675	0	0	0	0	4.13487	0.399362	0
ASTEI00249	532.761	0.226599	0.313491	0.722826	0.469787	0.995271	33.2058	18.9393	21.3239	23.298	15.6833	17.1999	27.5485	15.4847	18.5673	25.0087	18.2667	16.3643
ASTEI00250	243.921	1.42923	0.742259	1.92552	0.0541646	0.447467	0	1.04031	1.15349	0	0.172625	0.640827	13.2055	1.98466	5.30279	59.556	15.8733	40.758
ASTEI00251	9.19091	-0.568109	0.968431	-0.586628	0.557453	0.995271	0	0.225014	0.120783	0	0.35259	0.195479	2.06381	0.459722	1.33514	0	0.412878	0.748273
ASTEI00252	186.693	0.733506	0.784556	0.934932	0.349824	0.9808	34.9425	37.2827	54.3831	20.7189	20.1258	31.3051	32.5071	1.51676	21.3604	68.7479	5.06578	36.54
ASTEI00253	488.384	0.443115	0.357279	1.24025	0.214883	0.878612	35.5884	34.2952	36.0357	31.3687	23.2623	21.1454	27.6918	9.55958	27.4353	47.8389	16.2249	34.1733
ASTEI00254	70.1116	0.23953	0.621069	0.385674	0.699738	0.995271	8.07075	3.28514	1.43844	5.30699	3.71199	1.65583	0.937288	2.88666	3.96172	2.00367	2.71049	1.41783
ASTEI00255	3956.26	-0.649314	0.588696	-1.10297	0.27004	0.939156	470.448	359.925	296.199	550.17	726.037	389.153	439.458	898.193	502.024	296.082	908.261	492.387
ASTEI00256	1082.61	-0.283047	0.305882	-0.925347	0.354786	0.9808	18.8561	13.519	14.9631	21.7736	18.2583	16.3813	21.0444	14.5012	23.9184	47.3442	29.0138	22.9255
ASTEI00257	241.751	-0.856559	0.733161	-1.16831	0.242682	0.911599	20.785	30.864	18.0583	0	104.615	22.9457	0	84.5065	31.0118	19.8011	120.997	28.9242
ASTEI00258	4218.44	-0.366181	0.557553	-0.656765	0.511332	0.995271	53.3007	67.042	89.6347	58.481	64.4002	144.327	116.573	43.0297	178.526	198.893	64.2328	144.855
ASTEI00259	463.946	0.177217	0.331089	0.535255	0.592474	0.995271	153.747	133.233	113.926	137.608	133.332	74.072	52.8576	18.4734	42.1857	110.943	60.0114	80.8067
ASTEI00260	554.793	0.397281	0.46268	0.858651	0.390533	0.989139	43.8734	56.9559	54.2951	43.6298	40.518	34.4866	19.5119	4.90961	17.2353	67.4647	19.6167	31.3037
ASTEI00261	1398.61	0.679842	0.80278	0.84686	0.397073	0.989139	11.7949	38.4255	54.9089	10.7668	16.728	36.0199	29.1248	2.59605	18.4108	61.0288	8.98456	34.203
ASTEI00262	462.408	0.461179	0.945874	0.48757	0.625855	0.995271	3.48068	20.4132	31.9568	4.41224	9.18714	24.7881	30.4688	1.62079	19.2697	61.6758	5.62846	39.4042
ASTEI00263	14.7283	2.14904	1.409	1.52523	0.127202	0.712849	0	0	0.019004	0	0	0	0.590235	0.119472	0.398636	1.25892	0.711849	1.37903
ASTEI00264	463.397	0.373476	0.660803	0.565185	0.571948	0.995271	40.7818	51.5974	71.7398	42.1457	32.3258	51.6418	100.362	5.72257	58.1856	67.4518	17.1798	57.9784
ASTEI00265	540.517	0.0303145	0.651952	0.0464981	0.962913	0.999984	100.106	103.476	62.154	94.5605	91.4629	58.608	118.088	230.877	96.4083	80.3016	203.963	116.342
ASTEI00266	1347.95	-0.168356	0.276562	-0.608745	0.542693	0.995271	87.3943	54.6224	53.3054	95.3405	67.4979	55.9961	68.6282	60.4595	62.185	58.7106	65.6504	48.5503
ASTEI00267	2667.54	-0.0147115	0.284373	-0.051733	0.958741	0.999984	52.374	52.0661	47.0801	57.6213	42.6578	46.9898	43.0113	26.4138	34.1866	64.7351	74.1175	55.0714
ASTEI00268	73.4022	0.0802642	0.690892	0.116175	0.907514	0.999984	4.36073	2.7368	5.55544	1.81928	1.67783	7.46341	1.34025	0.531356	3.20422	0.527981	0.41216	0.754454
ASTEI00269	10.9947	-1.56355	1.69255	-0.923784	0.355599	0.9808	0	0	0	0	0	0	0	0	0	4.31091	4.38682	3.03828
ASTEI00270	0.433637	-0.0540215	4.3784	-0.0123382	0.990156	NA	0	0	0	0	0	0	0	0	0.032679	0	0.126448	0
ASTEI00271	1231.92	-2.77846	0.840364	-3.30625	0.000945531	0.0247839	0	0	0.011086	0	0.196055	0.090325	69.5626	60.2007	61.3977	44.1988	32.8464	41.8207
ASTEI00272	973.867	-0.309255	0.452793	-0.682995	0.49461	0.995271	109.223	77.5581	52.1881	123.402	84.433	73.1649	157.477	241.682	146.459	93.1784	126.321	117.604
ASTEI00273	1364.83	-0.13898	0.368112	-0.377549	0.705766	0.995271	239.004	132.437	103.272	234.113	135.693	129.414	123.746	113.1	122.857	77.2655	79.491	94.9374
ASTEI00274	119.724	-0.426352	0.603822	-0.706089	0.480133	0.995271	0	0.761753	0.870474	0	1.8921	0.759417	41.286	25.7974	21.2129	33.0283	24.1974	39.5617
ASTEI00275	861.438	1.71973	0.436391	3.94079	8.1213e-05	0.00316795	913.548	593.951	530.201	360.862	148.383	120.741	12.6616	22.2001	29.2661	23.7204	18.0285	28.4606
ASTEI00276	729.23	1.12648	0.611892	1.84098	0.0656241	0.493374	46.3229	41.9384	50.4074	21.761	20.5308	18.5371	10.8409	0.95579	9.32203	14.9487	3.04192	9.48224
ASTEI00277	3800.48	-0.242371	0.3753	-0.645805	0.518406	0.995271	228.615	235.625	158.524	280.684	187.899	235.157	386.233	521.823	533.725	197.995	240.127	287.564
ASTEI00278	2203.41	-0.468099	0.502657	-0.931248	0.351725	0.9808	164.826	168.504	118.79	183.367	231.607	185.573	202.014	329.8	200.532	97.9534	241.738	142.522
ASTEI00279	2184.62	0.535588	0.502278	1.06632	0.286279	0.94966	597.365	680.533	506.694	445.632	426.605	308.103	31.1251	46.7213	65.9988	4.12278	19.3483	12.3421
ASTEI00280	1299.79	0.384313	0.639668	0.600801	0.547973	0.995271	390.065	332.8	218.428	305.719	251.154	151.375	0	13.3284	10.9	2.80065	8.74205	4.62421
ASTEI00281	75.9826	0.209266	0.514631	0.406634	0.684277	0.995271	6.07074	8.78867	5.53235	6.36902	7.56431	3.78563	0	0.513899	0.620619	0	0.348755	0.206276
ASTEI00282	10.5289	1.58082	1.00577	1.57175	0.116008	0.679116	0	8.3663	14.3387	0	1.60254	3.70328	0	0.404856	0.975988	7.48146	1.81759	8.47975
ASTEI00283	1646.6	-0.426914	0.269575	-1.58366	0.113272	0.672438	128.273	66.5438	72.5674	140.592	88.4043	109.905	182.769	107.833	145.391	106.645	88.8436	96.5209
ASTEI00284	276.527	1.89187	0.343164	5.51303	3.52712e-08	2.90722e-06	8.55161	11.1678	13.2632	1.77618	3.0001	2.95616	0.921616	1.26781	1.2046	12.635	8.25065	9.05973
ASTEI00285	43.517	-1.3196	0.816756	-1.61566	0.106167	0.646926	0	0.015995	0.017189	0	0.087345	0.031974	0.949086	0.998597	1.56532	0.859198	1.20515	1.35955
ASTEI00286	234.441	1.13903	0.540181	2.10861	0.0349779	0.349263	51.8543	39.1094	22.3816	18.8076	15.9194	10.3593	36.6716	42.664	21.4859	16.4313	32.1096	22.688
ASTEI00287	1342.79	0.877235	0.498099	1.76117	0.0782101	0.544293	57.6842	117.046	163.404	41.8571	57.6763	80.7242	4.48919	2.56616	7.00178	1.1178	1.95023	2.09926
ASTEI00288	302.118	0.120455	0.55798	0.215876	0.829084	0.999984	17.4346	13.0313	16.8572	14.5647	9.0096	18.9028	13.7732	1.90814	9.7515	13.2932	5.83626	9.7835
ASTEI00289	1713.63	0.0604999	0.292665	0.20672	0.836228	0.999984	86.674	60.7908	63.1514	85.5232	58.0576	51.3318	30.1856	23.2125	28.8048	35.3029	24.4073	20.4126
ASTEI00290	29.4839	-1.11686	0.637171	-1.75284	0.07963	0.549042	0	0.473574	0.708056	0	1.76131	0.656125	0	1.39521	1.30174	0.565124	1.41326	0.783806
ASTEI00291	260.124	0.586631	0.626255	0.936729	0.348898	0.9808	12.9932	3.99557	1.48085	3.95193	3.58555	2.14364	64.8742	78.7395	36.3803	62.418	55.3058	43.5214
ASTEI00292	354.253	-0.395707	0.426876	-0.926982	0.353936	0.9808	31.5662	12.4328	7.41287	29.7303	18.6958	11.9988	15.1546	9.74715	9.97515	33.4044	15.986	19.11
ASTEI00293	4.95177	-0.259208	1.66164	-0.155995	0.876037	0.999984	0	0	0.297805	0	0	0.567894	0	0	0.160472	8.34353	0	4.8926
ASTEI00294	28.7887	0.138308	0.886267	0.156057	0.875988	0.999984	0	0.460856	0.773095	0	0.090723	0.441454	0.91666	0.198755	0.801968	11.3118	0.741109	9.16623
ASTEI00295	1.19166	-1.08174	2.34819	-0.460671	0.645035	NA	0	0	0	0	0.189111	0	0	0.269444	0.243493	0	0	0
ASTEI00296	97.9157	0.301555	0.714568	0.42201	0.673018	0.995271	0	0.609192	0.89568	0	0.317644	0.683817	0.84998	0.268949	0.870225	17.5494	3.00116	8.84438
ASTEI00297	2202.17	-0.483073	0.325846	-1.48252	0.138202	0.739766	352.273	264.282	230.874	436.268	342.373	328.518	296.823	299.052	398.985	194.947	195.321	261.411
ASTEI00298	688.256	-0.362698	0.49302	-0.735665	0.461935	0.995271	81.7391	34.4221	30.7552	91.8894	45.9979	44.8809	46.8763	52.1747	33.6908	36.5842	38.6998	21.6422
ASTEI00299	119.375	-0.00750949	0.611482	-0.0122808	0.990202	0.999984	8.31379	4.53382	3.23707	9.60905	4.37971	2.60557	2.37199	0.419498	2.85918	2.83441	1.53176	1.9517
ASTEI00300	881.702	-0.356117	0.378486	-0.940897	0.346757	0.9808	52.7558	26.1429	19.7186	67.1367	30.4959	24.5677	41.5212	30.418	32.0407	23.621	19.8693	17.4521
ASTEI00301	1534.88	-0.313441	0.501257	-0.625309	0.531768	0.995271	226.546	231.153	140.388	254.818	271.415	193.537	157.444	321.069	194.784	103.261	208.5	141.097
ASTEI00302	649.587	-0.545024	0.242747	-2.24523	0.0247532	0.278698	45.9774	32.0924	31.4622	51.6628	44.4868	56.7468	28.1647	17.9585	33.164	20.3544	17.1853	15.8341
ASTEI00303	1.70777	-0.716631	2.29377	-0.312425	0.754717	NA	0	0	0	0	0	0	0	0	0.100403	0	0.957329	0.842908
ASTEI00304	4.2562	1.97871	1.76987	1.118	0.263568	0.935206	0	0.041562	0.02985	0	0	0.015316	0	0	0.246204	0.849064	0	0.441179
ASTEI00305	4.53524	-1.82759	1.92031	-0.951716	0.341241	0.978164	0	0	0	0	0	0.06048	0	0.03712	0.252797	2.63742	0.328957	0.766168
ASTEI00306	2300.75	-0.458093	0.295239	-1.5516	0.120758	0.694053	83.7391	77.4743	65.3381	96.7331	90.9324	105.314	31.3181	19.2116	51.6502	51.6014	40.1847	56.9521
ASTEI00307	0.185287	-0.0540413	4.3784	-0.0123427	0.990152	NA	0	0	0	0	0	0	0	0.077118	0	0	0	0
ASTEI00308	0.23222	-0.0540519	4.3784	-0.0123451	0.99015	NA	0	0	0	0	0	0	0	0	0	0	0	0
ASTEI00309	8.54829	-0.400308	1.20914	-0.331068	0.740593	0.995271	0	0.087275	0.199618	0	0.14113	0.086998	0	0.542768	0.15089	1.65996	2.71537	0.8197
ASTEI00310	7.14428	0.0413662	1.70068	0.0243233	0.980595	0.999984	0	0	0	0	0	0	0	0.76428	0.270919	0.586712	2.23266	1.65126
ASTEI00311	12.2489	1.43215	1.69168	0.846583	0.397228	0.989139	0	0.031097	0	0	0	0	0	0.07852	0.071246	0.505555	1.61554	0.771362
ASTEI00312	77.0353	-2.89137	1.20788	-2.39377	0.0166764	0.211833	0	0	0	0	0.065812	0.04059	0.581858	0.597591	0.420248	5.39033	4.96236	2.94339
ASTEI00313	377.578	-0.711914	0.352232	-2.02115	0.0432642	0.397645	21.5386	10.0036	13.2914	31.1347	21.184	17.6501	17.6919	8.80207	10.5817	9.27498	8.61669	7.4673
ASTEI00314	756.824	0.181748	0.360884	0.503617	0.61453	0.995271	69.5564	78.9885	61.7968	77.9543	44.7965	58.9587	58.3365	57.0538	45.398	19.4715	30.8925	25.7917
ASTEI00315	327.68	0.0372201	0.342844	0.108563	0.913549	0.999984	20.1694	17.8072	16.7952	18.1785	16.1168	17.1766	51.2325	11.2475	29.4702	34.7604	21.7267	29.9335
ASTEI00316	2798.5	-0.284652	0.486858	-0.584672	0.558769	0.995271	336.276	306.937	235.677	417.363	343.095	266.339	316.411	576.984	372.621	210.206	418.106	331.249
ASTEI00317	178.318	-1.72855	0.763926	-2.26271	0.0236533	0.269996	0	0.667138	0.51686	0	2.71368	0.972072	8.58793	15.3419	7.45221	2.52454	11.5991	4.88565
ASTEI00318	819.424	-0.639778	0.550041	-1.16315	0.24477	0.911917	175.783	163.564	90.0617	225.563	278.952	135.148	82.6348	141.222	84.0186	82.4768	142.922	70.2508
ASTEI00319	906.967	-0.249337	0.496911	-0.501774	0.615826	0.995271	154.036	145.671	107.852	187.9	152.343	134.071	156.599	225.219	111.052	52.8601	133.962	74.6128
ASTEI00320	1600.7	1.17888	0.628724	1.87504	0.0607879	0.476174	66.4102	81.0003	105.845	29.769	39.6133	38.2856	105.379	9.17172	77.0829	154.479	37.7286	132.034
ASTEI00321	2282.77	-0.293024	0.699039	-0.419181	0.675084	0.995271	0	0.544767	0.774415	0.257252	0.692218	0.938946	160.657	21.2279	135.514	67.8741	14.5586	59.0007
ASTEI00322	1468.23	0.383062	0.50596	0.7571	0.44899	0.994127	157.916	145.028	239.672	160.556	90.4411	155.748	23.2478	5.85866	35.7796	82.0502	25.8892	62.4503
ASTEI00323	2.18509	-0.218775	1.80355	-0.121302	0.903452	NA	0	0	0	0	0	0.079492	0	0	0.173105	0	0.767209	0.809003
ASTEI00324	304.024	0.074824	1.75572	0.0426173	0.966007	0.999984	0	0	0	0	0	0	0	0	0	86.6908	184.498	68.6973
ASTEI00325	0.580193	-0.0444535	3.73531	-0.0119009	0.990505	NA	0	0	0	0	0	0	0	0	0	0	0	0.07395
ASTEI00326	0.658394	-0.053525	4.33726	-0.0123407	0.990154	NA	0	0	0	0	0	0	0	0	0.074316	0	0.235767	0.402005
ASTEI00327	46.111	-0.899027	0.65446	-1.37369	0.169537	0.805464	0	1.8531	4.75433	4.21732	3.53827	8.33164	0	7.11927	17.0499	0	1.3034	3.23235
ASTEI00328	515.429	-0.420848	0.650596	-0.646865	0.517719	0.995271	0	2.91376	4.36606	0	2.50655	6.72767	4.57962	9.58835	6.84716	204.659	196.057	271.93
ASTEI00329	2.55733	0.00375599	1.35424	0.00277351	0.997787	0.999984	0	0.030026	0.193812	0	0.055783	0.087416	0	0	0.052308	0	0.084386	0.033271
ASTEI00330	613.216	0.229448	0.67034	0.342285	0.732136	0.995271	51.3044	48.8886	65.2669	41.6621	25.9015	69.7253	76.2293	7.67601	60.9313	64.4404	15.8573	54.8329
ASTEI00331	3.86689	1.24124	1.69733	0.731288	0.464603	0.995271	0	0.014829	0.095217	0	0	0.032654	0.659911	0	0.181439	0.373754	0.223903	0.227053
ASTEI00332	457.963	-0.232444	0.324538	-0.71623	0.473849	0.995271	106.3	58.5689	65.8345	100.223	73.384	64.7486	93.4115	36.7045	61.3814	59.6459	55.4927	52.8957
ASTEI00333	8.1076	-3.10878	1.54141	-2.01684	0.0437121	0.399601	0	0	0	0	0.137768	0.040138	0	1.4457	1.17869	0	1.21	0.668573
ASTEI00334	24.9615	-1.57086	1.14473	-1.37226	0.169983	0.806606	0	1.06066	0.447731	0	2.99035	0.790792	0	6.4163	1.75879	0	9.36059	3.24113
ASTEI00335	2923.87	-0.321297	0.399293	-0.804663	0.421014	0.989139	238.861	180.87	153.666	259.686	165.612	238.623	212.596	52.232	199.335	209.68	56.4183	150.125
ASTEI00336	3063.04	-0.381039	0.376518	-1.01201	0.311534	0.962302	190.879	86.5718	112.574	223.505	94.1299	172.482	140.492	95.6071	174.203	169.853	99.8026	135.469
ASTEI00337	3068.22	-0.226495	0.434863	-0.520841	0.602478	0.995271	392.185	350.859	278.268	441.225	351.33	329.874	319.832	498.895	413.425	221.198	324.194	337.11
ASTEI00338	148.864	-0.624635	0.47678	-1.31011	0.190158	0.842384	14.4374	11.4173	5.92621	21.7704	14.1993	11.2483	16.0597	18.673	13.2539	14.922	21.4623	18.5921
ASTEI00339	1451.36	-0.468515	0.382082	-1.22621	0.220118	0.886196	103.002	93.1988	71.1939	120.472	114.78	113.558	127.106	162.159	134.039	88.292	125.374	120.05
ASTEI00340	707.805	0.244896	0.50823	0.48186	0.629905	0.995271	231.214	207.705	143.259	201.956	154.64	117.361	114.24	171.012	78.5265	67.7859	142.297	88.8068
ASTEI00341	1139.6	0.462281	0.521517	0.886416	0.375393	0.986975	10.5132	19.5761	21.2465	6.42465	12.8276	16.9246	75.5511	15.7102	51.2484	181.784	93.2395	116.3
ASTEI00342	1.1553	-0.731061	2.60571	-0.280561	0.779047	NA	0	0	0	0	0	0.038566	0	0.535148	0.288036	0	0	0.087128
ASTEI00343	439.847	0.58785	0.25599	2.29638	0.0216541	0.255072	32.3542	42.312	37.4953	25.6019	21.741	25.1618	62.7037	25.66	48.535	18.7401	13.7601	19.5015
ASTEI00344	20.6542	-0.569529	1.13376	-0.502338	0.61543	0.995271	0	0.961976	0.476635	0	1.30812	0.36529	9.04211	9.53393	2.34743	3.42833	6.45064	1.52128
ASTEI00345	409.908	0.408174	0.373046	1.09416	0.273883	0.941342	66.1048	70.521	44.7658	64.4642	36.7519	32.7	32.853	27.9299	23.8347	21.1025	26.1186	24.9062
ASTEI00346	1057.26	-0.309795	0.328617	-0.942724	0.345822	0.9808	52.1855	29.7673	28.7486	62.2189	34.5272	34.8759	68.1977	34.7951	45.2435	34.8707	25.3597	26.1869
ASTEI00349	0.131447	-0.0540491	4.3784	-0.0123445	0.990151	NA	0	0	0	0	0	0	0	0	0	0	0	0
ASTEI00350	2.74642	0.32914	2.19394	0.150022	0.880747	0.999984	0	0	0	0	0	0	0	0	0.054619	1.94479	0	0.502139
ASTEI00351	2639.05	-4.43722	1.02223	-4.34073	1.42012e-05	0.000714242	0	0	0	0	0.754752	0.719811	433.902	90.371	388.36	313.967	188.505	473.906
ASTEI003524	0.344529	-0.0540224	4.3784	-0.0123384	0.990156	NA	0	0	0	0	0	0	0	0.520929	0	0	0	0.292425
ASTEI00353	10.202	-2.07448	1.54218	-1.34516	0.178573	0.823017	0	0	0	0	0	0	0.174528	0.118962	0.232116	0	0.088627	0.081599
ASTEI00354	0.451783	-0.0479012	3.93233	-0.0121814	0.990281	NA	0	0	0	0	0	0	0	0	0	0	0	0.100634
ASTEI00357	0.774148	-0.0364281	3.37334	-0.0107988	0.991384	NA	0	0	0	0	0	0	0	0.26176	0.547042	0	1.03098	0.668538
ASTEI00362	0.311272	-0.0538618	4.36443	-0.0123411	0.990153	NA	0	0	0	0	0	0	0	0	0.036825	0	0.109905	0.109092
ASTEI00363	60.285	0.00741238	0.533174	0.0139024	0.988908	0.999984	4.32603	1.91416	1.79796	2.75584	2.80483	1.61986	0.537253	0.349608	0.837601	0.611811	0.454184	0.151644
ASTEI00364	644.934	-0.342846	0.339397	-1.01016	0.312418	0.963195	43.1155	20.3464	23.6532	50.33	24.5637	32.2738	25.6021	17.7088	22.7659	23.211	16.3866	18.0266
ASTEI00365	1335.33	0.419196	0.98675	0.424826	0.670964	0.995271	0.375077	4.75129	8.90151	0.915269	1.6144	7.69379	21.0087	1.7234	17.3831	60.3998	8.90582	33.7176
ASTEI00366	1493.73	0.462651	0.553364	0.836071	0.403115	0.989139	46.9739	16.2646	12.1866	26.69	15.3071	10.5867	28.7809	31.077	24.4687	88.6117	88.867	45.2077
ASTEI00367	1036.24	-0.263077	0.315085	-0.834938	0.403753	0.989139	48.6286	53.866	43.174	63.8817	47.0093	58.2361	67.7589	76.6844	80.9723	96.6667	102.997	94.604
ASTEI00368	696.429	-0.51941	0.209638	-2.47765	0.0132252	0.181993	51.1192	53.6662	41.9249	72.9859	69.5446	58.6341	70.2035	37.2288	66.1661	60.3136	39.466	46.9055
ASTEI00369	598.214	0.0362502	0.343477	0.105539	0.915948	0.999984	72.5732	38.2034	36.0891	60.7794	40.5613	33.9379	39.4563	29.3596	31.4255	62.0424	33.512	40.0658
ASTEI00370	45.3392	-0.817975	1.02021	-0.801768	0.422687	0.989139	0	0.173435	0.296353	0	0.328112	0.492787	2.00248	0.141573	1.19591	9.27885	1.07193	2.3637
ASTEI00371	2135.33	-0.505719	0.393076	-1.28657	0.198244	0.855863	202.667	141.31	111.015	248.25	171.187	183.851	168.783	223.803	220.691	171.709	201.991	202.49
ASTEI00372	1228.75	0.336153	0.513201	0.655013	0.51246	0.995271	189.317	184.752	119.767	166.559	120.329	91.9257	148.103	234.146	110.519	107.686	240.712	151.598
ASTEI00373	490.095	-0.0953604	0.374219	-0.254825	0.798858	0.999984	52.2098	47.5873	33.8036	60.9147	32.9213	44.9539	52.817	48.7542	38.1514	23.7399	36.544	30.9824
ASTEI00374	19.8593	0.743558	1.52111	0.488825	0.624966	0.995271	0	0	0	0	0	0	1.11554	0.487494	0.835661	1.68457	1.1049	3.3099
ASTEI00375	1.6774	-1.09562	2.38939	-0.458538	0.646566	NA	0	0	0	0	0	0	0	0	0.462267	0	0	1.86033
ASTEI00376	0.682319	-0.0540058	4.3784	-0.0123346	0.990159	NA	0	0	0	0	0	0	0	0	0	0	0	0
ASTEI00379	1826.93	0.619956	0.583157	1.0631	0.287735	0.950288	238.191	190.659	148.879	148.16	127.489	91.8662	192.87	351.574	127.749	133.966	331.999	169.448
ASTEI00380	71.684	-0.633314	1.58537	-0.399475	0.689543	0.995271	0	0	0	0	0	0.038165	3.69635	0.295276	2.8283	22.6847	1.58615	12.9648
ASTEI00381	20.7988	-0.911676	1.83437	-0.496997	0.619191	0.995271	0	0	0	0	0	0	0	0.621383	0	8.81068	8.49905	5.9409
ASTEI00382	237.252	0.217752	0.281225	0.774296	0.438756	0.990148	32.6593	33.7697	27.2811	35.2967	23.8014	20.2847	14.9071	10.2225	12.1753	28.5071	23.8613	20.9962
ASTEI00383	519.084	0.202468	0.564933	0.358392	0.72005	0.995271	20.3385	43.8003	46.8296	25.5707	30.3183	41.292	67.0572	6.16967	36.7315	72.2758	24.1859	58.4993
ASTEI00384	912.4	0.478871	0.568811	0.841881	0.399854	0.989139	25.2672	35.9144	40.751	19.364	24.9871	26.5567	18.9178	4.05786	6.5008	117.739	20.891	98.5063
ASTEI00385	860.467	-2.97508	1.06138	-2.80303	0.00506251	0.0908683	0	0	0	0	0.126117	0.059274	10.5703	1.80639	3.07383	90.065	23.109	104.705
ASTEI00386	1208.85	-0.514942	0.704276	-0.731165	0.464678	0.995271	30.3416	56.6539	58.6676	33.7742	50.8535	108.662	102.919	9.61406	94.92	82.6743	17.6818	78.4485
ASTEI00387	332.613	-0.85447	0.775858	-1.10132	0.270756	0.940084	0	0.302899	0.267726	0	0.482902	0.627206	0	3.78878	5.13908	236.82	103.575	270.724
ASTEI00388	1256.47	-0.513898	0.32041	-1.60388	0.108741	0.658137	134.556	81.0891	63.0311	160.968	107.419	97.4186	75.4585	62.1706	79.1823	73.3185	60.2571	57.7407
ASTEI00389	1237.62	0.613626	0.287853	2.13173	0.0330287	0.337718	56.3993	79.0191	83.9869	35.8985	40.7011	44.6647	55.9296	18.1817	41.0814	49.2343	38.8199	56.4146
ASTEI00390	1276.05	-0.218963	0.309648	-0.707136	0.479482	0.995271	134.484	106.44	77.9851	165.005	87.587	108.028	84.5621	59.4767	65.2656	47.598	44.4446	44.4981
ASTEI00391	9.7605	0.225345	0.894762	0.251849	0.801158	0.999984	0	0.192109	0.278314	0	0.179262	0.22294	1.23269	0.237554	0.341931	0.434422	1.00483	0.63829
ASTEI00392	10.694	-0.684488	0.979165	-0.699053	0.484519	0.995271	0	0.031319	0.027093	0	0.09038	0.051103	0.126152	0.27181	0.193264	0.706386	0.569904	0.54728
ASTEI00393	674.819	0.291969	0.393398	0.742171	0.457984	0.995271	48.7874	27.0032	31.4901	43.5979	24.7916	16.9272	2.78518	2.07579	3.81757	10.3879	5.08591	6.99116
ASTEI00394	243.217	0.225627	0.514353	0.438661	0.660907	0.995271	75.4592	25.8167	28.119	53.485	30.4608	20.4362	18.0698	20.2449	11.4555	32.1675	40.2843	27.8576
ASTEI00395	52.2646	-0.180229	0.797381	-0.226026	0.821181	0.999984	3.31197	0.649292	4.14079	3.35357	1.12207	4.43025	0.546917	0.407538	1.34187	0	0.631116	0.626815
ASTEI00396	486.255	-0.188115	0.642408	-0.292828	0.769654	0.999062	8.19765	15.6661	22.9075	5.96355	14.2575	28.8133	30.5547	3.61936	21.5632	24.2265	8.26345	20.4121
ASTEI00397	584.512	0.370994	0.506924	0.731853	0.464258	0.995271	57.4869	67.7247	104.31	45.6186	44.1678	78.9654	6.94224	2.28856	14.9625	6.34053	5.7543	6.87031
ASTEI00398	488.38	0.715419	0.409763	1.74593	0.0808223	0.554562	63.1472	41.9226	49.6992	37.4794	28.5702	25.0897	40.1866	7.3705	27.917	32.3063	15.7915	33.2907
ASTEI00399	494.116	-0.38006	0.286935	-1.32455	0.18532	0.831213	43.4596	53.2645	42.1998	46.3746	59.1983	61.3328	31.9559	18.9149	32.0105	28.5536	30.1794	29.048
ASTEI00400	432.279	-0.159579	0.555367	-0.28734	0.773852	0.999943	106.476	83.5968	59.2053	160.188	65.5837	58.0874	120.288	210.399	93.0277	76.4001	163.597	105.192
ASTEI00401	911.904	-0.0563108	0.344597	-0.163411	0.870195	0.999984	59.5398	39.457	40.3296	70.7829	36.173	35.526	45.0833	34.5126	33.6245	44.2891	33.2736	35.2381
ASTEI00402	804.355	-0.236738	0.304435	-0.77763	0.436787	0.990148	44.4188	46.5277	54.4388	65.6414	39.178	61.2959	74.3896	19.1897	48.1343	73.2029	31.6582	56.7438
ASTEI00403	1816.02	-0.0913285	0.347506	-0.262811	0.792696	0.999984	46.5171	71.3667	52.4993	48.6259	68.8812	55.5443	117.218	80.7233	75.3256	70.481	85.6376	80.5041
ASTEI00404	2054.97	1.34548	0.41827	3.21678	0.00129638	0.0323541	165.003	94.0563	132.704	81.7674	34.1119	35.6444	26.9103	9.13353	13.8372	72.488	32.9401	40.9166
ASTEI00406	4.03372	-0.40481	1.01469	-0.39895	0.68993	0.995271	0	0.128578	0.109133	0	0.064984	0.21182	0	0	0.123381	0	0	0.025183
ASTEI00408	0.15765	-0.0540439	4.3784	-0.0123433	0.990152	NA	0	0	0	0	0	0	0	0	0	0	0	0.053969
ASTEI00409	623.207	0.0342424	0.36079	0.0949096	0.924387	0.999984	33.6442	21.8335	24.5776	37.1948	21.4876	18.28	24.8844	6.95921	14.3215	19.2988	11.5444	16.9437
ASTEI00410	1940.64	-0.247896	0.46589	-0.53209	0.594663	0.995271	305.07	296.2	192.352	315.915	290.883	279.473	198.535	319.305	265.547	123.941	231.631	199.943
ASTEI00411	192.992	0.682715	0.503158	1.35686	0.174826	0.813991	27.4226	29.6762	32.078	19.5584	16.7789	17.9294	14.1914	2.05351	10.4582	8.74472	2.89817	6.94603
ASTEI00412	625.371	-0.619344	0.420563	-1.47265	0.140845	0.745453	242.417	72.4791	73.1063	262.666	167.544	78.282	70.9746	27.6325	53.4424	46.3235	55.6671	56.3617
ASTEI00413	681.67	-8.73221e-05	0.543049	-0.0001608	0.999872	0.999984	151.125	94.0408	93.3816	154.988	67.2302	102.446	56.2247	6.41601	42.8195	75.1667	15.541	42.8625
ASTEI00414	291.223	1.44872	0.574448	2.52194	0.011671	0.168812	18.0047	24.618	36.7418	10.5291	9.1492	9.42746	10.4134	1.75576	7.21032	45.1557	8.88727	19.1991
ASTEI00415	1007.07	-0.684495	0.365606	-1.87222	0.0611759	0.476271	66.9672	45.462	36.3492	80.6072	80.6121	66.5336	72.8744	74.0327	60.0994	45.241	64.6803	48.7853
ASTEI00416	832.195	0.150824	0.345237	0.436871	0.662205	0.995271	70.6622	68.2784	47.357	59.5509	59.4712	43.1507	60.5902	53.1654	40.0228	31.9832	41.5415	34.7788
ASTEI00417	604.078	1.28582	0.466884	2.75404	0.00588648	0.1019	231.801	229.189	164.547	87.4923	76.0537	62.8854	111.264	100.764	66.9533	69.1836	95.7203	89.7576
ASTEI00418	479.084	-0.555032	0.491134	-1.1301	0.258432	0.926984	32.9058	10.4714	11.8603	26.5943	23.7562	19.562	81.7063	14.0655	60.5278	95.8044	36.2272	51.3466
ASTEI00419	184.852	-0.600294	0.816912	-0.734833	0.462441	0.995271	15.5101	9.89356	19.1949	29.8524	14.7933	25.4856	113.104	3.88998	77.5438	81.2572	12.7211	67.166
ASTEI00420	1.51128	-3.6696	1.95939	-1.87283	0.0610924	NA	0	0	0	0	0.132122	0.018024	0	0.033256	0	0	0.08147	0.093396
ASTEI00421	0.0544232	-0.0540619	4.3784	-0.0123474	0.990148	NA	0	0	0	0	0	0	0	0	0	0	0	0.127589
ASTEI00423	0.053475	0.861623	4.33838	0.198605	0.842572	NA	0	0	0	0	0	0	0	0	0	0	0	0
ASTEI00424	26.8433	0.0749244	1.75501	0.0426917	0.965947	0.999984	0	0	0	0	0	0	0	0	0	6.19187	4.84219	2.86952
ASTEI00426	0.0493867	-0.0540604	4.3784	-0.0123471	0.990149	NA	0	0	0	0	0	0	0	0	0	0	0	0
ASTEI00427	0.131447	-0.0540491	4.3784	-0.0123445	0.990151	NA	0	0	0	0	0	0	0	0	0	0	0	0
ASTEI00428	5.69492	0.268274	1.57444	0.170393	0.864701	0.999984	0	0	0	0	0	0	0.175011	0.029563	0.028961	0	0.01744	0.146461
ASTEI00429	2666.85	-0.397974	0.412449	-0.964905	0.334593	0.975616	59.7543	70.2106	98.7859	71.9205	74.0466	145.429	43.1643	16.3172	49.4794	62.0568	32.7929	41.4102
ASTEI00430	2470.24	-0.42689	0.283855	-1.5039	0.132607	0.725392	78.3288	55.8845	55.8499	97.4889	63.8902	78.4062	97.1752	88.1474	95.7356	100.117	66.9629	85.5786
ASTEI00431	277.879	-0.135995	0.320335	-0.424539	0.671173	0.995271	57.8955	65.658	58.6017	65.4611	56.3221	75.0417	100.35	71.0711	86.1715	75.5557	82.9589	87.1422
ASTEI00432	1183.02	-0.578279	0.696987	-0.829684	0.406717	0.989139	103.671	78.0894	52.4607	128.846	138.483	68.9184	71.1484	258.799	77.1598	82.0453	230.628	77.2797
ASTEI00433	1513.17	0.0229807	0.738994	0.0310973	0.975192	0.999984	22.8669	51.5261	75.6732	23.2696	37.8298	80.4322	36.3884	3.32761	31.1071	46.1777	10.4835	31.7713
ASTEI00434	2.40697	0.837606	2.11017	0.396938	0.691413	0.995271	0	0.089594	0	0	0	0	0	0.712369	0.194107	0	0.465574	0.402002
ASTEI00435	855.952	0.134958	0.311584	0.433136	0.664916	0.995271	15.1582	11.1881	14.2909	15.5266	11.1145	9.70517	12.6217	5.87985	7.01756	18.6458	14.7674	12.6009
ASTEI00436	684.581	0.000846277	0.433283	0.00195317	0.998442	0.999984	112.907	167.324	105.644	101.073	131.182	128.84	78.3392	105.966	121.042	99.6921	111.85	104.971
ASTEI00437	1616.81	0.33308	0.315922	1.05431	0.291741	0.952954	74.4528	59.9629	52.0893	54.1885	51.3457	36.7186	20.5498	18.3454	16.4325	54.1603	52.3625	40.2717
ASTEI00438	171.332	-0.388706	0.533208	-0.728996	0.466004	0.995271	21.8608	13.4786	5.98802	21.1564	17.4938	10.8141	19.8001	19.8054	11.5922	8.50855	18.2568	12.8812
ASTEI00439	961.549	-0.251555	0.251497	-1.00023	0.317199	0.966114	63.604	51.1727	50.0967	67.8319	57.3055	59.3622	47.174	29.5631	41.6668	28.0913	33.9763	30.9955
ASTEI00440	161.211	-0.228	0.676163	-0.337197	0.735969	0.995271	0	62.3792	49.6287	0	72.6344	49.8416	23.9708	100.812	46.6068	27.6995	84.8072	52.9718
ASTEI00441	635.234	-0.349405	0.527894	-0.661884	0.508045	0.995271	136.652	100.096	78.2297	165.742	128.889	87.4329	36.1508	67.1999	33.9667	41.562	63.2833	29.5721
ASTEI00442	6.59797	-1.19492	1.76826	-0.675759	0.499194	0.995271	0	0	0	0	0	0	0	1.4337	2.31302	0	0.580881	0.857192
ASTEI00443	0.13888	-1.24711	4.33555	-0.287647	0.773617	NA	0	0	0	0	0	0.027184	0	0	0.029681	0	0	0.018163
ASTEI00444	607.402	0.0117173	0.458356	0.0255638	0.979605	0.999984	237.273	126.572	119.374	261.77	136.786	73.4916	29.6779	39.4958	45.6861	7.51112	6.94326	11.8891
ASTEI00445	25.4899	-6.62126	1.44229	-4.5908	4.41546e-06	0.000244404	0	0	0	0	0.901601	0.112097	1.53416	2.61232	0.880249	0	0.66116	0.365417
ASTEI00446	1.86303	-1.20483	2.19565	-0.548735	0.583188	NA	0	0	0	0	0	0	0	0	0.069936	0	0.689569	0.197399
ASTEI00447	0.206453	-0.0540372	4.3784	-0.0123418	0.990153	NA	0	0	0	0	0	0	0	0	0.037983	0	0.246417	0
ASTEI00448	20.9312	0.981427	1.73154	0.566793	0.570855	0.995271	0	0	0.027318	0	0	0	0	0.182664	0.048241	1.27804	2.99076	0.518029
ASTEI00449	1138.77	-0.826611	1.24171	-0.665704	0.5056	0.995271	0	0.175058	0	0	0.24781	0.192705	36.7107	83.3731	17.9353	296.734	1008.58	594.163
ASTEI00450	3646.65	-0.0302282	0.553671	-0.054596	0.95646	0.999984	87.0243	87.6265	149.294	104.884	77.2659	138.354	193.952	25.0693	153.332	137.298	31.5614	129.71
ASTEI00451	0.775201	0.343738	2.34759	0.146422	0.883589	NA	0	0	0.031761	0	0	0.016296	0	0.006502	0.047952	0.301137	0.05096	0.031248
ASTEI00452	0.225062	-0.770931	4.35356	-0.17708	0.859445	NA	0	0	0	0	0	0.11318	0	0	0.0622	0	0	0
ASTEI00453	277.925	-0.357711	0.687374	-0.520403	0.602783	0.995271	0	0.054381	0.045857	0	0.065793	0.069006	0.238108	0.583997	0.368903	3.41258	4.25871	10.6786
ASTEI00454	1.44048	-0.935315	2.21073	-0.423079	0.672237	NA	0	0	0	0	0	0	0	0	0	0	0.23535	0.43486
ASTEI00455	283.138	-0.420944	0.363213	-1.15894	0.246479	0.912406	32.3728	33.6106	37.0503	50.3632	45.2132	43.0469	24.5878	24.5975	26.0654	5.39673	7.8631	4.80015
ASTEI00456	4864.33	0.580934	0.651115	0.892214	0.372278	0.986136	999.44	2762.48	2642.05	940.658	1618.25	1622.47	81.4399	180.459	209.921	40.0101	123.325	102.136
ASTEI00457	693.172	-0.118121	0.604662	-0.19535	0.845119	0.999984	39.2595	23.2255	30.556	31.9512	31.1866	32.1969	54.9913	4.3523	36.2958	43.0489	12.0129	30.9541
ASTEI00458	476.344	0.623474	0.354786	1.75733	0.0788624	0.546794	30.7878	35.3757	35.2711	25.2192	16.5037	20.683	6.89022	5.9891	6.24355	9.80388	15.461	9.74537
ASTEI00459	2288.97	-0.67209	0.325728	-2.06335	0.0390793	0.373473	169.875	156.362	143.478	184.698	262.211	246.601	124.236	66.2015	184.268	131.441	91.0196	98.6486
ASTEI00460	254.241	-0.0897129	0.788974	-0.113708	0.909469	0.999984	86.4614	61.526	31.7097	73.9028	72.8662	32.8822	15.5478	65.6128	20.9659	19.5761	73.7579	23.353
ASTEI00461	242.503	0.255101	0.264274	0.96529	0.334399	0.975528	27.1627	44.2558	30.9505	36.2985	29.0609	30.7715	17.5997	11.2521	15.7926	15.8696	17.2082	22.9819
ASTEI00462	50.0172	-0.0626609	0.557577	-0.112381	0.910521	0.999984	8.50843	2.66339	2.61405	6.23565	3.55602	3.11243	1.16206	1.61645	2.10471	0	0.604113	0.846794
ASTEI00463	393.882	0.543795	0.537387	1.01193	0.311574	0.962302	269.811	155.501	91.6431	203.542	96.3843	57.0476	53.162	58.8198	22.8162	73.3109	133.634	73.8253
ASTEI00464	1808.46	-0.362414	0.250484	-1.44686	0.147937	0.760249	14.958	9.69182	10.7923	17.4332	10.6017	15.2266	43.8539	28.2767	38.496	71.5019	44.7715	59.4282
ASTEI00465	1704.5	-0.0941125	0.380903	-0.247077	0.804848	0.999984	138.064	157.832	106.4	180.489	115.15	122.016	220.736	319.969	228.769	114.069	138.752	139.921
ASTEI00466	2.71752	-1.16684	1.65109	-0.706707	0.479749	0.995271	0	0	0	0	0.103711	0	0	0.210153	0.380577	1.1021	0.380809	2.04586
ASTEI00467	41.7222	0.791864	0.882197	0.897604	0.369397	0.984805	0	0.108236	0.050103	0	0.061757	0.046129	2.84445	1.47042	0.837501	4.35822	3.15925	2.85447
ASTEI00468	1062.69	-0.252921	0.381681	-0.662649	0.507555	0.995271	116.905	57.0122	54.5571	128.409	72.0381	64.4208	96.5098	70.8693	59.2105	77.7003	84.4266	66.3596
ASTEI00469	769.067	0.760487	0.467195	1.62777	0.103573	0.637314	28.5098	20.139	30.0619	23.1709	9.26292	13.3698	39.7882	8.39604	20.6638	37.6853	15.7967	24.3406
ASTEI00470	1095.27	0.59312	0.599172	0.9899	0.322223	0.969507	139.235	100.178	120.859	120.556	53.9806	61.7701	86.1156	14.1941	47.3871	100.055	11.6568	60.4357
ASTEI00471	0.0715618	-0.0540556	4.3784	-0.012346	0.99015	NA	0	0	0	0	0	0	0	0	0.075833	0	0	0
ASTEI00472	0.813647	0.483076	2.60977	0.185103	0.853148	NA	0	0	0.070743	0	0	0.036212	0	0	0.047409	0	0	0
ASTEI00473	198.317	-0.186005	0.653583	-0.284592	0.775957	0.999984	7.43681	5.75696	13.0445	12.6677	6.209	14.0968	1.20117	0.513505	3.86457	0.284063	0.81147	1.838
ASTEI00474	31.5232	-2.34672	1.4746	-1.59143	0.111514	0.666795	0	0.083739	0	0	0.345941	0.223237	0.191107	0.034387	3.15705	49.0231	4.14532	9.73854
ASTEI00475	1635.25	-0.341856	0.687241	-0.497432	0.618884	0.995271	268.144	276.664	145.059	324.879	348.431	166.469	185.257	538.546	175.229	111.692	404.531	164.941
ASTEI00476	964.487	1.48683	0.45635	3.25808	0.00112167	0.0284962	297.161	207.385	216.797	134.686	58.4277	59.8994	0	1.75758	2.69213	2.4588	1.76286	2.15382
ASTEI00477	419.031	0.781835	0.585891	1.33444	0.18206	0.828093	6.58674	8.04116	11.5464	1.09205	5.7923	6.10473	11.2557	1.76684	5.52073	36.0381	10.3946	28.4407
ASTEI00478	3116.83	-0.502562	0.37265	-1.34862	0.177461	0.821516	105.673	104.789	121.696	145.284	119.689	189.612	266.358	83.0087	273.581	269.32	139.526	295.559
ASTEI00479	789.579	-0.0480242	0.494804	-0.0970569	0.922681	0.999984	217.075	210.03	114.701	222.014	178.835	140.199	132.432	249.329	144.867	66.2227	135.573	97.4312
ASTEI00481	0.082034	-1.82419	4.32	-0.422267	0.67283	NA	0	0	0	0	0	0.073748	0	0	0	0	0	0
ASTEI00482	130.042	-3.09727	1.35521	-2.28544	0.0222868	0.259365	0	0	0	0	0.122799	0.130988	18.8889	11.574	12.1528	15.6225	11.3596	8.97271
ASTEI00483	29.4793	0.0731033	1.76698	0.041372	0.966999	0.999984	0	0	0	0	0	0	0	0.168325	0.182002	12.3979	21.1612	8.7983
ASTEI00484	70.1685	0.893354	1.63826	0.545308	0.585542	0.995271	0	0	0	0	0	0	5.24976	6.54479	2.67555	9.48919	19.4934	17.086
ASTEI00485	0.605247	-0.0458265	3.81042	-0.0120266	0.990404	NA	0	0	0	0	0	0	0	0.480236	0	0	0	0
ASTEI00486	23.2398	-0.703608	0.850683	-0.82711	0.408175	0.989139	0	0.875008	1.75633	1.10539	0.47834	3.18859	2.00057	0.898426	2.48051	1.64897	1.7774	3.3424
ASTEI00487	0.369783	0.861294	3.47948	0.247535	0.804494	NA	0	0	0	0	0	0	0	0	0	0	0	0
ASTEI00488	198.929	0.98556	0.379211	2.59898	0.00935016	0.144979	25.1057	13.7765	16.685	11.6106	7.4577	6.44982	7.65712	2.12208	4.11192	7.42615	6.10757	6.12062
ASTEI00489	0.917732	-0.752872	3.30014	-0.228133	0.819543	NA	0	0	0	0	0	0	0	0	0.114479	0	0.313438	0.501498
ASTEI00490	324.527	-2.03441	1.20801	-1.68409	0.0921633	0.599576	0	0	0	0	0.12274	0.039837	2.15359	3.60247	0.775327	62.1479	37.0987	70.6081
ASTEI00491	97.0016	-0.50696	0.762806	-0.664599	0.506307	0.995271	0	0	0	0	0.088007	0	0	0	2.5041	0	1.63356	2.00937
ASTEI00492	252.489	0.043877	0.478479	0.0917009	0.926936	0.999984	30.9789	30.4519	20.2873	27.4502	31.7947	16.7297	10.8073	21.9707	13.3342	19.2888	29.2695	26.2814
ASTEI00493	1108.5	-0.579351	0.60725	-0.954058	0.340054	0.97708	150.556	93.69	65.8577	180.474	161.669	104.821	169.946	422.905	161.445	77.4815	221.006	116.373
ASTEI00494	195.93	-0.00871983	1.16288	-0.00749848	0.994017	0.999984	0	5.04529	10.978	0	0.884289	15.7335	48.5031	1.47984	23.5323	50.6338	2.09516	38.2891
ASTEI00495	885.248	0.0384352	0.817372	0.0470229	0.962495	0.999984	14.8097	13.9296	19.0754	11.3349	8.29759	26.6555	77.7267	3.12551	39.0795	98.1285	12.67	69.5077
ASTEI00496	814.272	0.836754	0.443984	1.88465	0.0594771	0.470314	184.813	151.104	93.6561	111.513	60.5417	59.8397	37.9415	58.7921	34.3547	60.1036	72.2552	67.9223
ASTEI00497	1561.33	-0.203416	0.551209	-0.369037	0.7121	0.995271	65.453	85.9117	104.308	65.7147	74.7504	138.5	120.102	22.7032	132.568	116.745	30.9814	95.5032
ASTEI00498	3713.79	-0.23834	0.265054	-0.899211	0.36854	0.984805	72.2157	53.0228	63.1788	76.3053	61.7442	76.109	97.966	73.5391	81.3309	95.7896	62.1708	58.5595
ASTEI00499	768.756	-0.16542	0.347609	-0.47588	0.63416	0.995271	173.157	80.0294	58.5293	174.985	79.5904	68.6499	92.1616	53.1317	64.7323	78.0884	52.7676	70.9253
ASTEI00500	797.137	1.51855	0.914007	1.66143	0.0966281	0.616082	13.6195	17.7841	30.1565	6.68684	5.35515	8.34726	38.3641	0.84369	12.0705	42.5488	2.07003	24.0371
ASTEI00501	1653.49	-0.0883158	0.247549	-0.35676	0.721271	0.995271	36.0902	27.7297	30.7789	35.5232	24.2089	36.9647	105.942	46.8339	91.9914	92.4313	95.9848	95.8414
ASTEI00502	842.289	0.2203	0.569435	0.386875	0.698849	0.995271	30.4174	35.2006	45.2462	33.5258	23.4206	35.9218	22.4039	3.65393	18.5584	32.8419	5.94943	15.7282
ASTEI00503	745.982	0.0811499	0.26443	0.306886	0.75893	0.99775	85.6874	103.446	67.2738	86.1766	59.5117	88.1321	46.5187	31.8949	38.9548	30.1682	26.9121	26.7759
ASTEI00504	2087.99	-0.402619	0.251049	-1.60375	0.10877	0.658137	68.199	62.355	70.657	80.221	70.5979	105.198	102.746	77.5125	92.7292	63.3325	55.5044	56.5809
ASTEI00505	115.844	-0.634445	0.631943	-1.00396	0.315399	0.965092	0	0.558078	1.68762	1.11824	1.594	1.89179	3.3682	1.00759	3.2505	19.2382	9.68391	15.6909
ASTEI00506	1700.94	-0.474744	0.306714	-1.54784	0.121661	0.697579	249.85	156.285	135.497	333.514	194.927	203.402	225.938	235.474	231.031	144.259	129.818	157.443
ASTEI00507	1340.96	-0.384088	0.26439	-1.45273	0.146298	0.757324	48.0249	62.5834	54.7126	50.2609	62.8038	76.4333	130.458	46.3699	111.9	108.32	79.7148	117.083
ASTEI00508	2131.82	-0.154322	0.287	-0.537709	0.590778	0.995271	133.79	164.194	135.332	154.481	145.47	174.274	91.8629	54.6629	109.048	70.9942	63.1885	65.7632
ASTEI00509	1930.12	-0.345666	0.249837	-1.38357	0.166491	0.798449	51.8309	49.9437	50.7399	60.4977	52.2566	76.2374	126.671	52.1657	105.687	93.3559	54.1782	83.8232
ASTEI00510	1171.75	-0.310814	0.272584	-1.14025	0.254182	0.924395	111.124	81.0284	58.5909	125.679	81.3561	88.2815	134.924	76.4546	107.296	52.7037	33.2072	50.228
ASTEI00511	2832.05	-0.168755	0.282549	-0.59726	0.550334	0.995271	65.5229	54.2777	75.6739	78.0412	54.7816	79.0518	134.739	45.6209	90.0474	68.6597	43.1182	59.2749
ASTEI00512	710.12	-0.302921	0.381511	-0.794003	0.427193	0.989139	108.91	79.6419	55.5257	122.945	87.0091	76.1839	48.9426	60.3445	49.5918	64.7313	66.0753	54.7789
ASTEI00513	4.73168	-3.7182	1.71552	-2.16739	0.0302054	0.321111	0	0	0	0	0.140228	0.100855	0	0.115596	0.702771	0.93984	0.601282	0.390643
ASTEI00514	683.24	0.305634	0.6915	0.441987	0.658498	0.995271	23.9657	34.5317	46.7596	23.6928	28.3976	34.0582	36.2349	2.58621	21.8438	49.0198	8.16254	24.6159
ASTEI00515	377.688	0.642909	0.231396	2.7784	0.00546282	0.0961378	41.4249	38.4697	34.7918	28.9114	22.4133	20.3266	23.5029	14.7768	19.8753	18.9815	19.5223	21.4026
ASTEI00516	1065.25	0.116433	0.368423	0.31603	0.75198	0.996208	39.4775	19.9387	32.4686	36.1371	19.0385	27.3434	35.9558	12.3252	24.7796	28.963	15.8481	20.6144
ASTEI00517	464.932	0.257782	0.422518	0.610109	0.54179	0.995271	88.4951	91.8116	61.3103	76.816	73.2026	49.8381	8.83726	12.7679	13.9612	5.58334	12.0737	8.7958
ASTEI00518	1965	0.0263866	0.368716	0.0715635	0.942949	0.999984	188.295	91.7977	116.402	185.691	94.6902	96.7524	171.309	84.7	99.5892	148.047	76.4955	115.292
ASTEI00519	4931.06	-0.0331091	0.299133	-0.110684	0.911867	0.999984	148.399	226.12	179.091	162.902	207.685	170.23	195.956	111.387	233.974	81.7021	76.7213	80.1796
ASTEI00520	10.5151	-2.573	1.14358	-2.24995	0.024452	0.276881	0	0.072129	0.034507	0	0.231909	0.205966	0	1.65552	0.881423	0	1.02792	0.70737
ASTEI00521	4.1559	0.0109313	2.33362	0.00468426	0.996263	0.999984	0	0	0	0	0	0	0	0	0	0.678058	0.423624	0.375091
ASTEI00522	1.20659	-0.0270572	3.06096	-0.00883946	0.992947	NA	0	0	0	0	0	0	0	0.193823	0.303172	0	0	0.257987
ASTEI00523	0.332863	-0.0540232	4.3784	-0.0123386	0.990155	NA	0	0	0	0	0	0	0	0	0.043412	0	0.168847	0
ASTEI00524	0.410045	-0.0492013	4.01545	-0.012253	0.990224	NA	0	0	0	0	0	0	0	0	0.05794	0	0	0.052512
ASTEI00525	0.280033	-0.0540363	4.3784	-0.0123416	0.990153	NA	0	0	0	0	0	0	0	0.244873	0	0	0	0
ASTEI00526	0.0443501	-0.0540669	4.3784	-0.0123485	0.990148	NA	0	0	0	0	0	0	0	0	0	0	0	0
ASTEI00527	5.77768	0.0668341	1.80938	0.0369375	0.970535	0.999984	0	0	0	0	0	0	0	0.944576	1.14383	0	0.291681	0.574445
ASTEI00528	4.46629	0.0235214	2.18321	0.0107738	0.991404	0.999984	0	0	0	0	0	0	0	0.828053	0.156421	0.519063	0.271423	0.41995
ASTEI00529	7.46537	0.0556429	1.89092	0.0294263	0.976525	0.999984	0	0	0	0	0	0	0	2.87987	0.749681	1.41511	1.30706	1.17494
ASTEI00530	167.446	-0.505873	0.412977	-1.22494	0.220597	0.886684	23.5253	10.416	8.75877	24.8354	14.2937	17.7569	15.6249	12.8248	10.7214	9.23879	11.905	10.45
ASTEI00531	0.711287	-0.0540171	4.3784	-0.0123372	0.990157	NA	0	0	0	0	0	0	0	0	0	0	0	0
ASTEI00532	0.659282	-0.747522	3.09294	-0.241687	0.809023	NA	0	0	0	0	0	0	0	0	0.094665	0	0	0
ASTEI00533	0.336891	-0.0540261	4.3784	-0.0123392	0.990155	NA	0	0	0	0	0	0	0	0	0.060481	0	0.035139	0
ASTEI00534	0.394323	-0.0540352	4.3784	-0.0123413	0.990153	NA	0	0	0	0	0	0	0	0	0	0.712089	0.313438	0.080156
ASTEI00535	31.2177	0.0504437	0.772783	0.0652753	0.947955	0.999984	0	1.47028	0.52992	0	0.672609	0.954892	3.81738	3.11427	0.814556	2.13024	2.77539	4.53589
ASTEI00536	16.352	-0.365225	1.68454	-0.216809	0.828357	0.999984	0	0	0	0	0	0.032211	1.72777	0.3663	0.023518	3.53426	4.34417	2.61708
ASTEI00537	4.49501	0.739897	1.31655	0.561996	0.574119	0.995271	0	0.350983	1.64245	0	0.148879	0.892293	0	0	0.154483	0	0.059088	0.078456
ASTEI00538	106.57	-0.880839	0.468155	-1.88151	0.0599023	0.472256	0	2.82695	2.3979	0	5.72205	3.17836	20.708	11.2636	12.6442	10.492	12.5795	10.772
ASTEI00539	646.79	-0.16604	0.610695	-0.271886	0.785709	0.999984	71.1772	99.0154	72.5545	77.2161	75.3406	80.1629	92.1269	133.09	88.1323	47.4499	152.38	115.901
ASTEI00540	1022.33	-0.275192	0.263817	-1.04312	0.296894	0.956316	159.349	84.8516	86.7908	187.61	71.1574	107.108	94.4313	26.5414	59.5088	95.3777	46.416	74.7126
ASTEI00541	626.151	-0.0540308	0.374337	-0.144338	0.885234	0.999984	47.3321	26.5235	39.8324	60.7909	28.8929	28.642	20.3688	7.39196	17.683	17.6756	13.496	14.2479
ASTEI00542	46.9397	-0.498507	0.665427	-0.749154	0.453765	0.995271	0	0.133156	0.490215	0	0.52243	0.461629	3.08007	2.45083	3.78135	2.05238	4.10313	5.17276
ASTEI00543	989.684	-0.291261	0.315171	-0.924137	0.355415	0.9808	48.0651	37.298	30.5695	50.0996	38.1375	44.3519	107.131	84.4207	95.5274	56.9754	80.3708	66.0513
ASTEI00544	84.4151	-1.52743	0.455606	-3.35253	0.000800779	0.0215601	0	0.431861	0.504908	0	1.3674	1.00877	3.0968	2.86665	3.81772	1.93005	6.34784	4.8485
ASTEI00545	165.183	0.553314	1.25066	0.442416	0.658188	0.995271	0	10.2018	30.8621	1.9827	2.33965	24.8359	13.0116	0.598982	10.1142	34.4583	1.98371	26.8245
ASTEI00546	3757.67	0.53393	0.775229	0.688738	0.490988	0.995271	46.4346	126.281	207.397	42.8662	58.5879	158.252	103.749	8.97549	78.4167	118.898	29.3442	116.054
ASTEI00547	3.58559	-0.683641	1.33742	-0.511165	0.609236	0.995271	0	0.079983	0.055549	0	0.038449	0.21477	0	0	0.045361	0	0.022108	0.043256
ASTEI00548	3790.71	0.428285	0.335677	1.27589	0.201996	0.860436	265.901	182.154	193.785	193.156	120.758	140.288	240.332	227.343	264.855	288.878	324.757	467.657
ASTEI00549	17.8965	0.366521	1.25065	0.293064	0.769473	0.999062	0	0.024564	0.132313	0	0	0.044698	1.39014	0	1.48012	1.15174	0.115216	2.6625
ASTEI00550	1191.88	0.0537952	0.35741	0.150514	0.880359	0.999984	72.4365	65.3283	70.2678	65.8721	49.7352	75.5328	56.8516	13.7045	34.6472	48.736	26.9687	40.1223
ASTEI00551	202.845	0.517354	0.483317	1.07042	0.284429	0.94966	2.33327	2.47941	6.13821	1.34909	1.694	3.37195	7.37107	3.87576	5.65015	18.3511	12.2331	10.5672
ASTEI00552	263.672	1.02884	0.522203	1.97019	0.0488161	0.422419	39.1056	34.8553	51.1495	15.3102	17.2813	25.3127	18.805	2.86591	9.62357	45.3946	18.4273	31.7214
ASTEI00553	224.926	0.86033	0.397387	2.16497	0.0303902	0.322038	70.3161	32.6758	46.8543	35.7085	20.2712	21.5533	21.3471	5.23718	10.5349	58.0769	33.1123	35.3724
ASTEI00554	72.7665	-1.68587	1.57478	-1.07054	0.284377	0.94966	0	0	0	0	0	0	0	1.07403	0.422071	16.0031	33.3193	19.3041
ASTEI00555	3.54502	0.89338	1.73971	0.513522	0.607586	0.995271	0	0	0	0	0	0	0	0.028431	0.023102	0	0.376727	0.201259
ASTEI00556	2.22182	-0.556398	1.42345	-0.390881	0.695885	NA	0	0.060057	0.037012	0	0.073689	0.015573	0	0	0.056135	0	0	0.104391
ASTEI00557	1.71853	2.33885	1.68154	1.3909	0.164256	NA	0	0.024219	0.03446	0	0	0	0	0.020395	0.01754	0	0	0.034196
ASTEI00558	1933.88	0.203999	0.461783	0.441763	0.65866	0.995271	185.129	173.639	161.543	152.515	90.1385	180.963	139.386	24.7232	139.083	115.907	50.9771	98.1368
ASTEI00559	1847.65	-0.245232	0.559151	-0.438579	0.660966	0.995271	253.416	327.336	189.358	255.854	343.221	241.716	230.432	415.598	282.98	149.605	291.028	249.59
ASTEI00560	16.9603	-0.118308	1.03513	-0.114293	0.909006	0.999984	0	0.471696	0.179341	0	0.323591	0.227654	0	3.39273	1.14487	0	1.47049	1.56262
ASTEI00561	343.786	0.32573	0.286933	1.13521	0.256287	0.926201	39.7391	84.8391	62.9322	76.0371	60.3421	46.9925	82.612	42.4438	48.8252	63.4179	46.2306	69.2139
ASTEI00562	668.87	-0.364881	0.643979	-0.566604	0.570983	0.995271	167.387	54.6771	62.9019	198.994	67.4998	61.1879	133.12	141.036	99.4266	124.572	138.99	105.761
ASTEI00563	5827	-0.375158	0.375349	-0.999491	0.317557	0.966621	461.309	293.926	200.166	469.015	334.248	347.741	380.735	291.258	444.13	175.122	178.888	351.908
ASTEI00564	0.797965	-1.78837	2.12064	-0.843316	0.399051	NA	0	0	0	0	0	0.066037	0	0	0.151745	0	0.111562	0
ASTEI00565	1327.93	0.170274	0.231942	0.734125	0.462872	0.995271	94.2576	76.1077	70.6386	90.6402	63.4781	56.7515	30.7436	16.5393	30.3349	42.5396	32.9522	30.7468
ASTEI00566	662.775	0.631944	0.376155	1.68001	0.0929554	0.602405	107.381	90.8396	66.3509	79.187	51.5473	36.6087	91.3942	62.2572	48.5405	23.8979	28.2203	33.3666
ASTEI00567	1429.73	-0.0631728	0.282903	-0.223302	0.8233	0.999984	160.781	138.596	106.15	155.369	123.298	110.085	186.145	128.383	136.594	96.3677	104.307	110.522
ASTEI00568	5.05455	0.730841	1.34085	0.545057	0.585714	0.995271	0	0.015668	0.057687	0	0	0.03712	0	0.156627	0.390239	0.275406	0.309925	0.223596
ASTEI00569	990.422	-0.162576	0.398868	-0.407595	0.683571	0.995271	127.229	174.569	145.899	148.065	135.716	181.485	161.613	139.287	137.6	68.8086	124.355	101.916
ASTEI00570	100.526	-0.526127	1.48096	-0.355262	0.722393	0.995271	0	0	0	0	0	0.103023	15.6102	0.958767	14.1361	74.228	10.5922	37.6713
ASTEI00571	185.598	0.0628586	1.42937	0.0439765	0.964923	0.999984	0	0	0.069537	0	0	0.14238	68.7414	4.01189	43.1291	167.812	9.99982	83.5266
ASTEI00572	701.434	0.181559	0.267615	0.678435	0.497496	0.995271	85.0093	91.4163	95.1777	81.6039	80.5365	71.5212	19.7813	10.0762	16.6477	36.5369	22.6732	18.8937
ASTEI00573	7112.55	-0.50261	0.40598	-1.23802	0.21571	0.879166	280.803	360.224	320.419	311.895	563.989	417.856	406.982	448.781	511.436	230.327	362.694	360.325
ASTEI00574	1228.42	-0.274737	0.439749	-0.624759	0.532129	0.995271	93.11	43.4002	37.1004	106.438	39.9336	56.4343	112.558	46.9956	95.5076	83.5678	37.5688	73.9867
ASTEI00575	68.9165	-1.03127	0.603007	-1.71021	0.0872277	0.578482	0	0.34865	0.602638	0	0.899985	1.06645	6.84936	1.47881	6.58203	1.56296	0.941457	1.26552
ASTEI00576	1137.17	0.209889	0.289709	0.724482	0.46877	0.995271	188.599	101.391	102.25	124.671	79.3452	102.989	67.2874	59.6068	75.2125	110.416	88.2708	98.3235
ASTEI00577	169.862	0.409189	0.34688	1.17963	0.238149	0.905069	90.4349	92.8184	78.2938	73.0454	66.9385	46.1626	0	12.5946	13.7276	44.026	21.9533	20.9255
ASTEI00578	830.196	0.781664	0.722194	1.08235	0.279099	0.946053	31.6658	77.5889	103.344	16.746	33.9684	64.6321	10.8709	2.13611	17.0436	28.6909	6.58789	25.0273
ASTEI00579	78.5719	0.939523	1.17481	0.799721	0.423872	0.989139	0	4.58558	0	0	0	2.763	0	0	0	15.8672	0	5.22613
ASTEI00580	0.453972	-1.20372	3.33708	-0.36071	0.718316	NA	0	0	0	0	0.09977	0	0	0	0.061001	0.460469	0.13235	0.159469
ASTEI00581	1.549	0.00366158	2.43437	0.00150412	0.9988	NA	0	0	0	0	0	0	0	0	0.083055	0.42942	0.097377	0.223152
ASTEI00582	0.244936	-1.24566	4.33559	-0.28731	0.773875	NA	0	0	0	0	0	0	0	0	0.019711	0	0	0
ASTEI00583	0.200586	-1.24566	4.33559	-0.287311	0.773874	NA	0	0	0	0	0	0	0	0	0	0	0	0
ASTEI00584	1265.01	-0.13423	0.381209	-0.352117	0.724751	0.995271	102.342	101.886	101.28	125.442	77.855	119.603	164.312	39.2057	142.44	131.689	34.2001	110.974
ASTEI00585	1627.96	0.0551587	0.37547	0.146906	0.883206	0.999984	92.966	66.3849	74.5494	83.5163	43.5019	86.4492	130.07	31.7835	109.495	98.5467	84.4288	119.366
ASTEI00586	543.756	0.232224	0.303064	0.766254	0.443525	0.990857	16.4627	16.0713	14.4732	13.1588	10.4565	14.0588	38.1861	11.461	20.5428	25.5813	23.1901	30.5077
ASTEI00587	600.256	0.669039	1.29211	0.517787	0.604607	0.995271	0	0.023295	0.0666	0	0	0.025608	4.12891	7.88666	2.94452	126.902	118.551	139.342
ASTEI00588	439.14	0.785873	0.452861	1.73535	0.0826783	0.561849	57.8782	32.7591	29.5684	40.993	19.2385	12.9004	1.48565	1.19264	1.68957	20.3427	5.66237	11.2623
ASTEI00589	3.9274	0.0321058	2.09432	0.0153299	0.987769	0.999984	0	0	0	0	0	0	0	0	0.147625	0	0.045624	0.403777
ASTEI00590	0.0816349	-0.0540578	4.3784	-0.0123465	0.990149	NA	0	0	0	0	0	0	0	0	0	0	0	0.055533
ASTEI00591	6.56378	0.882048	1.83703	0.480148	0.631122	0.995271	0	0	0	0	0	0	0	0	0	0	2.65245	3.24098
ASTEI00592	15.8946	0.568215	1.51367	0.375389	0.707371	0.995271	0	0.024174	0	0	0	0	0	0.133381	1.16571	1.80627	0.303464	1.42363
ASTEI00593	17.0877	-1.02356	0.881543	-1.1611	0.245601	0.912008	0.727617	0.125306	0.218647	0	0.664056	0.329016	2.1266	0.346693	0.57067	0.854821	1.59957	1.33021
ASTEI00594	463.914	-3.95574	1.26246	-3.13337	0.00172811	0.0405737	0	0	0	0	0.240089	0.224074	64.0422	5.8529	51.4568	87.1527	17.5747	51.3597
ASTEI00595	0.241897	-0.0540305	4.3784	-0.0123402	0.990154	NA	0	0	0	0	0	0	0	0	0.015493	0	0	0.036434
ASTEI00596	0.175797	-0.0540437	4.3784	-0.0123432	0.990152	NA	0	0	0.020577	0	0	0	0	0	0.044686	0	0	0
ASTEI00597	0.938268	-0.0314274	3.19534	-0.00983538	0.992153	NA	0	0	0	0	0	0	0	0.05524	0.034739	0	0.038162	0.042706
ASTEI00599	4.57291	-0.699666	2.00905	-0.348258	0.727647	0.995271	0	0	0	0	0	0.022059	0.894365	0.14289	0.877747	1.02388	0.070349	0.894164
ASTEI00600	7.63686	-6.04552	1.53799	-3.93078	8.46699e-05	0.00328984	0	0	0	0.745824	0.855398	0.197539	0	0.872834	0.739828	0	0	0.05131
ASTEI00601	508.159	0.626951	0.470874	1.33146	0.183037	0.82999	182.54	105.343	98.5674	122.452	60.2881	62.4883	145.693	151.121	91.191	90.0041	151.728	125.081
ASTEI00602	63.4192	0.177731	0.444079	0.400223	0.688992	0.995271	3.64116	4.23981	4.96272	2.10786	4.51091	4.12169	1.55363	2.64523	2.65196	2.92971	5.59353	5.90227
ASTEI00603	20.7154	0.505022	0.932503	0.541577	0.58811	0.995271	0	2.8366	3.99798	0	1.62483	3.26346	0	0.445573	1.53178	0.701851	0.629872	3.22323
ASTEI00604	8.08642	-1.39726	1.84371	-0.757855	0.448538	0.994127	0	0	0	0	0	0.027913	0	0	0	1.14512	4.36378	3.09239
ASTEI00605	7.59729	-1.37122	1.75447	-0.781559	0.434474	0.989279	0	0	0	0	0	0	0	0.642725	0.100636	0.773596	3.17273	3.71585
ASTEI00606	239.657	0.0695275	0.377342	0.184256	0.853813	0.999984	15.5474	20.1263	17.0976	11.3488	13.8152	21.4124	28.2848	5.88023	19.2285	17.9353	7.93022	15.8101
ASTEI00607	1.09645	0.776671	2.45025	0.316977	0.751261	NA	0	0	0	0	0	0	0	0	0.250166	0	0	0.331719
ASTEI00610	380.868	0.9134	0.341894	2.67159	0.00754925	0.124249	49.3774	44.6895	31.6871	16.218	17.5586	16.8937	72.0492	33.3891	40.7903	42.5466	47.6016	56.1417
ASTEI00611	4.62129	-0.92411	1.56119	-0.591928	0.553899	0.995271	0	0	0	0	0	0	0	0.655605	0.405529	1.65488	1.05042	0.742438
ASTEI00612	1232.64	1.05584	0.37647	2.80459	0.00503809	0.0907589	52.8264	27.693	22.5916	24.3605	13.9551	10.1395	112.949	47.6573	71.7491	123.225	86.1656	125.188
ASTEI00613	4739.75	-11.9867	0.715035	-16.7638	4.48664e-63	2.22268e-59	0	0.065204	0.055963	275.768	351.92	230.487	196.269	268.175	441.71	243.178	294.859	393.892
ASTEI00614	0.20762	-0.0540361	4.3784	-0.0123415	0.990153	NA	0	0	0	0	0	0	0	0	0.00375	0	0	0.024109
ASTEI00615	604.794	0.846509	0.422576	2.00321	0.0451545	0.407167	28.3164	26.8251	33.908	23.5936	8.52204	16.5462	62.8725	16.2613	68.7987	36.4855	18.3403	32.3902
ASTEI00616	973.845	0.527232	0.346191	1.52295	0.127771	0.71297	85.2727	77.8129	59.4013	63.1172	51.6679	32.4597	35.1342	28.514	27.8709	31.1715	37.6139	30.4602
ASTEI00617	471.656	-0.114004	0.415208	-0.274572	0.783645	0.999984	82.0047	63.2761	39.7547	88.7173	59.8338	44.5126	41.2262	57.4364	37.6747	36.4745	45.1067	37.4549
ASTEI00618	696.673	0.161259	0.456029	0.353616	0.723627	0.995271	157.361	142.596	95.6895	132.296	108.8	97.0446	61.3376	119.494	72.1515	46.6566	66.3616	57.9674
ASTEI00619	467.728	0.914314	0.870926	1.04982	0.293802	0.95411	0.291472	1.30524	2.45757	0	0.60629	1.07052	19.6311	0.980646	7.81488	39.4039	7.03534	22.7493
ASTEI00620	0.170335	-0.0540395	4.3784	-0.0123423	0.990153	NA	0	0	0	0	0	0	0	0	0.057923	0	0	0.034371
ASTEI00621	0.585419	-1.14732	2.71325	-0.422857	0.6724	NA	0	0	0	0	0	0	0	0	0	0	0	0.020196
ASTEI00622	0.108263	-0.0540548	4.3784	-0.0123458	0.99015	NA	0	0	0	0	0	0	0	0	0	0	0.05146	0.020789
ASTEI00623	6.61559	-1.35449	1.30283	-1.03965	0.298502	0.956523	0	0.111531	0	0	0.396054	0.124134	0	0.245665	0.44117	1.12659	1.44851	1.00005
ASTEI00624	7.37908	-0.682356	1.14236	-0.597323	0.550291	0.995271	0	0.374057	0	0	0.344936	0.547497	0	1.53324	0.905843	0	5.05816	1.0708
ASTEI00625	860.392	0.0108895	0.323187	0.033694	0.973121	0.999984	58.4831	67.8151	42.3338	62.3619	52.1175	46.4861	39.1032	32.6121	29.979	25.6422	25.571	25.4814
ASTEI00626	1442.88	0.127331	0.586065	0.217263	0.828003	0.999984	34.6517	52.162	59.7311	37.3992	41.1619	50.358	110.512	11.5121	88.9962	155.931	49.3158	126.639
ASTEI00627	2.25941	0.0197545	2.22535	0.00887704	0.992917	NA	0	0	0	0	0	0	0	0.077263	0.088689	0	0.149143	0.316917
ASTEI00628	536.073	-0.142906	0.532745	-0.268244	0.788511	0.999984	12.9863	25.1928	26.8228	24.718	22.5082	26.4401	32.4395	4.38577	23.7467	80.4031	26.247	40.696
ASTEI00629	4.49819	0.0405034	1.70456	0.0237618	0.981043	0.999984	0	0	0	0	0.064577	0	1.61884	0.610537	0.32961	0.894136	1.61547	0.428143
ASTEI00630	841.567	0.0791671	0.377773	0.209562	0.834009	0.999984	88.5691	143.485	112.113	104.913	104.184	120.397	154.072	97.5002	122.509	68.396	92.5238	109.71
ASTEI00631	276.091	1.66074	0.292801	5.67191	1.41213e-08	1.32191e-06	36.4098	53.3641	39.5203	12.0679	13.3284	13.1783	15.5561	6.85159	10.3404	14.676	12.5646	12.6011
ASTEI00632	3.85206	0.151049	1.05863	0.142683	0.886541	0.999984	0	0.215699	0.133035	0	0.180598	0.150731	0	0	0.062601	0	0	0.043651
ASTEI00633	2513.75	-0.252615	0.4712	-0.53611	0.591883	0.995271	155.335	164.118	151.755	174.011	162.686	211.794	188.153	53.8259	215.613	226.335	60.9535	165.958
ASTEI00634	3.73537	-1.18229	1.42991	-0.826823	0.408337	0.989139	0	0.033491	0.085416	0	0.115321	0.033141	0	0.060006	0.019827	0	0.246667	0.08209
ASTEI00635	0.0472651	-0.770939	4.35356	-0.177082	0.859444	NA	0	0	0	0	0	0	0	0	0	0	0	0.144772
ASTEI00636	540.662	1.54203	0.603593	2.55476	0.0106262	0.158561	45.3004	31.8348	45.0061	15.6168	11.5376	12.7109	18.1292	1.60238	10.5318	14.7266	3.67086	9.52947
ASTEI00637	699.698	0.55232	0.501884	1.10049	0.271117	0.940228	145.391	192.538	142.918	89.605	119.681	101.506	25.0927	33.5776	30.8915	21.4189	48.7732	31.0093
ASTEI00638	1111.06	-0.776087	0.523462	-1.4826	0.13818	0.739766	28.3117	28.776	36.285	35.1301	40.2799	77.9156	65.5403	9.463	40.601	54.889	18.8949	37.1742
ASTEI00639	1009.6	-0.0329091	0.339663	-0.0968874	0.922816	0.999984	49.566	36.0255	34.3292	49.3918	39.1207	30.2814	46.7889	45.5291	39.7975	53.666	57.9371	43.8146
ASTEI00640	429.1	0.624967	0.410957	1.52076	0.12832	0.71297	33.9093	68.7107	54.972	21.3659	36.5757	36.7742	23.2419	12.6033	22.4738	80.8703	44.6515	78.4349
ASTEI00641	2183.04	-0.110698	0.428419	-0.258388	0.796107	0.999984	108.694	170.918	148.859	117.445	124.816	193.926	133.126	46.7942	201.371	156.503	61.3405	147.929
ASTEI00642	201.388	0.0679127	0.404765	0.167783	0.866754	0.999984	40.0334	17.1048	18.3093	39.3748	14.8507	18.3671	25.0708	14.4135	12.5444	19.9785	14.6605	15.307
ASTEI00643	926.562	-0.173363	0.469836	-0.368986	0.712138	0.995271	265.766	235.592	133.71	334.545	191.058	168.589	223.137	339.766	209.176	119.087	193.801	187.277
ASTEI00644	708.251	-0.257843	0.300416	-0.858287	0.390734	0.989139	74.3151	97.4608	89.2831	94.1417	80.2109	125.599	27.918	15.842	31.7124	35.264	33.0712	31.4308
ASTEI00645	1230.62	0.959636	0.345131	2.7805	0.00542751	0.0956865	383.454	488.76	456.346	230.405	207.471	222.046	27.1944	20.9965	48.7067	9.35218	10.7442	20.689
ASTEI00646	745.997	-0.204939	0.279636	-0.732877	0.463633	0.995271	63.6023	58.3717	37.8996	78.2178	51.8689	51.6898	63.5801	49.9128	54.9239	65.2872	60.8236	68.4675
ASTEI00647	908.684	-0.0987855	0.464368	-0.212731	0.831537	0.999984	97.7979	102.219	66.9787	94.6034	98.2137	79.6858	82.0835	126.146	83.0134	49.4917	103.218	65.7222
ASTEI00648	55.9448	0.037106	0.892279	0.0415857	0.966829	0.999984	0	0.088379	0.149865	0	0.12612	0.134772	0.360021	0.095173	0.485701	7.8648	1.19402	3.0589
ASTEI00649	53.1282	-0.791889	0.707632	-1.11907	0.263111	0.934372	0.452081	0.411954	0.725916	0.915538	1.93619	0.736086	4.10843	0.524719	2.51327	2.2583	0.696102	1.74934
ASTEI00650	281.313	0.0206857	0.64567	0.0320376	0.974442	0.999984	12.7942	11.3666	9.37602	14.8072	8.32607	10.1128	13.8723	0.649319	7.41102	15.1769	2.44819	11.8941
ASTEI00651	163.636	0.1198	0.551988	0.217034	0.828182	0.999984	0	32.8788	24.9283	0	28.7095	27.6881	21.3747	23.241	17.7777	10.3259	32.0908	22.8972
ASTEI00652	105.18	-2.59388	1.0871	-2.38607	0.0170297	0.214669	0.370733	0.032191	0	0	0.235953	0.256346	5.95884	1.67616	4.14357	29.5737	9.17033	16.0054
ASTEI00653	2500.01	0.809625	0.408687	1.98104	0.0475869	0.415309	41.1966	62.4668	73.2213	35.1994	32.6607	28.0452	31.6128	9.83533	28.9095	68.4953	21.3248	43.0845
ASTEI00654	789.185	-0.135437	0.524695	-0.258125	0.79631	0.999984	136.867	84.6552	66.2241	107.643	109.122	63.2427	30.123	61.2272	38.7788	66.3197	83.4081	45.3029
ASTEI00655	5.12824	-1.84415	1.71741	-1.07379	0.282915	0.948923	0	0	0	0	0	0.052202	0.789587	0.2984	0.813389	0.237033	0.083632	0.253227
ASTEI00656	1.20078	1.53745	2.08605	0.737015	0.461113	NA	0	0	0	0	0	0	0	0.253035	0.329011	0	0	0.105041
ASTEI00657	25.8988	-0.730725	0.891502	-0.819656	0.412412	0.989139	0	0.497527	0.183124	0	0.944166	0.179406	5.21978	4.95896	2.37019	1.73925	2.76548	1.34165
ASTEI00658	190.566	1.61672	0.493372	3.27688	0.00104962	0.027012	39.6652	26.7184	20.1834	14.568	8.45056	6.00087	13.1015	21.1065	12.618	8.70002	14.9195	12.2233
ASTEI00659	1190.27	0.148517	0.383315	0.387454	0.69842	0.995271	122.759	82.4445	74.0226	119.753	72.5987	55.4069	49.9441	48.0716	36.3007	34.8117	33.0743	27.8232
ASTEI00660	30.2748	-4.48484	1.21468	-3.6922	0.00022232	0.00717507	0	0.111118	0	4.02056	3.49516	0.720609	11.2574	22.3822	10.1851	4.33193	6.8671	3.03602
ASTEI00661	6.40542	-2.91263	1.56813	-1.8574	0.0632543	0.48321	0	0	0	0	0.683219	0.097135	3.82292	1.82844	1.12629	4.48177	4.09204	2.12239
ASTEI00662	2529.56	-0.373258	0.43235	-0.863324	0.387959	0.989139	164.548	167.628	108.054	199.28	193.435	156.944	59.2959	102.548	95.2281	22.1033	31.0491	18.4854
ASTEI00663	357.224	0.980689	0.446787	2.19498	0.0281648	0.303984	50.9781	32.7073	20.9609	30.8646	13.4193	8.78091	32.4875	29.1172	22.3114	38.6629	32.9883	25.8045
ASTEI00664	1338.93	-0.308441	0.69811	-0.441823	0.658618	0.995271	4.21435	6.57297	11.6395	3.75253	6.82264	16.2985	62.6082	5.5257	36.3435	56.7131	18.933	40.943
ASTEI00665	1315.6	-0.104417	0.577311	-0.180868	0.856471	0.999984	336.171	270.362	150.139	352.053	268.533	153.985	164.876	406.697	181.516	156.783	292.017	177.402
ASTEI00666	2535.73	-0.260643	0.337697	-0.771824	0.440219	0.990148	157.864	72.8767	99.8439	178.302	90.0538	105.879	156.91	119.162	129.075	101.696	90.6601	82.257
ASTEI00667	376.042	0.434849	0.544231	0.799015	0.424282	0.989139	16.1348	23.9361	26.3639	16.0736	17.7366	14.9721	23.6028	2.37371	10.0089	27.3165	13.0658	18.3817
ASTEI00668	204.303	-0.656798	0.926341	-0.709023	0.47831	0.995271	0	0.184893	0.112071	0	0.249055	0.205142	3.5212	5.51476	1.67367	70.1772	46.8556	36.1328
ASTEI00669	1939.31	0.259773	0.543449	0.478009	0.632644	0.995271	7.50735	17.8785	21.8055	8.23072	10.9312	18.4292	36.8985	8.57178	34.169	54.1305	19.9251	28.1275
ASTEI00670	129.214	-0.13796	0.788484	-0.174968	0.861104	0.999984	7.72403	8.87177	13.8441	12.0898	4.79304	18.7239	2.1641	0.466371	9.18302	18.6226	3.5385	13.8718
ASTEI00671	194.13	0.185474	0.676156	0.274306	0.783849	0.999984	0.585922	2.9011	2.90222	0	2.13777	2.40958	8.30919	1.27125	8.51441	29.566	3.98662	16.5515
ASTEI00672	958.729	0.170189	0.244738	0.695391	0.48681	0.995271	29.7036	21.6692	18.4233	27.0139	16.0904	17.2083	17.506	10.5271	15.2337	15.0014	11.448	10.2864
ASTEI00673	4.11166	-1.83124	1.56601	-1.16937	0.242255	0.911262	0	0	0	0	0.092537	0.183234	1.37721	0	1.38568	0.630643	0.323912	0.918604
ASTEI00674	114.246	-4.9916	0.88402	-5.64648	1.6377e-08	1.47512e-06	0	0.024187	0.01176	0	2.077	0.371701	8.71329	5.07513	5.19041	0.497365	1.40053	0.959438
ASTEI00675	1837.68	-0.492991	0.424113	-1.1624	0.245072	0.911917	45.4091	15.3908	19.8989	43.2715	35.5175	29.0952	102.04	82.9936	86.8471	82.8975	66.3506	46.1111
ASTEI00676	1186.86	-0.0738397	0.435561	-0.169528	0.865381	0.999984	133.717	99.9342	80.0247	138.969	98.9982	76.8112	47.7729	83.6653	50.5492	106.673	100.577	75.673
ASTEI00677	983.056	-0.165452	0.355933	-0.464841	0.642046	0.995271	71.4978	49.482	49.6765	75.1833	55.3818	52.5432	100.09	116.829	103.203	57.761	62.4485	50.5482
ASTEI00678	1334.3	-0.238002	0.60949	-0.390494	0.696171	0.995271	207.923	226.098	163.855	248.844	258.307	187.827	202.112	606.848	230.284	74.086	226.794	123.596
ASTEI00679	179.249	0.490825	0.792566	0.619286	0.535728	0.995271	0.670172	0.963236	1.47869	0	0.545015	1.23019	4.46696	0.343186	3.52287	4.34487	0.626147	3.42283
ASTEI00680	0.895772	-0.237535	2.36574	-0.100406	0.920022	NA	0	0	0	0	0	0	0	0.113383	0.104737	0	0.098282	0.068912
ASTEI00681	1459.14	-0.659286	0.44563	-1.47945	0.139021	0.741507	201.78	137.165	87.332	230.09	201.395	194.545	217.735	357.1	325.678	163.991	223.086	273.997
ASTEI00682	2045.06	-0.239728	0.442217	-0.542104	0.587747	0.995271	54.7951	42.2363	57.8451	69.2984	36.0811	74.7944	113.347	29.1327	87.5505	95.1187	42.5799	72.0666
ASTEI00683	1047.37	-0.340188	0.517125	-0.657845	0.510638	0.995271	124.548	171.261	116.711	198.868	180.439	130.142	153.59	262.938	127.54	74.9409	174.582	101.75
ASTEI00684	600.272	0.158424	0.426926	0.37108	0.710578	0.995271	16.8388	26.1161	26.7998	11.7961	23.6818	21.8251	39.5132	12.0292	33.2058	48.7503	17.1772	26.9382
ASTEI00685	29.2974	0.532393	0.538701	0.98829	0.323011	0.969538	0	3.09696	1.65207	0	2.32601	1.14545	0	1.91189	1.67454	0	0.911754	0.83944
ASTEI00686	26.47	0.593367	0.71359	0.831524	0.405678	0.989139	0	4.66594	5.66642	0	3.23474	3.25071	0	0.951533	3.53264	0	0.991837	3.99151
ASTEI00687	384.465	-0.0878139	0.347056	-0.253025	0.800249	0.999984	36.393	25.3058	22.7571	39.3714	28.3749	14.4603	23.3631	12.053	14.9029	24.3681	18.6404	16.1369
ASTEI00688	1178.46	-0.073917	0.356202	-0.207514	0.835608	0.999984	32.3043	15.6591	17.8642	30.1436	16.0489	19.2688	35.3317	34.6081	37.2236	43.7296	33.0073	29.1799
ASTEI00689	567.883	0.226052	0.419057	0.53943	0.58959	0.995271	162.523	100.292	79.782	146.284	88.1319	78.1441	71.2627	146.533	118.456	132.049	102.251	90.0021
ASTEI00690	345.435	2.10675	0.346575	6.07877	1.21106e-09	1.46332e-07	69.6694	47.1332	46.3037	15.6717	10.7925	10.4408	2.28981	2.96341	3.18167	20.8487	13.0261	9.93174
ASTEI00691	5177.73	-0.0421197	0.444627	-0.0947304	0.924529	0.999984	229.559	286.793	381.735	240.352	215.853	432.203	266.803	74.468	307.667	219.815	107.093	247.646
ASTEI00692	577.087	-0.185564	0.636849	-0.291378	0.770762	0.999062	241.626	125.247	75.1227	207.889	133.383	110.52	78.7557	144.313	61.6057	43.1778	119.838	72.6106
ASTEI00693	1611.86	0.132238	0.343846	0.384586	0.700544	0.995271	77.8553	48.6917	71.6685	81.6377	52.3196	43.2817	30.025	11.848	12.4966	47.6425	31.8013	41.4793
ASTEI00694	1136.72	-0.162066	0.279901	-0.579012	0.562581	0.995271	136.044	80.4328	78.861	153.681	68.6535	96.1881	51.6148	21.4835	43.9946	25.396	22.8647	22.3976
ASTEI00695	1078.25	-0.265349	0.49893	-0.531835	0.59484	0.995271	62.3584	26.1975	35.7962	79.6104	24.0169	42.7157	75.4154	28.922	58.719	71.5192	22.7863	40.2734
ASTEI00696	882.57	-0.404943	0.410941	-0.985404	0.324426	0.970225	143.135	118.275	86.6197	195.657	173.57	118.999	176.176	154.353	108.715	93.7505	126.071	94.0446
ASTEI00697	3286.12	-0.343798	0.434494	-0.791261	0.428792	0.989139	107.878	53.9589	79.3244	126.807	53.643	117.909	161.566	56.8056	143.395	151.799	59.281	108.259
ASTEI00698	21.4896	0.186563	0.731833	0.254926	0.79878	0.999984	0	5.70223	2.62636	0	3.84735	2.67046	0	2.68364	0.584496	2.39375	3.88094	2.38903
ASTEI00699	507.395	-0.253743	0.362279	-0.700407	0.483673	0.995271	123.986	122.53	74.8688	151.313	122.414	102.405	117.076	99.1457	86.4545	100.132	109.622	103.373
ASTEI00700	412.965	1.14136	0.565076	2.01984	0.0434	0.397904	18.1655	23.6505	33.7699	10.3417	10.27	12.4981	8.0924	1.62505	8.21108	20.4684	4.62314	9.83467
ASTEI00701	334.906	0.291833	0.383072	0.761824	0.446165	0.992279	50.9184	47.5693	29.373	41.9761	34.362	25.2587	32.5224	16.5748	14.3883	12.7078	20.3698	12.8898
ASTEI00702	8182	-0.481525	0.855843	-0.562632	0.573685	0.995271	954.588	980.33	907.82	1036.09	1883.23	831.31	673.295	3657.26	1089.98	447.061	3838.08	1190.03
ASTEI00703	1019.87	0.541219	0.377729	1.43282	0.151908	0.76918	70.2904	53.7844	58.2076	54.6544	34.2181	32.635	62.1769	16.032	37.6396	87.0768	37.3736	52.8585
ASTEI00704	108.878	0.89965	0.808045	1.11337	0.265551	0.935206	24.606	37.8281	56.662	15.7859	18.0422	28.6826	47.5256	2.1744	33.5672	66.5984	10.0326	54.0714
ASTEI00705	9.96708	-0.610212	0.875292	-0.697153	0.485707	0.995271	0	0.354263	0.404954	0	0.437417	0.462095	0	1.2532	1.17797	0	1.15768	1.51668
ASTEI00706	9292.53	-0.287357	0.638949	-0.449734	0.652902	0.995271	643.51	1006.78	926.301	733.374	1297.09	942.645	508.128	1520.88	921.603	317.842	1148.95	844.196
ASTEI00707	8702.77	-0.37944	0.571985	-0.663373	0.507091	0.995271	710.187	936.241	856.322	817.185	1240.51	1023.96	483.051	1310.06	990.408	350.934	950.378	875.966
ASTEI00708	494.116	-0.122815	0.320211	-0.383546	0.701315	0.995271	21.4035	14.1365	13.8617	17.1896	13.7392	19.1028	28.8983	8.82104	19.618	40.291	20.6947	22.8197
ASTEI00709	5.27582	-0.654558	1.21477	-0.538834	0.590001	0.995271	0	0.049083	0.530263	0	0.119955	0.706344	0	0.621715	0.984197	0	0.250372	0.567575
ASTEI00710	980.02	0.33642	0.629908	0.534078	0.593287	0.995271	129.691	275.292	334.57	129.935	197.31	246.914	143.317	18.2561	131.697	166.103	81.9427	159.563
ASTEI00711	335.856	-10.4941	1.20806	-8.68673	3.73035e-18	1.15501e-15	0	0	0	34.4482	13.936	16.4331	43.3331	16.9469	38.6105	65.0361	30.097	34.7546
ASTEI00712	89.2879	-1.72209	1.45478	-1.18374	0.236515	0.903039	0	0	0	0	0.066022	0.021234	11.4583	3.18132	4.36944	28.4322	13.8633	13.8757
ASTEI00713	8.45367	-1.69384	1.12304	-1.50826	0.131487	0.722561	0	0.140548	0	0	0.872552	0.441845	0	0.986461	0.67951	0	0.815136	2.81728
ASTEI00714	1460.4	-0.470603	0.441158	-1.06674	0.286087	0.94966	28.7066	38.469	44.7266	27.6683	65.2196	56.4486	49.4534	18.4046	48.6445	81.3717	40.3271	55.6997
ASTEI00715	205.161	-3.97768	0.625779	-6.35636	2.06595e-10	2.88302e-08	0	0.193094	0.316528	0	6.03864	2.33082	19.245	15.1247	15.5888	33.8899	13.8045	21.0309
ASTEI00716	755.533	-5.19703	0.643722	-8.0734	6.83692e-16	1.6935e-13	0	0.066613	0.075353	4.08434	3.80834	1.01966	9.90181	12.5758	9.12194	18.1085	25.8442	13.3663
ASTEI00717	717.508	-0.0721973	0.410147	-0.176028	0.860272	0.999984	172.024	169.182	116.839	188.453	124.621	142.156	61.9661	75.5	76.9148	33.9816	40.7335	40.7278
ASTEI00718	19.8005	-2.63353	1.00398	-2.62308	0.00871391	0.137356	0	0.259781	0.094608	3.35142	1.21499	0.539518	0	6.02924	3.01397	2.51361	3.45325	2.06528
ASTEI00719	0.145153	-1.24567	4.33559	-0.287313	0.773873	NA	0	0	0	0	0	0	0	0	0.009394	0	0.131567	0
ASTEI00720	3.71315	0.882925	1.81855	0.485511	0.627314	0.995271	0	0	0	0	0	0	0	0.366545	0.290342	0	0.155494	0.317063
ASTEI00721	8.24115	-0.799975	0.958651	-0.83448	0.40401	0.989139	0	0.134635	0.268708	0	0.061623	0.412204	0	0.277296	0.130285	0	0.377388	0.707517
ASTEI00727	0.813225	-3.22661	2.88936	-1.11672	0.264114	NA	0	0	0	0	0.188072	0.021905	0	0	0.073269	0	0	0
ASTEI00728	0.226788	-1.24566	4.33559	-0.28731	0.773875	NA	0	0	0	0	0	0	0	0	0	0	0	0.023765
ASTEI00730	0.988172	-1.49179	2.05972	-0.724268	0.468901	NA	0	0	0.022608	0	0.085072	0.015103	0	0.074789	0.054579	0	0	0
ASTEI00731	1379.34	-0.487827	0.737627	-0.661347	0.50839	0.995271	56.9455	132.337	169.562	84.4645	122.415	281.336	383.541	36.0118	375.349	198.268	74.6612	276.781
ASTEI00732	533.492	-0.40623	0.701783	-0.578854	0.562688	0.995271	158.261	170.321	115.002	213.181	208.722	134.024	105.651	375.027	144.439	69.0431	238.892	125.389
ASTEI00733	93.0904	-0.114536	0.999201	-0.114627	0.908741	0.999984	0	38.183	55.2297	0	13.9467	78.8489	0	3.51168	48.3855	23.7795	8.29658	26.9826
ASTEI00734	526.268	-0.186838	0.628122	-0.297455	0.766119	0.99835	17.149	34.9636	40.0515	18.6143	23.0481	61.2078	18.7716	5.32773	35.2413	24.801	7.88426	20.9722
ASTEI00735	14552.8	-0.496437	0.793712	-0.625462	0.531668	0.995271	1049.45	1076.48	1173.38	1183.15	2176.62	1082.9	704.466	3402.6	1443.02	422.093	3931.42	1586.3
ASTEI00736	466.609	0.602705	0.367711	1.63907	0.101199	0.629822	40.213	77.4332	62.6152	38.3521	44.0711	31.8946	12.5284	8.57563	11.2327	16.6886	21.7011	16.9365
ASTEI00737	2659.35	0.152769	0.226281	0.675126	0.499596	0.995271	74.5097	76.2093	91.3014	73.678	55.5848	79.5628	61.8942	32.1265	44.3218	119.679	85.0143	98.4313
ASTEI00738	1111.85	-0.075286	0.328364	-0.229276	0.818654	0.999984	65.8923	89.1693	72.5522	69.4437	56.204	89.7584	48.4045	28.2136	38.4707	43.2808	39.0331	39.2015
ASTEI00739	0.0744767	-0.770933	4.35356	-0.177081	0.859445	NA	0	0	0	0	0	0.041863	0	0	0	0	0	0.080272
ASTEI00740	162.636	-0.723462	0.937328	-0.771834	0.440213	0.990148	0	0.093917	0.284899	0.963408	0.171968	0.303197	8.08936	1.25053	2.7475	59.2955	18.6952	25.2625
ASTEI00741	10.2711	-1.24422	1.38805	-0.896385	0.370047	0.984805	0	0	0	0	0	0	0	0	1.33147	34.9591	14.6976	12.1522
ASTEI00742	46.3631	-1.10324	0.968229	-1.13944	0.25452	0.924395	0	0.546475	0.13994	0	1.11415	0.47339	7.18005	5.12079	2.5698	34.6212	44.7921	22.5959
ASTEI00743	1.6959	-0.00627717	2.59455	-0.00241937	0.99807	NA	0	0	0	0	0	0	0	0.369913	0	0	1.01088	0.447255
ASTEI00744	46.7211	0.191929	1.17667	0.163113	0.87043	0.999984	0	0.022596	0	0	0.023344	0.022871	0	0.097899	0.111869	8.09712	9.61903	7.73956
ASTEI00745	234.545	0.556192	0.590424	0.942022	0.346181	0.9808	24.0845	21.5766	24.7505	8.53054	12.7926	21.3206	14.1656	1.32986	10.7596	11.5171	3.55104	8.13677
ASTEI00746	171.863	0.144089	1.58429	0.0909488	0.927533	0.999984	0	0	0	0	0	0	135.993	34.0694	95.8992	11.083	3.75917	34.2368
ASTEI00747	60.1473	0.187766	0.645265	0.290991	0.771059	0.999123	0	19.6787	21.892	0	12.144	21.7851	16.3583	18.7561	16.161	18.0206	14.33	14.3799
ASTEI00748	863.243	-0.290794	0.463976	-0.626744	0.530827	0.995271	141.907	150.208	91.062	187.339	145.678	121.306	98.9352	153.47	114.758	60.3399	97.4769	81.7192
ASTEI00749	56.961	-1.38015	0.611939	-2.25538	0.0241097	0.27363	0	0.249727	0.156579	0	0.906739	0.48195	2.66498	1.84562	4.22784	10.444	6.79372	7.74401
ASTEI00750	268.634	-0.093696	0.645283	-0.145201	0.884552	0.999984	1.16223	3.92008	8.59932	2.71575	2.80716	10.0643	9.42763	1.68349	6.86064	23.5888	7.84215	15.4768
ASTEI00751	0.0422286	-0.770942	4.35356	-0.177083	0.859443	NA	0	0	0	0	0	0	0	0	0	0	0	0
ASTEI00752	29.6207	-0.378845	0.707168	-0.535721	0.592152	0.995271	0.345046	0.121543	0.16366	0	0.128743	0.301518	0	0.601564	1.26806	2.9422	1.64143	2.02271
ASTEI00753	525.473	-0.194423	0.974815	-0.199446	0.841914	0.999984	0	0.055359	0.178592	0	0	0.162947	0	1.27957	0.572914	78.2276	146.624	72.7482
ASTEI00754	543.634	-0.425204	0.533863	-0.796465	0.425762	0.989139	145.341	91.3144	95.4117	187.055	108.342	147.542	229.252	39.8695	144.867	78.0059	37.3663	81.9264
ASTEI00755	746.79	-0.720864	0.670884	-1.0745	0.282599	0.948507	241.231	92.0767	76.6988	287.041	212.597	112.825	105.775	206.721	112.078	88.8136	128.354	65.23
ASTEI00756	365.554	1.94994	0.70897	2.75038	0.00595262	0.102511	5.67742	17.7905	26.3631	2.78794	4.21243	5.27985	7.00606	0.557491	3.45484	5.4864	2.29045	4.18132
ASTEI00757	253.009	0.194937	0.592994	0.328733	0.742357	0.995271	21.5994	29.7287	34.6185	19.7487	17.7475	34.7373	48.2282	7.60257	45.9787	41.629	14.5837	40.7381
ASTEI00758	1213.95	-0.182094	0.271023	-0.671877	0.501662	0.995271	45.4266	34.0529	35.764	47.044	38.5333	40.9961	52.4197	20.5186	51.4873	62.0961	40.4207	46.6304
ASTEI00759	417.924	-0.259543	0.487048	-0.53289	0.59411	0.995271	69.3523	22.2851	24.7562	69.5304	36.4386	29.5537	24.9851	28.3411	24.6914	32.419	26.6917	21.3036
ASTEI00760	647.286	-0.234878	0.287858	-0.81595	0.414529	0.989139	49.8307	56.8111	37.6337	58.5886	51.3891	52.5742	63.6803	58.2594	62.2665	43.8066	47.0584	45.9228
ASTEI00761	382.492	-0.980827	0.315516	-3.10865	0.00187947	0.0433064	30.6217	18.9844	17.5031	24.1222	40.81	46.7048	19.9257	9.50234	20.0718	23.2322	18.95	18.0249
ASTEI00762	390.49	0.649411	0.492611	1.3183	0.187402	0.835633	43.7814	17.5326	15.7235	30.4503	12.3094	8.83013	26.4801	19.5935	10.9575	15.4315	13.6145	7.90542
ASTEI00763	17.9809	-1.5552	0.702106	-2.21505	0.0267569	0.294564	0	0.202232	0.210203	0	0.553647	0.417789	1.36729	1.67068	2.37074	0	0.396194	0.45551
ASTEI00764	665.863	-0.231943	0.399257	-0.580937	0.561283	0.995271	83.9807	129.83	85.0351	109.858	108.636	115.618	52.063	67.0812	73.2928	50.3853	58.5625	46.5799
ASTEI00765	270.174	1.47142	0.718136	2.04894	0.0404681	0.378977	0	0.090874	0.170612	0	0.042631	0.053434	29.8876	9.55568	17.2485	16.6845	9.33278	12.7876
ASTEI00766	345.933	-0.297335	0.392549	-0.757448	0.448782	0.994127	9.67976	12.0275	12.5472	19.3177	9.66514	16.5961	38.055	8.22021	24.708	41.9898	8.70676	27.5579
ASTEI00767	562.526	-0.07931	0.287921	-0.275458	0.782965	0.999984	108.507	68.3489	58.8448	97.2341	81.8934	57.3277	76.8032	43.2238	53.5069	64.3814	43.6753	53.6841
ASTEI00768	3758.42	-0.147935	0.280592	-0.527224	0.598038	0.995271	170.929	107.891	110.394	182.216	94.6219	136.035	177.723	95.5883	152.384	205.703	117.767	182.249
ASTEI00769	1523.24	0.605702	0.310629	1.94992	0.0511855	0.430514	105.42	74.4063	82.4379	71.1272	59.4259	36.7951	88.6278	50.8665	57.7338	50.1317	32.622	43.2689
ASTEI00770	1661.09	-0.329268	0.421157	-0.781817	0.434322	0.989256	247.203	214.078	142.268	275.816	220.217	212.188	151.016	218.064	179.376	88.5923	109.765	96.5081
ASTEI00771	150.725	0.725813	0.834909	0.869333	0.384665	0.988654	0.762751	8.05964	13.201	1.30395	5.38957	6.33078	3.74877	0.717076	2.36152	28.87	7.02685	17.2235
ASTEI00772	1819.41	-0.382116	0.347861	-1.09847	0.271997	0.941107	39.039	20.2972	19.6224	39.5997	32.0347	27.291	66.0124	60.5995	47.2951	51.38	47.1487	38.1797
ASTEI00773	1061.78	-0.110485	0.310686	-0.355617	0.722127	0.995271	57.1475	35.9666	43.2637	59.1715	35.2448	45.435	42.86	12.9146	31.2682	36.9087	21.8877	25.0757
ASTEI00774	341.958	2.09378	0.365818	5.72357	1.04308e-08	1.02325e-06	75.2199	43.0784	39.5553	10.6866	11.1406	10.3645	10.8871	10.6781	9.39578	14.7288	20.3531	12.7302
ASTEI00775	2.12559	0.0255906	2.16083	0.011843	0.990551	NA	0	0	0	0	0	0	0.271587	0.052899	0.281842	0.138583	0.093804	0.350781
ASTEI00776	656.02	-3.28844	1.42052	-2.31495	0.0206154	0.247585	0	0	0	0	0	0	38.2187	1.60528	26.095	36.5043	3.39223	21.0428
ASTEI00777	9.80668	0.0679833	1.80146	0.0377379	0.969897	0.999984	0	0	0	0	0	0	0	5.64105	2.91956	0	1.09701	1.53229
ASTEI00778	2225.92	-0.242908	0.713743	-0.34033	0.733608	0.995271	520.387	469.827	380.097	562.037	604.74	390.09	445.6	1566.39	490.936	205.587	1157.47	533.471
ASTEI00779	930.998	-0.013493	0.48886	-0.0276009	0.97798	0.999984	112.732	130.563	101.351	122.503	130.326	87.8611	70.6332	96.3463	49.6639	31.2763	75.2501	37.3267
ASTEI00780	330.405	0.460223	0.547236	0.840996	0.40035	0.989139	10.4273	18.5259	25.3433	13.2607	10.7633	17.31	13.6018	1.8423	9.43778	23.1047	9.45667	18.3169
ASTEI00781	0.367695	-0.0540365	4.3784	-0.0123416	0.990153	NA	0	0	0	0	0	0	0	0	0	0	0	0.100819
ASTEI00782	46.4152	0.849923	0.589796	1.44105	0.149572	0.763912	0	5.80677	7.27716	2.33217	3.03253	1.8077	0	0	0.192452	1.28406	0.771231	1.01268
ASTEI00783	73.4411	1.88723	0.936963	2.0142	0.0439885	0.400955	0	2.6187	4.96954	0	0.492583	1.35381	0.235901	0.025125	0.257965	1.21951	0.353826	0.779985
ASTEI00784	1125.72	-0.484396	0.410441	-1.18018	0.237927	0.904946	98.2032	124.167	89.8301	152.696	111.08	150.779	273.127	218.086	224.191	154.699	220.915	272.844
ASTEI00785	505.695	-0.336736	0.484637	-0.694821	0.487167	0.995271	85.7384	50.2686	57.6007	98.0056	53.6562	77.0544	107.103	12.9517	69.8288	111.622	37.2022	87.8354
ASTEI00786	281.552	0.435276	0.38812	1.1215	0.262076	0.931913	31.7079	30.1999	22.7531	25.4929	15.2769	17.6305	14.3667	17.3224	15.5623	16.5309	23.0624	20.5653
ASTEI00787	67.0316	1.04645	0.942416	1.1104	0.266829	0.935206	46.5243	37.9316	77.295	0	9.4616	34.0326	11.3708	0	4.09452	0	0	3.29644
ASTEI00788	100.702	1.08403	0.635907	1.7047	0.0882507	0.581775	23.844	49.427	61.4021	21.0927	15.0306	29.9687	0	1.24379	4.6724	5.02506	1.27799	3.39215
ASTEI00789	14.7773	1.06115	0.936438	1.13318	0.25714	0.926201	0	0	19.8279	0	0	6.50735	0	0	0	0	1.00966	2.39371
ASTEI00790	637.145	0.846138	0.336549	2.51416	0.0119317	0.170591	120.198	130.785	160.501	83.9123	62.8538	71.0843	14.4363	3.22787	10.8715	9.27469	7.68661	9.29872
ASTEI00791	123.896	2.34316	0.422395	5.54732	2.90076e-08	2.47765e-06	27.012	23.9175	22.5639	0	4.55882	4.3432	22.7275	25.7892	15.57	18.3824	20.8162	19.9155
ASTEI00792	944.299	-0.0737214	0.395171	-0.186556	0.852009	0.999984	75.7087	41.866	47.3655	86.8559	37.381	46.584	30.6064	14.2128	28.766	44.7545	20.5016	20.8238
ASTEI00793	368.208	-0.18999	0.633121	-0.300085	0.764112	0.99835	129.147	95.6848	64.608	167.188	93.6736	62.861	143.567	214.155	60.7657	86.4584	207.129	90.2679
ASTEI00794	840.434	-0.366285	0.799113	-0.458364	0.646691	0.995271	285.305	224.287	79.7908	310.593	327.156	100.713	184.928	810.035	153.229	160.138	598.203	167.304
ASTEI00795	1004.55	0.195679	0.387125	0.505467	0.613231	0.995271	56.4985	39.9945	47.6937	58.5036	34.6566	28.1897	41.753	21.3807	19.3384	60.6485	40.0388	35.6296
ASTEI00796	544.335	0.295624	0.28621	1.03289	0.301654	0.958881	59.4226	73.3451	53.5943	51.289	43.4356	33.9873	25.7771	28.3073	17.7958	30.5079	40.0673	30.7516
ASTEI00797	3027.23	-0.404119	0.284108	-1.42241	0.154906	0.773829	127.705	79.1928	78.282	149.142	107.022	104.328	42.181	25.7182	43.837	112.406	61.416	65.4293
ASTEI00798	204.867	0.0180052	0.597197	0.0301495	0.975948	0.999984	74.0662	45.5129	26.032	71.3949	48.6353	24.3506	14.0835	19.9923	9.56903	15.0297	18.2111	11.2467
ASTEI00799	477.1	-0.248953	0.475513	-0.523548	0.600593	0.995271	51.3545	60.6414	46.6858	53.6004	48.3394	79.6811	115.241	25.6934	93.9577	93.4474	27.2009	64.2958
ASTEI00800	1140.46	-0.371675	0.431123	-0.862108	0.388628	0.989139	150.632	115.338	100.223	192.174	148.103	137.362	180.186	265.661	184.351	84.91	148.187	115.282
ASTEI00801	39.8023	-0.639562	1.56859	-0.40773	0.683472	0.995271	0	0	0	0	0	0.112415	13.6976	0.996635	11.0245	32.7236	2.87891	11.2212
ASTEI00802	97.5132	-1.97103	1.51771	-1.29869	0.19405	0.848222	0	0	0	0	0	0.070138	15.3585	3.05186	13.5924	40.299	8.08178	13.2593
ASTEI00803	26.9283	-0.511846	1.08662	-0.471042	0.637611	0.995271	0	6.16153	9.37703	0	2.37118	11.7931	0	0.992835	8.95084	0	0	9.02435
ASTEI00804	1831.57	-0.217984	0.655744	-0.332422	0.739571	0.995271	9.93151	18.3877	22.8845	12.544	18.4245	26.431	35.3539	4.07551	28.0172	46.1041	9.05043	23.0181
ASTEI00805	3772.39	0.221705	0.724932	0.305829	0.759735	0.99775	13.8377	23.064	37.8598	14.2473	13.7351	34.8342	184.501	14.2932	134.294	159.522	38.7872	121.618
ASTEI00806	475.538	-0.00804378	0.491321	-0.0163717	0.986938	0.999984	15.4528	65.3699	45.9826	41.3875	41.5024	60.4292	50.0431	10.34	45.3113	67.4916	14.3184	56.683
ASTEI00807	2.89586	-0.030352	3.16099	-0.00960204	0.992339	0.999984	0	0	0	0	0	0	0	0	0.198801	1.56809	0	0.85107
ASTEI00808	0.845115	-0.0357911	3.34903	-0.010687	0.991473	NA	0	0	0	0	0	0	0	0	0	0	0	0.578341
ASTEI00809	6.67142	0.329411	1.47736	0.222972	0.823557	0.999984	0	0	0.076313	0	0	0.021135	0.791897	0.349808	0.196164	1.25678	1.11734	0.917693
ASTEI00810	683.991	-0.475125	1.00493	-0.472796	0.636359	0.995271	0	0.07814	0.116893	0	0	0.196903	17.5091	6.78396	2.77453	112.371	49.1445	85.1525
ASTEI00811	1600.09	0.156791	0.443505	0.353528	0.723693	0.995271	194.501	225.495	143.765	192.257	167.327	129.996	121.522	186.132	97.622	103.342	113.917	80.5573
ASTEI00812	1.52167	-0.134224	1.87294	-0.0716649	0.942869	NA	0.641753	0.031713	0.04544	0	0.140717	0.011657	0	0.21171	0.06986	0	0.21286	0.116795
ASTEI00813	187.53	-2.03093	1.14479	-1.77406	0.0760534	0.534561	0	0.184789	0	0	0.951218	0.169815	44.7723	72.6881	12.2918	91.7638	130.507	69.4644
ASTEI00814	2184.92	-0.507154	0.280251	-1.80964	0.0703511	0.514799	26.0832	16.3999	18.7418	26.14	25.9935	30.9559	44.6044	40.5056	42.7754	52.0707	40.4057	42.0974
ASTEI00815	564.629	0.803194	0.537921	1.49314	0.135399	0.730287	285.736	160.083	115.393	174.439	80.0638	57.3679	83.9708	107.05	56.01	59.0432	95.0309	77.4661
ASTEI00816	647.518	-0.0124099	0.434445	-0.028565	0.977212	0.999984	36.4788	45.5307	59.4807	58.832	40.1548	49.1916	29.2224	5.51897	18.0051	29.8671	14.6672	22.1543
ASTEI00817	35.8887	-0.922705	0.816747	-1.12973	0.258589	0.926984	0	0.053193	0.222732	0	0.339219	0.253809	2.55678	1.64339	2.01198	3.24194	5.81851	2.67417
ASTEI00818	965.368	-0.458139	0.411189	-1.11418	0.265201	0.935206	67.0846	27.3475	27.4628	78.8442	40.9213	40.2582	58.8082	43.4859	42.971	52.2969	59.4419	50.3441
ASTEI00821	739.257	-0.0604442	0.302297	-0.19995	0.84152	0.999984	51.7935	65.0477	43.5694	63.548	43.5626	57.113	43.449	43.5445	41.9505	24.6309	30.2976	31.7175
ASTEI00822	1045.02	-0.263372	0.44279	-0.594801	0.551977	0.995271	161.225	89.1986	71.3932	200.777	95.3371	77.9075	131.666	156.818	124.991	85.9514	68.0047	78.8921
ASTEI00823	903.561	-0.354526	0.633615	-0.559528	0.575801	0.995271	28.9657	34.9088	39.3998	36.2516	43.1245	55.0287	90.6997	13.5794	69.3242	158.304	17.5608	121.619
ASTEI00824	2377.01	-0.277306	0.568609	-0.487691	0.625769	0.995271	239.173	177.24	250.97	280.648	124.122	328.701	243.052	32.0919	299.335	215.441	60.4721	237.261
ASTEI00825	666.642	0.738926	0.268825	2.74872	0.00598278	0.102734	74.9363	50.5988	55.3441	42.8366	32.2722	28.3824	38.8194	24.1223	28.9641	41.7433	32.8313	31.5143
ASTEI00826	3.76235	0.039938	2.02087	0.0197627	0.984233	0.999984	0	0	0	0	0	0	0	0.144238	0.253859	0	0.672587	0.263735
ASTEI00827	144.899	-1.11818	1.09979	-1.01672	0.309285	0.962302	0	0	0	0	0	0.023075	27.4743	2.89397	9.39025	26.5112	12.9392	21.8785
ASTEI00828	229.456	-0.290153	0.645769	-0.449314	0.653205	0.995271	0	0.718001	0.886092	0	0.772656	0.888816	4.8466	8.58357	4.54666	53.0498	42.7314	42.6242
ASTEI00829	348.959	1.19102	0.53015	2.24657	0.0246674	0.278049	86.87	47.676	43.0702	28.7519	18.4171	18.3276	26.1169	5.61063	27.3162	63.7359	15.045	41.047
ASTEI00830	990.698	-0.387327	0.639057	-0.606091	0.544454	0.995271	187.915	161.194	81.3958	221.836	200.392	119.429	128.289	448.668	177.476	128.01	301.492	173.41
ASTEI00831	393.693	0.515494	0.74429	0.692599	0.488561	0.995271	1.06519	2.52513	1.78437	0	1.69551	1.45393	27.8972	2.78294	21.2798	57.6589	12.0802	33.3588
ASTEI00832	865.892	0.241247	0.326355	0.739215	0.459776	0.995271	76.2624	49.9689	44.1368	62.4892	41.8333	34.224	62.1703	36.7751	36.8591	59.4038	47.4856	55.8023
ASTEI00833	489.098	-0.167238	0.288761	-0.579156	0.562484	0.995271	101.096	64.0704	68.4505	114.312	69.6338	66.6116	38.4742	16.0722	25.5001	39.0618	26.3064	24.5398
ASTEI00834	595.39	0.564838	0.426176	1.32536	0.185051	0.830759	104.563	49.0787	41.8649	64.0324	36.0414	26.9503	37.5937	26.0536	20.6146	12.2764	11.1651	14.1721
ASTEI00835	617.842	-0.194484	0.572786	-0.33954	0.734203	0.995271	57.8889	36.821	18.6016	57.2271	34.5986	21.9892	47.5986	48.5794	23.2001	27.2055	29.3667	21.6868
ASTEI00836	779.642	0.08795	0.371765	0.236574	0.812987	0.999984	23.6349	22.1712	20.4142	24.6321	20.1691	15.3508	16.1994	17.4125	15.5406	27.3861	37.8623	20.0067
ASTEI00837	618.198	-0.549879	0.504406	-1.09015	0.275646	0.943553	110.718	86.0308	45.8603	139.82	116.926	81.5429	89.1764	150.793	92.023	71.0363	99.4185	68.2223
ASTEI00838	1107.59	-0.486118	0.584754	-0.831321	0.405792	0.989139	178.176	191.471	108.074	237.838	256.161	147.593	264.438	601.139	269.411	184.19	415.195	237.302
ASTEI00839	533.82	0.379802	0.532089	0.713794	0.475354	0.995271	0	13.6002	16.238	7.51907	11.9166	13.4724	39.3648	7.25366	27.8856	131.476	42.0421	55.4762
ASTEI00840	388.816	0.185471	0.688514	0.269379	0.787638	0.999984	6.26288	9.58135	14.4551	6.60835	7.64266	12.6809	31.6802	4.04567	22.6204	86.152	14.8665	45.2585
ASTEI00841	5193.52	0.162465	0.828528	0.196089	0.844541	0.999984	427.353	547.809	1039.3	479.735	225.099	1068.47	688.077	58.505	976.748	299.168	79.8917	567.738
ASTEI00842	1443.77	-0.122585	0.608134	-0.201576	0.840248	0.999984	15.6941	33.114	45.8794	18.2987	27.768	54.3686	35.6427	5.19713	27.1583	46.2266	16.7034	32.4205
ASTEI00843	467.336	0.0891148	0.478643	0.186182	0.852302	0.999984	32.871	40.5409	45.0869	44.7565	30.8639	35.3936	53.178	9.35104	30.0957	109.814	33.5309	92.4155
ASTEI00844	1153.71	-0.11428	0.382488	-0.298782	0.765106	0.99835	160.736	174.236	115.667	179.459	133.227	153.128	96.0782	127.263	95.3852	65.8425	85.7305	90.2041
ASTEI00845	755.717	-0.0932201	0.349773	-0.266516	0.789842	0.999984	68.1237	77.2414	49.725	76.5517	69.0282	54.4431	69.0367	73.8392	58.0083	84.2277	86.9693	94.3345
ASTEI00846	672.288	0.00755936	0.290477	0.026024	0.979238	0.999984	239.1	179.09	125.461	223.502	168.847	124.206	141.002	88.7128	95.5634	99.1324	92.3264	111.804
ASTEI00847	62.9607	-2.25168	0.661218	-3.40536	0.000660779	0.0183905	0.670438	0.31152	0.408804	0	3.4092	1.29272	3.72504	3.97957	5.04353	3.92566	3.69909	2.29533
ASTEI00848	1776.76	0.498762	0.282581	1.76502	0.0775597	0.54117	94.4806	70.7896	80.5217	77.6318	46.0509	47.49	70.8738	41.1455	45.522	89.8462	81.4117	66.1154
ASTEI00849	926.68	1.18743	0.517035	2.29661	0.0216408	0.255072	66.7278	28.3261	28.7463	29.2922	14.7359	8.08262	12.9257	12.8963	9.29918	38.3296	35.4657	21.8765
ASTEI00850	123.911	-0.375643	0.53767	-0.69865	0.484771	0.995271	1.74456	2.87288	1.0403	2.38903	3.22256	1.50642	2.81833	2.43386	1.23016	8.19652	7.83366	7.00184
ASTEI00851	1649.36	-0.201341	0.539418	-0.373255	0.708958	0.995271	232.943	271.09	177.898	310.762	247.399	197.672	248.013	578.605	298.474	153.109	403.704	269.771
ASTEI00852	489.922	0.680109	0.258603	2.62993	0.00854019	0.136478	29.7169	18.932	22.2225	19.6288	11.1911	12.8849	16.4209	8.88539	12.9663	16.2313	12.9174	16.1006
ASTEI00853	2046.51	-0.282836	0.501069	-0.564465	0.572438	0.995271	80.3601	99.9288	131.64	76.8398	100.949	184.677	96.8444	19.0467	110.99	49.7052	27.5725	42.898
ASTEI00854	784.233	-0.33259	0.410613	-0.809985	0.417949	0.989139	20.7189	21.2972	25.2967	21.9658	28.1395	31.3632	11.757	3.90532	12.8318	28.1749	10.5794	14.3618
ASTEI00855	417.14	0.0379312	0.415484	0.0912941	0.927259	0.999984	28.6724	32.7041	34.2559	25.1055	21.9868	41.3895	26.0596	6.46976	23.9928	48.8617	20.5586	39.5461
ASTEI00856	694.034	-0.167196	0.5094	-0.328222	0.742744	0.995271	163.983	153.49	100.811	183.803	143.851	129.334	64.1208	150.764	87.341	64.6089	115.909	73.9902
ASTEI00857	836.672	0.288545	0.576003	0.500944	0.616411	0.995271	19.6333	32.1492	42.4966	27.013	17.0698	33.4538	15.2764	2.46941	13.3423	35.962	8.90758	22.1265
ASTEI00858	2892.18	-0.217414	0.541691	-0.401361	0.688154	0.995271	86.0829	118.866	115.867	84.8153	103.294	166.198	141.301	29.1354	147.16	157.243	37.7833	108.957
ASTEI00859	12919.5	-0.480445	0.921662	-0.521282	0.60217	0.995271	1009.13	1758.22	1388.67	1079.79	2959.92	1310.27	733.16	5391.82	1657.69	381.892	5026.13	1850.18
ASTEI00860	189.852	1.24483	0.595062	2.09193	0.036445	0.360017	75.2654	60.2806	45.5016	28.092	27.7549	18.5664	4.63143	19.0053	7.59536	7.02488	9.2448	5.60019
ASTEI00861	2549.87	0.0356253	0.488619	0.07291	0.941878	0.999984	152.619	115.894	81.7894	130.944	103.525	90.5317	150.916	290.281	141.705	119.461	176.436	163.377
ASTEI00862	2892.2	0.0404076	0.519245	0.0778198	0.937971	0.999984	242.356	343.787	246.402	269.592	268.123	244.644	131.095	277.125	163.727	102.768	242.978	133.658
ASTEI00863	903.043	0.0188262	0.428363	0.0439492	0.964945	0.999984	103.078	93.6573	70.3667	86.1512	76.8741	85.8058	150.404	232.453	150.011	80.6033	134.282	120.931
ASTEI00864	1501.58	0.0569918	0.232855	0.244752	0.806648	0.999984	68.2507	50.3884	41.2808	58.2824	39.1494	45.7887	124.103	83.1826	114.833	134.429	110.269	151.084
ASTEI00865	688.022	0.148092	0.407236	0.363652	0.716118	0.995271	50.8113	62.7642	44.358	16.2841	45.065	60.462	200.02	55.2985	147.762	127.437	68.8337	142.619
ASTEI00866	45.3908	-0.247577	0.596084	-0.415339	0.677894	0.995271	11.5232	8.94162	7.49058	0	6.90437	13.5043	17.9151	1.58001	10.4887	3.62198	4.57304	7.51297
ASTEI00867	0.882205	-0.0356556	3.34374	-0.0106634	0.991492	NA	0	0	0	0	0	0	0	0.102006	0.050677	0	0	0.111258
ASTEI00868	0.481579	-0.0540217	4.3784	-0.0123382	0.990156	NA	0	0	0	0	0	0	0	0	0	0	0	0
ASTEI00869	4.5576	-1.403	1.46723	-0.956222	0.33896	0.976001	0	0	0	0	0	0.013043	0	0	0.240623	0	0	0.151328
ASTEI00870	191.141	-0.33754	0.475489	-0.709881	0.477778	0.995271	12.0643	11.8931	14.4739	20.061	9.48387	23.7564	21.4702	7.89726	20.2463	24.6761	8.76668	16.2182
ASTEI00871	6.47561	-0.571927	1.13901	-0.502127	0.615578	0.995271	0	0.061779	0.053678	0	0.124056	0.034362	0.833577	0.365355	0.450719	0.38171	0.173764	0.417617
ASTEI00872	127.085	-0.557938	0.868478	-0.642432	0.520593	0.995271	0	1.03686	0.125493	0	1.1351	0.346001	18.4605	15.7076	11.4977	6.89309	10.6187	13.8559
ASTEI00873	1676.09	0.377715	0.307761	1.2273	0.219711	0.885638	37.9114	28.934	39.3511	32.2955	24.3967	22.955	43.7991	16.661	27.5826	49.237	34.0922	28.8819
ASTEI00874	1615.85	-0.541813	0.401964	-1.34792	0.177686	0.821516	53.3214	60.2571	54.9207	47.9938	71.1432	109.339	146.722	35.9182	117.753	89.3229	56.07	85.9926
ASTEI00875	202.468	-0.0994296	0.365249	-0.272224	0.78545	0.999984	38.3507	27.9811	15.8598	41.6203	20.9978	22.4752	19.1094	10.1925	14.7217	12.6993	9.60003	13.6951
ASTEI00876	337.325	-0.00487214	0.433581	-0.011237	0.991034	0.999984	83.8012	63.5868	35.6621	82.372	57.9882	36.313	48.4674	48.5923	32.8408	26.2313	23.2231	24.7318
ASTEI00877	185.592	1.2859	0.443999	2.89617	0.00377743	0.0725324	38.8763	56.4092	32.9158	23.1626	12.3268	17.0855	15.022	3.29575	9.4073	7.1858	3.93474	9.65891
ASTEI00878	0.544504	-1.80522	3.07907	-0.58629	0.557681	NA	0	0	0	0	0	0.053721	0	0.230907	0.222632	0	0	0.091851
ASTEI00879	232.964	0.154247	0.612152	0.251974	0.801061	0.999984	110.016	78.1828	52.5222	93.42	69.8095	42.3461	0	77.0562	37.656	35.7924	77.7949	43.7949
ASTEI00880	115.155	-0.00200609	0.503489	-0.00398438	0.996821	0.999984	0	23.0084	46.3958	42.3163	21.684	41.8195	21.7174	3.56406	15.8178	20.2968	10.0252	15.0253
ASTEI00881	7650.06	-0.39191	0.401724	-0.97557	0.329278	0.972513	337.663	370.576	408.831	352.234	477.792	558.816	478.622	174.355	670.704	274.219	201.564	408.3
ASTEI00882	1195.29	1.55868	0.252555	6.17165	6.75794e-10	8.58432e-08	84.7472	66.9512	61.2943	27.7707	22.1779	19.4657	72.4932	47.9813	59.0313	57.8096	50.3765	46.7705
ASTEI00883	1083.42	-0.126969	0.290909	-0.436455	0.662506	0.995271	43.4585	40.6472	45.4467	43.0227	42.604	51.4336	78.8486	31.3592	74.7309	154.086	66.1302	132.234
ASTEI00884	363.53	-0.0101656	0.276496	-0.0367658	0.970672	0.999984	40.6762	44.5322	37.3756	50.7103	38.8904	32.3444	45.7633	22.909	28.4952	32.7574	34.5834	32.6139
ASTEI00885	327.821	-0.279281	0.481346	-0.580209	0.561773	0.995271	28.7967	15.5226	16.8916	17.1434	20.3118	25.2726	28.6655	15.9579	22.4076	27.6524	5.22465	16.1878
ASTEI00886	145.189	-0.475404	0.581985	-0.816866	0.414005	0.989139	4.19817	1.40742	1.20305	1.71096	2.35065	2.85305	2.13729	0.924169	1.83119	15.2868	2.00171	6.37692
ASTEI00887	1.13661	-1.10613	2.44429	-0.452535	0.650883	NA	0	0	0	0	0	0	0	0	0.109015	0	0	0.176036
ASTEI00888	9.80426	0.0502373	1.93333	0.0259849	0.979269	0.999984	0	0	0	0	0	0	0	0.097934	0	11.1982	1.22584	2.02618
ASTEI00889	1.68134	-0.70857	2.14951	-0.329642	0.741671	NA	0	0	0	0	0	0	0	0	0.078965	0.289134	0	0.199872
ASTEI00890	2626.11	-0.265836	0.337257	-0.78823	0.430562	0.989139	278.017	279.302	282.373	315.229	260.819	387.504	286.552	130.134	381.308	242.096	122.092	279.769
ASTEI00891	261.758	0.196163	0.471644	0.415913	0.677473	0.995271	84.0891	43.1614	30.4082	78.256	29.3902	27.8497	10.1165	9.25882	9.73958	12.5528	12.7848	11.7278
ASTEI00892	4.60747	-1.39763	1.51991	-0.919551	0.357807	0.981434	0	0	0	0	0.149655	0	0	1.31389	1.54144	0	0.11747	0.671921
ASTEI00893	10.6531	-0.450906	0.965418	-0.467058	0.640458	0.995271	0	0.031211	0.032866	0	0.043075	0.067502	0	0.173052	0.45956	0	0.239716	0.516943
ASTEI00894	3.71908	-0.0053656	2.57877	-0.00208068	0.99834	0.999984	0	0	0	0	0	0	0	3.37508	0.846265	0	1.86091	1.06129
ASTEI00895	2.07434	-0.0960061	1.74022	-0.0551691	0.956004	NA	0	0	0	0	0	0.016682	0	0.163728	0.156153	0	0.0532	0.353752
ASTEI00896	1190.73	-0.0477983	0.415755	-0.114968	0.908471	0.999984	95.6555	88.3396	68.684	105.155	56.6566	91.3458	90.8898	108.91	87.8048	45.7207	89.425	62.92
ASTEI00897	532.516	0.039507	0.533264	0.0740853	0.940943	0.999984	150.997	154.035	95.6812	154.69	141.398	83.393	75.5343	139.073	66.8198	46.0143	94.9022	61.2028
ASTEI00898	5767.66	-0.329507	0.413342	-0.797178	0.425348	0.989139	171.673	163.521	187.84	178.446	173.066	279.599	224.171	63.8648	280.482	200.191	95.5706	205.516
ASTEI00899	16008.3	-0.421927	0.753658	-0.559839	0.57559	0.995271	1570.36	1615.99	1547.91	1759.45	2949.73	1344.35	716.049	3332.06	1156.35	998.657	3756.45	1403.43
ASTEI00900	90.2814	-0.271379	0.610023	-0.444867	0.656416	0.995271	17.8997	2.79278	8.01934	15.1745	6.32872	7.88902	5.03757	2.47421	5.71824	1.21474	2.04019	1.38596
ASTEI00901	4.98083	-1.36322	1.66777	-0.81739	0.413706	0.989139	0	0	0	0	0	0.023148	0	0	0.164577	0	0.541923	0.742427
ASTEI00902	0.543255	-1.22846	3.82209	-0.321412	0.747898	NA	0	0	0	0	0	0	0	0	0.055627	0	0	0.368942
ASTEI00903	1.16887	-0.1553	2.28191	-0.0680569	0.94574	NA	0	0.063426	0	0	0	0.022745	0	0.150318	0.048857	0	0.222019	0.229862
ASTEI00904	0.346381	-0.0540308	4.3784	-0.0123403	0.990154	NA	0	0	0	0	0	0	0	0	0.022687	0	0.240223	0
ASTEI00905	0.375554	-1.23752	3.54833	-0.34876	0.727269	NA	0	0	0	0	0	0.02287	0	0	0	0	0	0.029604
ASTEI00906	23.6995	0.87446	1.32655	0.659198	0.509768	0.995271	0	0	0.152512	0	0	0.068479	0	0	0	5.26978	5.9999	6.96695
ASTEI00907	26.9282	0.112382	1.16688	0.0963097	0.923275	0.999984	0	0.018443	0.033397	0	0.018096	0.026611	0.27359	0.093095	0.436774	0.208801	0.731007	2.68269
ASTEI00908	2.49856	0.774077	1.65714	0.467116	0.640417	0.995271	0	0.189959	0.090515	0	0	0.047103	0	0.196979	0.058137	0	0.933433	0.486974
ASTEI00909	493.933	-0.3825	0.565793	-0.676042	0.499014	0.995271	36.1917	66.1582	45.9751	48.7382	56.8235	81.0901	105.918	36.5017	105.445	74.9601	27.5489	58.9637
ASTEI00910	117.379	-2.72673	1.03913	-2.62405	0.00868909	0.137356	0	0.234874	0.179892	0	3.05301	0.573839	9.21069	22.3067	6.13472	17.508	16.6509	3.7335
ASTEI00911	1944.7	0.161978	0.615149	0.263316	0.792307	0.999984	33.7626	43.8605	58.4125	27.505	32.8944	56.5695	69.2992	7.3999	55.3712	98.9247	26.0685	62.5749
ASTEI00913	568.06	-1.21121	1.20254	-1.00721	0.313834	0.963579	0	0	0	0	0	0.027891	0	0.15337	0.408239	75.1736	29.8904	78.509
ASTEI00914	608.459	0.303311	0.387424	0.782892	0.43369	0.989139	109.856	54.1279	55.5821	83.5422	43.418	41.0112	37.7726	19.0466	20.2258	34.1431	32.4111	26.8402
ASTEI00915	1048.41	-0.922792	0.598638	-1.54149	0.123198	0.699349	131.173	26.4223	36.6608	159.874	71.8381	109.824	90.6143	20.4486	103.117	82.3612	30.2043	69.8696
ASTEI00916	16.0025	-0.872961	1.04339	-0.836659	0.402784	0.989139	0	0	0	0	0.263589	0.094032	0	0.358769	0.39805	4.14586	2.70716	4.2278
ASTEI00917	2.3291	0.9449	2.16316	0.436815	0.662246	0.995271	0	0	0	0	0	0	0	0	0	3.1132	0	1.51608
ASTEI00918	2.40082	-0.0196623	2.86816	-0.00685539	0.99453	0.999984	0	0	0	0	0	0	0	0	0	0	0.46257	0
ASTEI00919	48.8261	-0.572956	0.946541	-0.605316	0.544969	0.995271	0	0.46585	0.167281	0	0.804139	0	8.18466	9.22441	8.48542	7.58171	9.7496	11.2201
ASTEI00920	0.227184	-0.0540525	4.3784	-0.0123453	0.99015	NA	0	0	0	0	0	0	0	0	0	0	0	0
ASTEI00921	0.893316	-0.0540184	4.3784	-0.0123375	0.990156	NA	0	0	0	0	0	0	0	0	0	0	0.774278	0.58269
ASTEI00922	10.0164	-2.96316	1.94797	-1.52115	0.128221	0.71297	0	0	0	0	0	0	0	0	0.031785	0.762967	0.353984	0.663444
ASTEI00923	130.734	-1.52747	0.914348	-1.67056	0.0948085	0.609982	0	0.209582	0.137258	0	0.870307	0.256899	0	4.51303	0.49534	4.93623	4.59958	3.73963
ASTEI00924	2597.92	-0.0979855	0.329159	-0.297684	0.765944	0.99835	151.619	72.0429	73.2487	152.568	73.7141	80.4311	119.25	77.2369	114.119	100.148	61.9367	93.4987
ASTEI00925	4.67676	0.379538	1.31029	0.28966	0.772076	0.999573	0	0.086133	0	0	0.033628	0.037913	0	0.203515	0.283937	0.807592	0.396692	0.514863
ASTEI00926	282.807	-0.176177	0.357704	-0.492522	0.622351	0.995271	43.0758	34.2663	27.6961	51.758	24.785	33.5361	50.3039	41.6713	40.919	28.066	22.7027	27.1019
ASTEI00927	5527.94	-0.387584	0.768858	-0.504103	0.614189	0.995271	528.936	721.092	569.708	604.62	1059.86	613.521	344.459	1721.97	666.267	215.937	1484.67	609.147
ASTEI00928	10.4289	-1.41415	1.91131	-0.739882	0.459371	0.995271	0	0	0	0	0	0	0	0	1.93072	0	0	0.963991
ASTEI00929	786.74	-0.659948	1.04477	-0.631667	0.527604	0.995271	0	0.076354	0.166194	0	0.253838	0.168766	44.1436	1.70356	23.8616	44	5.28863	21.8523
ASTEI00930	1801.66	-0.26663	0.389105	-0.685238	0.493193	0.995271	83.1285	94.8767	97.9279	77.4911	118.552	117.854	48.0923	18.9647	54.6853	107.385	42.9661	59.8019
ASTEI00931	659.536	0.248289	0.892355	0.27824	0.780828	0.999984	8.78774	48.6903	70.1519	3.61004	20.6422	75.3442	51.5718	4.22367	39.6497	77.8524	16.312	49.4124
ASTEI00932	352.328	0.566103	0.450201	1.25744	0.208593	0.870572	58.3877	48.0705	54.4326	45.7762	31.9388	28.5394	19.1791	2.63959	10.8889	18.9408	8.59896	14.309
ASTEI00933	1145.2	-0.47979	0.528482	-0.907864	0.36395	0.984075	40.2916	33.1233	35.31	48.4387	36.324	60.4249	37.4555	15.18	77.9635	88.6111	18.2611	48.6995
ASTEI00934	449.794	0.0947241	0.512246	0.184919	0.853292	0.999984	24.8782	63.6529	39.7346	34.3928	43.2975	39.0621	114.286	120.796	64.5503	55.5521	114.595	83.5355
ASTEI00935	137.293	0.311419	0.409672	0.760168	0.447154	0.993242	30.0057	11.3463	11.2707	15.7147	10.7608	11.8628	22.4956	8.3527	12.253	17.2494	11.7378	12.6941
ASTEI00936	62.3674	-1.66141	1.00684	-1.65013	0.0989171	0.622663	0	0	0	0	0.029093	0.013974	3.92991	0.576783	2.8201	1.69821	0.540574	1.33199
ASTEI00937	3015.35	-0.341743	0.577262	-0.592007	0.553846	0.995271	127.006	194.623	225.587	132.984	168.898	360.128	193.177	49.1435	280.355	141.714	40.9164	110.754
ASTEI00938	396.622	-0.378346	0.816857	-0.463174	0.64324	0.995271	0	0.2043	0.297742	0.358159	0.26475	0.248661	30.8157	2.09643	17.8004	32.9246	5.6369	19.13
ASTEI00939	876.24	-0.0517981	0.575128	-0.0900636	0.928237	0.999984	15.174	21.0913	28.1886	18.9956	17.8775	28.7405	22.5295	2.68122	18.9129	41.5727	11.998	29.3961
ASTEI00940	0.970931	-1.9643	2.23493	-0.878912	0.379449	NA	0	0	0	0	0	0	0	0	0.053983	0	0	0.128438
ASTEI00941	1.01205	-0.737976	2.78865	-0.264636	0.79129	NA	0	0	0	0	0	0	0	0	0.075227	0.098451	0.067644	0.139188
ASTEI00942	1.07136	-0.201102	2.14134	-0.0939142	0.925177	NA	0	0.008072	0	0	0.054878	0	0	0.15214	0.093072	0.471929	0.602815	0.240474
ASTEI00943	751.721	-0.425614	0.417065	-1.0205	0.307493	0.962302	37.8835	17.2227	14.067	40.6261	25.4168	23.2082	33.357	38.0803	25.6561	23.0736	23.325	17.0078
ASTEI00944	0.37836	-0.678305	2.90234	-0.23371	0.81521	NA	0	0	0.037619	0	0.03864	0.026607	0	0	0.024287	0	0	0.080216
ASTEI00945	862.276	-0.00928474	0.566263	-0.0163965	0.986918	0.999984	0	0.185499	0.387056	0	0.174431	0.22768	133.255	54.3889	96.6605	135.717	86.6972	104.976
ASTEI00946	0.153622	-0.054046	4.3784	-0.0123438	0.990151	NA	0	0	0	0	0	0	0	0	0.014636	0	0	0
ASTEI00947	881.414	-0.191804	0.490614	-0.390947	0.695837	0.995271	133.193	78.7989	54.2474	136.399	99.3387	58.7212	16.889	35.8814	21.9496	76.7585	49.3259	50.2575
ASTEI00948	2615.71	-0.239291	0.489202	-0.489146	0.624739	0.995271	306.072	279.183	192.25	347.584	301.09	235.598	315.336	602.194	359.953	204.481	399.19	334.098
ASTEI00949	2237.89	0.236915	0.644748	0.367454	0.71328	0.995271	94.0772	90.308	56.0999	85.3164	69.3865	43.4963	71.3325	168.756	62.8084	42.3515	150.169	88.8761
ASTEI00950	4.40249	-0.801438	1.9596	-0.40898	0.682554	0.995271	0	0	0	0	0	0.057278	0	0	0.476054	1.09816	0	0.923629
ASTEI00951	44.9237	-0.338997	0.650103	-0.521452	0.602052	0.995271	1.38352	0.341278	0.404933	0	0.25799	0.702372	0.886719	0.060522	1.53412	1.33278	1.3061	3.30393
ASTEI00952	2355.97	-0.619009	0.586004	-1.05632	0.290821	0.95259	62.6458	35.0331	43.3084	85.4461	50.6583	71.9135	188.475	23.5862	162.998	236.241	57.2312	218.73
ASTEI00953	79.8056	2.5142	0.579068	4.34181	1.41312e-05	0.000714242	19.5078	8.48777	9.19801	0	2.03212	2.21195	3.50653	3.92566	1.96538	13.0024	16.4717	10.2362
ASTEI00954	234.313	1.24331	0.542984	2.28978	0.022034	0.257141	9.99666	16.5927	20.8921	4.97231	7.68075	6.59302	3.3434	1.26862	3.24081	18.7816	4.99979	8.94719
ASTEI00956	2.76063	-0.100459	1.39228	-0.0721545	0.942479	0.999984	0	0.04593	0.119586	0	0.108391	0.019779	0	0	0.019556	0	0	0.005778
ASTEI00957	163.745	-0.307106	0.769035	-0.39934	0.689643	0.995271	7.12284	23.8207	28.8813	11.3286	21.8433	35.0886	44.0761	2.98938	21.7761	63.1354	8.36569	55.2519
ASTEI00958	317.501	0.138234	0.959912	0.144007	0.885495	0.999984	8.26317	19.693	26.0595	0	8.61434	33.131	34.0982	1.68333	21.7456	95.6353	3.66255	53.0003
ASTEI00959	394.002	-0.726431	0.671453	-1.08188	0.279306	0.946107	101.058	37.9191	31.1082	120.706	98.9591	44.4202	35.5613	61.9318	28.0878	6.30999	21.6302	4.93726
ASTEI00960	768.767	2.03796	0.365104	5.58187	2.37949e-08	2.06807e-06	85.7523	42.3972	41.532	15.0673	12.6761	10.1177	15.1323	13.6295	10.8098	13.0636	13.8822	10.6331
ASTEI00961	0.582891	2.15362	4.26554	0.504887	0.613638	NA	0	0.059178	0	0	0	0	0	0	0	0	0	0
ASTEI00962	512.983	-0.168964	0.346494	-0.48764	0.625805	0.995271	24.9783	33.0352	21.7873	24.7256	25.7697	29.3234	26.2045	15.9002	19.4742	18.6997	20.8948	18.3617
ASTEI00963	0.78645	-0.0385142	3.45687	-0.0111413	0.991111	NA	0	0	0	0	0	0	0	0	0.040126	0	0	0.227401
ASTEI00964	1.59982	-0.00207252	2.5232	-0.000821386	0.999345	NA	0	0	0	0	0	0	0	0.154315	0.071377	0.401401	0	0.185958
ASTEI00965	934.893	-0.240695	0.394423	-0.610244	0.5417	0.995271	141.744	136.016	88.4847	168.437	114.839	127.565	61.2203	97.6718	105.932	45.5176	43.3548	47.0803
ASTEI00966	2.67161	-1.17325	1.58721	-0.739191	0.459791	0.995271	0	0	0.030095	0	0.102225	0.046179	0.623129	0.391812	0.21743	0.570682	0.880796	0.262036
ASTEI00967	1625.13	-0.361915	0.426218	-0.849131	0.395808	0.989139	15.5267	8.08797	12.0568	17.7384	13.9463	12.9518	36.7505	9.12143	19.4946	33.226	16.0802	18.6514
ASTEI00968	229.969	0.243912	1.28228	0.190218	0.849138	0.999984	0.730918	4.21542	10.7691	0	1.47316	11.6674	22.998	0.655135	14.6549	18.7261	1.32768	14.1184
ASTEI00969	1471.22	-0.326408	0.227969	-1.43181	0.152198	0.76918	160.957	172.954	162.014	196.384	177.791	214.178	187.266	105.776	206.233	178.38	138.354	225.53
ASTEI00970	710.855	-0.648488	0.469123	-1.38234	0.166867	0.798704	39.5696	23.1082	25.9432	57.3457	46.5925	30.0669	42.0133	46.7469	31.1808	61.626	88.0117	43.2957
ASTEI00971	91.3503	0.0464932	0.596065	0.0780003	0.937828	0.999984	18.5273	16.7822	24.6074	15.4461	15.1856	26.882	32.5734	8.37692	27.4764	64.3678	20.1842	38.4831
ASTEI00972	518.202	0.278604	0.296263	0.940395	0.347015	0.9808	17.6205	15.7935	13.1169	18.0978	10.2782	9.95718	25.3018	17.5846	19.453	25.2677	21.664	22.3162
ASTEI00973	2.01504	0.0103458	2.34122	0.00441897	0.996474	NA	0	0	0	0	0	0	0	0	0.224438	0	0.173345	0.478393
ASTEI00974	843.023	0.651071	0.618477	1.0527	0.292478	0.952954	21.2605	31.0756	35.7864	19.0167	16.1556	19.979	33.2688	3.15089	23.7687	55.3871	14.6601	29.0108
ASTEI00975	210.023	-0.0552495	0.478473	-0.11547	0.908072	0.999984	27.6718	47.3964	39.1019	62.4963	46.0829	21.9266	40.135	8.72324	26.7343	59.4191	32.8945	32.6834
ASTEI00976	2678.04	-0.131593	0.445936	-0.295093	0.767923	0.999062	320.907	311.054	214.438	383.107	252.709	262.172	250.32	463.401	317.187	178.2	317.595	281.885
ASTEI00977	328.694	0.642026	0.464781	1.38135	0.167171	0.799389	82.106	43.4743	33.3342	36.7862	32.0364	25.0368	54.8626	71.1003	45.3629	25.128	38.91	32.1789
ASTEI00978	686.308	1.15338	1.11061	1.03852	0.29903	0.957283	0	0.373661	3.80147	0	0.353952	1.45878	49.8529	1.89642	23.9524	67.2963	8.36417	43.3898
ASTEI00979	1.71456	0.0100949	2.34454	0.00430572	0.996565	NA	0	0	0	0	0	0	0	0.276038	0.104135	0.527452	0.321591	0.376671
ASTEI00980	1272.15	0.221628	0.460277	0.48151	0.630154	0.995271	47.527	25.1039	26.3084	45.5579	21.5146	15.804	40.2551	32.3322	25.4268	48.8111	40.7886	27.8877
ASTEI00981	646.952	-0.125558	0.279162	-0.449767	0.652878	0.995271	79.2482	48.6949	54.0191	86.7186	47.9743	56.3838	14.0375	11.7441	18.3042	23.2011	16.1419	17.7271
ASTEI00982	546.723	-0.0690447	0.351304	-0.196538	0.844189	0.999984	104.599	72.6388	63.5811	111.446	67.8815	62.1667	15.5565	11.7779	13.9297	31.273	35.4544	22.1298
ASTEI00983	748.053	-0.0984483	0.344653	-0.285644	0.775151	0.999984	82.0538	55.4789	34.9119	89.1275	44.3821	48.2341	54.6162	58.9996	59.3827	56.6619	57.0954	65.4068
ASTEI00984	2292.18	0.11412	0.342736	0.332969	0.739158	0.995271	55.6706	53.1705	54.0246	51.3132	39.8713	52.269	47.3839	22.1365	46.0923	96.16	32.5996	42.3401
ASTEI00985	438.535	-0.101861	0.282594	-0.360452	0.718509	0.995271	59.728	35.3745	32.9465	54.3159	34.3912	41.0309	39.7877	36.7926	48.6596	47.1524	32.1878	40.3902
ASTEI00986	716.88	0.219036	0.466683	0.469346	0.638822	0.995271	28.1023	27.4083	34.2044	25.916	28.8984	20.6263	17.9319	3.16875	14.6523	46.2176	16.98	33.009
ASTEI00987	166.898	1.86197	0.51586	3.60945	0.000306849	0.00958251	41.2054	19.1271	15.5728	14.2505	4.09057	4.3347	2.89717	9.2089	7.56459	14.3976	17.4909	11.2091
ASTEI00989	1.68106	-1.21606	2.56314	-0.474442	0.635185	NA	0	0	0	0	0	0.080279	0	0.693061	1.33956	0	0	0.650404
ASTEI00990	0.266338	-0.0540304	4.3784	-0.0123402	0.990154	NA	0	0	0	0	0	0	0	0	0	0	0	0
ASTEI00991	1728.42	0.0767398	0.402799	0.190516	0.848905	0.999984	286.213	375.041	298.342	327.828	253.338	302.462	186.596	222.768	167.549	138.512	196.48	185.733
ASTEI00992	1283.43	-0.802363	0.665691	-1.20531	0.228084	0.893266	219.178	113.377	85.1495	254.262	309.085	132.397	94.2082	253.833	108.003	132.768	312.533	95.2818
ASTEI00993	428.139	-0.504187	0.347451	-1.4511	0.146751	0.757825	130.886	106.474	111.51	173.331	140.646	166.152	126.476	70.0464	142.919	107.109	126.231	130.883
ASTEI00994	2073.3	-0.0218073	0.461426	-0.0472606	0.962306	0.999984	60.2394	53.5553	72.3112	64.8611	47.1199	70.9995	75.7289	11.8631	49.2455	109.969	34.8907	84.8046
ASTEI00995	149.328	1.10389	0.492729	2.24037	0.0250669	0.280953	35.9833	52.4162	32.8659	18.7326	16.6529	15.8635	0	4.74326	2.69897	28.1951	26.2623	26.025
ASTEI00996	646.461	-0.075765	0.358356	-0.211424	0.832556	0.999984	50.3534	43.2945	36.5308	62.6032	34.243	39.2756	14.2946	16.4431	19.4137	62.1598	32.06	37.4375
ASTEI00997	520.851	-0.323241	0.479729	-0.673799	0.500439	0.995271	80.7333	39.5342	30.3902	89.1822	63.0344	32.0647	19.5663	27.3465	18.742	19.8636	25.2044	12.8468
ASTEI00998	600.354	0.985496	0.326958	3.01414	0.00257712	0.0536431	124.869	68.47	74.6304	59.5327	40.6669	29.4752	38.9105	26.6791	29.8728	42.7218	34.6486	35.5016
ASTEI00999	387.888	-0.371122	0.454253	-0.816994	0.413932	0.989139	77.2097	72.99	43.6304	93.3041	92.8837	75.4267	33.0634	97.6782	59.6117	13.1845	35.2317	20.8758
ASTEI01000	392.597	-0.285921	0.359503	-0.795323	0.426425	0.989139	121.77	94.6834	47.3286	143.676	126.011	68.0082	43.3254	48.3007	35.1953	18.2378	23.7131	18.1237
ASTEI01001	1153.9	-0.472715	0.632969	-0.746821	0.455172	0.995271	173.338	179.636	103.525	211.905	244.841	159.242	94.7134	375.707	162.982	94.9203	228.918	139.11
ASTEI01002	1572.58	-0.39433	0.666198	-0.591911	0.553911	0.995271	38.6307	124.653	141.664	51.4043	117.781	216.915	114.053	20.7004	123.789	131.868	47.9104	116.304
ASTEI01003	312.453	-0.730062	0.672687	-1.08529	0.277792	0.944819	13.7851	40.48	37.1745	44.6465	40.8029	73.7251	78.7049	5.60579	49.6498	46.7248	10.1621	37.4
ASTEI01004	735.723	-0.602682	0.516552	-1.16674	0.243315	0.911599	58.407	74.07	77.0204	62.9977	95.3024	134.377	107.575	21.9304	106.749	150.047	42.4516	98.4355
ASTEI01005	256.959	1.2893	0.521338	2.47306	0.0133961	0.183529	53.2358	46.6008	43.3599	19.1842	19.8362	15.0001	3.43939	1.07125	4.67175	24.5044	4.81798	11.4206
ASTEI01006	97.2992	-0.930369	0.493616	-1.8848	0.0594566	0.470314	4.5096	4.46306	3.63348	6.77571	9.19874	5.49192	1.7343	2.17007	2.7355	1.71071	2.59953	1.35162
ASTEI01007	729.513	0.949564	0.442154	2.14759	0.0317466	0.329712	20.2362	15.5561	18.3011	14.9559	6.94082	6.3313	24.8933	5.13349	14.5451	44.3891	15.8165	23.5544
ASTEI01008	400.651	0.546018	0.510794	1.06896	0.285088	0.94966	44.5844	47.9975	59.9326	36.2679	28.3689	32.1942	0	0.44187	3.79081	2.64932	0.853378	2.59753
ASTEI01009	4569.49	-0.240529	0.457227	-0.526061	0.598846	0.995271	94.6816	130.812	175.543	101.729	108.301	243.473	115.592	54.2	159.783	116.511	63.6287	97.7688
ASTEI01010	6659.93	-0.284731	0.508624	-0.559807	0.575611	0.995271	797.539	902.767	996.176	943.668	1094.34	1066.49	621.397	959.73	1315.1	402.673	928.008	1116.26
ASTEI01011	697.852	0.320921	0.8691	0.369257	0.711936	0.995271	9.37363	9.10439	20.996	7.00822	4.35295	18.4913	87.5453	6.01414	55.7573	99.568	5.76024	70.5189
ASTEI01012	2219.81	0.231384	0.77848	0.297225	0.766295	0.99835	10.2135	15.6985	21.1973	8.93252	10.369	19.699	87.2121	5.08122	63.7634	123.063	14.3713	76.1053
ASTEI01013	3.08383	0.947146	1.24832	0.758737	0.44801	0.993483	0	0.438358	0.464603	0	0.192799	0.280662	0	0	0.016161	0	0	0
ASTEI01014	16.6814	-0.6356	0.864864	-0.734913	0.462393	0.995271	0	0.592804	0.15152	0	0.693573	0.483484	0.538394	0.445308	1.47143	1.476	1.23777	1.12723
ASTEI01015	722.594	0.214255	0.339652	0.630806	0.528167	0.995271	67.5379	31.4832	32.6222	51.8265	29.0122	28.7827	44.7001	25.3866	31.7931	48.4207	32.3857	33.806
ASTEI01016	514.755	0.449397	0.476673	0.94278	0.345794	0.9808	143.198	91.7441	56.7241	104.304	62.4299	38.9911	56.3455	65.5524	47.5949	48.4567	62.6561	48.2824
ASTEI01017	310.257	-0.334138	0.63688	-0.524648	0.599828	0.995271	37.8157	39.7301	46.5193	37.8638	36.4556	75.029	112.993	16.1501	74.061	136.865	26.6595	91.9744
ASTEI01018	1043.86	-0.0954549	0.821094	-0.116253	0.907452	0.999984	11.3201	22.3672	34.2957	14.8957	9.69002	45.3629	34.7029	4.21491	33.922	55.217	5.59798	29.4592
ASTEI01019	302.601	-0.521047	0.3633	-1.4342	0.151514	0.768733	57.4116	41.9022	35.5444	68.8888	72.5239	47.4376	50.2442	19.7938	39.0533	82.5841	35.636	38.3846
ASTEI01020	956.465	-0.168889	0.320853	-0.526376	0.598627	0.995271	30.3906	25.3747	28.4256	34.9423	22.8801	34.0667	33.93	12.8033	27.1471	49.1486	32.5988	33.2964
ASTEI01021	1050.1	0.328705	0.518241	0.634272	0.525904	0.995271	8.2502	12.2879	14.0849	9.29458	8.04737	10.4802	25.2922	4.59079	22.3905	56.0353	16.6867	37.3876
ASTEI01022	401.506	-0.17336	0.550855	-0.314711	0.752981	0.996465	6.09975	4.55626	3.03322	5.79457	6.00071	3.57107	0.475983	2.93233	1.85348	8.2473	7.64628	5.19948
ASTEI01023	322.285	0.359149	0.41548	0.864419	0.387358	0.989139	40.3502	19.4399	19.4845	32.7095	13.8064	14.8718	12.2667	8.79615	10.4634	14.204	15.5718	12.4741
ASTEI01024	11.7103	-0.588812	0.734639	-0.801498	0.422843	0.989139	0	0.805251	0.504443	0.961641	1.41893	0.340991	0.464112	0.221714	0.412913	0	0.211446	0.168773
ASTEI01025	3.66143	0.69594	1.60196	0.43443	0.663976	0.995271	0	0	0	0	0	0	0	0.142553	0.237527	0	0	0.067643
ASTEI01026	557.026	-0.170652	0.457643	-0.372892	0.709229	0.995271	101.419	35.1814	39.1373	104.772	45.3821	44.2259	47.7882	36.8437	36.5413	73.4886	57.1657	47.0381
ASTEI01027	1035.13	-0.0329717	0.624718	-0.0527785	0.957908	0.999984	4.85062	19.8452	23.7413	5.42504	17.5076	26.148	12.8399	4.30089	12.2802	4.04559	2.76066	4.88478
ASTEI01028	183.418	-0.906763	0.777245	-1.16664	0.243357	0.911599	33.1912	38.904	18.6855	30.3236	104.504	23.282	9.84736	30.7207	11.7377	2.99874	13.1501	4.72631
ASTEI01029	245.024	1.82398	0.417745	4.36624	1.26401e-05	0.000642246	23.7271	23.5917	29.4331	9.05169	5.20653	6.78415	10.576	3.68249	8.37771	36.7188	10.4243	15.9442
ASTEI01030	2431.46	-0.221023	0.558845	-0.3955	0.692474	0.995271	433.896	432.488	236.649	466.298	434.059	242.246	181.054	287.764	111.514	73.2359	120.874	41.1307
ASTEI01031	487.427	0.0802838	0.372458	0.215551	0.829338	0.999984	39.0516	77.0648	45.0691	35.3531	60.6217	45.8576	39.1162	19.2283	26.5903	48.0118	26.7439	31.9935
ASTEI01032	174.363	-0.666952	0.659108	-1.0119	0.311586	0.962302	7.33519	16.0902	18.1556	11.6531	24.1126	28.8733	4.60173	8.71696	24.511	2.26853	4.12541	4.78575
ASTEI01033	7.2212	-0.483015	0.902581	-0.535148	0.592547	0.995271	0.711852	0.6599	0.279166	0	0.893392	0.468217	0	0.595026	0.407149	0	0.180247	0.10534
ASTEI01034	298.413	0.631539	0.410496	1.53848	0.123932	0.700783	25.7564	34.462	31.2801	17.0953	18.3403	18.3564	8.40603	2.50505	7.48018	22.8169	7.58759	9.88721
ASTEI01035	2209.12	0.657889	0.36556	1.79967	0.0719121	0.521261	109.306	120.643	138.328	85.462	72.4467	68.4029	150.357	42.7561	131.226	158.895	53.9745	130.058
ASTEI01036	166.751	0.458949	0.533762	0.859837	0.389879	0.989139	50.0147	28.206	27.7322	31.2007	24.003	18.3618	15.2619	3.55502	15.8959	42.9941	8.48852	25.2065
ASTEI01037	384.575	0.551884	0.608532	0.90691	0.364454	0.984075	134.008	124.606	69.1345	92.5956	78.3093	54.7868	31.7621	68.0439	29.471	64.7115	99.1621	45.8048
ASTEI01038	32.6513	-0.439908	1.06741	-0.412128	0.680246	0.995271	0	0	0.268167	0	0.05993	0.287254	0	0	0.496497	25.52	6.48462	7.67255
ASTEI01039	16.0646	0.557956	1.3193	0.422917	0.672356	0.995271	0	0	0	0	0.045143	0	0	0	0.264745	23.7248	2.75285	6.24722
ASTEI01040	196.649	0.264664	0.735826	0.359683	0.719084	0.995271	0	0.13018	0.026871	0	0.095683	0.067161	4.74419	6.25903	7.15199	26.6548	24.8107	18.3073
ASTEI01041	495.489	0.481998	0.278765	1.72905	0.0838003	0.565648	34.8043	29.8305	31.528	31.3105	20.3492	16.8234	10.6925	5.90468	10.6673	17.3509	10.0906	11.213
ASTEI01042	1613.48	0.693206	0.828124	0.83708	0.402548	0.989139	27.1038	58.7462	93.475	20.7362	29.3824	62.3163	17.247	2.0861	15.3217	16.1456	5.53653	13.7983
ASTEI01043	5325.8	0.312963	0.472153	0.662842	0.507432	0.995271	211.783	183.736	234.011	198.348	164.016	142.128	13.1012	8.66855	22.2305	3.93869	7.87199	7.20986
ASTEI01044	546.406	0.855783	0.377511	2.26691	0.0233959	0.267733	37.6052	24.7945	30.0315	22.7979	13.7949	11.1488	17.7487	5.11672	12.4237	19.5529	6.66586	12.1429
ASTEI01045	553.23	0.178137	0.308451	0.57752	0.563588	0.995271	47.0202	24.5259	21.8438	37.5926	19.6266	23.3114	15.8968	11.5242	13.3093	95.3267	56.3286	68.0677
ASTEI01046	970.142	-0.156289	0.463129	-0.337464	0.735767	0.995271	26.8521	19.1753	29.0497	27.2682	18.728	34.0251	40.1219	9.56026	36.1986	55.4174	15.4074	30.1593
ASTEI01047	18.9766	1.18575	1.02014	1.16234	0.245098	0.911917	0	0.045134	0.111009	0	0.00914	0.034706	0.460632	0.08015	0.655169	0.713827	0.262913	0.596866
ASTEI01048	57.9402	-1.57127	0.653071	-2.40597	0.0161296	0.20653	0	0.078357	0.052996	0	0.361659	0.205985	0	0.745992	0.494548	0	1.1385	0.722404
ASTEI01049	2276.52	-0.447246	0.532798	-0.839429	0.401229	0.989139	128.112	217.73	245.856	178.767	235.848	351.097	256.972	74.3421	374.238	207.674	90.791	266.345
ASTEI01050	221.61	0.140308	0.503999	0.27839	0.780713	0.999984	36.3661	35.4572	41.9588	31.739	33.9173	34.6988	7.67093	3.66878	18.0172	34.6236	7.52388	17.7962
ASTEI01051	0.767166	-1.30182	2.83783	-0.458736	0.646424	NA	0	0.112394	0	0	0.177775	0.215541	1.39745	0	0.171582	0	0	0
ASTEI01052	31.6779	0.0762232	1.74667	0.0436392	0.965192	0.999984	0	0	0	0	0	0	10.1874	1.2634	5.31401	14.8312	5.32915	9.6143
ASTEI01053	264.264	0.482356	0.915091	0.527113	0.598115	0.995271	0	75.8657	140.504	0	36.9261	111.127	5.52483	2.52132	12.0293	0	1.64707	2.81616
ASTEI01054	3242.94	0.0291996	0.372695	0.0783472	0.937552	0.999984	232.259	115.456	152.979	188.012	160.764	118.108	7.00978	4.68545	9.91047	1.17959	2.77893	2.03119
ASTEI01055	488.628	0.564877	0.453709	1.24502	0.213124	0.876306	214.93	138.389	114.333	130.322	93.765	58.1552	0	6.55761	7.26644	1.49407	1.51578	2.55698
ASTEI01056	558.029	0.921889	0.379986	2.42611	0.0152617	0.199489	114.525	176.138	175.671	62.2728	85.7375	90.847	6.99918	5.64971	10.3515	1.01181	1.33432	2.90496
ASTEI01057	1.16213	1.25701	1.99004	0.63165	0.527616	NA	0	0	0	0	0	0	0	0	0	0	0.044119	0.046239
ASTEI01058	0.365062	-0.0711295	4.28482	-0.0166003	0.986755	NA	0	0	0	0	0	0.040672	0	0	0	0	0	0
ASTEI01059	997.057	-0.369071	0.45334	-0.814115	0.415579	0.989139	177.318	108.082	72.4815	180.877	160.702	100.424	179.774	171.427	100.634	80.2093	138.845	73.7962
ASTEI01060	1054.33	-0.264571	0.294182	-0.899345	0.368469	0.984805	170.035	104.537	101.453	193.07	115.482	121.251	111.554	77.888	92.1411	66.7797	55.6944	56.3123
ASTEI01061	2860.02	-0.337712	0.480004	-0.703561	0.481706	0.995271	192.123	267.565	240.702	200.98	236.783	394.209	419.5	135.552	558.781	275.519	117.399	347.039
ASTEI01062	1082.13	-0.235573	0.299586	-0.786327	0.431676	0.989139	27.3396	34.3361	38.0017	34.8567	43.4147	38.4074	26.3031	8.99158	18.6676	34.3225	27.815	25.557
ASTEI01063	1087.01	-0.667798	0.495215	-1.3485	0.177497	0.821516	34.7093	31.2866	42.0989	39.9634	32.7074	91.2639	57.1256	12.2707	53.6853	63.6157	23.5934	45.2503
ASTEI01064	1062.08	-0.316315	0.373959	-0.845854	0.397634	0.989139	62.6952	96.6998	83.2653	65.5767	93.9098	123.572	61.477	19.7776	47.6791	50.7817	28.472	36.5747
ASTEI01065	1846.4	-0.639874	0.541923	-1.18075	0.237703	0.904946	1.79303	2.2306	1.1947	3.58681	3.70104	2.54158	166.301	163.864	76.143	149.382	219.505	159.702
ASTEI01066	678.712	0.212247	0.508611	0.417309	0.676453	0.995271	72.4199	77.7035	47.9747	60.2276	45.7971	52.5046	85.8866	15.0287	82.117	94.4278	23.6851	113.937
ASTEI01067	936.516	-0.269728	0.42773	-0.630604	0.528299	0.995271	157.527	92.337	87.0032	191.818	91.5448	111.94	66.8207	95.733	92.3374	69.1774	99.8727	63.3016
ASTEI01068	0.598469	-1.59483	2.61127	-0.610747	0.541367	NA	0	0	0	0	0	0.162878	0	0	0.03714	0	0	0
ASTEI01069	4.18126	0.268735	1.42207	0.188974	0.850113	0.999984	0	0	0	0	0	0	0	0.486606	0.196991	1.36274	0.730101	0.913735
ASTEI01070	385.695	-0.759266	1.32463	-0.57319	0.566516	0.995271	0	0	0	0	0	0	0	0.333167	0.469296	302.726	91.5924	179.042
ASTEI01071	243.599	-9.86216	1.23761	-7.96873	1.6031e-15	3.52968e-13	0	0	0	21.2877	12.5618	6.93173	25.7129	23.7337	28.5091	42.9845	24.2541	19.8122
ASTEI01072	52.0567	-0.677961	1.72873	-0.392174	0.69493	0.995271	0	0	0	0	0	0	0	0.112878	0.081036	3.38002	8.26147	21.5835
ASTEI01073	0.189314	-0.0540467	4.3784	-0.0123439	0.990151	NA	0	0	0	0	0	0	0	0	0	0	0.176914	0
ASTEI01074	3.14729	0.037782	2.04041	0.0185168	0.985227	0.999984	0	0	0	0	0	0	0	0	0.074968	0	0.256596	0.429711
ASTEI01075	5.17826	-0.968528	1.9536	-0.495765	0.62006	0.995271	0	0	0	0	0	0	0	0	0.05678	0.503061	1.51997	0.853798
ASTEI01076	0.742202	-0.74411	2.97595	-0.250041	0.802555	NA	0	0	0	0	0	0.017171	0	0	0	0	0.202178	0.142447
ASTEI01077	24.4135	0.085634	1.68804	0.05073	0.959541	0.999984	0	0	0	0	0	0	1.2639	0.503111	0.944287	2.08169	1.77701	2.54069
ASTEI01078	229.157	-5.91958	1.11697	-5.2997	1.15992e-07	8.81009e-06	0	0	0	0.94416	1.66818	1.93973	41.045	5.1196	37.672	46.4651	7.14017	14.4927
ASTEI01079	23.6003	0.0805126	1.09898	0.0732613	0.941598	0.999984	0	0.60994	1.81431	0	0.339432	2.07669	0	0	0.849809	1.07928	0	0.744393
ASTEI01080	195.845	1.97592	1.6785	1.17719	0.239118	0.906173	0	0	0	0	0	0	4.4277	0.209832	3.05835	49.0784	3.39201	26.9623
ASTEI01082	0.929138	-0.0404745	3.54198	-0.0114271	0.990883	NA	0	0	0	0	0	0	0	0	0	0	0	0.220389
ASTEI01083	362.815	-0.204291	0.257776	-0.792514	0.428061	0.989139	29.5571	22.0863	24.7891	32.7474	24.5346	27.0401	13.9371	10.2138	12.7076	26.1355	18.6908	16.2834
ASTEI01084	1216.67	0.918847	0.661188	1.38969	0.164623	0.795262	5.36094	9.53968	13.5772	2.93905	3.93311	6.72415	12.2307	1.02029	6.69439	17.8842	4.24548	10.9222
ASTEI01085	488.952	0.0537024	0.419603	0.127984	0.898162	0.999984	24.2639	36.183	44.0223	35.7447	27.0709	37.6863	8.07311	2.90832	11.3402	11.5861	4.95786	9.7905
ASTEI01086	13.3614	-0.516589	1.1438	-0.451645	0.651525	0.995271	0	0.08262	0.352289	0	0.366767	0.500885	0	0.190343	1.8496	16.3523	3.30068	6.71464
ASTEI01087	4.29829	-1.83499	1.55539	-1.17976	0.238096	0.905069	0	0	0	0	0	0.310197	0	0	0.394595	0	0	1.74925
ASTEI01088	23.8608	-1.92596	1.68967	-1.13985	0.254351	0.924395	0	0	0.038306	0	0.019766	0.128998	1.90023	0	1.76231	10.2797	0.597636	4.94329
ASTEI01089	1.55482	-1.54125	1.95209	-0.789538	0.429798	NA	0	0	0	0	0	0.057463	0	0	0.075753	0	0.054245	0.128866
ASTEI01090	108.232	-0.760319	1.05532	-0.720462	0.471241	0.995271	0	0.097113	0.231683	0	0.055756	0.452362	18.9739	1.90841	15.2507	61.0702	12.4758	48.3222
ASTEI01091	110.895	0.459368	1.5758	0.291513	0.770659	0.999062	0	0	0.076482	0	0	0.046977	7.45034	0.36387	6.60001	65.1085	3.71646	21.6172
ASTEI01092	5.76353	-0.486947	1.08571	-0.448506	0.653788	0.995271	0	0.686213	0.285936	0	0.957658	0.377503	0	0	0.273612	0.416407	0.398256	0.580629
ASTEI01093	7.71906	-0.261205	1.00079	-0.260999	0.794093	0.999984	0	2.62349	1.16983	0	3.62761	1.40583	0	1.64452	0.371459	0	0.745622	0.758449
ASTEI01094	397.464	0.343485	0.592752	0.579474	0.562269	0.995271	6.53601	26.6529	24.8638	5.89615	21.403	16.8981	1.71435	2.04711	3.88432	0.514913	1.63554	1.39909
ASTEI01095	7.82849	0.759017	0.97033	0.782226	0.434082	0.989139	0	0.217729	0.547374	0	0.222042	0.266937	0	0	0.226171	0.290178	0.152418	0.291355
ASTEI01096	147.299	0.555186	0.471308	1.17797	0.238809	0.905698	25.3836	14.0078	9.81763	16.146	11.8963	5.00035	11.1048	5.9572	7.38949	23.3674	8.26404	9.86739
ASTEI01097	295.08	0.74293	0.540857	1.37362	0.169561	0.805464	18.7377	48.7768	40.8268	18.4769	27.8319	19.7933	10.157	4.31884	12.0446	28.4304	5.01042	14.3687
ASTEI01098	408.225	0.228311	0.554821	0.411504	0.680703	0.995271	278.622	512.664	430.665	340.905	238.913	418.059	176.878	32.9215	201.438	126.209	71.7264	254.047
ASTEI01099	1364.94	0.0341986	0.369792	0.0924807	0.926316	0.999984	352.45	655.093	515.314	389.087	471.421	529.571	126.407	105.63	236.771	200.743	203.222	276.054
ASTEI01100	14.4644	1.69333	0.982883	1.72282	0.0849215	0.570919	0	0.357027	1.63134	0	0.078101	0.394091	0.276909	0.066252	0.342546	0	0	0.129442
ASTEI01101	549.391	0.55333	0.532944	1.03825	0.299153	0.957319	39.304	65.0659	64.4027	27.3189	38.6245	35.8971	57.128	8.05745	42.111	88.5526	24.2488	53.7299
ASTEI01102	10.4424	-1.33923	0.899978	-1.48807	0.136732	0.73494	0	0.363987	0.335977	0	1.03411	0.764399	0.639912	0.70728	0.990939	0.581573	0.050334	0.461189
ASTEI01103	2.72775	-2.68498	1.51357	-1.77394	0.076073	0.534561	0	0	0	0	0.111797	0.105409	0	0	0.223469	0	0.177264	0.257643
ASTEI01104	951.167	0.10014	0.329112	0.304273	0.76092	0.998014	160.315	126.079	113.875	152.407	105.165	95.2926	42.6983	38.6555	31.747	24.9642	25.8646	22.8362
ASTEI01105	238.206	-0.0816579	0.467891	-0.174523	0.861454	0.999984	27.2035	9.36701	11.8939	25.047	13.8289	10.5027	15.7097	16.9227	12.456	37.7755	28.1498	17.8535
ASTEI01106	361.849	0.0924946	0.35106	0.263473	0.792186	0.999984	72.6421	72.9469	60.9477	77.2174	48.5957	60.8983	24.8821	29.9177	29.0556	24.3063	32.6895	30.0015
ASTEI01107	314.559	-0.476957	0.395609	-1.20563	0.227961	0.893266	1.66027	2.3264	1.84918	0	3.06648	2.77469	9.92069	10.4889	7.86421	33.6451	31.9041	23.3103
ASTEI01108	519.652	0.332941	0.305813	1.08871	0.276283	0.943935	71.0244	74.7426	46.7804	52.5886	49.2213	44.1178	94.5307	31.2132	81.0757	127.161	64.8144	97.4939
ASTEI01109	18.5264	-1.81252	1.23587	-1.46659	0.142487	0.747757	0	0	0	0	0.210687	0.050815	0.881924	1.36102	0.914421	1.61008	5.14424	3.16609
ASTEI01110	295.541	-1.42452	0.76194	-1.86959	0.0615406	0.476363	0	2.89058	3.00057	0	15.9585	5.02668	0	5.16004	2.2216	2.52185	16.1298	5.93153
ASTEI01111	691.839	-0.540557	0.450545	-1.19978	0.230223	0.894881	37.4429	47.1752	42.8175	47.202	56.516	73.6482	11.4215	6.4157	28.1372	55.9603	30.6705	31.4719
ASTEI01112	746.749	-0.10533	0.652397	-0.16145	0.871739	0.999984	74.8708	54.0143	43.0049	86.7095	63.5895	43.8016	12.6792	25.1207	10.4239	23.3517	39.8261	13.9265
ASTEI01113	270.192	0.0234437	1.75949	0.0133241	0.989369	0.999984	0	29.9466	30.7805	0	23.4922	31.47	0	8.42311	0	0	15.6884	9.49811
ASTEI01114	568.042	-0.414405	0.229571	-1.80512	0.0710556	0.51759	78.4101	65.3037	52.3394	83.811	77.2947	78.8229	31.4875	24.4893	40.0821	42.7446	25.4348	29.1906
ASTEI01115	446.345	-0.0793637	0.280387	-0.283051	0.777138	0.999984	29.2495	18.5626	20.7471	29.8565	19.2286	20.3966	26.5239	9.68691	17.9161	30.2297	16.9448	19.3527
ASTEI01116	920.03	0.138585	0.335882	0.4126	0.6799	0.995271	74.8514	60.0716	44.9225	70.184	56.2312	32.4146	20.2041	15.8478	20.6779	45.8586	23.1448	26.8827
ASTEI01117	4.64698	-0.596631	1.20989	-0.493129	0.621922	0.995271	0	0.269601	0.116189	0	0.429052	0.089544	0	0.427767	0.230166	0	0.867466	0.233835
ASTEI01118	0.101105	-0.770931	4.35356	-0.17708	0.859445	NA	0	0	0	0	0	0	0	0	0	0	0	0
ASTEI01120	59.4845	-0.280147	0.343722	-0.815041	0.415049	0.989139	0	25.1493	25.6837	32.722	27.754	28.2748	0	6.98719	8.33356	6.42777	7.63898	7.41484
ASTEI01121	16.4427	0.278657	1.13333	0.245873	0.80578	0.999984	0	0.456152	0.257978	0	1.78154	0.471858	0	3.1781	0.963618	2.82791	0.745513	1.30174
ASTEI01122	285.647	-0.251101	0.338679	-0.741412	0.458444	0.995271	20.1	13.3269	12.993	15.8665	18.3796	13.6184	5.54584	2.72831	4.49587	4.76077	3.77927	4.9531
ASTEI01123	1584.71	-0.351349	0.539839	-0.65084	0.51515	0.995271	44.0974	27.3811	30.3821	55.5371	26.0674	45.3541	87.797	13.2086	79.5185	98.6689	25.1305	71.9527
ASTEI01124	20.6796	-0.251195	0.862528	-0.291231	0.770875	0.999062	0	2.67454	1.99972	0	1.42534	5.18409	0	0.858959	3.22392	0	1.60948	4.29903
ASTEI01125	1511.89	-0.306181	0.361934	-0.84596	0.397575	0.989139	127.333	85.8873	81.2637	165.53	90.8209	93.9924	74.9704	80.5499	85.4205	126.187	107.155	88.6941
ASTEI01126	33.0502	-0.236649	0.549218	-0.430883	0.666553	0.995271	0	4.39387	2.98885	0	5.09364	3.927	0	6.28951	4.30828	14.2785	10.5824	7.47868
ASTEI01127	694.645	-0.00557861	0.699156	-0.00797906	0.993634	0.999984	29.1507	35.7876	36.9283	23.8053	27.3206	46.3718	81.7109	6.07431	51.7186	112.901	17.6425	63.6065
ASTEI01128	355.11	0.233964	0.449428	0.520582	0.602658	0.995271	46.053	24.1126	35.0716	36.3503	22.6387	28.0156	22.8007	4.22931	16.2223	34.4762	14.5068	20.0166
ASTEI01129	1.64427	0.00207304	2.45807	0.000843362	0.999327	NA	0	0	0	0	0	0	0	0.147285	0	0	0.837876	0.601705
ASTEI01130	1.85004	-0.48572	1.54368	-0.31465	0.753027	NA	0	0.023829	0.015584	0	0	0.109657	0	0	0.048012	0	0	0.065798
ASTEI01131	5.96845	0.497825	1.2332	0.403686	0.686444	0.995271	0	0.093141	0.162561	0	0.030463	0.10353	0	0.130663	0.750089	0.806067	0.148969	0.727082
ASTEI01132	685.872	-0.0170143	0.415519	-0.0409471	0.967338	0.999984	21.9977	34.8744	41.2869	28.9285	26.6278	43.3614	13.8825	4.70352	15.577	20.738	12.2079	16.015
ASTEI01133	12.9506	1.36127	1.04537	1.30218	0.192853	0.847733	0	0.326445	0.20884	0	0.057577	0.131909	0.870477	0	0.287266	3.10145	1.27881	1.10332
ASTEI01134	1.60789	-2.16661	2.19787	-0.985778	0.324242	NA	0	0	0	0	0	0	0	0	0.067595	0	0.171831	0.313694
ASTEI01135	735.175	0.743274	0.405308	1.83385	0.0666762	0.498201	100.704	94.0896	75.1481	35.9968	64.3159	45.4475	42.4999	43.3137	38.642	59.2884	75.6253	59.6479
ASTEI01136	3532.46	0.0766531	0.566633	0.135278	0.892392	0.999984	64.465	83.3691	106.233	65.7149	61.8962	104.051	72.2853	10.1489	60.5198	101.147	28.4491	61.235
ASTEI01137	911.58	-0.378799	0.626619	-0.604512	0.545504	0.995271	181.209	200.173	146.402	240.435	263.366	154.105	127.671	295.349	109.783	105.078	340.032	163.583
ASTEI01138	670.859	-0.212821	0.429007	-0.496079	0.619839	0.995271	129.69	127.034	73.5795	167.53	105.546	100.558	170.729	236.057	186.975	162.41	180.905	226.012
ASTEI01139	13613.5	-0.287859	0.851437	-0.338085	0.735299	0.995271	934.339	1448.9	1230.06	973.163	2197.7	1050.27	620.283	3770.23	1363.86	474.462	4006.14	1424.14
ASTEI01140	12333.6	-0.482722	0.850576	-0.567523	0.570359	0.995271	840.128	1596.41	1061.96	981.066	2476.8	1162.74	667.302	4004.33	1445.27	378.029	3503.95	1545.85
ASTEI01141	619.933	-0.169639	0.299953	-0.56555	0.5717	0.995271	128.462	88.1942	97.119	109.16	91.0663	125.009	42.9861	20.7852	51.0839	74.0778	74.5285	76.1774
ASTEI01142	657.021	-0.377314	0.276367	-1.36527	0.172169	0.809997	43.5068	27.0169	23.8578	54.7385	28.9941	34.7736	43.2255	22.5338	36.9124	51.6303	34.9535	31.9914
ASTEI01143	1.49513	0.236155	1.5281	0.154542	0.877182	NA	0	0.213453	0.193843	0	0	0.215103	0	0	0.19784	1.3264	0.684427	0.463088
ASTEI01144	517.966	0.378231	0.514879	0.734602	0.462582	0.995271	27.9337	23.9592	26.2318	21.6668	20.1884	15.8376	26.5696	2.75057	14.442	26.405	11.0558	19.6785
ASTEI01145	3.97296	-1.58279	1.80505	-0.876865	0.38056	0.987809	0	0	0	0	0.383182	0	0	2.55694	1.26869	1.69778	0	0.920916
ASTEI01146	2331.65	-0.0368309	0.698706	-0.052713	0.957961	0.999984	0.855045	1.21082	0.830773	0.857814	0.963673	1.04091	95.8119	8.27637	73.1903	118.309	19.6711	78.6526
ASTEI01147	545.501	-0.614947	0.577778	-1.06433	0.287179	0.949724	53.5118	15.4037	23.5029	65.0911	36.1483	34.9365	37.8157	5.1395	24.8941	32.6612	9.22157	20.3445
ASTEI01148	259.252	0.125724	0.645367	0.19481	0.845542	0.999984	152.202	32.1942	33.8577	125.44	37.0748	30.0086	16.7796	21.7558	17.318	18.8264	18.658	16.3917
ASTEI01149	1858.45	0.061066	0.219269	0.278498	0.78063	0.999984	163.339	134.118	133.196	196.767	109.682	101.02	128.611	63.7088	93.3106	118.856	84.0694	91.9889
ASTEI01150	290.892	0.463279	0.609774	0.759755	0.447401	0.993242	91.0911	85.4831	102.273	105.823	44.0206	62.4222	148.417	10.2098	67.7119	108.339	23.6019	70.7543
ASTEI01151	165.141	-0.180924	0.767079	-0.235862	0.81354	0.999984	1.13219	1.502	3.69173	0.764284	1.80149	4.45997	5.79533	1.26468	5.98265	42.7732	8.15405	13.6597
ASTEI01152	33.177	-0.198551	1.32088	-0.150317	0.880515	0.999984	0	0.458248	2.76876	0	0	3.88863	0	0	4.99612	0	2.23069	13.2948
ASTEI01153	726.158	-0.70275	0.583792	-1.20377	0.228679	0.893295	32.0042	23.8935	28.2202	49.4174	38.2774	44.4494	16.6364	2.70302	19.6672	68.1813	12.745	25.692
ASTEI01154	485.962	-0.386458	0.519562	-0.743815	0.456988	0.995271	68.0533	73.8224	68.4754	94.6927	75.6325	93.4148	36.6397	14.2962	55.5227	80.3641	18.6029	55.2928
ASTEI01155	1748.74	0.722806	0.460088	1.57102	0.116179	0.679116	79.6456	95.8799	116.094	62.1908	56.2207	53.5633	21.2124	4.67161	19.4136	25.5403	7.83873	14.8538
ASTEI01156	356.137	-0.820201	0.475613	-1.72451	0.0846152	0.56993	55.6809	48.1401	31.7407	88.002	82.3387	60.7508	89.2417	26.8799	50.5217	111.094	26.4472	36.365
ASTEI01157	366.322	-0.742825	0.539381	-1.37718	0.168456	0.802821	21.6579	13.0985	12.9982	26.8751	17.5468	29.0325	39.832	9.46614	45.0498	72.1695	15.5083	36.1503
ASTEI01158	937.794	-0.613584	0.359161	-1.70838	0.0875658	0.579576	50.7592	20.9003	23.9877	59.0485	37.9321	40.2387	61.4734	57.4295	56.9689	181.186	132.855	164.794
ASTEI01159	988.989	1.0563	0.618611	1.70753	0.0877238	0.579832	352.088	337.041	206.86	206.93	127.715	83.3766	106.464	201.297	66.9021	98.3052	241.621	135.688
ASTEI01160	442.938	0.392291	0.46587	0.842059	0.399755	0.989139	93.9436	55.1835	36.8999	69.8239	39.6067	29.1546	18.7334	26.7898	18.9506	19.7493	20.6904	17.2508
ASTEI01161	98.8328	1.63946	0.52174	3.1423	0.00167626	0.0394499	39.2843	13.4983	12.0407	10.1237	5.36586	3.06934	2.9061	3.45363	3.54479	23.9494	15.142	15.4251
ASTEI01162	1139.38	-0.0986208	0.646853	-0.152462	0.878822	0.999984	20.9099	37.3235	46.7725	21.7882	32.4503	53.6853	55.5624	5.3566	34.4055	72.63	14.4089	46.8219
ASTEI01163	2.53371	-0.925782	1.59184	-0.581579	0.56085	0.995271	0	0	0	0	0	0.004153	0	0	0.055646	0	0.013183	0.099364
ASTEI01164	177.972	1.14052	0.378735	3.01139	0.00260055	0.0540172	2.41612	2.59228	2.69857	1.70866	1.18235	0.935138	9.14429	3.34388	4.57225	8.92648	4.93303	5.39843
ASTEI01165	0.101105	-0.770931	4.35356	-0.17708	0.859445	NA	0	0	0	0	0	0	0	0	0	0	0	0
ASTEI01166	1.80172	-0.447716	1.89472	-0.236296	0.813203	NA	0	0.222818	0.326962	0	0.296823	0.456985	0	0	0.034666	0	0	0
ASTEI01167	31.291	-0.741532	0.534866	-1.38639	0.165629	0.797399	0	1.23086	2.28002	0	2.07669	3.11122	2.70033	1.86115	2.62674	8.18258	5.4774	4.39908
ASTEI01168	187.098	-0.74073	0.995409	-0.744147	0.456788	0.995271	0	0.986524	1.4418	0	2.2729	1.53125	13.7061	45.6693	13.9795	12.1144	34.0557	11.5544
ASTEI01169	295.565	-0.605128	0.877021	-0.689981	0.490206	0.995271	0	0.011877	0.672264	0	0.152483	0.749999	120.004	56.7117	119.152	40.6586	15.2205	29.6529
ASTEI011690	0.0493867	-0.0540604	4.3784	-0.0123471	0.990149	NA	0	0	0	0	0	0	0	0	0	0	0	0
ASTEI01170	2.45846	0.87598	1.98872	0.440475	0.659593	0.995271	0	0.098112	0	0	0	0	0	1.43037	0.54908	0	1.07772	0.42331
ASTEI01171	5.14555	-1.35481	1.96259	-0.690317	0.489995	0.995271	0	0.198851	0	0	0.423711	0.140053	0	0.710428	0.101138	0	7.35163	0.457792
ASTEI01172	57.1315	0.904809	0.634123	1.42687	0.153619	0.770994	0	7.04699	8.05273	0	5.89559	2.33744	0	0	0.234369	15.9165	21.972	27.4002
ASTEI01173	3.83334	-1.81455	2.07123	-0.876069	0.380992	0.987809	0	0	0	1.35718	0	0.050952	0	0.146233	0.002256	3.26111	1.24604	1.31134
ASTEI01174	2.83538	1.02748	1.98806	0.516823	0.60528	0.995271	0	0	0	0	0	0	0	0.341171	0.110629	0	1.15797	1.55906
ASTEI01176	4.60786	-1.58018	1.33468	-1.18394	0.236435	0.903039	0	0	0	0	0.208006	0	0	0	0.037511	1.24397	0.283334	0.69441
ASTEI01177	0.135475	-0.0540514	4.3784	-0.012345	0.99015	NA	0	0	0	0	0	0	0	0	0	0	0	0
ASTEI01178	201.315	-1.11345	0.695547	-1.60082	0.109417	0.660634	0	3.04988	3.43006	7.75029	7.18815	5.23346	0	1.64037	3.97456	69.0207	3.91655	31.6145
ASTEI01179	583.168	0.43094	0.478908	0.899838	0.368207	0.984805	154.966	107.598	97.2907	107.297	90.617	58.9142	8.37352	23.2967	18.1897	8.89421	18.6311	11.7573
ASTEI01180	468.949	1.37785	0.637749	2.16049	0.0307345	0.323267	39.4112	23.5521	16.4662	19.1354	7.6406	4.89354	25.5775	67.1861	23.8852	63.9453	104.708	43.0045
ASTEI01181	595.692	0.044865	0.293212	0.153012	0.878389	0.999984	86.7133	127.711	87.8125	97.6683	87.1347	108.022	105.014	37.813	79.0017	82.2423	56.3401	74.9793
ASTEI01182	37.5606	0.500392	1.0114	0.494752	0.620775	0.995271	0.536786	0.272569	1.11564	0	0.210645	1.05908	2.55766	0.155797	1.58989	3.15086	1.04934	1.96709
ASTEI01183	12.9042	-0.283121	1.71088	-0.165482	0.868564	0.999984	2.17875	2.31651	11.0083	0	1.19013	16.9075	0	0.255161	4.86186	0	0	2.82616
ASTEI01184	534.094	-0.272145	0.767208	-0.354721	0.722798	0.995271	4.64983	4.26728	12.4935	2.39197	4.34395	17.2945	42.7606	5.85216	27.5868	64.0109	11.5742	41.5074
ASTEI01185	4810.32	-3.43134	0.39997	-8.579	9.57029e-18	2.87341e-15	11.7154	10.4466	16.1854	156.467	148.937	98.7661	593.965	675.724	1104.2	81.1423	40.4765	76.4365
ASTEI01186	337.663	1.11222	1.3657	0.814399	0.415417	0.989139	0	0.056473	0	0	0	0.020007	3.16627	5.25027	2.22126	132.381	88.7165	88.9856
ASTEI01187	4.54814	0.046373	1.96509	0.0235984	0.981173	0.999984	0	0	0	0	0	0	0	0.064378	0.079732	0.925143	0.532687	0.62912
ASTEI01188	471.574	0.374397	0.448084	0.835552	0.403407	0.989139	4.04716	6.88973	6.06257	4.90053	2.66754	5.72881	44.2095	12.7858	21.8786	171.86	73.2658	87.1443
ASTEI01189	12.7513	-0.673267	1.6775	-0.40135	0.688162	0.995271	0	0	0	0	0	0	0.386292	0.173565	0.487977	0.796001	0.535794	1.2411
ASTEI01190	199.457	-0.566451	1.11811	-0.506615	0.612425	0.995271	0	17.5594	15.2513	0	19.1168	21.7682	0	1.99881	4.75372	0.864523	5.37094	2.4803
ASTEI01192	2005.69	-0.0011354	0.836218	-0.00135778	0.998917	0.999984	13.8259	28.12	48.1843	13.24	16.9069	56.1017	91.5102	6.61813	70.4833	68.2461	8.09671	49.677
ASTEI01193	2163.47	-0.269303	0.654936	-0.411189	0.680934	0.995271	30.3165	26.6885	30.3333	41.4477	14.5872	44.6037	43.5608	5.0452	46.6017	99.1123	19.1841	71.7275
ASTEI01194	917.905	-0.956581	0.689908	-1.38653	0.165584	0.797399	35.0305	43.5989	49.9359	44.4594	67.9072	127.894	97.1312	11.9604	100.868	100.127	16.3358	69.7578
ASTEI01195	1227.7	0.127271	0.553577	0.229907	0.818164	0.999984	29.503	36.8301	55.408	26.9647	28.5842	49.4246	31.2368	5.6516	24.1824	43.4577	11.2156	24.4931
ASTEI01196	280.516	-0.0546175	0.272351	-0.200541	0.841058	0.999984	43.3148	26.6276	24.3795	45.3005	24.7474	23.3279	23.4101	6.87426	17.4438	20.5372	9.30174	11.3932
ASTEI01197	1.16962	0.0439546	1.78411	0.0246367	0.980345	NA	0	0	0.124551	0	0.045768	0.043801	0	0	0.239355	0	0	0.206765
ASTEI01198	4333.05	-0.39887	0.245101	-1.62737	0.103659	0.637314	145.99	124.97	156.371	176.05	164.593	199.982	208.23	87.7827	217.738	168.263	116.987	135.502
ASTEI01199	959.43	0.148653	0.432345	0.34383	0.730974	0.995271	50.3816	43.2862	43.7572	42.513	35.0868	40.2176	44.9798	11.1403	36.6729	38.5004	10.0571	23.7981
ASTEI01200	195.083	-0.792359	0.992799	-0.798106	0.424809	0.989139	0	0.125104	0.239199	0	0.085419	0.569864	18.6185	1.88216	7.46737	28.2153	3.81756	14.51
ASTEI01201	1.01199	-1.69728	2.01634	-0.841762	0.399921	NA	0	0	0	0	0.067586	0.089411	0	0.252747	0.12061	0	0	0.129876
ASTEI01202	2.66015	-0.90763	1.53384	-0.591738	0.554026	0.995271	0	0	0.371693	0	0.188738	0.490548	0	0	0.215224	0	0.042448	0.060125
ASTEI01203	1007.99	-0.282114	0.471858	-0.597879	0.549921	0.995271	30.7562	28.1413	28.3267	45.7784	28.0676	33.7742	121.411	23.7725	89.3865	168.19	46.3386	127.836
ASTEI01204	2.91478	-1.35816	1.50578	-0.90196	0.367078	0.984805	0	0.036658	0	0	0.026843	0.127699	0.271894	0.391815	0.240811	0.124504	0.10651	0.094876
ASTEI01205	986.088	-0.222018	0.493657	-0.449741	0.652897	0.995271	149.145	83.2733	70.2918	164.199	98.0623	82.8009	41.2168	97.2592	71.3053	65.881	86.4811	63.8954
ASTEI01206	1049.11	-0.12434	0.380764	-0.326554	0.744005	0.995271	134.074	88.3118	80.0114	144.552	96.7809	77.5688	50.2819	48.1406	39.6784	31.7973	34.8199	22.2081
ASTEI01207	593.715	-0.438296	0.537757	-0.815044	0.415047	0.989139	78.712	69.7059	41.0524	88.7068	89.6971	57.7795	61.2713	115.398	58.0522	49.6964	86.4345	48.8691
ASTEI01208	261.474	0.0783433	0.468419	0.16725	0.867173	0.999984	39.9813	25.9282	34.2242	31.123	31.5521	25.1751	0.983033	0.395025	2.54717	0.600199	0.395957	0.493473
ASTEI01209	3.88024	-0.510519	1.14219	-0.446966	0.6549	0.995271	0	0.176322	0.22107	0	0.426416	0.123413	0	0.137602	0.230541	0	0.11195	0.042485
ASTEI01210	4264.01	-0.130286	0.615843	-0.211557	0.832453	0.999984	416.417	956.438	909.014	703.402	1019.61	929.24	292.313	491.771	752.959	154.381	511.733	497.375
ASTEI01211	1686.77	-0.484796	0.520373	-0.931632	0.351527	0.9808	349.043	181.751	171.084	439.493	300.105	204.373	235.824	443.855	249.472	213.206	378.914	257.331
ASTEI01212	412.418	1.45608	0.482844	3.01563	0.00256447	0.0536354	76.6188	87.8397	58.0419	36.4577	24.3107	25.7428	18.1136	31.181	18.042	17.0992	38.243	22.8775
ASTEI01213	33.123	-0.135414	0.45182	-0.299708	0.7644	0.99835	0	2.45046	1.88652	0	2.57454	2.18519	0	1.72819	1.46676	0	0.677386	0.826001
ASTEI01214	621.285	-1.0932	0.478438	-2.28494	0.0223164	0.259365	26.2732	11.4341	8.6675	36.6611	28.5349	25.5979	25.7033	4.19137	14.7577	17.8537	5.59126	9.74018
ASTEI01215	225.795	-0.445339	0.729084	-0.610821	0.541318	0.995271	8.70611	12.4944	13.3639	9.91356	7.66533	27.5103	6.11465	0.569794	7.66952	10.5457	2.43012	4.96182
ASTEI01216	155.708	0.144366	0.623374	0.231589	0.816857	0.999984	38.7537	7.24761	8.43561	30.2406	10.51	7.94554	6.61058	5.69522	4.68216	13.5173	8.33581	5.51581
ASTEI01217	204.954	-0.40173	0.592222	-0.678344	0.497554	0.995271	55.314	23.4363	16.0307	62.3258	33.9542	18.6049	30.8235	33.4313	15.9833	20.4856	25.303	13.7555
ASTEI01218	124.99	0.387695	0.342878	1.13071	0.258178	0.926984	24.4556	19.893	14.9786	5.99123	14.8519	13.6738	4.38871	3.57482	5.78666	10.3286	4.03962	7.04882
ASTEI01219	1567.55	-0.0643007	0.34308	-0.187422	0.85133	0.999984	299.582	220.79	208.214	336.502	192.192	219.989	131.275	47.5808	160.889	138.872	66.2768	134.416
ASTEI01220	1297.32	-0.178784	0.320172	-0.5584	0.576572	0.995271	67.5894	88.1575	76.5962	82.3492	67.3348	102.336	101.923	42.5865	114.046	96.9736	63.864	100.589
ASTEI01221	393.164	-0.190467	0.622501	-0.30597	0.759627	0.99775	17.9741	27.7532	42.9783	23.5358	27.309	46.8274	33.2969	4.68621	26.312	40.9088	8.72316	22.8712
ASTEI01222	57.5321	-4.23729	1.22304	-3.46456	0.000531091	0.0154771	0	0	0	1.6134	0.490245	0.330456	0	0	0.185343	30.6112	9.29304	21.1906
ASTEI01223	164.386	-0.358242	0.958545	-0.373735	0.708601	0.995271	0	0.007815	0.055887	0	0.038924	0.06062	0.533102	0.234813	1.37485	14.1452	2.15508	6.18307
ASTEI01224	3.91113	-0.691687	1.8967	-0.36468	0.71535	0.995271	0	0	0	0	0	0	0	0	0	0.704689	0.791799	1.13431
ASTEI01225	33.2822	0.80235	1.19972	0.668782	0.503635	0.995271	0	0	0	0	0.53185	0	0	0	5.12626	27.0394	0	3.96386
ASTEI01226	1927.05	0.271507	0.997562	0.27217	0.785491	0.999984	3.327	17.719	26.3146	2.26692	9.85714	25.2106	39.932	1.92873	25.6847	47.2872	4.09351	28.3601
ASTEI01227	1042.98	-0.418016	0.644444	-0.648646	0.516567	0.995271	17.1974	28.3083	37.1839	15.499	35.0234	55.306	52.4932	7.78552	48.1378	46.3293	12.6423	26.9493
ASTEI01228	79.4951	0.0480443	0.601571	0.0798646	0.936345	0.999984	0.745392	2.28272	3.14464	0.582525	1.7263	3.41216	0	0.410503	1.32496	0.900463	1.31817	2.17491
ASTEI01229	32.1446	1.23259	1.17273	1.05104	0.293239	0.953843	0	9.73845	24.8462	0	2.81654	8.02975	23.0078	1.07933	12.1437	19.5421	0.664237	16.6881
ASTEI01230	437.421	1.31362	0.884711	1.4848	0.137598	0.737327	1.89997	12.251	22.6153	1.91902	4.22886	8.28617	19.7367	1.02883	13.3882	26.4682	4.7237	18.2733
ASTEI01231	4664.15	-0.552038	0.416264	-1.32617	0.184782	0.830682	272.831	156.93	167.348	298.192	281.396	249.899	169.97	275.067	226.568	196.494	248.284	187.849
ASTEI01232	373.903	0.430411	0.345371	1.24623	0.212681	0.876306	61.0033	42.6257	31.1543	35.4414	26.8126	19.5377	75.7018	60.917	54.3727	87.1098	51.6175	51.9998
ASTEI01233	134.94	-2.03617	0.972669	-2.09339	0.0363145	0.359086	0	0.066055	0.047559	0	0.224742	0.132378	9.32003	32.4529	19.6848	7.53866	8.50542	12.3075
ASTEI01234	822.135	-0.115728	0.419213	-0.276059	0.782502	0.999984	86.8187	88.005	93.2431	99.3333	78.6528	107.028	27.4625	11.2466	50.2726	24.1618	12.6001	20.5698
ASTEI01235	1020.14	-0.454161	0.473244	-0.959678	0.337217	0.975717	182.652	89.5929	71.1948	157.718	190.113	97.4747	44.5432	54.8283	78.1499	164.756	116.07	90.757
ASTEI01236	6159.53	-0.0482026	0.665103	-0.0724738	0.942225	0.999984	28.1431	65.8737	83.0909	36.8349	44.4576	99.8714	78.7444	13.3422	76.3079	141.28	33.0618	94.0777
ASTEI01237	487.116	1.25591	0.863592	1.45428	0.145867	0.757283	1.18154	3.24008	6.22788	0.495352	1.12149	2.43592	41.0876	1.43982	20.3193	29.5834	4.70603	17.8283
ASTEI01238	458.101	1.16495	0.448146	2.59948	0.00933656	0.144979	18.6617	22.0283	28.2589	9.25965	9.10576	10.8816	5.77327	2.96544	8.5866	14.2902	3.50788	9.65681
ASTEI01239	62.691	-0.231198	0.675634	-0.342195	0.732205	0.995271	39.7585	13.0448	11.3108	41.2797	21.227	6.75575	5.37474	14.9902	9.04922	0	15.8169	13.7867
ASTEI01240	1376.16	0.896244	0.385992	2.32192	0.0202372	0.244227	19.7171	19.0658	24.3342	12.1096	10.3143	8.51065	29.9545	6.63823	19.8574	35.5034	13.5617	21.9925
ASTEI01241	0.512677	0.14334	3.77964	0.0379242	0.969748	NA	0	0.397553	0	0	0.159737	0.133921	0	0	0	0	0	0
ASTEI01242	9.44151	0.291001	1.0356	0.280998	0.778712	0.999984	0	0.11378	0.23138	0	0.057411	0.235394	0	0.044631	0.438881	0	0.053447	0.037996
ASTEI01243	3.65247	0.517698	1.33085	0.388999	0.697277	0.995271	0	0	0.101145	0	0	0	0	0	0.299156	0	0.205709	0.271566
ASTEI01244	436.224	1.71584	0.484297	3.54296	0.000395668	0.0120624	2.98996	2.00152	2.34402	0	0.584144	0.398594	13.1504	6.01841	9.12819	118.206	31.5184	80.5499
ASTEI01245	44.272	0.805064	0.723863	1.11218	0.266062	0.935206	0	0.733901	2.11012	0	0.799863	1.177	1.42374	4.54989	4.50306	1.83572	1.97436	3.23676
ASTEI01246	910.014	-0.240363	0.617038	-0.389543	0.696874	0.995271	57.2554	41.1705	48.9479	53.0827	54.0581	55.8339	114.593	9.92098	68.5007	143.696	26.6118	75.805
ASTEI01247	1666.87	-0.00398347	0.887948	-0.00448615	0.996421	0.999984	8.93431	24.089	33.1929	10.0301	20.5702	46.8417	81.8793	4.93559	52.721	109.634	11.6549	58.0534
ASTEI01248	2765.07	-0.087418	0.88075	-0.0992541	0.920937	0.999984	14.1907	71.8505	107.137	14.3173	40.5058	139.597	72.7019	9.05261	80.0902	105.679	23.9445	80.9737
ASTEI01249	4033.8	-0.101978	0.276013	-0.369469	0.711778	0.995271	437.281	381.628	442.606	499.018	383.761	420.358	204.384	198.1	336.735	188.349	154.639	165.456
ASTEI01250	1.13698	0.75997	1.87375	0.405588	0.685045	NA	0	0	0.169747	0	0	0	0	0.318506	0	0	0.282773	0.622573
ASTEI01251	0.655017	-1.54277	3.12892	-0.493067	0.621965	NA	0	0	0	0	0	0	0	0	0.154269	0	0	0.576733
ASTEI01252	2.19431	1.16133	1.78905	0.649132	0.516253	NA	0	0.137741	0.052506	0	0	0.040473	0	0	0.160109	0.974008	0.599706	0.45834
ASTEI01253	2.91533	-1.06923	1.77476	-0.602466	0.546864	0.995271	0	0	0	0	0	0	0	0.683724	0	1.61165	1.04276	0.109176
ASTEI01254	0.50388	-1.99961	2.74937	-0.727298	0.467044	NA	0	0	0	0	0.112241	0.013886	0	0.089028	0.094567	0	0.088984	0.125313
ASTEI01255	76.6259	-0.520417	1.20647	-0.431354	0.666211	0.995271	0	0	0	0	0	0.051121	1.32124	1.18793	0.78235	24.4057	10.6457	9.45218
ASTEI01256	5.88971	-1.89981	1.50445	-1.26279	0.206663	0.867451	0	0	0.117833	0	0	0.558712	0	0	0.578664	1.92597	0.872276	1.27976
ASTEI01257	0.91387	-0.0182949	2.83586	-0.00645128	0.994853	NA	0	0	0	0	0	0	0	0	0.094599	0	0	0.212017
ASTEI01258	0.0691386	-1.24569	4.33559	-0.287317	0.77387	NA	0	0	0	0	0	0	0	0	0	0	0	0
ASTEI01259	0.320761	-0.0540258	4.3784	-0.0123392	0.990155	NA	0	0	0	0	0	0	0	0	0	0	0.122284	0.03705
ASTEI01261	0.144342	-1.24709	4.33555	-0.287643	0.77362	NA	0	0	0	0	0	0.02719	0	0.058618	0	0	0	0
ASTEI01262	0.785723	-1.47883	2.28659	-0.646741	0.5178	NA	0	0	0	0	0	0.018404	0	0	0.043871	0	0.088457	0.059558
ASTEI01263	594.89	0.873981	0.720407	1.21318	0.225062	0.890234	4.95099	4.63111	10.7333	2.08232	2.55997	5.00452	26.2031	2.4987	22.1757	60.6548	10.6422	36.7016
ASTEI01264	45.9547	-1.53762	1.06706	-1.44099	0.149589	0.763912	0	0	0	0	0.029964	0.004068	0.579943	1.29568	0.930609	0.67689	1.85539	0.905919
ASTEI01265	0.222053	-0.770907	4.35356	-0.177075	0.859449	NA	0	0	0	0	0	0	0	0	0	0	0.077525	0
ASTEI01266	5.83766	-0.493319	1.17978	-0.418145	0.675841	0.995271	0	0.038766	0.055546	0	0.076444	0.067745	0	0.267281	0.102635	0	0.685469	0.343384
ASTEI01267	353.399	-0.373461	0.722416	-0.516962	0.605183	0.995271	0	0.723358	1.55577	0	1.24157	2.02856	19.2721	16.9646	4.79346	109.026	59.6929	63.0501
ASTEI01268	10.9082	-1.4427	2.27497	-0.634164	0.525974	0.995271	0	0	0	0	0	0	0	3.49452	0.346105	0.861678	7.65049	2.72847
ASTEI01269	2146.99	0.398623	0.395496	1.00791	0.3135	0.963579	45.8859	63.5747	67.3483	31.4084	43.5637	53.4693	74.4438	21.1979	54.1474	180.632	116.983	183.268
ASTEI01270	1950	-0.069784	0.336412	-0.207436	0.835669	0.999984	125.04	114.504	71.9232	143.573	82.0253	91.5195	92.0392	70.4448	68.8115	44.8209	56.7583	53.233
ASTEI01271	412.367	-0.138679	0.534956	-0.259235	0.795454	0.999984	88.6551	71.8483	50.6719	73.9917	61.8207	60.902	70.1445	75.6874	39.1124	32.4882	61.9244	44.7183
ASTEI01272	1702.67	-0.437444	0.629555	-0.694847	0.487151	0.995271	263.116	266.039	162.664	334.383	356.89	206.968	144.929	491.964	218.491	132.737	398.218	208.367
ASTEI01273	326.759	0.771733	0.445572	1.73201	0.0832725	0.563578	21.6694	32.3341	41.1813	18.9606	18.4394	20.6122	9.45853	2.35804	9.9058	29.406	11.4446	24.5317
ASTEI01274	3289.49	0.229244	0.800284	0.286453	0.774531	0.999984	41.9613	150.216	229.133	45.8224	81.1243	217.08	129.837	10.5951	118.943	138.976	35.0424	117.089
ASTEI01275	1521.29	-0.169753	0.524831	-0.323443	0.74636	0.995271	253.826	137.252	127.76	284.761	150.665	131.971	16.87	30.9892	39.8361	4.4832	11.2176	5.71694
ASTEI01276	17.1198	0.660275	1.16108	0.568675	0.569577	0.995271	0	0.032962	0	0	0	0.00658	0.634576	0	0.767686	0.7991	0.340902	0.81205
ASTEI01277	342.988	-0.515318	0.588664	-0.875401	0.381356	0.987809	57.7501	15.5451	14.1929	78.1558	22.1526	21.5376	72.829	34.3283	35.0697	72.2858	33.4274	39.9978
ASTEI01278	1173.32	-0.184444	0.543571	-0.339318	0.73437	0.995271	104.126	267.229	209.821	106.014	211.219	291.69	190.297	58.996	242.055	125.466	64.9882	182.965
ASTEI01279	42.939	1.00984	0.70613	1.43011	0.152687	0.76918	0	8.40049	11.7006	0	3.08577	7.09419	0	0.159678	1.44442	0	1.02534	2.81793
ASTEI01280	182.619	0.366655	0.450073	0.814657	0.415269	0.989139	34.1955	18.4362	21.2337	16.7037	14.7379	12.5704	0	0.666679	2.90424	7.77651	3.9055	5.31811
ASTEI01281	6.91845	-1.23119	1.44276	-0.853354	0.393463	0.989139	0	0.273625	0	0	0.561465	0.067714	0	0	0.049734	0.976289	1.28679	0.662553
ASTEI01282	774.55	-0.495206	0.297681	-1.66355	0.0962029	0.614943	164.959	74.93	90.7191	183.842	124.027	123.433	68.5594	25.6987	53.6952	72.7525	37.9965	46.7368
ASTEI01283	2876.15	9.26752e-05	0.337546	0.000274556	0.999781	0.999984	54.2408	50.3653	54.2762	53.0027	43.5024	55.6052	115.611	33.523	111.73	132.91	54.2679	112.348
ASTEI01284	176.195	-0.3537	0.931009	-0.379911	0.704012	0.995271	0	0	0.260728	0	0.193282	0.528425	0	6.2223	1.94666	107.759	80.6263	83.2922
ASTEI012841	990.304	-0.692337	0.452897	-1.52869	0.126342	0.709635	174.957	144.5	125.136	220.72	206.599	203.723	297.358	98.6894	203.907	221.663	116.463	189.961
ASTEI01285	1206.69	-0.434586	0.509299	-0.853302	0.393492	0.989139	148.906	151.555	121.036	198.352	196.279	144.383	168.754	256.059	135.694	102.615	221.475	118.852
ASTEI01286	146.51	0.0636882	1.83161	0.0347718	0.972262	0.999984	0	0	0	0	0	0	0	3.6992	0.466456	59.7369	42.3715	26.2956
ASTEI01287	50.2539	-1.12961	0.748883	-1.50839	0.131456	0.722561	0	0.161459	0.123929	0	0.141678	0.346304	1.80877	0.738908	1.12887	8.92053	4.64836	5.15957
ASTEI01288	64.7233	0.566887	0.440303	1.28749	0.197923	0.854847	9.44437	15.1116	19.9146	6.1053	11.0829	10.8421	0	0.287436	2.29609	12.0722	4.96152	9.3291
ASTEI01289	283.834	0.290083	0.246444	1.17708	0.239165	0.906173	126.474	119.953	118.872	108.263	82.3056	96.2142	6.21972	9.90318	16.7775	0	9.86036	7.87728
ASTEI01290	810.372	-0.537184	1.01165	-0.530996	0.595422	0.995271	0	0.480796	0.566474	0	1.28543	0.293936	183.697	284.518	85.6623	154.21	453.434	168.508
ASTEI01291	311.069	-0.900134	1.02013	-0.882369	0.377577	0.986975	0	0	0	0	0	0.102775	115.334	33.4701	47.9256	74.524	81.0959	93.4112
ASTEI01292	9.32648	-1.8271	1.44525	-1.2642	0.206157	0.866241	0	0.049551	0.071711	0	0.209306	0.191532	0.98986	0.23722	0.617895	14.0098	2.22944	2.18622
ASTEI01294	314.501	-0.0750316	0.448503	-0.167293	0.867139	0.999984	96.0184	46.0153	35.0649	95.4827	45.059	38.4056	33.5708	26.8672	27.3784	19.9892	29.7074	27.0943
ASTEI01295	34.165	0.214936	1.57308	0.136634	0.89132	0.999984	0	0	0	0	0	0	4.51785	0.384623	1.05052	20.553	3.82078	11.5734
ASTEI01296	785.801	0.397881	0.468986	0.848385	0.396224	0.989139	8.70112	11.3538	17.6078	10.8669	6.21534	12.9005	17.6497	3.5713	17.4145	48.0664	23.302	43.2329
ASTEI01297	1315.8	-0.274143	0.636061	-0.431001	0.666468	0.995271	34.6096	47.4889	59.263	38.1007	37.5096	87.0888	67.4614	6.18386	54.2811	62.5018	13.639	48.1712
ASTEI01298	2308.35	-0.392263	0.620396	-0.632278	0.527206	0.995271	52.0796	52.0057	69.6343	52.8435	53.0919	110.571	117.156	15.2663	109.242	120.108	23.4787	85.658
ASTEI01299	772.404	0.691468	0.694238	0.99601	0.319245	0.967613	9.18997	15.1504	21.3553	6.33541	9.76083	10.079	20.6316	1.20567	10.3276	62.468	9.32004	39.4914
ASTEI01300	2.17177	-0.714983	2.26287	-0.315963	0.75203	NA	0	0	0	0	0	0.016438	0	0.165118	0	0	0.398037	0.294968
ASTEI01301	8.85141	0.0308102	2.10718	0.0146215	0.988334	0.999984	0	0	0	0	0	0	0	0.593062	0.09862	0	3.3714	0.992242
ASTEI01302	11.9981	0.022146	0.947564	0.0233715	0.981354	0.999984	0	2.24639	1.55068	0	3.46764	0.659181	0	0	0.131286	0	0.181	0.195
ASTEI01303	0.61445	-0.205876	2.792	-0.0737376	0.941219	NA	0	0	0	0	0	0.238478	0	0	0	0	0	0
ASTEI01304	129.742	-0.503121	0.520661	-0.966312	0.333888	0.974977	7.14145	9.14847	10.0405	18.351	8.91202	19.3464	3.07832	1.20908	5.61651	1.20482	2.5118	2.46042
ASTEI01305	71.2304	-1.18664	0.756723	-1.56813	0.11685	0.681032	32.3312	6.22853	7.46932	51.225	22.0176	13.6969	0	3.74147	3.74011	0	3.96593	1.73999
ASTEI01306	12.49	-0.188733	0.715553	-0.263758	0.791966	0.999984	0.466726	0.837378	0.54167	0	0.964486	0.732875	0	0.039789	0.176169	0.234999	0.228747	0.151543
ASTEI01307	2218.33	-0.710948	0.654464	-1.08631	0.277344	0.944303	28.283	39.9381	44.2181	34.3705	53.6036	86.4866	88.5088	10.5632	75.4403	114.575	17.8013	57.3094
ASTEI01308	10.5627	-0.037683	1.64718	-0.0228772	0.981748	0.999984	0	0	0	0	0	0	0	0.682646	0.33756	0	9.70155	4.73937
ASTEI01309	44.5356	-1.01151	0.913666	-1.10709	0.268255	0.936059	0	0.290411	0.648639	0	0.730501	1.06513	0	2.47261	0.90485	8.8577	30.7474	9.74888
ASTEI01310	795.736	1.06345	0.379725	2.80058	0.0051011	0.0913955	50.4547	53.2669	50.1612	25.5643	23.0356	22.4986	19.5351	4.66249	18.6843	53.2043	24.2356	42.2909
ASTEI01311	66.8442	-0.275058	0.443201	-0.620616	0.534852	0.995271	9.52039	5.96684	4.20326	9.1292	5.40898	7.15879	1.63848	3.5518	2.98515	1.48138	2.40183	2.41596
ASTEI01312	9.20948	0.0172228	1.66838	0.0103231	0.991764	0.999984	0	0.019575	0.111533	0	0	0.078537	1.64597	0	0.430952	1.45658	0.298313	1.04284
ASTEI01313	3.01377	0.659976	1.82921	0.360798	0.718251	0.995271	0	0.091055	0	0	0	0.064851	0	0	0	2.13838	0	0
ASTEI01314	2.04881	0.0315699	2.09955	0.0150365	0.988003	NA	0	0	0	0	0	0	0	0	0.313228	0	0	0.668017
ASTEI01315	137.428	-0.16025	0.800767	-0.200121	0.841386	0.999984	2.37138	0.918706	5.20357	0	2.776	4.40574	32.2995	21.5587	35.2027	7.21287	4.40473	23.7482
ASTEI01316	1294.33	-0.24194	0.599422	-0.403622	0.68649	0.995271	0.278552	0.214592	0.211755	0	0.365196	0.371266	33.2355	29.4427	17.3535	46.5254	44.8197	85.4381
ASTEI01317	6.95507	-1.14488	1.24012	-0.923202	0.355902	0.9808	0	0.02183	0.015717	0	0.027973	0.103555	0.567428	0.195362	0.303859	1.18826	0.396352	1.06359
ASTEI01318	2914.66	-0.0148469	0.260769	-0.056935	0.954597	0.999984	92.2727	115.753	143.782	105.824	102.45	132.038	173.592	92.7263	143.869	130.616	108.696	124.837
ASTEI01319	561.075	0.0216596	0.444169	0.0487643	0.961107	0.999984	195.273	109.345	75.7022	181.486	100.14	84.3642	78.8372	20.9534	69.9433	101.753	37.945	63.8104
ASTEI01320	383.38	1.30596	0.562424	2.32203	0.0202314	0.244227	111.671	155.129	118.759	55.6635	51.0397	45.8596	33.2539	32.2005	15.238	35.2775	98.2879	50.8861
ASTEI01321	27438.7	2.01035	0.666944	3.01428	0.00257591	0.0536431	1336.65	1963.59	1768.39	508.705	532.248	380.219	17.1825	22.9338	47.6402	2.46697	17.4231	29.7848
ASTEI01322	2.78506	1.04099	2.2659	0.459417	0.645935	0.995271	0	0	0	0	0	0.03571	0	0	0	4.53727	0	2.62719
ASTEI01323	17.1672	0.0813897	1.71398	0.0474858	0.962126	0.999984	0	0	0	0	0	0	0.875447	0.650777	0.441258	1.34201	0.672667	1.07391
ASTEI01324	18.4436	0.767756	1.41922	0.54097	0.588528	0.995271	0	0	0	0	0	0.060824	0	0	0.355917	4.7034	0.523506	3.93215
ASTEI01325	0.350349	-1.24565	4.33559	-0.287307	0.773877	NA	0	0	0	0	0	0	0	0	0.221194	0	0	0.084614
ASTEI01326	35.9585	0.0750136	1.7545	0.0427551	0.965897	0.999984	0	0	0	0	0	0	1.92846	2.59993	0.692226	14.484	9.0126	14.7568
ASTEI01327	342.271	0.204784	1.53953	0.133018	0.894179	0.999984	0	0	0	0	0	0	0	2.62026	1.4973	85.5742	90.0934	117.06
ASTEI01328	77.9986	1.61944	1.36582	1.18569	0.235745	0.903039	0	0	0.174837	0	0	0.059664	33.4934	6.65335	12.1996	10.2208	2.69687	17.4349
ASTEI01329	106.24	-1.07409	0.961422	-1.11719	0.263914	0.935206	0	0	0.106154	0	0.14543	0.154306	14.0649	5.69205	7.65149	8.76051	13.9506	27.0469
ASTEI01330	398.061	1.17689	0.456389	2.5787	0.00991729	0.151009	50.2839	28.5512	26.2127	21.3449	12.4375	9.80318	3.65078	2.78023	7.19992	16.0199	3.53913	8.52139
ASTEI01331	686.95	-0.196913	0.555077	-0.354748	0.722778	0.995271	67.436	16.8309	15.5822	73.188	25.6641	14.8075	34.9116	33.0499	24.1827	72.9576	43.2923	29.507
ASTEI01332	204.307	1.10131	0.445394	2.47267	0.0134109	0.183529	3.91811	5.61466	7.81873	1.8683	2.62569	2.54122	15.8114	3.37218	10.1636	17.5152	10.0096	12.2747
ASTEI01333	73.657	-0.182963	0.546546	-0.334763	0.737804	0.995271	9.28437	3.00215	2.15176	6.55624	3.77196	3.57237	10.2919	6.76575	4.76704	18.366	12.2798	8.60206
ASTEI01334	271.088	-0.269446	0.273832	-0.983984	0.325123	0.970225	27.7989	39.9573	30.7755	36.8846	41.2979	43.5746	48.5008	31.2839	33.9795	32.2045	32.064	36.0504
ASTEI01335	301.15	-0.0540741	0.659266	-0.0820217	0.934629	0.999984	17.7524	30.9942	42.9216	16.3134	23.8704	50.7816	16.9931	2.4642	17.8763	42.286	12.0623	34.5117
ASTEI01336	1588.4	-0.422446	0.756942	-0.558096	0.576779	0.995271	173.983	252.749	130.47	192.874	324.623	179.826	146.664	582.72	198.71	163.165	573.399	223.027
ASTEI01337	1173.53	-0.0868594	0.272035	-0.319295	0.749503	0.995586	101.422	80.6312	86.0623	116.843	57.1837	102.441	55.3731	28.4375	66.3022	64.3254	31.1735	54.2428
ASTEI01338	427.573	0.11659	0.311242	0.374597	0.70796	0.995271	30.3295	23.6235	26.2306	26.8559	24.2617	19.1136	20.3256	13.1435	12.3514	21.8206	21.0642	16.7374
ASTEI01339	270.564	-0.404294	0.367316	-1.10067	0.271041	0.940228	56.4224	38.4628	38.6955	49.4552	62.5439	51.651	39.155	29.1432	40.4104	5.53822	12.0933	11.093
ASTEI01340	276.945	0.0164618	0.378153	0.0435321	0.965277	0.999984	7.45423	4.36145	5.39938	8.38979	4.3564	4.12365	8.41656	2.66636	3.94244	33.1649	23.3607	21.5896
ASTEI01341	19.94	-1.44545	1.24067	-1.16505	0.243997	0.911917	0	0	0	0	0.103988	0.090416	3.86029	1.8475	0.987094	2.56389	5.02127	2.37266
ASTEI01342	1318.55	-0.445759	0.331299	-1.34549	0.178467	0.823017	110.804	64.5037	62.9251	122.245	84.5964	96.9695	114.433	133.95	137.263	85.5294	89.8021	92.1687
ASTEI01343	3247.47	-0.456001	0.528553	-0.862735	0.388283	0.989139	14.443	6.99965	10.8904	18.6632	8.91919	15.6891	42.9661	6.37089	27.8296	39.7093	12.1575	28.0138
ASTEI01344	544.465	0.627858	0.398984	1.57365	0.11557	0.679116	50.6668	61.965	80.73	28.5855	40.484	41.5143	23.1068	3.92869	12.004	37.2897	11.6209	22.506
ASTEI01345	1011.6	-0.258183	0.269604	-0.957636	0.338246	0.975717	82.3387	53.8018	63.5408	88.8493	51.1001	88.1095	44.5496	20.3682	38.5554	44.6073	30.0122	34.15
ASTEI01346	48.9693	0.0762233	0.857041	0.0889378	0.929131	0.999984	0	20.3153	47.0795	11.3764	10.7356	59.9195	0	2.17815	24.4995	21.2134	7.78144	24.215
ASTEI01347	409.046	-0.395667	0.223604	-1.7695	0.0768106	0.538598	82.7505	91.7254	64.8234	125.002	92.9912	96.4561	32.163	18.9217	27.3849	29.406	28.9852	35.8389
ASTEI01348	756.068	-0.377832	0.383352	-0.985603	0.324328	0.970225	72.4661	82.7236	55.2318	97.4314	84.5823	75.7503	126.439	179.168	186.589	120.925	155.121	159.666
ASTEI01349	3860.82	0.0471573	0.379866	0.124142	0.901203	0.999984	276.593	274.053	289.765	265.03	210.437	298.024	288.061	94.7727	410.467	278.019	136.193	369.216
ASTEI01350	1008.06	-0.18699	0.313553	-0.596358	0.550936	0.995271	100.163	69.313	63.5187	127.465	60.2607	69.9314	99.4071	50.7341	67.3029	40.6472	37.6225	39.4872
ASTEI01351	2008.99	-0.556947	0.528939	-1.05295	0.292363	0.952954	83.7631	32.6414	39.9565	109.669	32.7185	78.8609	104.618	17.8128	76.7744	58.6294	27.2774	42.2944
ASTEI01352	1171.65	0.0582152	0.617384	0.0942934	0.924876	0.999984	28.867	45.1567	52.7835	27.399	34.5653	51.6985	58.6046	5.98655	56.4717	77.2872	18.0947	76.1734
ASTEI01353	1223.72	-0.472725	0.358923	-1.31707	0.187816	0.835976	128.84	93.1683	72.4241	168.872	132.094	90.6489	114.742	99.4503	88.8097	65.4661	84.9508	61.4321
ASTEI01354	306.368	-0.158499	0.429377	-0.369137	0.712025	0.995271	153.974	49.134	36.3159	146.465	58.5854	47.723	25.1311	27.8336	32.5334	68.6034	37.1353	44.3275
ASTEI01355	1385.68	-0.809665	0.455507	-1.7775	0.0754858	0.533837	72.478	24.8088	36.5967	94.7286	62.4153	60.5062	73.7087	69.9397	64.3614	82.1261	96.505	71.4047
ASTEI01356	377.337	-0.689848	0.526609	-1.30998	0.190202	0.842384	60.4043	31.1387	24.9257	100.342	50.5733	31.5117	9.76153	20.702	18.9024	10.9466	17.068	11.1877
ASTEI01357	41.1696	-0.383886	0.758952	-0.505811	0.612989	0.995271	0	4.91859	6.0222	51.4593	2.18686	11.7263	0	0.952791	6.50249	0	1.49917	2.94941
ASTEI01358	982.772	0.179107	0.534637	0.335007	0.73762	0.995271	158.528	153.332	123.855	151.593	117.865	105.44	142.907	284.39	125.131	82.8097	207.032	140.294
ASTEI01359	21224.1	-0.170939	0.597403	-0.286136	0.774774	0.999984	1065.32	1566.04	2046.96	1111.91	2111.33	1801.11	827.327	977.942	1889.81	483.937	1564.2	1966.09
ASTEI01360	1070.47	-0.263792	0.47738	-0.552583	0.580549	0.995271	65.1505	42.4957	23.8603	68.4886	53.6335	27.3351	75.7946	69.8252	35.1315	33.7037	24.8478	13.3726
ASTEI01361	2971.63	-0.135026	0.327977	-0.411693	0.680565	0.995271	117.673	67.8921	77.1593	126.961	57.44	91.7292	87.8943	37.7834	73.0199	132.767	82.5846	87.9398
ASTEI01362	1.30028	-0.00999996	2.66271	-0.00375556	0.997004	NA	0	0	0	0	0	0	0	0	0.091947	0	0.293123	0.284562
ASTEI01363	0.660465	-0.0444448	3.73461	-0.0119008	0.990505	NA	0	0	0	0	0	0	0	0	0.040822	0	0	0.045846
ASTEI01364	239.834	-0.12767	0.834758	-0.152942	0.878444	0.999984	6.04655	7.06442	19.1671	0	7.55118	22.2625	11.6261	0.994596	9.95202	46.7036	4.65233	37.1549
ASTEI01365	772.197	-0.26748	0.311391	-0.858983	0.39035	0.989139	25.2915	14.4589	17.5624	26.5527	17.7128	21.4213	20.7037	9.64728	15.1777	35.7367	19.2069	22.4509
ASTEI01366	759.419	-0.141531	0.360476	-0.392622	0.694599	0.995271	107.252	94.8605	64.8919	148.161	67.5066	77.2401	146.041	129.881	110.245	64.8175	75.191	88.1296
ASTEI01367	442.328	-0.390989	0.304796	-1.28279	0.199565	0.857231	55.8212	34.721	27.9264	68.7224	32.1145	42.1125	44.4206	18.6503	29.3295	37.1043	21.1067	29.0304
ASTEI01368	215.705	0.408957	0.692672	0.590405	0.554919	0.995271	11.9863	22.4261	33.3399	8.80109	14.3792	25.6787	17.0362	2.6079	14.5274	26.9275	4.34183	19.1684
ASTEI01369	945.985	-0.251113	0.472034	-0.53198	0.59474	0.995271	88.1251	72.7253	50.4164	92.9251	78.8581	64.7677	71.3512	92.3341	55.1578	38.2435	74.132	35.4098
ASTEI01370	1626.44	-0.217322	0.318488	-0.682355	0.495014	0.995271	69.565	52.0593	47.4709	78.9033	51.4822	61.4012	59.217	29.3792	62.4967	76.3334	31.8585	38.3869
ASTEI01371	1830.2	-0.0670145	0.280379	-0.239014	0.811095	0.999984	88.0664	52.7431	60.9296	102.746	51.6368	53.0913	61.0652	35.4356	47.574	72.0678	56.675	66.4368
ASTEI01372	428.497	-0.39173	0.426245	-0.919024	0.358083	0.981434	14.2134	21.3483	23.1322	18.0227	28.4309	29.7553	15.6836	7.67555	14.1299	64.5303	28.6665	29.6745
ASTEI01373	3.37298	0.0457915	1.96997	0.0232447	0.981455	0.999984	0	0	0	0	0	0	1.2562	0.261672	0.491065	0	0.132882	0.295111
ASTEI01374	117.477	-1.19853	1.56954	-0.763618	0.445095	0.992021	0	0	0	0	0	0.03151	14.6904	31.0439	23.2966	2.91979	5.7004	9.32449
ASTEI01375	5.40636	-0.0346121	1.51765	-0.0228064	0.981805	0.999984	0	0	0	0	0.036974	0	0	0	0.154758	0.447587	0.380924	0.430951
ASTEI01376	0.227673	-0.770907	4.35356	-0.177075	0.859449	NA	0	0	0	0	0	0	0	0	0.031953	0	0	0
ASTEI01377	2958.02	-0.542663	0.4987	-1.08816	0.276526	0.943973	63.3395	117.732	127.714	78.0712	135.968	214.75	78.0846	38.4152	146.646	108.505	64.7351	82.9576
ASTEI01378	81.068	0.268536	0.797307	0.336804	0.736265	0.995271	0	0.241753	0.288313	0	0.160928	0.30052	2.48956	1.3676	1.47673	33.088	17.4046	11.7391
ASTEI01379	25.5223	0.0851767	1.6908	0.0503766	0.959822	0.999984	0	0	0	0	0	0	3.02474	2.44993	2.26521	4.56851	4.14616	2.72955
ASTEI01380	719.882	1.27287	0.561521	2.26682	0.023401	0.267733	63.5512	18.7812	18.5282	19.5565	13.2796	6.84754	3.53644	4.92065	4.0358	32.8919	40.4503	24.0575
ASTEI01381	2.46227	-0.432644	1.74109	-0.248491	0.803755	0.999984	0	0	0	0	0	0	0	0	0	0.750249	0.513578	0.634947
ASTEI01382	5.84025	-2.07624	1.54775	-1.34146	0.179771	0.824234	0	0	0	0	0.072386	0.036073	0	0.169937	0.21556	1.32913	0.789984	1.13533
ASTEI01383	7.02838	-1.69111	1.3549	-1.24814	0.211979	0.876306	0	0	0	0	0.098211	0.058778	0	0.406599	0.296066	2.16619	0.932553	0.975274
ASTEI01384	16.4164	-1.31863	1.61367	-0.817162	0.413836	0.989139	0	0	0	0	0	0	0	0.155277	0.109836	2.46177	5.57989	2.62988
ASTEI01385	11.4158	0.0501142	1.93434	0.0259077	0.979331	0.999984	0	0	0	0	0	0	0	0	0.096788	4.18431	1.20112	1.92238
ASTEI01386	391.698	1.3881	0.749599	1.85179	0.0640557	0.4856	11.1692	15.917	26.3249	4.94705	5.46868	9.11706	3.74437	0.30658	4.51776	15.1117	3.14371	18.4531
ASTEI01387	6.15595	0.639544	1.37239	0.466007	0.64121	0.995271	0	0	0.091637	0	0	0.046871	0.632456	0.499236	0.44223	0	0.205143	0.185527
ASTEI01388	48.5531	0.304779	1.24424	0.244953	0.806493	0.999984	2.14275	0	0.188584	0	0.194799	0.152233	14.8593	7.25128	5.18244	12.6153	20.9823	9.82523
ASTEI01389	1.51058	-0.0101847	2.6663	-0.00381976	0.996952	NA	0	0	0	0	0	0	0.982185	0	0.15277	0	0	0.276433
ASTEI01390	0.602037	-0.761548	3.71797	-0.204829	0.837706	NA	0	0	0	0	0	0.01308	0	0	0.280943	0	0.069817	0.151353
ASTEI01391	3.51447	-0.69588	1.95427	-0.356083	0.721779	0.995271	0	0	0	0	0	0	0	0.136813	0.281569	0.51751	0	0.190108
ASTEI01392	711.34	-0.319622	0.49446	-0.646405	0.518017	0.995271	6.57213	14.7675	18.8459	6.55977	13.5753	26.0437	20.1733	4.47018	19.1701	22.2772	10.193	15.3787
ASTEI01393	3603	0.00441348	0.473298	0.00932495	0.99256	0.999984	902.733	804.253	910.326	961.204	1057.41	958.282	668.092	1446.04	1262.97	382.201	832.961	980.342
ASTEI01394	1100.18	0.223656	0.820611	0.272549	0.7852	0.999984	5.16121	12.0417	21.1637	6.02005	6.23336	20.0014	17.2799	1.28306	10.9763	39.6742	5.37707	21.3247
ASTEI01395	323.681	-0.35256	0.539354	-0.653671	0.513324	0.995271	108.284	31.7673	24.5376	120.245	38.2714	37.361	32.6156	19.9467	24.2907	25.3213	14.9609	19.7126
ASTEI01396	350.618	0.966241	0.558842	1.72901	0.0838082	0.565648	114.088	57.8844	44.7391	63.2904	28.7932	18.0294	51.7725	65.1193	35.847	34.0319	49.0527	31.4208
ASTEI01397	1369.9	-0.424692	0.513173	-0.827579	0.407909	0.989139	235.411	75.9409	78.3618	290.604	97.6767	117.319	152.791	118.902	118.274	89.152	98.03	103.831
ASTEI01398	1351.15	0.906812	0.729327	1.24335	0.213737	0.876801	24.4147	43.6461	49.9384	13.473	21.485	25.0248	59.0233	4.03227	43.5777	109.065	17.7073	65.542
ASTEI01399	29.7197	-2.87849	1.42231	-2.02381	0.0429893	0.396249	0	0	0	0	0.178158	0.065952	6.53344	4.90643	2.43736	6.3072	8.37742	4.31572
ASTEI01400	2289.44	0.128532	0.368957	0.348367	0.727564	0.995271	63.1286	43.0146	38.338	59.6911	38.6113	28.6045	49.8549	55.7581	43.8558	43.4941	54.2926	50.0025
ASTEI01401	29.8718	-1.14199	0.832561	-1.37166	0.170168	0.806745	0	0.133141	0.094918	0	0.417995	0.215478	3.50603	2.29064	2.66166	5.72185	2.68556	3.20938
ASTEI01402	314.372	-0.153987	0.433837	-0.354942	0.722633	0.995271	24.9606	14.6302	8.86721	24.4867	15.6293	10.2378	10.2722	11.4424	8.50322	8.73381	9.49079	6.33001
ASTEI01403	26.3164	0.428172	0.938213	0.45637	0.648124	0.995271	0	0.144624	0.168338	0	0.052915	0.193401	0.504798	2.71186	1.6294	0.906365	2.12073	1.00538
ASTEI01404	405.302	0.0325377	0.756606	0.0430047	0.965698	0.999984	0	0.053246	0.149843	0	0.098938	0.112092	17.9599	3.01383	6.5808	30.0523	13.1592	17.1753
ASTEI01405	1134.02	-0.237354	0.327346	-0.725086	0.468399	0.995271	52.6357	69.0904	57.1015	60.7108	74.7789	67.7013	54.5309	35.3925	34.7336	62.0917	47.7584	36.4593
ASTEI01406	1217.63	-0.175986	0.676064	-0.26031	0.794625	0.999984	369.693	374.193	274.495	394.367	417.544	294.852	315.07	873.58	315.127	146.311	515.406	250.723
ASTEI01407	315.292	1.05072	0.524722	2.00244	0.0452379	0.407167	97.617	63.0046	43.1686	56.23	25.4574	15.6001	13.54	13.5172	7.08581	27.4177	27.9959	16.6577
ASTEI01408	321.964	0.733215	0.6449	1.13694	0.255562	0.926155	36.3037	14.6274	15.9646	22.353	8.12612	9.31818	28.5702	2.69224	18.9595	72.126	13.664	41.7997
ASTEI01409	547.826	0.0148871	0.270413	0.0550532	0.956096	0.999984	21.5905	38.8215	35.2223	25.6845	25.2168	43.1275	31.9941	12.9733	35.7003	22.6438	19.5353	23.0903
ASTEI01410	12.3603	-1.10419	1.23807	-0.891867	0.372464	0.986136	0	0.367973	0	0	0.451128	0.248042	0	5.94084	2.56675	0	2.02473	0.855766
ASTEI01411	20.8046	-0.713988	0.928063	-0.769332	0.441696	0.990372	0	0.058028	0.274218	0	0.156384	0.274738	4.2557	0.64435	2.90523	1.18827	0.81092	1.08671
ASTEI01412	724.446	-0.222497	0.383571	-0.580067	0.56187	0.995271	44.686	16.5046	20.4683	42.5794	17.701	28.8472	41.6322	14.9471	34.8457	45.4253	23.0431	34.3651
ASTEI01413	649.49	-0.445522	0.787457	-0.565773	0.571548	0.995271	54.7619	82.022	96.3523	59.5238	64.0447	186.356	210.172	17.6058	205.855	193.042	28.8673	146.114
ASTEI01414	973.843	-0.844765	0.354026	-2.38617	0.017025	0.214669	92.4663	112.205	97.7077	121.78	195.77	194.876	169.6	83.3695	199.011	215.966	105.644	158.817
ASTEI01415	5.58886	-0.262355	1.154	-0.227344	0.820156	0.999984	0	0.40517	0.72671	0	0.674254	0.571347	0	0.932218	2.67067	0	1.13319	0.803481
ASTEI01416	4460.51	-0.13324	0.375423	-0.354906	0.72266	0.995271	98.7743	162.3	182.385	102.32	118.553	235.886	98.5718	32.2219	113.226	153.36	86.9993	149.958
ASTEI01417	2916.89	-0.275363	0.580969	-0.473971	0.63552	0.995271	20.7589	33.8579	50.5391	21.3187	30.689	68.927	50.2537	9.63415	45.7678	74.6366	29.3029	61.7478
ASTEI01418	108.248	-2.63546	0.640116	-4.11715	3.8358e-05	0.00168911	0	0.067909	0.036249	0	0.409119	0.284375	5.88097	1.94097	4.25894	4.34429	2.06319	2.80912
ASTEI01419	3854.66	-0.00741227	0.283482	-0.0261472	0.97914	0.999984	464.503	432.509	430.505	539.909	374.291	386.422	151.544	181.377	200.472	115.524	129.788	128.783
ASTEI01420	575.703	-0.203337	0.465358	-0.436946	0.66215	0.995271	97.1498	40.1837	39.1424	107.621	47.0382	41.8687	36.1284	27.4323	30.0518	25.1345	31.4343	22.851
ASTEI01421	476.484	-0.189897	0.5603	-0.33892	0.73467	0.995271	97.6254	50.617	26.9606	91.2353	70.7516	37.39	73.5698	86.4584	37.0895	53.9423	71.8361	53.872
ASTEI01422	1085.59	-0.000129363	0.362645	-0.000356722	0.999715	0.999984	37.2924	31.5964	32.345	37.3922	35.668	23.7768	35.8092	33.9027	27.2513	29.4605	41.3743	25.9993
ASTEI01423	673.212	-0.153213	0.363877	-0.421058	0.673713	0.995271	55.0758	32.4437	30.4621	64.9857	29.1512	34.6446	84.26	46.3223	52.0011	43.6097	27.7543	34.9195
ASTEI01424	2176.65	-0.436254	0.381122	-1.14466	0.252351	0.922279	148.346	60.2234	83.119	177.622	85.6954	121.117	98.4431	66.6761	119.653	81.3445	49.3444	71.356
ASTEI01425	1617.17	0.35406	0.668113	0.52994	0.596154	0.995271	23.536	29.0648	36.4132	19.0071	21.8576	27.9522	79.6378	6.13393	68.3303	83.7285	16.5447	55.1811
ASTEI01426	213.361	0.465205	0.581336	0.800234	0.423575	0.989139	19.9885	23.3077	27.7963	15.3728	13.5966	21.7736	18.657	1.30472	7.20005	17.6453	7.96088	12.2291
ASTEI01427	2611.85	-0.17543	0.228917	-0.76635	0.443468	0.990857	53.6452	37.9544	35.0883	50.2838	44.2004	40.8586	40.4205	27.2298	36.338	41.8785	34.2882	28.9211
ASTEI01428	875.665	-0.242829	0.464165	-0.523153	0.600868	0.995271	165.781	64.0425	66.88	177.432	84.7405	78.7091	90.3061	68.5069	56.319	75.1225	66.2369	48.7057
ASTEI01429	516.724	-0.736178	0.360132	-2.04419	0.040935	0.381547	82.6053	40.4174	49.0283	125.975	67.872	86.964	16.4609	9.87896	24.9273	53.1308	23.0932	27.638
ASTEI01430	2799.03	0.0638163	0.502843	0.126911	0.899011	0.999984	87.6898	115.315	128.968	101.63	98.1811	112.497	78.1278	13.6427	66.7652	82.8501	25.4569	45.9389
ASTEI01431	1276.97	-0.208645	0.499935	-0.417345	0.676426	0.995271	140.142	210.562	141.865	138.568	200.172	187.312	198.227	257.984	218.99	110.635	184.186	178.414
ASTEI01432	297.334	-0.0904361	1.28256	-0.0705125	0.943786	0.999984	0	16.629	51.3206	0	2.89174	65.6631	86.3711	3.38569	81.2513	79.0392	5.48519	100.727
ASTEI01433	5838.64	-0.105369	0.620819	-0.169726	0.865225	0.999984	59.6472	71.3337	108.436	51.1989	56.2008	136.804	180.975	28.3386	180.962	200.477	46.3036	194.873
ASTEI01434	420.52	-0.285156	0.301097	-0.947056	0.34361	0.980274	35.2337	20.5408	22.8508	34.4438	24.5168	31.1748	23.6104	16.2562	35.5082	33.8787	17.7236	23.1075
ASTEI01435	1632.53	-0.65859	0.572309	-1.15076	0.249832	0.918618	5.6866	25.245	30.5484	16.1854	27.1176	62.1009	241.354	48.1399	201.003	92.1185	41.8431	86.3739
ASTEI01436	1113.86	-0.4314	0.598722	-0.720534	0.471196	0.995271	73.5019	58.6018	22.4228	82.4873	70.8027	38.8871	75.4149	179.436	84.8767	63.1415	176.149	97.8825
ASTEI01437	1258.85	0.266342	0.528969	0.503511	0.614605	0.995271	18.918	21.8407	36.365	17.507	15.5267	28.0805	26.4985	4.71071	21.5234	43.2429	15.7557	27.1235
ASTEI01438	372.65	0.723404	0.389382	1.85783	0.0631934	0.48321	71.4093	47.0787	52.9898	57.1208	18.2357	29.5857	32.1284	11.4406	18.896	36.3998	13.5144	20.2353
ASTEI01439	1029.62	0.630631	0.448571	1.40586	0.159764	0.783636	38.5857	47.4216	51.0977	31.3943	29.821	25.6133	34.0644	7.64197	20.6934	83.5286	25.5027	37.1342
ASTEI01440	1076.02	-0.120168	0.335484	-0.358194	0.720198	0.995271	11.9932	10.0145	12.6878	11.5765	10.7097	12.0903	22.5048	11.5966	16.1159	37.5758	17.2592	15.9832
ASTEI01441	3057.41	-0.36142	0.551547	-0.655285	0.512284	0.995271	280.353	222.452	149.854	368.767	239.573	191.559	171.547	373.361	230.595	149.155	308.399	227.5
ASTEI01442	611.914	0.380188	0.468143	0.812119	0.416723	0.989139	2.94903	8.86625	9.95613	4.99936	5.48237	7.24889	26.0112	5.85589	18.7573	65.9259	33.6137	36.8492
ASTEI01443	7.83144	-0.841758	1.71974	-0.489469	0.62451	0.995271	0	0	0	0	0	0	0.974129	0.515641	0.492588	0.459658	1.53068	0.865004
ASTEI01444	1404.08	0.642459	0.790876	0.812339	0.416597	0.989139	4.01678	6.43345	11.2791	2.8655	4.17327	6.31022	40.8233	1.72996	23.7861	30.8033	6.21761	23.8189
ASTEI01445	88.822	0.265266	0.759574	0.349229	0.726917	0.995271	10.284	18.2021	28.6344	10.8531	16.2138	20.1907	11.0358	0.92807	11.2149	25.7444	5.01346	13.6641
ASTEI01446	539.111	0.257708	0.364506	0.707006	0.479563	0.995271	37.4836	36.7504	46.2083	35.4605	30.674	31.3216	26.0446	5.38147	19.6728	31.9065	17.8539	24.4857
ASTEI01447	147.772	0.304922	0.741203	0.411388	0.680788	0.995271	0	17.3018	22.2244	6.02258	12.4258	16.9458	7.85754	1.27841	4.92101	4.15934	1.38725	6.50307
ASTEI01448	3882.71	0.30751	0.295863	1.03937	0.298635	0.956523	169.182	112.069	141.179	167.618	85.1944	81.7767	96.3553	52.9676	78.6869	88.0781	57.2727	63.8543
ASTEI01449	778.115	-0.234366	0.493927	-0.474495	0.635147	0.995271	137.21	74.3262	53.4758	155.487	89.4296	56.0165	73.4894	91.6335	61.2489	60.4373	76.0618	57.4072
ASTEI01450	3234.65	-0.168505	0.472459	-0.356656	0.721349	0.995271	358.803	431.307	306.955	428.519	333.631	385.255	313.788	430.199	442.851	133.29	200.675	191.627
ASTEI01451	1504.04	-0.356012	0.341973	-1.04105	0.297851	0.95634	90.3194	44.4798	52.8585	114.261	50.9625	67.7308	136.939	81.9569	106.037	75.6443	56.2958	65.2115
ASTEI01452	0.222761	-1.24566	4.33559	-0.28731	0.773875	NA	0	0	0	0	0	0	0	0	0	0	0	0.20318
ASTEI01453	2934.96	-0.301701	0.339741	-0.888032	0.374524	0.986302	32.4259	26.8178	29.0945	36.6037	29.1292	39.4319	115.078	37.3076	93.4887	126.997	47.8905	74.114
ASTEI01454	267.988	-0.514917	0.632895	-0.813589	0.41588	0.989139	20.0842	36.2684	52.3559	12.3733	44.6317	76.5751	31.6004	4.20552	33.2479	23.134	12.9913	18.435
ASTEI01455	25.5305	-0.0357071	0.615543	-0.0580092	0.953741	0.999984	0	1.68131	1.16828	0	2.25791	0.951782	3.6554	2.31717	2.35999	2.64453	2.97661	2.19451
ASTEI01456	1496.12	0.581497	0.465991	1.24787	0.212078	0.876306	147.103	71.165	52.7271	98.5062	52.7104	28.0973	52.13	40.2727	39.3274	15.2812	20.9252	24.933
ASTEI01457	2737.26	-0.116635	0.452501	-0.257756	0.796595	0.999984	373.623	257.711	327.726	441.613	210.853	358.505	72.9051	40.2656	156.804	7.20611	10.1272	13.8127
ASTEI01458	292.524	-0.853134	0.881346	-0.967989	0.33305	0.974977	0	0.272087	0.120099	0	0.370007	0.238765	12.7662	8.43362	1.94021	99.589	60.5128	79.6533
ASTEI01459	427.331	0.259411	0.324578	0.799225	0.42416	0.989139	61.4952	29.9978	27.4211	30.3595	29.8648	29.2163	16.7651	18.5147	15.934	23.7339	25.5361	20.8832
ASTEI01460	4589.58	-0.191536	0.463369	-0.413356	0.679346	0.995271	766.777	1144.91	829.252	869.617	1086.42	1001.59	131.079	184.354	237.428	60.5747	72.2491	43.6985
ASTEI01461	87.1	1.22111	1.09563	1.11453	0.265053	0.935206	0	0.243595	0	0	0.157335	0.122302	28.6442	39.1948	18.4134	6.25211	17.5475	10.5818
ASTEI01462	4.4309	0.356403	1.19895	0.297262	0.766267	0.99835	0	0.070401	0.183366	0	0.044438	0.205639	0	0.070967	0.13817	0	0	0.130602
ASTEI01463	3.72978	-1.29171	1.91286	-0.675275	0.499501	0.995271	0	0	0	0	0	0.053257	0	0.302891	0.09846	2.17573	0.747463	0.60223
ASTEI01464	308.263	0.100316	0.595174	0.168549	0.866152	0.999984	1.54129	1.02575	2.59909	0.520209	1.41184	2.17777	1.87693	1.80793	1.10468	32.934	36.904	31.3856
ASTEI01465	12.1202	-0.104102	1.12963	-0.0921552	0.926575	0.999984	0	0.001807	0	0	0	0.006851	0	0.018461	0.1509	0.334735	0.115001	0.255993
ASTEI01466	54.5924	0.695622	1.2478	0.557478	0.577201	0.995271	0	0.001218	0.003336	0	0	0.003574	0.325285	0.002887	0.103878	0.560967	0.197055	0.622363
ASTEI01467	173.27	-0.529079	1.42804	-0.370494	0.711015	0.995271	0	0	0	0	0	0	0	0	0.032756	58.8814	126.704	81.3342
ASTEI01468	1280.89	0.0995029	0.334273	0.297669	0.765955	0.99835	154.814	158.605	130.685	168.983	130.962	97.2996	30.8206	33.0852	31.5959	36.3958	38.7286	37.9435
ASTEI01469	757.968	0.948228	0.589261	1.60918	0.107577	0.653909	144.765	101.663	64.7415	73.5556	54.6497	27.7674	63.7007	146.084	57.4796	66.8767	131.389	88.6105
ASTEI01470	787.001	-0.0886288	0.726081	-0.122065	0.902848	0.999984	17.5285	36.9806	42.7705	11.6804	27.3582	57.1917	34.8532	6.06927	43.1326	80.4036	16.7953	43.5804
ASTEI01471	2983.73	-0.124703	0.283681	-0.439588	0.660236	0.995271	47.7907	42.5611	45.4866	44.7372	43.1319	53.4347	60.0958	62.491	77.6189	129.074	121.57	103.334
ASTEI01472	302.98	-0.275224	0.684282	-0.402209	0.68753	0.995271	113.132	58.0446	28.5872	149.458	52.5134	31.6099	133.596	210.366	65.3938	66.4729	151.393	92.802
ASTEI01473	894.077	0.0608716	0.407245	0.149471	0.881182	0.999984	134.496	81.8053	61.8211	124.075	75.3813	58.8733	71.2815	82.4389	63.9957	50.0672	37.8206	45.3388
ASTEI01474	790.941	-0.266114	0.323983	-0.821384	0.411428	0.989139	37.9805	37.3794	25.9992	52.5715	29.1952	38.0027	52.3282	54.5669	50.7741	22.5966	24.7519	27.5317
ASTEI01475	2096.46	1.02122	0.824783	1.23817	0.215653	0.879166	21.2524	28.4244	46.1354	16.6482	9.91718	19.783	35.2933	1.43863	17.0042	35.4987	3.50737	21.2141
ASTEI01476	1968.22	-0.448761	0.691325	-0.649132	0.516253	0.995271	231.513	256.494	173.697	299.232	342.173	223.983	251.024	882.929	278.045	134.26	579.718	274.059
ASTEI01477	1199.48	-0.325003	0.543214	-0.598297	0.549642	0.995271	321.687	244.37	134.466	382.358	296.525	181.896	232.425	457.304	226.974	126.618	259.534	176.363
ASTEI01478	769.515	0.909669	0.428387	2.12347	0.0337143	0.341556	69.2331	55.8418	50.0328	39.1162	33.0896	18.7229	44.7198	43.264	31.9742	28.2238	47.9296	30.5562
ASTEI01479	614.383	0.0787133	0.613239	0.128357	0.897867	0.999984	174.607	163.679	117.821	191.726	144.962	94.7232	23.9684	56.9966	31.6523	35.3078	96.8175	50.7881
ASTEI01480	1094.83	0.0365875	0.362602	0.100903	0.919628	0.999984	47.4932	24.9834	34.494	43.8956	27.4672	29.1075	36.1018	11.3596	25.8033	41.2135	19.8834	27.8552
ASTEI01481	216.799	0.772722	0.466209	1.65746	0.0974267	0.618388	40.0722	19.8964	18.1118	20.2078	13.9323	9.87537	4.97355	4.15187	3.50884	10.8546	13.8623	9.42781
ASTEI01482	11340.2	-0.464021	0.684063	-0.67833	0.497562	0.995271	333.113	292.317	256.629	347.977	520.703	256.432	213.164	760.187	336.938	130.915	862.979	377.717
ASTEI01483	877.752	0.0757339	0.365432	0.207245	0.835819	0.999984	30.0404	31.8213	26.0142	27.9077	33.278	17.977	30.8677	10.4976	13.0785	24.1949	22.8191	21.144
ASTEI01484	2.96367	-2.1595	1.61857	-1.3342	0.182137	0.828093	0	0	0	0	0.373043	0.065009	0	0	0.589095	0.957374	0.648535	0.45687
ASTEI01485	8.46207	-0.721727	1.45752	-0.495174	0.620478	0.995271	0	0	0.2475	0	0.482624	0	0	6.07467	0.947268	0	2.63722	0.341635
ASTEI01486	76.8432	-1.17765	1.16738	-1.0088	0.313071	0.963579	0	0.045676	0	0	0.042424	0	4.98266	0.918456	5.13723	12.9393	10.5337	13.9485
ASTEI01487	343.536	0.515387	0.498587	1.03369	0.301279	0.958598	7.89758	14.8757	22.516	3.27799	10.4634	14.4151	1.01746	0.436362	2.43522	0.349438	0.961883	1.10159
ASTEI01488	0.257535	1.37962	4.31964	0.319382	0.749437	NA	0	0	0	0	0	0	0	0	0	0	0	0
ASTEI01489	489.05	-1.30445	1.51116	-0.863209	0.388023	0.989139	0	0	0.196381	0.403896	0.11604	0.103368	64.311	17.2651	40.0318	114.658	124.217	129.522
ASTEI01490	554.85	0.0410029	0.370614	0.110635	0.911906	0.999984	27.7816	28.2179	19.2527	35.0535	13.76	24.1813	68.4503	27.786	37.8011	25.5613	24.9326	33.5961
ASTEI01491	346.899	0.288452	0.84917	0.339687	0.734092	0.995271	25.2737	37.8173	68.7008	24.2465	17.1572	64.0195	47.9034	1.9274	30.0964	79.2271	9.63324	67.1859
ASTEI01492	146.263	-0.550927	1.08346	-0.50849	0.61111	0.995271	0	0.054744	0	0	0	0.085254	8.97526	4.24989	3.90108	6.73543	6.67866	20.533
ASTEI01493	779.794	0.158667	0.517384	0.306672	0.759093	0.99775	5.48685	16.1632	21.8018	6.25354	10.8451	19.3904	10.8496	1.95838	9.69408	32.5953	8.94061	20.4672
ASTEI01494	6648.22	-0.0670728	0.492168	-0.13628	0.8916	0.999984	53.8897	81.1842	95.0246	55.9564	84.8809	87.2784	67.9507	83.7153	57.0121	77.9924	80.3704	88.6409
ASTEI01495	17.1562	-1.34887	1.08159	-1.24712	0.212353	0.876306	0	0.158558	0	0	0.289966	0.089874	2.47896	2.27486	2.82918	2.17764	4.25536	3.86098
ASTEI01496	736.594	-0.118319	0.354348	-0.333905	0.738452	0.995271	87.3814	56.7008	48.386	92.8751	54.9051	54.7155	51.3458	33.0429	30.123	40.988	45.6322	38.8879
ASTEI01497	2932.96	-0.206759	0.703788	-0.293781	0.768925	0.999062	56.2727	114.517	165.35	58.0536	81.4091	225.211	187.463	27.2033	203.781	174.146	43.1264	188.458
ASTEI01498	336.55	1.28938	0.487666	2.64397	0.00819391	0.132439	89.6151	35.0583	34.2176	28.2095	16.6799	15.0112	0.599036	1.26074	1.86879	0	1.4961	0.810752
ASTEI01499	445.299	-0.242279	0.287855	-0.84167	0.399973	0.989139	55.8883	29.7532	35.5542	54.9123	38.1957	41.5881	33.9106	15.4983	25.148	77.1022	71.2992	56.5158
ASTEI01500	894.86	1.33777	0.60517	2.21056	0.0270662	0.295165	39.5838	41.5138	63.4956	17.97	16.4433	20.5046	21.9682	2.45473	16.5069	38.3938	8.08218	24.1038
ASTEI01501	33.1029	-1.72573	1.09985	-1.56906	0.116633	0.680965	0	0	0	0	0.043737	0.171223	3.91997	2.99939	2.87289	3.65158	3.73684	5.95653
ASTEI01502	2051.32	-0.149265	0.263069	-0.567398	0.570444	0.995271	123.04	95.2528	91.0991	144.064	68.1525	117.726	225.846	94.114	199.048	181.328	107.097	194.33
ASTEI01503	233.956	0.621962	0.351752	1.76819	0.0770299	0.53948	43.3279	29.4417	37.7955	28.6149	19.5339	21.6071	9.94455	2.17349	6.78294	13.0018	6.17864	8.03466
ASTEI01504	1638.46	1.02868	0.641261	1.60415	0.108682	0.658137	8.0167	20.3563	35.156	4.66498	9.88127	13.9537	40.4726	3.99092	22.9615	41.3548	19.1248	35.948
ASTEI01505	877.761	-0.531608	0.373314	-1.42402	0.15444	0.773213	79.6258	79.4793	61.7978	91.0711	113.239	89.0687	22.8633	21.1839	30.9338	32.3735	38.1866	28.1922
ASTEI01506	159.79	-0.0301716	0.503912	-0.0598748	0.952255	0.999984	7.67706	6.46075	5.19649	3.29475	8.7089	6.33579	12.8411	12.8029	9.38101	13.2314	23.875	13.1055
ASTEI01507	234.148	0.853337	0.681396	1.25234	0.210448	0.874262	11.7119	23.264	22.3853	6.62353	10.699	10.7082	6.07686	0.530702	2.21005	25.1352	5.03708	9.36978
ASTEI01508	382.258	-0.432646	0.526155	-0.822278	0.410918	0.989139	56.5612	23.3288	17.7688	34.0653	35.1893	22.7994	33.4149	68.9122	42.4852	45.7569	50.9871	38.106
ASTEI01509	229.644	0.417715	0.998359	0.418401	0.675654	0.995271	0	0.031017	0.028572	0	0.076363	0.045123	25.0973	2.88397	11.9707	11.0884	3.9201	14.5749
ASTEI01510	13.2278	0.144921	1.53785	0.0942361	0.924922	0.999984	0	0.014425	0	0	0	0	0.868825	0.173338	0.380209	1.08623	0.79326	1.12528
ASTEI01511	2.60777	1.02735	2.17632	0.47206	0.636884	0.995271	0	0	0	0	0	0.042897	0	0	0.223749	0	0.970572	0.379905
ASTEI01512	783.399	-0.290314	0.652239	-0.445104	0.656245	0.995271	172.737	281.765	206.653	221.919	273.828	258.818	201.339	288.712	221.63	95.9792	346.482	216.794
ASTEI01513	4.13621	2.19344	1.62714	1.34804	0.177646	0.821516	0	0.060529	0	0	0	0	0	0	0.045682	0	0.314125	0.686007
ASTEI01514	664.113	-0.440011	1.35151	-0.32557	0.74475	0.995271	0	0	0	0	0.014583	0	19.3993	7.9944	9.95983	65.1311	46.4997	38.4967
ASTEI01515	1126.06	0.263763	0.442302	0.596342	0.550947	0.995271	28.0755	25.2303	33.8712	24.8351	17.3118	26.8734	56.0405	10.514	44.9837	48.8	15.5224	33.0593
ASTEI01516	515.39	-0.137862	0.411028	-0.335408	0.737317	0.995271	87.014	58.0919	38.4054	99.9912	52.4151	47.3973	70.2128	101.11	73.8776	42.9769	44.019	45.678
ASTEI01517	4052.96	-0.246277	0.250348	-0.983739	0.325244	0.970225	395.086	283.596	277.667	437.281	321.348	341.955	175.281	172.479	238.616	221.201	200.969	217.576
ASTEI01518	1195.16	-0.432718	0.458305	-0.944171	0.345082	0.9808	106.947	77.8117	92.715	136.737	72.9099	127.435	223.301	26.9878	136.876	147.435	40.2394	116.286
ASTEI01519	1636.97	-0.475905	0.618508	-0.769441	0.441631	0.990372	390.407	277.145	180.07	477.71	427.141	217.147	296.675	736.225	279.824	181.851	506.657	259.509
ASTEI01520	9.66419	-3.77802	1.42281	-2.65532	0.00792336	0.128907	0	0	0	0	0.202447	0.109638	1.15103	0.269275	0.551564	1.30959	0.700058	0.928426
ASTEI01521	2239.78	-0.151514	0.690434	-0.219448	0.826301	0.999984	10.3193	39.1829	66.3257	16.1397	25.2195	83.1747	52.0368	5.63707	44.5234	94.8963	26.5098	66.1113
ASTEI01522	263.532	0.171472	0.427795	0.400828	0.688547	0.995271	46.8228	62.6442	60.756	41.5368	47.9319	54.0132	20.4462	4.79122	20.9646	24.7645	11.5366	20.3641
ASTEI01523	760.746	-0.252187	0.528981	-0.476741	0.633547	0.995271	159.08	182.266	115.445	228.078	153.331	143.361	63.7067	127.697	80.8672	60.3335	137.727	85.2579
ASTEI01524	1144.27	-0.2382	0.453244	-0.525544	0.599205	0.995271	149.019	69.5487	57.7434	146.481	86.8179	81.4596	159.364	170.082	121.128	99.7124	139.455	107.426
ASTEI01525	25.0138	-0.0401268	1.44319	-0.0278043	0.977818	0.999984	0	0	0.0489	0	0	0.145713	0	0.350119	2.09713	24.3619	3.56245	19.794
ASTEI01526	44.4335	-0.82315	1.07219	-0.767726	0.44265	0.990505	0	0.020268	0.200332	0	0.014989	0.384565	0.321528	0.277769	0.765618	6.53028	1.22846	3.51547
ASTEI01527	20.2377	-0.692959	1.13422	-0.610958	0.541227	0.995271	0	0	0.372832	0	0.310915	0.36187	0	0.83108	1.8775	35.9606	8.60802	14.1662
ASTEI01528	12.5492	-0.125799	1.13688	-0.110653	0.911892	0.999984	0	0.089712	0.30535	0	0.095784	0.286032	0.39983	0	0.300804	0	0.159277	0.171025
ASTEI01529	7.15227	-2.40694	1.50435	-1.59999	0.109601	0.66094	0	0	0	0	0.229872	0.259135	4.75135	2.26416	3.07542	5.29618	4.26831	6.28969
ASTEI01530	2105.83	-0.510989	0.748911	-0.682309	0.495044	0.995271	0	1.09387	2.28716	0	1.12556	3.3166	73.4941	12.5615	49.7082	172.7	48.204	117.79
ASTEI01531	73.2984	-2.10746	0.907363	-2.32263	0.0201992	0.244227	0	0.010464	0	0	0.176278	0.044671	2.3081	3.17614	2.49325	2.81717	3.99504	4.63473
ASTEI01532	1059.04	0.0828955	0.509382	0.162737	0.870725	0.999984	168.314	131.786	99.1203	148.217	117.901	84.1614	89.4195	159.39	83.969	61.3973	141.277	106.52
ASTEI01533	704.491	0.913731	0.718151	1.27234	0.203253	0.863565	39.7404	51.5523	77.6843	24.7174	26.1657	35.6044	67.1032	4.99508	29.9055	127.076	20.0536	116.161
ASTEI01534	858.777	-0.10028	0.371315	-0.270067	0.787109	0.999984	92.8636	109.062	76.4831	135.793	80.0075	75.9013	71.9849	60.9604	53.4769	34.2544	43.2399	37.244
ASTEI01535	2755.7	-0.177039	0.404189	-0.438011	0.661379	0.995271	435.72	415.917	315.697	488.133	389.898	386.475	296.847	483.798	387.051	154.088	202.181	209.082
ASTEI01536	1313.83	0.299007	0.605234	0.494035	0.621281	0.995271	16.7587	39.7093	62.6309	24.5818	19.5333	53.3887	29.6379	3.23277	15.2389	51.7065	30.0695	37.566
ASTEI01537	1561.78	0.832187	0.317115	2.62425	0.00868405	0.137356	70.0957	105.1	119.029	47.1193	54.6561	56.9075	48.3894	20.9763	33.4008	42.6442	32.5057	40.5419
ASTEI01538	1835.52	-0.462982	0.329301	-1.40596	0.159737	0.783636	74.9267	72.7164	71.1801	89.8802	81.8556	108.3	107.366	42.0535	103.612	98.5213	45.6352	94.8572
ASTEI01539	998.864	0.671078	0.422077	1.58994	0.111848	0.667838	18.4273	16.2539	29.5067	13.7588	11.4278	14.1661	7.9465	1.95116	5.87252	24.0128	12.6821	17.7514
ASTEI01540	3389.04	-0.476997	0.49264	-0.968246	0.332921	0.974977	345.085	434.295	323.714	431.523	562.22	459.827	286.35	508.675	466.841	201.172	283.117	265.767
ASTEI01541	1134.14	-0.226456	0.380824	-0.594648	0.552078	0.995271	267.981	257.741	184.46	339.366	217.38	249.624	234.4	131.975	255.143	184.323	157.968	279.822
ASTEI01542	2.82509	0.337676	1.34563	0.250943	0.801858	0.999984	0	0.045658	0.05398	0	0	0.04863	0	0	0.151036	0	0.175648	0.291378
ASTEI01543	6.73844	0.686961	1.65502	0.415078	0.678085	0.995271	0	0	0	0	0	0	0	0.694162	0.159522	0.476361	1.68353	0.625631
ASTEI01544	8.58162	0.325108	1.23001	0.264313	0.791538	0.999984	0	0.129405	0.54709	0	0.076846	0.609443	0	0	0.306243	0.220887	0.050089	0.360415
ASTEI01545	2.64139	0.226265	1.92851	0.117326	0.906602	0.999984	0	0	0.502297	0	0	0.539407	0	0	0.272992	1.14512	0.564926	1.16289
ASTEI01546	18.6897	-0.68601	0.961568	-0.713429	0.47558	0.995271	0	0.005977	0.102043	0	0.017681	0.106832	0.328004	0.013971	0.167877	0.766491	0.257274	0.841534
ASTEI01547	1784.63	-0.534852	0.215613	-2.48062	0.0131156	0.180988	34.8436	21.2505	22.2343	42.3417	32.729	34.8015	25.002	12.1503	20.6466	43.7663	28.6763	31.9893
ASTEI01548	533.918	0.116771	0.310645	0.375898	0.706993	0.995271	102.029	108.17	74.8547	90.0461	79.8135	82.9053	34.296	41.0187	36.3076	46.0963	44.5609	48.1006
ASTEI01549	920.046	0.53397	0.36708	1.45464	0.145769	0.757283	123.065	106.735	86.1023	94.1152	56.3158	61.8787	56.6677	53.0618	39.7813	92.8571	106.151	93.7226
ASTEI01550	1749.33	0.379254	0.697395	0.543815	0.586569	0.995271	27.3291	50.6624	71.365	25.3105	38.5307	47.4226	67.0216	3.69617	38.3475	62.5354	11.314	56.0954
ASTEI01551	3.81449	0.470059	1.53856	0.305519	0.759971	0.99775	0	0	0	0	0.09977	0	0	0.332348	0.047013	0	1.56566	1.19721
ASTEI01552	10.0249	-0.172273	1.23806	-0.139147	0.889334	0.999984	0	0	0	0	0	0	0	0	1.80598	0	1.92732	4.36153
ASTEI01553	855.879	-0.209587	0.389317	-0.538344	0.59034	0.995271	95.5946	43.9508	43.2404	106.638	50.9954	49.954	42.5296	23.593	27.542	57.8587	29.2445	33.2653
ASTEI01554	9.64234	0.70748	1.03902	0.680911	0.495928	0.995271	0	0.040316	0.043434	0	0	0.05325	0.871661	0.113693	0.451015	0.549081	0.305222	1.23492
ASTEI01555	10.2592	0.517094	0.912714	0.566546	0.571023	0.995271	0	0.106394	0	0	0.029455	0.044583	0	0.14691	0.506372	0	1.00265	1.07396
ASTEI01556	7.94611	-0.212115	1.05838	-0.200414	0.841157	0.999984	0	0.323277	0.280988	0	0.331008	0.119917	0	0.464758	1.32821	2.96444	1.68707	2.10791
ASTEI01557	5.6387	0.102046	1.3043	0.0782382	0.937639	0.999984	0	0.10687	0	0	0	0.04496	0	0.892077	0.660716	0	0.608496	0.523329
ASTEI01558	2277.03	0.493695	0.266456	1.85282	0.0639086	0.4856	94.7635	69.4015	70.2481	73.903	50.9565	39.0929	110.39	67.6673	110.299	134.222	107.522	154.181
ASTEI01559	564.184	-0.414854	0.534003	-0.776875	0.437233	0.990148	111.383	31.2502	35.6727	135.92	42.8124	49.103	75.7078	57.3144	44.8797	65.3922	63.7071	58.3321
ASTEI01560	1007.86	0.0471867	0.360873	0.130757	0.895967	0.999984	79.0336	98.6897	62.2312	99.9373	55.5974	71.9843	71.2727	90.2856	77.1889	35.2029	45.1651	50.8302
ASTEI01561	1415.06	-0.320855	0.415175	-0.772819	0.43963	0.990148	109.158	96.5965	67.4187	126.745	104.355	95.1855	98.3153	111.617	78.439	48.5796	81.5984	59.575
ASTEI01562	728.199	-0.26174	0.462613	-0.565786	0.571539	0.995271	97.3908	39.5457	34.8781	106.105	45.4529	49.3294	83.9129	57.063	66.9881	65.6554	49.6502	51.6574
ASTEI01563	561.854	0.126914	0.444423	0.285571	0.775207	0.999984	58.9753	76.4968	48.5671	75.064	56.9965	50.1929	69.4271	80.4378	45.3458	47.7675	103.201	63.6972
ASTEI01564	4657.32	-0.376586	0.419219	-0.898304	0.369023	0.984805	578.25	518.285	487.524	629.204	686.066	619.329	584.94	590.906	842.605	373.98	582.963	852.682
ASTEI01565	865.625	-0.228448	0.285791	-0.799354	0.424085	0.989139	78.1848	49.3626	50.1485	92.7611	46.9552	60.4565	81.8587	19.5228	53.8178	57.2396	37.4254	71.3924
ASTEI01566	520.129	-3.63492	1.00342	-3.62252	0.000291742	0.00920566	0	0.090481	0.064188	1.83586	1.02749	0.618973	160.849	78.5658	96.2706	191.9	218.954	170.754
ASTEI01567	68.2823	0.0836662	1.69999	0.0492156	0.960747	0.999984	0	0	0	0	0	0	2.43528	3.11395	1.83836	18.7539	25.5194	13.3533
ASTEI01568	52.458	-0.521987	0.766665	-0.680854	0.495964	0.995271	2.6389	1.51019	2.03438	4.00806	2.1209	2.16712	2.40559	12.6883	4.14612	3.27196	7.25337	3.41162
ASTEI01569	51.5491	-1.41574	1.44616	-0.978963	0.327598	0.970851	0	0.031635	0	0.648221	0.046559	0.030647	5.12586	8.92851	4.8819	7.25526	12.7459	4.87584
ASTEI01570	2302.86	0.240664	0.344703	0.698179	0.485065	0.995271	61.9387	46.295	56.8872	60.7063	27.1381	48.7293	96.3527	29.3529	64.8112	104.008	74.9167	75.6548
ASTEI01571	1057.58	0.636728	0.393138	1.6196	0.105318	0.644128	31.6056	35.3716	47.7219	29.5408	22.9445	19.5787	26.2676	4.53906	12.8043	24.5684	13.4183	20.6194
ASTEI01572	95.0879	-0.27081	0.338305	-0.800492	0.423426	0.989139	9.74726	8.15411	6.51426	13.3377	8.97279	7.91502	5.74719	3.39947	6.52632	0	2.01086	3.06854
ASTEI01573	1435.65	-1.04236	0.49406	-2.10978	0.0348777	0.349059	125.27	61.1187	60.0947	138	172.452	141.551	108.891	109.735	113.131	23.7199	49.7515	26.4503
ASTEI01574	839.236	0.918748	0.415661	2.21033	0.0270824	0.295165	43.1755	39.9929	50.8204	23.4992	21.0619	23.3347	11.2418	2.14354	9.06486	16.8845	9.28541	12.4925
ASTEI01575	27.1813	-0.917686	0.870378	-1.05435	0.291721	0.952954	0	0.045648	0	0	0.085047	0.125614	0.677148	1.27308	1.80957	2.63568	2.41583	3.60427
ASTEI01576	2047.29	-0.709294	0.289712	-2.44827	0.0143544	0.192337	79.8171	42.4144	42.7598	101.714	66.3665	91.7273	122.552	70.9334	105.828	85.6213	65.4821	86.0815
ASTEI01577	154.744	-0.410568	0.655439	-0.626402	0.531051	0.995271	0	13.1128	16.6128	3.95771	14.5738	22.6716	8.95049	1.51917	10.349	2.94947	3.72212	6.95989
ASTEI01578	1099.06	0.113432	0.420197	0.269949	0.787199	0.999984	62.3553	29.8711	38.5374	54.3682	34.1968	28.8131	40.2352	13.0035	19.3083	43.4476	22.2384	27.1896
ASTEI01579	105.941	-0.0658434	0.9567	-0.0688235	0.94513	0.999984	3.3936	10.8935	19.3229	3.43623	7.48232	23.4872	10.397	0.554838	9.41884	8.05781	1.62175	5.74269
ASTEI01580	69.3451	0.0908604	0.972786	0.0934023	0.925584	0.999984	2.17266	9.98823	18.0255	2.19996	3.9453	21.8613	8.61654	1.01087	8.58297	7.63402	1.71662	5.56263
ASTEI01581	13.5542	0.0557635	1.88998	0.0295049	0.976462	0.999984	0	0	0	0	0	0	0	0.176379	0	0	11.8245	4.99435
ASTEI01582	2.79059	-0.815609	1.6205	-0.503308	0.614748	0.995271	0	0.145158	0.086609	0	0.067768	0.398035	0	0	0.104317	0	0	0.165525
ASTEI01583	31.3215	0.937015	1.57109	0.59641	0.550901	0.995271	0	0	0.01881	0	0	0	2.574	1.46989	1.67239	2.01347	1.27247	3.23854
ASTEI01584	18.6613	-1.14716	0.749509	-1.53055	0.12588	0.707843	0	0.240714	0.083058	0	0.529937	0.252953	1.4885	1.56448	1.36037	0	0.517947	0.36647
ASTEI01585	34.6084	0.0876771	1.13138	0.0774959	0.938229	0.999984	0	0.038743	0.066524	0	0.012193	0.097084	1.06167	0.139962	0.572215	0.075791	0.013019	0.204298
ASTEI01586	54.0024	-0.795416	0.885252	-0.898519	0.368909	0.984805	0	0.149411	0.187175	0	0.147096	0.329823	2.38686	3.75663	1.84226	12.2055	7.82007	17.5434
ASTEI01587	27.3175	0.502514	0.752318	0.667954	0.504163	0.995271	0	0.561257	0.411611	0	0.129343	0.404213	2.04586	0.785157	2.36094	2.97938	1.90881	4.83921
ASTEI01588	1293.25	-0.701529	0.414161	-1.69385	0.0902932	0.591318	162.46	77.4034	59.6321	176.757	150.907	119.782	147.786	180.666	150.148	121.225	134.038	119.704
ASTEI01589	1448.97	-0.0104045	0.506237	-0.0205527	0.983603	0.999984	152.404	132.02	111.944	163.833	99.1611	110.408	228.902	296.971	179.977	103.291	248.03	185.661
ASTEI01590	482.863	0.253713	0.377965	0.67126	0.502055	0.995271	132.193	147.964	103.326	113.178	100.592	87.4889	11.8784	14.8268	14.7969	3.03829	4.60635	3.35556
ASTEI01591	5120.53	-0.433666	0.523017	-0.829162	0.407013	0.989139	460.788	516.405	394.651	540.337	704.847	492.381	415.287	708.193	530.856	248.972	607.401	466.528
ASTEI01592	1010.94	0.13218	0.376084	0.351463	0.725241	0.995271	83.0714	115.774	139.163	95.1254	86.4151	119.318	13.4687	10.6301	30.5634	21.8038	19.8588	26.144
ASTEI01593	1301.86	-0.161278	0.517243	-0.311803	0.75519	0.996971	135.608	241.854	217.995	185.691	193.211	262.321	183.083	199.758	208.684	35.6896	77.5271	68.1608
ASTEI01594	1478.79	1.16646	0.546068	2.13612	0.0326699	0.335782	117.113	147.568	90.5165	69.258	54.6043	31.8698	117.724	166.742	62.3811	134.643	321.52	192.241
ASTEI01595	13.0172	-0.00365951	1.58697	-0.00230597	0.99816	0.999984	0	0	0	0	0	0	2.17049	0.437909	0.558654	0	2.23696	3.21643
ASTEI01596	41.4931	-1.03464	0.948874	-1.09038	0.275544	0.943553	0	0.25624	0.234314	0	0.232306	0.361673	5.43012	3.65129	1.74599	4.82671	13.2509	6.87698
ASTEI01597	16.2773	-3.99038	1.52139	-2.62284	0.0087199	0.137356	0	0	0	0	0.152997	0.017921	1.36625	0.89422	0.662165	2.83791	0.876589	2.70465
ASTEI01598	384.765	1.08802	0.507781	2.1427	0.032137	0.33272	37.3673	18.4129	15.9282	13.8467	10.3708	6.17308	18.9241	19.6828	14.2536	17.8349	31.7431	15.7896
ASTEI01599	270.59	1.11168	0.42588	2.61032	0.00904579	0.141813	2.36691	6.41931	3.27538	1.48882	2.46996	1.67247	32.0395	21.1792	24.9764	27.9094	31.5611	20.8078
ASTEI01600	278.604	1.12386	0.414909	2.70868	0.00675507	0.113056	0	3.05017	3.18463	0	1.36933	0.929894	20.3106	6.77651	12.7358	30.0614	15.0629	20.17
ASTEI01601	718.067	-0.000145282	0.494235	-0.000293953	0.999765	0.999984	43.6656	97.6491	87.6923	44.9269	69.6747	101.738	89.7501	19.0238	71.8972	58.4862	35.1648	55.314
ASTEI01602	890.765	0.946687	0.718036	1.31844	0.187357	0.835633	38.3652	83.6757	103.801	47.7328	35.6536	43.2814	208.517	11.8544	103.051	191.465	28.3113	192.611
ASTEI01603	2655.48	-6.54241	0.363603	-17.9933	2.19963e-72	2.17939e-68	2.38155	2.41318	3.36152	279.082	290.815	223.668	277.024	211.522	459.272	46.5899	40.3088	52.891
ASTEI01604	348.183	-4.90183	1.06867	-4.58684	4.50002e-06	0.000247701	0	0	0	0	1.28096	0.294879	8.67019	7.60581	5.06663	70.1101	66.1684	47.1614
ASTEI01605	683.807	1.03841	0.350536	2.96236	0.00305294	0.060985	148.168	234.746	178.077	116.887	82.2734	80.6031	42.1705	16.7242	26.5584	92.161	43.7172	89.9691
ASTEI01606	146.378	1.11386	0.569181	1.95695	0.0503533	0.428609	2.4573	3.61397	5.20244	0	1.91797	2.47773	5.14465	0.979313	4.36789	23.7613	9.60915	17.9344
ASTEI01607	1410.6	-0.251085	0.390677	-0.642693	0.520423	0.995271	145.375	157.579	114.739	168.098	196.035	113.339	105.026	67.1135	56.1066	75.8595	118.181	72.6386
ASTEI01608	253.101	0.298288	0.310863	0.959547	0.337283	0.975717	42.4887	34.8005	29.1722	25.8767	21.4049	30.9635	19.9227	11.2474	18.67	26.2636	24.9359	25.571
ASTEI01609	168.334	-4.93089	1.4327	-3.44167	0.000578129	0.0163194	0	0	0	0	1.34401	0.305561	11.9891	14.4954	5.46433	56.8787	112.309	59.9019
ASTEI01610	17.9501	-4.33856	1.26088	-3.44089	0.000579808	0.0163203	0	0	0	0	1.53009	0.887343	0	4.21853	3.47148	0	9.46427	8.46946
ASTEI01611	842.464	-0.195262	0.410362	-0.475829	0.634196	0.995271	42.8631	19.4381	19.4184	45.758	24.5449	19.4515	9.13923	8.27247	9.16583	48.5352	41.8847	26.5156
ASTEI01612	33.6264	0.459153	1.28401	0.357594	0.720648	0.995271	0	0.041173	0.071722	0	0.048205	0.064218	1.55781	0.156889	2.40112	19.5797	3.50949	8.65795
ASTEI01613	3615.57	1.00722	0.449469	2.24091	0.0250321	0.280881	683.45	669.194	681.427	453.359	325.393	226.031	5.25276	9.60387	15.7204	8.88436	15.3904	12.3826
ASTEI01614	11.8349	0.192865	0.893063	0.215959	0.82902	0.999984	0	0.332155	0.713541	0	0.321791	0.481571	0	0	0.386434	0	0	0.351567
ASTEI01615	1008.03	-0.23594	0.381686	-0.618152	0.536475	0.995271	1.24989	1.85767	1.15722	1.73092	2.10049	1.28903	0.732454	0.978191	0.975421	94.3167	43.2909	64.8438
ASTEI01616	2976.84	0.0725753	0.490846	0.147858	0.882455	0.999984	359.155	388.234	321.632	362.799	350.225	271.127	340.513	632.796	341.116	136.436	325.699	277.101
ASTEI01617	6207.75	-0.0688776	0.560652	-0.122853	0.902224	0.999984	212.751	473.401	370.504	237.24	366.201	444.55	427.978	306.435	550.996	213.125	282.349	501.038
ASTEI01618	1872.35	-0.0252742	0.316639	-0.0798202	0.93638	0.999984	89.8909	68.9862	89.2286	92.7143	82.2723	65.2562	46.4653	31.8806	34.7162	70.7809	71.4884	52.5236
ASTEI01619	4719.59	-0.013361	0.62321	-0.021439	0.982895	0.999984	849.136	1318.31	1096.65	844.593	1419.25	870.984	268.254	794.217	397.392	116.621	340.996	144.453
ASTEI01620	2701.14	-0.700131	0.81985	-0.853974	0.393119	0.989139	5.78948	11.0588	16.9896	7.51116	14.9371	30.5382	99.8191	3.93882	46.1745	73.08	15.0482	59.6622
ASTEI01621	3509.82	-0.0828822	0.371225	-0.223267	0.823328	0.999984	133.91	234.772	185.622	144.213	158.865	260.951	324.636	156.185	315.504	157.936	128.366	203.933
ASTEI01622	1585.69	0.176747	0.470425	0.375717	0.707127	0.995271	46.6027	68.3276	67.0557	46.5966	37.0443	70.5545	81.2641	13.5811	48.7312	42.0237	16.0783	36.5824
ASTEI01623	3719.07	0.340885	0.513836	0.663413	0.507066	0.995271	85.4869	204.78	196.164	97.9995	88.6128	181.086	215.858	124.029	132.596	89.4749	196.437	157.812
ASTEI01624	1148.03	-0.0191435	0.337591	-0.0567063	0.954779	0.999984	54.3987	77.6159	74.4295	70.8632	43.7996	86.861	74.1353	41.4705	51.1605	36.6338	47.0752	41.5472
ASTEI01625	425.098	-0.140327	0.73296	-0.191452	0.848171	0.999984	86.3341	101.637	101.839	140.914	28.6211	140.84	183.695	11.7642	93.4322	97.2135	31.28	106.996
ASTEI01626	1690.53	-0.338397	0.314931	-1.07451	0.282594	0.948507	136.093	152.156	102.937	176.066	135.757	157.682	166.316	90.0582	102.734	100.748	140.953	118.728
ASTEI01627	1252.6	-0.0214026	0.336879	-0.0635321	0.949343	0.999984	36.4192	50.6613	37.5062	40.282	32.7731	48.3218	129.527	59.9743	67.1359	63.5069	85.018	84.4787
ASTEI01628	447.85	-0.0335998	0.694808	-0.0483584	0.961431	0.999984	4.32334	10.7626	5.34986	5.28149	12.6307	4.334	45.4641	60.5341	20.8735	15.8564	59.89	21.2528
ASTEI01629	1.57502	-1.20462	2.18883	-0.550347	0.582082	NA	0	0	0	0	0	0	0	0	0.49217	0	0.575261	0.726567
ASTEI01630	908.501	-0.355237	0.474848	-0.748106	0.454396	0.995271	73.3783	65.4802	44.6696	82.9682	86.4397	54.467	78.3078	108.145	69.8816	70.8452	120.14	64.109
ASTEI01631	1911.11	-0.140786	0.270464	-0.520535	0.602691	0.995271	262.465	180.292	164.555	302.948	147.791	191.066	91.1571	50.2102	112.291	117.532	65.8034	97.505
ASTEI01632	3453.65	-0.376909	0.310352	-1.21446	0.224574	0.890234	71.9292	40.2447	48.7959	79.9777	46.0893	75.7073	125.677	62.1348	120.659	147.303	87.4885	125.685
ASTEI01633	1386.07	-0.25066	0.339107	-0.739177	0.459799	0.995271	63.5292	35.278	32.1322	66.1189	39.8415	44.2376	78.3384	66.6864	69.8404	89.0854	49.3132	68.2265
ASTEI01634	0.373222	-0.769458	4.23721	-0.181595	0.8559	NA	0	0	0	0	0	0.020747	0	0	0.043374	0	0	0.053209
ASTEI01635	230.881	1.07219	0.539841	1.98612	0.0470195	0.412639	247.492	104.331	148.397	79.3012	90.6187	45.2566	0	4.94758	11.0344	0	12.4064	9.44838
ASTEI01636	1056.2	1.43627	0.736047	1.95133	0.0510173	0.430514	47.3044	74.6607	166.921	17.2004	35.8973	49.4225	7.14233	0.998372	11.3508	3.37324	2.80367	9.85275
ASTEI01637	7.74808	-0.35762	1.54947	-0.230802	0.817468	0.999984	0.912926	0	0.063432	0	0.023666	0.113446	0	0.062985	0.161666	2.45153	3.77588	1.98022
ASTEI01638	1329.9	-0.132909	0.47251	-0.281283	0.778493	0.999984	23.0339	30.012	35.0255	20.1562	27.9187	45.0125	49.9876	11.6639	44.6298	59.8129	25.0966	37.9205
ASTEI01639	165.717	-0.896847	0.530114	-1.6918	0.090684	0.592676	0.596261	1.17609	0.967031	0	2.65158	1.59734	5.18735	3.42008	6.05733	14.4933	14.7188	8.50042
ASTEI01640	1481.32	0.158557	0.340015	0.466325	0.640983	0.995271	167.267	113.032	93.5325	154.968	101.904	68.9996	48.2327	28.9797	30.9702	40.752	33.7841	38.7165
ASTEI01641	1206.91	0.32856	0.548804	0.598685	0.549383	0.995271	10.0491	12.983	18.9853	9.123	10.7854	11.9453	50.0396	6.94597	51.747	50.2215	15.6699	35.1237
ASTEI01642	1870.42	-0.596342	0.338744	-1.76045	0.0783315	0.544293	142.673	60.6641	67.9261	163.699	110.892	108.754	119.869	104.718	144.568	144.472	95.1224	116.07
ASTEI01643	503.687	0.00952819	0.411199	0.0231717	0.981513	0.999984	93.2946	107.53	63.2134	95.8562	91.2497	61.48	62.6256	62.7318	45.4	42.2866	47.4062	42.6951
ASTEI01644	2085.28	-0.279081	0.399157	-0.699175	0.484443	0.995271	105.844	109.533	71.4552	140.408	107.916	91.2636	97.4851	131.584	98.6174	63.2875	85.3057	67.0034
ASTEI01645	4251.41	-0.273142	0.478327	-0.571037	0.567975	0.995271	57.0587	41.0568	63.7585	65.1769	34.9131	84.745	120.379	22.9766	134.974	148.947	42.7831	119.593
ASTEI01646	2235.43	0.0763522	0.556894	0.137104	0.890949	0.999984	51.2143	56.204	62.5161	50.3443	39.6161	65.03	39.1721	7.25425	43.2521	78.3997	15.4588	50.3517
ASTEI01647	1328.15	-0.195235	0.356405	-0.547789	0.583836	0.995271	72.1732	51.0906	59.6228	77.1341	43.3895	78.0179	97.2477	24.5635	83.5046	88.812	40.3742	71.1471
ASTEI01648	290.857	0.847222	0.652657	1.29811	0.194249	0.848222	9.64129	29.4349	37.3517	4.66473	15.2479	17.867	32.8885	2.08321	19.049	24.1636	7.26568	20.7816
ASTEI01649	2193.1	-0.16474	0.470433	-0.350188	0.726197	0.995271	182.425	248.051	179.615	217.262	217.608	207.789	325.225	462.037	338.848	228.49	466.483	376.483
ASTEI01650	350.534	-0.379324	0.333615	-1.13701	0.255533	0.926155	48.7317	30.5795	26.5363	56.3258	29.6905	44.6611	47.5066	20.7022	29.8216	31.6299	18.1299	17.8069
ASTEI01651	120.078	0.365543	0.456049	0.801542	0.422818	0.989139	11.6733	7.48174	5.67304	7.45311	6.38177	4.57319	10.7235	11.342	9.12088	3.39958	11.0463	7.22215
ASTEI01652	1653.64	0.20372	0.295883	0.688515	0.491128	0.995271	32.1497	21.3018	28.4378	21.9449	22.0871	23.002	18.0047	7.14711	19.049	78.9339	37.8619	50.5557
ASTEI01653	379.8	0.430839	0.647258	0.665638	0.505643	0.995271	7.19034	13.0836	18.337	10.4782	7.065	10.7434	3.7179	0.537605	3.21035	7.79512	1.05446	5.36119
ASTEI01654	34.6579	0.611134	0.857302	0.712857	0.475934	0.995271	0	0.203574	0.176061	0	0.145109	0.144325	0.4836	0.038631	0.4745	7.1214	1.5568	4.41097
ASTEI01655	12.5589	-4.20901	1.48613	-2.8322	0.00462291	0.0854611	0	0	0	0	0.324965	0.092783	1.49944	2.37753	1.21889	0.427311	0.821942	0.469821
ASTEI01656	9.52049	-4.10704	1.3928	-2.94876	0.00319052	0.06335	0	0	0	0	0.01421	0.09261	0	0.476349	0.601458	0	0.232267	0.286941
ASTEI01657	1653.32	-0.337086	0.624347	-0.539902	0.589264	0.995271	61.0369	78.1953	89.7264	69.7751	63.5141	142.93	146.576	17.057	147.382	117.924	29.306	104.921
ASTEI01658	0.170341	1.12189	4.32818	0.259207	0.795476	NA	0	0	0	0	0	0	0	0	0	0	0	0.015424
ASTEI01659	0.648718	-0.0414921	3.58797	-0.0115642	0.990773	NA	0	0	0	0	0	0	0	0	0	0.22145	0.057058	0.02262
ASTEI01660	0.506048	-0.0540114	4.3784	-0.0123359	0.990158	NA	0	0	0	0	0	0	0	0	0	0	0	0
ASTEI01661	1.70976	-0.0291903	3.12413	-0.0093435	0.992545	NA	0	0	0	0	0	0	0	0	0	0	0.615316	0.416999
ASTEI01662	8.08594	0.0438848	1.98616	0.0220953	0.982372	0.999984	0	0	0	0	0	0	0	0	0	3.32122	3.08494	2.27726
ASTEI01663	72.2072	-1.19502	1.78684	-0.668791	0.503629	0.995271	0	0	0	0	0	0.007008	0.56563	0	0.313211	11.9329	1.27062	4.03525
ASTEI01664	1100.5	0.480524	0.741215	0.648291	0.516796	0.995271	133.981	118.753	144.543	115.73	73.4724	89.5086	163.778	7.72303	138.129	105.179	10.6476	86.2282
ASTEI01665	391.381	-0.213784	0.55014	-0.3886	0.697572	0.995271	68.9417	22.0566	23.3166	57.9787	39.2435	22.3935	11.9125	18.9726	11.8642	31.0313	37.6204	22.5955
ASTEI01666	0.475458	-0.764327	3.88118	-0.196931	0.843881	NA	0	0	0	0	0	0	0	0	0.044288	0	0	0.069163
ASTEI01667	5.93755	-1.80806	1.58265	-1.14243	0.253277	0.923534	0	0	0	0	0	0	0	0.033878	0.05858	0.089395	0.127266	0.125318
ASTEI01668	602.114	-0.0979717	0.421579	-0.232393	0.816233	0.999984	153.7	88.7131	57.5728	144.846	87.8314	67.0519	105.754	84.5566	74.3942	43.4481	46.8825	48.0194
ASTEI01669	1015.68	-0.0143087	0.343488	-0.041657	0.966772	0.999984	169.495	106.324	119.859	174.006	92.0121	122.157	72.7298	21.348	65.2782	78.6892	29.8898	43.5633
ASTEI01670	18.3702	-0.590235	1.00951	-0.584674	0.558767	0.995271	1.63578	3.43159	1.8464	7.13029	3.33141	1.0258	0	2.48522	0.763475	0	0.859127	0.2847
ASTEI01671	2143.69	0.321256	0.411652	0.780408	0.435151	0.989616	193.203	77.2446	103.352	146.246	61.6134	79.2729	109.828	40.6715	85.7891	118.674	53.2968	81.1191
ASTEI01672	80.0006	-1.68772	1.58378	-1.06563	0.286592	0.94966	0	0	0	0	0	0.015192	0	0.364469	0.063374	19.9214	17.4946	8.02851
ASTEI01673	1.29	1.68454	2.56451	0.656867	0.511266	NA	0	0	0.186012	0	0	0	0	0	0.050352	0.888055	0.798224	0.245635
ASTEI01674	3.33823	1.61613	2.50095	0.646207	0.518145	0.995271	0	0	0	0	0	0	0	0	0	0	1.81167	0.283289
ASTEI01675	280.012	0.476026	0.466463	1.0205	0.307491	0.962302	102.747	89.8312	91.8739	79.987	64.8211	63.6412	0	8.75204	16.2002	112.445	31.4852	98.666
ASTEI01676	476.19	-0.472598	0.866917	-0.545148	0.585652	0.995271	72.3836	49.0321	23.6385	110.081	74.075	34.814	115.688	145.737	49.1366	100.311	120.735	46.52
ASTEI01677	27.7828	0.187279	0.609757	0.307136	0.75874	0.99775	1.48942	0.936744	1.00921	1.04802	0.86324	1.03782	1.83882	2.62102	2.02694	1.04227	1.92686	1.28317
ASTEI01678	1029.66	0.382257	0.357858	1.06818	0.285439	0.94966	46.2119	34.2829	51.2411	41.319	29.7025	27.9741	22.9847	6.63114	12.1122	29.7911	16.3804	18.4802
ASTEI01679	1055.13	-0.560801	0.642471	-0.872882	0.382727	0.988288	0	0.355139	0.307044	0	0.313515	0.46992	47.0531	34.0497	23.0413	179.133	161.31	196.105
ASTEI01680	37.6204	0.809235	0.75349	1.07398	0.28283	0.948923	1.04863	0.740567	1.10056	0	0.479849	0.6872	1.15301	0.122504	0.627791	5.6295	1.03574	2.8791
ASTEI01681	19.5275	0.975171	1.09143	0.89348	0.3716	0.985496	2.07699	0.628395	0.943638	0	0.110048	0.657847	3.84026	0.445223	1.15283	8.21405	0.438395	2.84356
ASTEI01682	3142.91	-0.251682	0.209017	-1.20412	0.228543	0.893295	171.65	148.588	147.306	209.356	135.35	189.118	208.224	139.26	185.901	128.563	118.126	135.487
ASTEI01683	661.078	0.0239968	0.309243	0.0775984	0.938148	0.999984	18.3883	26.3946	26.9008	22.3166	19.9696	27.0091	8.53271	4.62087	9.61969	21.1676	13.4186	13.8606
ASTEI01684	771.053	-0.138526	0.539577	-0.256731	0.797386	0.999984	92.7671	92.6196	65.4456	88.5418	97.443	73.5639	123.779	177.967	91.9311	62.4331	126.661	77.0635
ASTEI01685	595.271	1.20889	0.288307	4.19305	2.75226e-05	0.00128629	50.1602	44.2594	46.703	24.7604	17.575	17.2786	31.8859	9.25092	26.5673	30.5503	20.3182	22.6744
ASTEI01686	3491.35	0.161775	0.807573	0.200322	0.841229	0.999984	13.1721	42.0582	60.8169	12.9211	31.4004	55.5174	71.097	4.93684	41.2658	68.964	12.5498	42.8176
ASTEI01687	1104.9	-0.31364	0.39894	-0.786184	0.43176	0.989139	107.819	51.5785	57.5754	120.428	75.7487	63.3913	49.087	40.1868	37.515	55.5479	67.3241	46.6046
ASTEI01688	3677.91	-0.346925	0.799651	-0.433846	0.6644	0.995271	522.89	636.669	455.476	553.263	939.621	468.935	377.083	1973.13	594.537	213.126	1606.31	600.88
ASTEI01689	5301.56	-0.976067	0.549282	-1.77699	0.0755707	0.533837	392.949	420.155	366.199	632.989	863.889	705.094	116.966	285.459	550.769	53.3102	135.511	83.8434
ASTEI01690	433.107	-0.113324	0.590076	-0.19205	0.847703	0.999984	24.6422	27.9697	15.7538	21.1303	22.7474	22.9606	49.3523	77.4794	28.6949	35.463	97.0007	44.4233
ASTEI01691	197.904	0.736593	0.476918	1.54449	0.12247	0.698981	9.96581	21.9351	29.8456	6.25188	12.1364	13.1854	15.2439	2.98249	11.1428	14.8251	8.30125	13.1204
ASTEI01692	0.209255	-1.82988	4.31987	-0.423597	0.67186	NA	0	0	0	0	0	0	0	0	0.1275	0	0	0
ASTEI01693	0.60714	-0.463473	2.71658	-0.170609	0.864531	NA	0	0	0	0	0	0.02821	0	0	0.014658	0	0	0.018109
ASTEI01694	1.04752	0.881972	1.94434	0.453611	0.650109	NA	0	0.014855	0.095134	0	0	0.027098	0	0	0	0	0	0
ASTEI01695	0.383721	-0.769916	4.27326	-0.180171	0.857019	NA	0	0	0	0	0	0	0	0	0	0	0	0.125232
ASTEI01697	90.9047	0.960615	1.64923	0.582463	0.560255	0.995271	0	0	0	0	0	0	4.58937	1.30128	0.70256	24.6086	5.0921	12.8145
ASTEI01698	1.96129	0.0121938	2.31712	0.00526247	0.995801	NA	0	0	0	0	0	0	0	0	0	0	0.432134	0.421461
ASTEI01699	0.510234	-0.0540225	4.3784	-0.0123384	0.990156	NA	0	0	0	0	0	0	0	0	0	0	0.12009	0.070723
ASTEI01700	110.781	-1.74058	2.42847	-0.716739	0.473535	0.995271	0	0	0	0	0	0	0	0	0	13.0702	53.5095	7.19559
ASTEI01701	226.139	-0.739059	0.57569	-1.28378	0.199219	0.857231	2.68953	8.42498	10.2277	7.4674	15.1942	14.2481	0	2.91826	6.54255	55.8657	15.9981	29.6051
ASTEI01702	14.0146	-1.01203	1.1059	-0.91512	0.360129	0.983519	0	0	0.051231	0	0	0.087378	0	0.089634	0.140716	1.08926	0.607001	1.06482
ASTEI01703	298.723	0.94759	0.360711	2.62701	0.00861394	0.136993	30.2657	20.7968	23.1235	20.0446	11.1041	10.7116	39.8506	21.2224	58.9258	92.9265	63.5577	77.9456
ASTEI01704	453.916	0.903859	0.456135	1.98156	0.0475285	0.415267	58.8582	34.6295	44.7351	36.3213	16.2092	20.3841	15.6411	2.54613	7.59776	15.8866	9.32593	9.75723
ASTEI01705	3.18496	0.142091	1.78837	0.0794525	0.936673	0.999984	0	0	0	0	0	0.012805	0	0	0	0.599924	0.512679	0.267404
ASTEI01707	0.536428	-0.0540136	4.3784	-0.0123364	0.990157	NA	0	0	0	0	0	0	0	0	0.01887	0	0	0
ASTEI01708	2.30501	-0.792014	1.59813	-0.495587	0.620186	NA	0	0.343475	0	0	0	0.686964	0	0	0.450527	2.00837	0	0.555296
ASTEI01709	5.07245	-1.16192	1.00241	-1.15913	0.246404	0.912406	0	0.847904	0.362067	0	1.0324	1.13734	0	0.573169	0.972075	0	0.572214	1.33492
ASTEI01710	182.017	0.567605	0.788687	0.719684	0.471719	0.995271	0	0.149667	0.426408	0	0.168377	0.143797	13.9249	4.68473	6.94682	45.2199	9.67752	35.0234
ASTEI01711	1447.15	0.627949	0.276716	2.26929	0.0232505	0.26743	86.3965	90.2914	67.7628	69.3822	41.909	43.4204	88.7664	54.9407	55.305	60.1444	51.5744	59.5346
ASTEI01712	1029.33	0.0312212	0.36771	0.0849072	0.932335	0.999984	148.204	126.884	80.8747	164.069	80.9704	95.8185	92.6732	101.498	70.4663	61.9793	62.9351	76.4923
ASTEI01713	8837.41	-0.540659	0.908373	-0.595195	0.551713	0.995271	860.328	798.8	634.759	911.382	1567.31	686.768	560.323	4181.4	952.387	347.53	4294.89	1238.06
ASTEI01714	3.57604	1.54381	1.56917	0.983838	0.325195	0.970225	0	0	1.19219	0	0.108996	0.220726	0	0	0.098425	0	0.682949	0.623204
ASTEI01715	11.0874	-0.529644	0.842398	-0.628733	0.529524	0.995271	0	1.20975	0.779378	0	0.886636	1.20923	0	0.950538	2.17409	0	0.545247	0.788976
ASTEI01716	76.3822	-3.63138	1.4002	-2.59347	0.00950124	0.1461	0	0	0	0	0.12291	0.032338	1.48286	3.89539	1.67961	6.16191	12.1703	6.35637
ASTEI01717	2.40173	-0.976147	1.972	-0.495004	0.620598	0.995271	0	0	0	0	0	0	0	0.500105	0.202635	0	0.064715	0.051772
ASTEI01718	402.141	0.708261	0.352776	2.00768	0.0446776	0.404261	61.6927	42.0108	36.7628	38.822	30.1003	15.8082	9.85063	9.0841	8.04399	30.0035	17.997	19.8749
ASTEI01719	1007.58	-0.293642	0.373204	-0.786814	0.431391	0.989139	20.2484	10.2396	15.6715	16.6751	14.0783	22.3218	26.3308	8.06222	20.3927	18.6597	8.59673	13.1652
ASTEI017191	257.418	-0.280269	0.402231	-0.696784	0.485938	0.995271	19.0605	21.8519	16.5368	24.0085	18.5991	24.8422	23.8343	5.66379	17.6262	22.3611	7.33275	14.7179
ASTEI017192	780.221	-0.330217	0.225087	-1.46706	0.142359	0.747757	89.3265	71.6846	76.3593	107.583	84.3623	91.8316	48.1601	30.9424	45.083	68.7968	64.1254	53.6632
ASTEI01720	2099.85	0.235311	0.305396	0.77051	0.440998	0.990372	118.421	111.989	90.6147	99.2728	94.5815	68.9591	78.2423	70.3135	76.9375	86.4378	109.091	87.9549
ASTEI01722	176.572	0.260111	0.61336	0.424075	0.671511	0.995271	51.0071	23.2087	12.4493	33.2842	23.2624	11.5208	22.504	43.4993	18.9778	19.4671	36.3622	20.734
ASTEI01723	1404.78	0.663246	0.338466	1.95956	0.0500469	0.42747	69.2269	90.1428	81.574	60.2221	41.4514	42.9401	80.8248	15.8567	52.1792	116.095	79.8157	107.793
ASTEI01724	166.523	0.0523638	0.463791	0.112904	0.910107	0.999984	12.2221	3.89438	5.52492	11.7203	4.14787	4.34807	4.67369	4.12975	4.05884	15.275	12.326	10.1006
ASTEI01725	3170.08	0.0383347	0.670603	0.0571645	0.954414	0.999984	6.06921	14.173	23.2346	8.12607	11.5773	21.2497	38.5203	3.88368	20.9694	43.6921	12.1327	28.6475
ASTEI01727	113.405	1.74695	0.585039	2.98604	0.00282616	0.0577353	55.7268	64.1222	24.5476	0	9.00239	5.00534	0	0.877474	0.327005	0	0.466926	0.318348
ASTEI01728	579.806	2.10552	0.381997	5.51187	3.55039e-08	2.90722e-06	86.929	109.157	104.851	27.8393	19.2428	22.2673	0.769456	0.476905	2.37418	0	0.733694	1.23405
ASTEI01729	1020.22	-0.248233	0.366043	-0.678152	0.497675	0.995271	101.279	137.746	96.9802	125.496	107.055	146.229	42.2672	38.9614	36.1108	27.7976	38.759	29.8598
ASTEI01730	3030.3	-0.28767	0.463407	-0.620772	0.53475	0.995271	337.438	199.94	203.975	350.085	249.492	232.484	257.221	299.318	249.243	231.813	336.423	263.652
ASTEI01731	3258.56	-0.460688	0.338747	-1.35998	0.173837	0.813669	172.89	172.405	157.839	211.11	192.135	248.61	268.602	270.239	379.322	255.647	255.495	318.243
ASTEI01732	1354.63	-0.371724	0.330063	-1.12622	0.260072	0.929367	125.918	98.7615	87.6816	155.727	120.339	112.443	109.351	124.049	163.509	68.2397	64.5038	55.115
ASTEI01733	285.466	0.260822	0.487355	0.535179	0.592526	0.995271	30.3757	44.8759	49.7185	32.7295	28.6941	36.9361	16.3884	3.80999	15.342	23.3782	6.84753	19.3535
ASTEI01734	539.479	0.432852	0.587084	0.737291	0.460945	0.995271	7.04259	17.543	16.6589	7.64332	9.9441	12.8501	62.7523	5.6819	31.2278	111.208	31.4189	89.6941
ASTEI01735	167.36	0.326899	0.323521	1.01044	0.312284	0.963195	14.3193	21.2567	14.938	15.1686	14.7976	10.3015	16.4529	7.5345	10.8106	10.3573	13.2015	12.0922
ASTEI01736	306.121	0.633628	0.501026	1.26466	0.205993	0.866241	39.8868	44.9513	24.7033	27.9286	19.8553	20.1886	16.4727	29.2559	14.6301	13.4081	27.9549	15.3916
ASTEI01737	813.669	0.707487	0.429062	1.64891	0.0991651	0.62273	11.2383	8.94636	15.5777	7.01792	7.88326	6.90588	121.362	35.7198	102.094	122.108	52.9357	71.6023
ASTEI01738	761.778	-0.338959	0.266461	-1.27208	0.203346	0.863589	40.7781	35.665	41.6777	55.1373	39.2107	51.1868	38.1823	29.0465	37.7941	89.1112	62.7074	59.4266
ASTEI01739	1033.37	1.65412	0.319988	5.16934	2.34927e-07	1.6392e-05	81.6889	98.9541	93.0537	33.3784	27.308	22.4638	48.9355	26.4438	25.1421	67.3481	52.1656	43.5187
ASTEI01740	28.1693	-0.63387	0.79807	-0.794253	0.427048	0.989139	0	2.19066	5.12088	0	4.62888	7.1111	5.63828	11.1145	4.47417	0	3.35377	3.15937
ASTEI01741	1028.03	-0.369991	0.342542	-1.08013	0.280082	0.947623	146.379	82.7449	66.5314	157.517	98.2393	96.8321	43.9583	38.2374	67.4958	58.4168	34.93	37.3355
ASTEI01742	444.178	-0.470929	0.52344	-0.899682	0.36829	0.984805	82.1539	91.4751	66.398	111.48	105.875	99.8195	71.8065	115.152	92.4447	89.2999	201.264	111.762
ASTEI01743	431.03	0.114794	0.331969	0.345796	0.729496	0.995271	82.4787	82.4005	68.0091	84.9247	65.8342	57.9016	10.1636	11.5938	13.414	20.9484	28.1183	19.2897
ASTEI01744	1687.65	-0.109349	0.333794	-0.327593	0.743219	0.995271	66.0173	32.3223	35.7449	67.4814	39.5207	32.5278	52.8707	26.1516	29.7178	46.7606	33.597	30.2005
ASTEI01745	366.69	-0.163709	0.42173	-0.388183	0.69788	0.995271	22.3735	40.535	35.7661	35.963	42.2366	34.3398	40.7363	24.0973	25.1357	12.0792	25.2808	19.5646
ASTEI01746	7.07045	0.685176	0.783682	0.874303	0.381953	0.987809	0	1.35624	2.01193	0	0.737943	0.982817	0	0	0.32326	0	0.099662	0.080335
ASTEI01747	206.374	-2.2238	1.3914	-1.59825	0.109986	0.662057	0	0	0	0	0	0.132417	0	0	0.104233	196.266	79.044	110.655
ASTEI01748	13.3407	-0.24383	0.815177	-0.299113	0.764854	0.99835	2.40066	0.631517	2.19439	0	1.28585	2.75403	0	0.416158	1.56057	0	0	0.219424
ASTEI01749	12.3592	0.362213	0.785788	0.460955	0.644831	0.995271	0.841784	0.830918	1.92237	1.27854	0.687086	1.1669	0	0	0.147903	0	0	0.108614
ASTEI01750	1195.72	-9.32372e-05	0.287918	-0.000323833	0.999742	0.999984	122.721	157.223	150.831	140.42	108.701	166.44	34.3192	22.3259	35.4004	42.7104	40.2424	34.7649
ASTEI01751	470.233	0.683904	0.273813	2.4977	0.0125001	0.175676	35.8416	31.2881	25.3566	24.7256	16.8971	15.0544	17.6213	8.21068	10.3036	15.5034	13.9789	14.7439
ASTEI01752	12.3135	0.0621583	1.84249	0.033736	0.973088	0.999984	0	0	0	0	0	0	0	0	0.626489	6.89737	2.43139	1.94403
ASTEI01753	0.0493867	-0.0540604	4.3784	-0.0123471	0.990149	NA	0	0	0	0	0	0	0	0	0	0	0	0.060147
ASTEI01754	321.962	-5.80069	0.695156	-8.34444	7.15494e-17	1.86556e-14	0	0.106832	0.167251	11.1649	13.3419	5.54321	33.7263	17.1166	38.7492	54.6756	29.7795	34.5802
ASTEI01755	1767.43	-0.202295	0.382417	-0.52899	0.596812	0.995271	34.3069	44.2735	58.3867	39.0125	40.8519	71.3119	45.4374	17.2384	35.2722	36.9596	21.1397	25.066
ASTEI01756	25.6797	-0.195498	0.944007	-0.207094	0.835936	0.999984	0	0.31382	1.30542	0	0.331612	1.40192	0.813358	0.387287	0.53378	0.989934	2.3146	2.81286
ASTEI01757	1.4572	-0.887261	1.83015	-0.484803	0.627816	NA	0	0.021863	0	0	0	0.089627	0	0.044068	0.016605	0	0.047876	0.155784
ASTEI01758	0.152613	-0.0540428	4.3784	-0.012343	0.990152	NA	0	0	0	0	0	0	0	0	0.10419	0	0	0
ASTEI01759	117.834	0.0421208	0.680133	0.0619303	0.950618	0.999984	0.935995	0.531677	0.761553	0	0.416532	0.738124	12.9834	5.57869	7.71185	61.1455	23.9342	24.6571
ASTEI01760	890.662	0.374959	0.505821	0.741289	0.458518	0.995271	96.9768	41.8929	50.5245	69.8828	31.0369	29.4568	55.3745	7.4788	27.8823	44.2298	19.4911	30.5994
ASTEI01761	767.898	-0.0530045	0.242489	-0.218585	0.826973	0.999984	37.5513	52.7122	48.1137	40.2164	40.1019	49.5511	28.2274	10.2419	23.2553	50.2837	24.7023	32.8051
ASTEI01762	2946.87	-0.411282	0.247268	-1.6633	0.0962516	0.614943	67.8501	60.7381	64.9232	82.6306	65.6858	97.0481	59.6256	30.7331	52.2345	100.873	58.1697	61.1293
ASTEI01763	863.54	0.0671563	0.352105	0.190728	0.848738	0.999984	212.476	220.831	196.051	196.306	145.274	238.225	136.423	41.7045	140.219	106.677	76.1377	115.579
ASTEI01764	1168.8	-0.355883	0.559944	-0.635568	0.525058	0.995271	252.083	150.237	122.364	309.746	171.663	159.436	47.6976	125.839	98.963	80.8258	123.847	63.229
ASTEI01765	686.063	-0.575358	0.562312	-1.0232	0.306213	0.962302	239.829	156.785	101.829	275.931	269.586	143.323	53.9077	104.801	62.3919	87.7404	140.502	64.0441
ASTEI01766	5651.99	-0.685371	0.581338	-1.17895	0.238416	0.905069	475.42	535.807	374.68	529.292	1040.09	510.673	466.607	885.28	742.574	314.054	854.751	643.782
ASTEI01767	369.376	-0.317908	0.68293	-0.465507	0.641569	0.995271	56.9134	30.2001	37.7107	93.1333	18.2654	48.5615	106.828	14.0275	71.7397	47.8044	8.49329	32.1642
ASTEI01768	230.903	-0.290672	0.631807	-0.460065	0.64547	0.995271	103.451	23.4093	16.9411	97.6136	51.4165	19.0937	69.0103	66.7038	31.2046	48.4118	27.9786	10.9098
ASTEI01769	416.436	0.66055	0.562252	1.17483	0.240063	0.907841	8.37592	8.05929	10.804	5.4717	4.88244	5.89598	19.1329	1.79111	14.2935	15.322	4.79556	11.8689
ASTEI01770	11.5553	-2.06518	1.15277	-1.7915	0.0732136	0.523755	0	0	0	0	0.201678	0.286527	0	1.37835	4.23267	2.43212	2.2942	3.77981
ASTEI01771	56.6078	-0.161032	0.949242	-0.169643	0.865291	0.999984	0	0.625525	0.189835	0	0.572186	0.280353	0	16.1935	4.75957	4.36042	14.9863	15.7359
ASTEI01772	2796.61	-0.359873	0.344216	-1.04549	0.295799	0.955911	139.302	160.232	128.563	158.491	153.913	221.233	252.347	140.395	306.747	171.321	136.8	251.853
ASTEI01773	2688.82	-0.489503	0.667534	-0.733301	0.463375	0.995271	49.5655	88.6446	124.141	61.7371	73.5121	217.059	215.784	24.7003	199.797	146.781	55.1267	167.982
ASTEI01774	93.695	-0.0259065	0.689944	-0.0375487	0.970048	0.999984	2.17249	0.862253	1.57102	0	2.52788	1.46993	13.9444	12.7695	13.0907	9.76575	15.5299	15.5337
ASTEI01775	13.7194	-1.15722	1.21386	-0.953336	0.34042	0.97708	0	0.437508	0	0	2.85667	0.661115	0	12.5454	2.92795	3.69243	8.39745	3.11983
ASTEI01776	629.647	-0.497164	0.402819	-1.23421	0.217124	0.881305	20.5977	15.5654	19.5568	24.717	23.5084	26.7265	3.07347	4.00913	9.04956	8.18066	7.32758	8.21207
ASTEI01777	3549.87	-0.311724	0.417185	-0.747207	0.454939	0.995271	426.699	283.919	275.75	459.022	345.525	361.369	70.7168	116.754	159.84	44.7543	63.8808	45.1527
ASTEI01778	826.364	0.204152	0.536931	0.380221	0.703781	0.995271	56.4095	59.4301	82.3004	48.7071	43.6628	71.2609	25.512	4.67146	26.7324	39.8929	10.0843	22.0458
ASTEI01779	629.112	0.0561393	0.912705	0.0615087	0.950954	0.999984	9.25843	31.7427	53.9485	10.783	9.01309	66.3952	44.1054	6.29148	69.8576	112.53	12.1447	70.126
ASTEI01780	85.2555	0.231375	0.95322	0.24273	0.808215	0.999984	8.13648	16.0129	17.5916	7.00074	4.38607	19.6117	43.8261	2.25978	16.2858	82.5708	4.69397	16.368
ASTEI01781	6531.84	-0.267145	0.701808	-0.380653	0.703461	0.995271	22.6968	51.6291	78.8505	34.1244	43.6466	104.211	116.017	12.2385	120.883	146.821	46.2216	123.49
ASTEI01782	18.6105	-1.11284	0.762414	-1.45963	0.144392	0.754157	0	0.188957	0.240809	0	0.337963	0.338688	0	0.371319	0.254434	0	0.950841	0.845258
ASTEI01783	133.305	-0.206404	0.49739	-0.414975	0.67816	0.995271	11.4268	6.3763	15.7896	8.90153	8.06941	17.9131	3.63477	5.60438	10.5317	0.793507	2.42047	3.2996
ASTEI01784	348.465	-0.370436	0.80822	-0.458336	0.646711	0.995271	0	0.167985	0.234616	0	0.161152	0.262875	29.5494	5.68776	18.7563	93.009	30.2853	50.948
ASTEI01785	35.6514	-0.672756	1.67213	-0.402335	0.687437	0.995271	0	0	0	0	0	0.061563	0	1.53757	0.721246	28.0742	27.0702	10.0572
ASTEI01786	96.6519	2.54995	1.35609	1.88036	0.0600588	0.472647	0	0.057324	0.102481	0	0	0	1.26463	0.512303	0.836715	37.4684	15.5955	16.1719
ASTEI01787	2.68179	0.74264	1.7799	0.417238	0.676505	0.995271	0.627772	0	0.024094	0	0.045658	0.0227	0.460179	0.3818	0.236391	0	0.506755	0.086917
ASTEI01788	2127.63	0.467769	0.550856	0.849169	0.395787	0.989139	29.1221	43.1759	54.189	25.7149	30.7294	32.3632	48.5106	7.03075	39.1767	67.6567	19.0639	42.5007
ASTEI01789	992.286	0.781453	0.459775	1.69964	0.089198	0.586446	169.089	275.563	321.383	154.425	146.266	147.379	68.8045	14.9547	48.1834	66.9101	28.0287	51.2112
ASTEI01790	0.950505	-0.338178	2.92596	-0.115578	0.907987	NA	0	0	0	0	0	0.012443	0	0	0.013037	0	0	0.039815
ASTEI01791	211.943	1.32411	1.31133	1.00975	0.312615	0.963195	0	0.109038	0.077936	0	0	0	10.4203	1.2613	7.61601	101.86	4.11863	46.8569
ASTEI01792	9.60598	-2.25879	1.8782	-1.20264	0.229117	0.893295	0	0	0	0	0.046104	0.002583	0.417022	0	0.301057	5.10684	0.594945	2.11083
ASTEI01793	222.783	0.353648	1.40752	0.251256	0.801616	0.999984	0	0	0.086393	0	0	0.126841	26.9926	1.17494	8.62196	111.345	8.12005	56.3273
ASTEI01794	500.138	-0.000821184	0.457111	-0.00179647	0.998567	0.999984	92.0524	76.2203	54.7943	94.6798	72.1573	46.8846	21.8898	29.0487	20.2816	15.4994	24.4529	17.0946
ASTEI01795	728.841	-0.446182	0.434387	-1.02715	0.304349	0.961573	73.594	29.4511	30.2165	94.5911	35.0634	46.0765	61.3805	44.1311	58.0102	58.574	36.6261	40.9595
ASTEI01796	2392.49	1.0088	0.272665	3.69977	0.000215796	0.00705647	274.302	374.905	305.378	153.768	160.214	143.203	135.995	59.4568	146.866	111.027	69.5365	120.186
ASTEI01797	469.558	-0.398983	0.814962	-0.489573	0.624436	0.995271	22.1119	20.4304	30.9462	18.4427	14.7881	63.423	80.4696	4.83817	66.3858	64.7571	10.5466	49.8224
ASTEI01798	102.618	0.267845	0.489224	0.547489	0.584043	0.995271	0	15.0423	5.55593	0	8.76935	9.84586	28.5551	13.2992	31.6678	23.3712	19.2278	31.2715
ASTEI017980	1.77014	-2.72852	2.33861	-1.16673	0.243321	NA	0	0	0	0	0.283971	0.244332	0	0.629678	0.579185	2.97551	0	0.132655
ASTEI017981	0.288088	-0.0540308	4.3784	-0.0123403	0.990154	NA	0	0	0	0	0	0	0	0	0.083166	0	0.334276	0
ASTEI01799	1469.77	-0.916154	0.472162	-1.94034	0.0523387	0.437244	84.3622	32.961	30.9109	97.9591	105.538	66.4272	87.7101	84.1448	73.7401	70.9607	78.2751	54.5074
ASTEI01800	269.373	-0.221371	0.344487	-0.64261	0.520477	0.995271	13.9342	18.9813	17.5752	15.1268	18.1665	22.4007	17.158	12.3037	13.4825	19.9065	15.7312	13.2148
ASTEI01801	16.4927	1.62472	0.577973	2.81106	0.0049378	0.0896084	0	0	0	0	0	0	0	0	0.565345	0	0	0
ASTEI01802	583.916	2.03209	0.4695	4.3282	1.50335e-05	0.000752283	278.514	252.559	168.047	89.854	47.2315	34.7849	0	2.92035	2.70713	0	2.15184	1.04144
ASTEI01803	1130.56	-0.180467	0.374993	-0.481255	0.630335	0.995271	98.8625	46.1593	47.8474	113.286	51.7763	46.8729	57.6913	27.7915	37.912	47.7812	27.1031	34.0997
ASTEI01804	1537.96	-0.350655	0.60379	-0.580756	0.561405	0.995271	163.273	144.867	107.19	182.843	184.312	151.858	247.901	543.851	213.145	132.72	497.526	277.685
ASTEI01805	1826.41	0.807048	0.262077	3.07943	0.002074	0.046417	79.7693	77.1037	84.3275	57.5852	41.1578	34.2577	163.068	105.913	118.354	137.151	130.685	159.301
ASTEI01806	485.687	0.245176	0.762865	0.321389	0.747916	0.995271	44.5863	39.1665	59.8784	21.5545	27.8568	54.3927	127.283	5.54094	64.4204	91.9392	16.2143	86.4112
ASTEI01807	10.4941	0.273209	0.710306	0.384636	0.700507	0.995271	2.66375	1.02546	1.07613	1.64463	0.931573	0.773117	2.85381	0.999717	1.21989	0.59609	0.28538	0.132985
ASTEI01808	1233.93	2.1363	0.505577	4.22547	2.3844e-05	0.0011358	550.161	313.474	380.711	177.326	57.0494	51.106	54.7738	66.8032	43.1156	73.668	82.289	74.7184
ASTEI01809	1390.02	0.350102	0.361372	0.968812	0.332639	0.974977	25.1129	15.2681	20.9934	22.2714	13.8378	10.7621	29.2255	12.9001	18.1517	41.2382	32.2096	25.1299
ASTEI01810	527.299	0.230037	0.283808	0.81054	0.41763	0.989139	38.0903	23.9143	28.4225	33.7185	20.8787	20.2486	24.3858	16.8053	23.1244	36.6844	37.9638	31.1985
ASTEI01811	886.755	-0.334032	0.363071	-0.920019	0.357563	0.981414	93.0285	66.182	48.2643	120.183	62.6753	72.4494	95.3925	99.89	77.4534	85.2542	85.7318	84.1668
ASTEI01812	1605.78	-0.513042	0.383448	-1.33797	0.180906	0.827252	135.563	102.934	82.0261	147.114	149.206	135.024	57.0864	81.6809	71.0068	52.3272	73.8701	57.1826
ASTEI01814	38.7676	-5.74993	1.09717	-5.24068	1.59989e-07	1.14867e-05	0	0.100094	0	8.204	8.17898	3.20652	1.48479	5.24703	5.71742	23.976	31.6516	12.1433
ASTEI01815	485.123	3.23355	0.407826	7.92877	2.2133e-15	4.76725e-13	63.3472	54.1112	50.9887	5.92921	6.01748	5.22145	39.5729	31.7028	21.8446	48.7952	45.0868	41.6646
ASTEI01816	91.9214	0.0872647	1.67827	0.0519968	0.958531	0.999984	0	0	0	0	0	0	0	1.54882	1.08175	109.697	44.2395	50.8741
ASTEI01819	2.65929	0.162762	2.13318	0.0763003	0.93918	0.999984	0	0.160835	0	0	0	0	0	0	0.166217	0	0.197539	0.563607
ASTEI01820	2482.18	-2.87216	0.934225	-3.07438	0.00210942	0.0466844	0	0	0	0	1.07602	0.780256	509.762	690.086	597.209	319.645	654.525	963.175
ASTEI01821	4821.79	0.135241	0.291817	0.463447	0.643044	0.995271	455.034	273.54	306.067	430.466	234.966	251.929	70.1089	49.6238	91.6406	63.4815	48.4916	53.0846
ASTEI01822	91.1343	0.590348	0.352202	1.67616	0.0937067	0.606827	22.5358	24.6018	20.3558	9.7654	13.4538	15.8399	5.79513	3.09748	6.70636	6.47281	5.21759	7.70915
ASTEI01823	7.70124	-1.50471	1.36788	-1.10003	0.271318	0.940264	0	0	0	0	0	0	0	0.347616	0.338425	0	0.51436	1.18408
ASTEI01824	2.15275	0.00578448	2.40367	0.00240652	0.99808	NA	0	0	0	0	0	0	0.754178	0	0.156651	1.03606	0.23729	1.01127
ASTEI01825	8.51102	-0.686804	1.83366	-0.374554	0.707992	0.995271	0	0	0	0	0	0	0	0.577081	0.170338	0.696231	1.26584	1.41504
ASTEI01826	144.013	1.78038	0.463449	3.84159	0.000122242	0.00442035	3.71266	1.66916	2.05817	0.463157	0.532317	0.482996	1.11475	0.911141	0.898165	2.21261	4.75335	3.27969
ASTEI01827	548.182	-0.336422	0.609031	-0.552388	0.580683	0.995271	228.594	82.1442	53.4927	240.197	130.13	74.0501	161.016	212.523	84.9466	107.092	167.555	74.4345
ASTEI01828	736.183	0.0256433	0.299335	0.0856674	0.931731	0.999984	58.216	43.1208	42.9376	63.5718	44.8309	30.1694	99.2798	61.4487	66.5248	61.6086	52.673	54.0388
ASTEI01829	19641	-0.276114	0.780005	-0.35399	0.723346	0.995271	878.48	1942.93	1588.77	928.457	2570.18	1556.53	343.823	1642.89	1158.61	388.341	1446.86	850.916
ASTEI01830	104.546	0.187004	0.58303	0.320745	0.748404	0.995271	3.54438	1.79383	4.53695	2.43623	2.75521	3.04391	0.657952	0.096819	0.890309	0.301288	0.177439	0.407618
ASTEI01831	841.225	-0.406815	0.517391	-0.786282	0.431703	0.989139	117.374	139.634	93.5013	110.469	149.724	134.655	255.617	183.895	164.202	114.654	159.686	144.677
ASTEI01832	6.03174	0.552923	1.50558	0.36725	0.713432	0.995271	0	0	0	0	0	0.006701	0.543394	0.065005	0.320284	0.37161	0.032057	0.311167
ASTEI01833	99.7108	-0.53521	0.748707	-0.714845	0.474705	0.995271	8.85839	1.7843	4.17269	12.7521	2.55092	5.8776	2.55215	0.170676	1.65321	0.510935	0.324445	0.405412
ASTEI01834	0.205924	-0.77091	4.35356	-0.177076	0.859449	NA	0	0	0	0	0	0	0	0.120254	0	0	0	0.096402
ASTEI01835	0.38305	0.205325	2.54768	0.080593	0.935766	NA	0	0.019383	0	0	0	0.028433	0	0	0.044722	0	0	0.018188
ASTEI01836	483.262	-0.171291	0.500897	-0.341969	0.732375	0.995271	64.9919	41.4408	26.6429	62.3106	43.2782	36.702	67.3229	111.026	63.9882	63.8644	106.14	77.5355
ASTEI01837	1545.62	-0.468086	0.420214	-1.11392	0.265312	0.935206	27.031	27.5528	35.2509	33.2486	33.2226	51.6808	82.6104	16.6357	60.5121	68.9564	25.5058	45.993
ASTEI01838	574.044	0.224685	0.475369	0.472654	0.63646	0.995271	26.3143	9.58229	11.552	21.8133	9.86702	8.2432	10.9246	4.49093	5.21805	26.3938	13.0865	13.6455
ASTEI01839	337.117	-0.163689	0.536685	-0.305001	0.760366	0.99775	35.4579	25.1784	25.8287	32.4225	34.0607	24.2613	35.9027	10.778	29.9843	61.7353	9.05861	40.3123
ASTEI01840	4106.41	-0.382157	0.271366	-1.40827	0.15905	0.781957	41.0254	34.3453	43.2397	48.2548	38.3572	61.6528	124.165	53.2669	82.6995	114.13	78.618	87.7072
ASTEI01841	1.68236	0.318385	2.10017	0.151599	0.879503	NA	0	0	0	0	0	0.005454	0	0	0.114367	0	0.026296	0.070298
ASTEI01842	277.993	-0.0982951	0.637161	-0.15427	0.877397	0.999984	26.2085	8.05703	4.6186	24.0513	9.32597	5.32453	66.179	48.8102	30.6837	33.2863	39.2119	31.7157
ASTEI01843	445.185	-0.324882	0.439841	-0.738635	0.460129	0.995271	0	84.5204	61.5635	123.166	71.8175	84.4402	182.028	161.347	129.324	88.309	148.478	150.019
ASTEI01844	25.242	0.00359693	0.589758	0.00609898	0.995134	0.999984	0	0.181107	0.061529	0	0.277436	0.14542	0	0.617917	0.961156	0.697028	0.58424	0.458466
ASTEI01845	864.589	-0.294083	0.341475	-0.861213	0.389121	0.989139	72.3994	44.2008	48.1453	88.885	55.1236	54.4453	48.6983	41.7789	42.5163	6.58011	9.06222	5.75004
ASTEI01846	178.188	1.6121	0.318012	5.0693	3.99284e-07	2.6374e-05	22.4491	16.8637	17.0538	8.21735	4.71924	5.48431	16.0815	7.33229	14.8388	25.0509	11.7906	16.7796
ASTEI01847	1709.59	0.236637	0.655206	0.361164	0.717977	0.995271	8.1882	21.1374	28.4895	11.4377	12.0571	24.3871	34.8487	5.34209	28.2473	61.7635	14.5125	32.9017
ASTEI01848	702.648	0.117564	0.406059	0.289525	0.77218	0.999576	157.869	122.565	90.6955	118.835	107.607	92.5032	146.109	171.101	117.225	90.3298	122.904	127.092
ASTEI01849	277.525	0.565798	0.510953	1.10734	0.268147	0.936059	29.0008	22.3901	21.5663	22.9166	14.4569	9.54848	4.70818	1.50429	5.63628	16.6405	3.93064	10.1471
ASTEI01850	61.4484	1.03638	0.784713	1.32071	0.186597	0.833545	0	15.6807	24.467	0	7.15623	9.98743	3.68461	0.824813	6.14319	10.9785	2.45757	10.3153
ASTEI01851	68.5219	0.873525	0.885127	0.986892	0.323696	0.970225	5.9262	15.4571	26.5148	6.76902	7.26712	13.741	13.2272	1.09824	9.74622	17.0001	1.21149	13.4121
ASTEI01852	242.636	0.0403628	0.352856	0.114389	0.90893	0.999984	11.1374	7.02818	9.67851	7.13458	8.08098	9.15685	6.05376	4.57005	7.20651	8.38092	11.715	9.41437
ASTEI01853	115.092	1.2684	0.531976	2.38432	0.0171107	0.215417	14.7787	9.80106	13.0104	2.1032	3.57643	6.87532	1.05585	0.508851	3.72337	9.95818	3.91229	8.12251
ASTEI01854	1552.78	-0.329497	0.530579	-0.621015	0.53459	0.995271	53.3723	56.594	62.7489	50.9275	69.4138	85.1827	117.817	17.919	88.2721	84.1313	22.2574	59.6038
ASTEI01855	931.889	-0.331107	0.557767	-0.59363	0.55276	0.995271	122.21	96.1273	57.2549	129.179	120.337	78.504	143.871	295.878	134.519	84.9701	184.492	125.486
ASTEI01856	417.121	0.113253	0.385421	0.293843	0.768878	0.999062	43.2491	35.3872	54.311	44.6687	26.8194	44.4929	27.3197	6.51224	23.3958	35.3475	16.7691	27.7218
ASTEI01857	789.418	-0.449623	0.481167	-0.934444	0.350075	0.9808	106.407	53.9342	49.1383	139.684	88.3659	50.0328	43.425	49.0068	34.4493	41.9162	51.3732	27.5377
ASTEI01858	8.20978	-1.12493	1.47314	-0.763632	0.445087	0.992021	0	0	0	0	0	0.126263	2.11956	0.164861	1.54601	2.01014	0.559643	1.97821
ASTEI01859	272.637	0.271564	0.532713	0.509776	0.610208	0.995271	66.7154	22.7923	23.0303	56.4759	16.1091	19.7652	11.6505	12.3597	12.5592	26.8384	16.5344	19.5817
ASTEI018590	228.835	-1.90255	0.778446	-2.44404	0.0145239	0.193418	0	0	0	0	0.101494	0.090774	5.43718	2.75218	4.48566	1.45334	1.006	0.725499
ASTEI018591	652.529	-0.286609	0.358457	-0.799563	0.423964	0.989139	148.833	117.633	100.499	198.6	129.395	113.369	128.982	132.704	151.178	150.86	182.511	183.622
ASTEI01860	861.344	-0.392511	0.366312	-1.07152	0.283935	0.94966	94.7105	51.6749	48.3266	119.199	66.3688	65.3848	63.7481	67.2911	62.1422	88.7075	89.9845	67.2293
ASTEI01861	67.2584	-0.412785	0.354796	-1.16344	0.24465	0.911917	5.26265	3.56259	2.5324	3.57706	5.05365	3.51981	4.01552	3.44844	3.89094	7.27931	5.66083	5.67457
ASTEI01862	210.755	-0.600395	0.563617	-1.06525	0.286761	0.94966	0	26.5107	24.9635	0	30.495	42.6115	40.7358	18.1737	36.4891	33.3347	17.28	32.3343
ASTEI01863	896.059	0.030903	0.35113	0.0880101	0.929869	0.999984	136.575	167.8	115.14	125.72	115.575	146.054	70.06	61.2607	70.4176	58.9875	77.1105	77.4103
ASTEI01864	1.59431	-1.1208	2.52918	-0.443149	0.657658	NA	0	0	0	0	0	0	0	0	0.054466	0	1.92873	0.204513
ASTEI01865	0.0493867	-0.0540604	4.3784	-0.0123471	0.990149	NA	0	0	0	0	0	0	0	0	0	0	0	0.030391
ASTEI01866	0.549389	-0.0447894	3.75334	-0.0119332	0.990479	NA	0	0	0	0	0	0	0	0	0	0	0.626366	0
ASTEI01867	0.677392	-0.0391685	3.48464	-0.0112403	0.991032	NA	0	0	0	0	0	0	0	0.321237	0.104744	0	0	0.196201
ASTEI01869	2140.97	0.886141	0.358042	2.47496	0.013325	0.183113	230.391	200.257	195.778	167.698	112.865	54.1171	133.901	67.1376	134.883	145.718	98.0241	126.064
ASTEI01871	44.3471	0.26766	0.809173	0.330782	0.740809	0.995271	5.38682	2.37496	1.01803	1.55444	3.13856	1.28838	0	2.26308	1.82414	1.03061	6.28927	4.26463
ASTEI01872	702.396	-0.326997	0.320515	-1.02022	0.307623	0.962302	80.4963	72.721	54.161	86.1774	72.0241	87.0425	31.4829	39.0348	49.7004	35.0769	38.8915	38.3675
ASTEI01873	78.2683	-0.305436	0.614388	-0.497139	0.619091	0.995271	0	0.858214	0.828628	0	1.67222	1.11814	13.07	8.7982	13.0953	9.59914	3.26662	12.4283
ASTEI01874	92.0172	-0.413788	0.400617	-1.03288	0.301662	0.958881	5.33778	3.3989	3.4115	5.65916	3.58825	5.70357	1.32112	0.876451	2.94719	1.7009	1.44963	1.62899
ASTEI01875	2727.17	-0.821074	0.363342	-2.25978	0.0238348	0.271557	100.898	85.3632	73.708	121.4	138.543	177.391	202.344	65.7286	194.466	257.287	109.2	236.857
ASTEI01876	205.888	-0.345269	0.46658	-0.74	0.4593	0.995271	24.2304	17.7429	10.2229	33.792	17.2863	13.7539	33.3749	26.8582	22.7206	22.0888	17.1906	16.4077
ASTEI01877	276.683	2.28113	0.473422	4.81838	1.44727e-06	8.69061e-05	44.1844	32.5119	38.4645	9.79218	6.41665	6.59845	6.25032	1.30105	4.58504	11.1924	2.81383	8.86881
ASTEI01878	364.764	0.627834	0.424741	1.47815	0.139366	0.742531	65.3377	30.6082	28.7446	37.5051	20.8791	17.7561	35.4466	13.7609	18.6777	38.3507	15.5914	24.3219
ASTEI01879	744.801	-1.0414	0.411413	-2.53128	0.0113646	0.165752	32.8988	19.903	25.6305	44.0308	54.3101	56.9961	80.0846	17.7855	62.5395	60.5934	31.92	41.9592
ASTEI01880	17.0089	-1.15634	1.10924	-1.04246	0.297198	0.95634	0	0.189112	0.239792	0	0.469363	0.43356	2.98019	0.156954	3.96364	3.55133	0.727243	3.97341
ASTEI01881	448.7	0.190872	0.272971	0.699239	0.484403	0.995271	32.5293	19.8664	21.6934	24.7538	19.6406	16.2082	35.3628	10.9958	25.3548	31.2633	22.6731	25.5893
ASTEI01882	541.115	-0.0611281	0.453053	-0.134925	0.892671	0.999984	70.6087	30.4284	23.5257	66.9118	34.4938	25.5933	40.0828	30.3387	28.3731	28.4699	24.777	19.1116
ASTEI01883	1969.63	-0.245679	0.251374	-0.977343	0.328399	0.971319	116.264	92.3914	86.0132	132.506	84.4776	116.975	79.6583	72.2567	109.95	97.3188	72.6095	96.0953
ASTEI01884	1535.5	0.607207	0.973824	0.623528	0.532938	0.995271	7.39475	46.9945	80.4748	10.0974	23.1953	54.461	61.3361	2.22914	54.2614	84.2147	8.11516	62.399
ASTEI01885	0.185352	-0.770912	4.35356	-0.177076	0.859449	NA	0	0	0	0	0	0	0	0	0.089506	0	0	0.035029
ASTEI01886	3.38104	-0.928976	1.86766	-0.497401	0.618906	0.995271	0	0	0	0	0	0	0	0.029932	0.185526	0	0	0.300856
ASTEI01887	27.335	-0.279253	0.846333	-0.329957	0.741433	0.995271	1.50501	0.26615	1.60215	1.61749	0.956682	0.928806	0	0.444363	0.68771	8.4005	2.77083	2.45538
ASTEI01888	6.05615	-0.481383	1.36492	-0.352681	0.724328	0.995271	0	0.01688	0.036167	0	0	0.040394	0	0.663472	0.794188	0	0.226469	0.354744
ASTEI01889	565.23	0.501822	0.522629	0.960188	0.336961	0.975717	16.2447	15.7316	35.3038	10.7727	10.8595	22.5205	5.30051	1.33537	6.16727	3.76686	3.51145	3.90875
ASTEI01890	1.70505	-0.564222	2.02378	-0.278796	0.780401	NA	0	0	0.035267	0	0	0.071908	0	0.124443	0.259313	0	0	0.309648
ASTEI01891	0.400443	-0.875567	3.26501	-0.268167	0.788571	NA	0	0	0	0	0	0.057029	0	0	0.107575	0	0	0
ASTEI01893	0.480706	-0.771807	2.87087	-0.26884	0.788053	NA	0	0	0	0	0.055277	0.036851	0	0	0.044128	0	0	0
ASTEI01894	2.62352	-0.928033	1.69513	-0.54747	0.584056	0.995271	0	0	0	0	0	0	0	0.160093	0.085299	0	0.05733	0.191098
ASTEI01895	791.001	-0.403196	0.458459	-0.87946	0.379152	0.987712	152.929	178.718	131.249	210.47	166.253	197.002	79.8164	112.796	105.427	82.1506	144.111	113.145
ASTEI01896	879.567	0.431798	0.751003	0.574961	0.565317	0.995271	12.5986	20.3477	28.5163	8.53602	12.5938	22.8823	27.0884	1.53545	14.8923	31.898	5.51481	18.0456
ASTEI01897	719.662	-0.125945	0.340897	-0.369453	0.71179	0.995271	64.7214	28.6886	40.4144	62.2169	30.8675	46.0496	31.7451	17.0456	32.4519	40.3762	23.3505	28.3834
ASTEI01898	2566.84	0.905719	0.4996	1.81289	0.069849	0.5134	178.311	176.403	120.75	105.045	86.3798	53.2162	197.461	317.116	204.194	224.212	517.23	323.704
ASTEI01899	3710.96	-0.207051	0.664392	-0.311639	0.755315	0.996971	621.311	1052.68	654.925	691.037	1131.93	695.039	264.731	820.109	443.721	186.725	495.419	249.304
ASTEI01900	944.93	-0.257722	0.36174	-0.712453	0.476184	0.995271	105.664	60.1646	53.2869	128.666	62.5007	66.5179	71.8755	59.3607	70.5247	78.8526	52.3231	69.7156
ASTEI01901	2.13178	-0.201925	1.88589	-0.107072	0.914732	NA	0	0	0	0	0	0.020041	0	0	0.264643	0	0.063614	0.171314
ASTEI01902	2923.01	-0.431169	0.298359	-1.44513	0.14842	0.761941	198.458	124.221	107.975	213.055	170.192	166.725	111.134	106.46	178.448	184.777	144.612	164.702
ASTEI01903	262.597	-0.160937	0.4426	-0.363617	0.716144	0.995271	44.7248	59.9274	60.5788	51.8189	58.7809	66.6267	6.44517	11.0162	9.21948	10.7217	16.8209	13.3636
ASTEI01904	2328.19	0.0803112	0.414654	0.193682	0.846425	0.999984	104.377	125.418	156.526	80.3619	126.639	142.063	185.837	72.0235	157.691	261.143	347.875	333.95
ASTEI01905	5.728	-0.249469	1.4448	-0.172667	0.862913	0.999984	0	0	0	0	0	0	0	0	1.07308	5.40911	2.17324	3.26106
ASTEI01906	335.967	-0.186086	0.342334	-0.543579	0.586731	0.995271	15.7094	7.64901	9.7765	17.2171	7.79137	11.4408	6.97446	5.95316	6.8419	7.73515	6.10705	5.70716
ASTEI01907	13364.1	-0.403612	0.746916	-0.540371	0.588941	0.995271	913.792	1139.93	970.018	982.976	1929.45	901.783	648.498	2624.06	1167.6	406.093	2838.23	1204.13
ASTEI01908	7838.8	-0.913021	0.391672	-2.33109	0.0197488	0.240948	76.6132	60.2726	81.8507	99.187	110.979	183.839	317.706	111.115	373.239	256.545	136.617	306.904
ASTEI01909	721.71	-0.44182	0.286993	-1.53948	0.123686	0.700783	111.403	85.6267	56.4773	86.5764	113.883	96.8811	203.973	134.786	197.376	140.912	86.5847	102.263
ASTEI01910	467.059	-0.23078	0.602458	-0.383063	0.701673	0.995271	103.805	33.7493	40.729	95.3647	40.748	48.0987	95.2715	8.55511	50.3707	52.9925	22.9286	48.865
ASTEI01911	1.83889	-2.49259	1.84657	-1.34985	0.177065	NA	0	0	0	0	0	0.03779	0	0	0.042758	0	0	0.157542
ASTEI01912	1.15501	1.05045	2.21154	0.474986	0.634797	NA	0	0.031478	0.312425	0	0	0.12324	0	0.053818	0.07299	0.214889	0	0.205976
ASTEI01913	0.783231	-0.034274	3.29303	-0.0104081	0.991696	NA	0	0	0	0	0	0	0	0.143871	0.177591	0	0.140699	0.122161
ASTEI01914	0.868792	-1.31782	2.10146	-0.627101	0.530593	NA	0	0.126841	0	0	0.24042	0.309065	0	0	0.246685	0	0	0.212814
ASTEI01915	741.951	0.140787	0.458917	0.306782	0.75901	0.99775	186.723	224.491	138.395	166.305	158.132	158.786	71.277	107.655	70.5683	46.1572	81.372	63.0246
ASTEI01916	3.93918	-1.36529	1.73625	-0.786345	0.431665	0.989139	0	0	0	0	0	0	0	1.74949	1.03449	0	1.54	1.89528
ASTEI01917	9.05815	0.0581305	1.87207	0.0310514	0.975229	0.999984	0	0	0	0	0	0	0	0	0.342888	7.10399	9.06577	4.0042
ASTEI01918	0.579414	-0.046602	3.85391	-0.0120921	0.990352	NA	0	0	0	0	0	0	0	0	0.033229	0	0.100669	0.05188
ASTEI01920	1742.21	-0.00860378	0.273056	-0.0315092	0.974863	0.999984	121.097	112.624	87.3513	126.012	82.9476	98.5148	125.277	117.745	122.433	85.7049	84.6788	85.7686
ASTEI01921	1683.14	0.109274	0.507426	0.215349	0.829495	0.999984	63.6412	142.487	148.838	77.5207	90.701	149.915	25.2999	9.92441	32.9485	38.6996	15.468	24.6972
ASTEI01922	586.181	-0.0916344	0.550277	-0.166524	0.867745	0.999984	145.235	115.207	87.4129	153.107	112.503	105.248	83.1901	218.371	93.2007	51.0358	120.354	83.0413
ASTEI01923	13.7461	0.799803	0.704697	1.13496	0.256392	0.926201	0	1.0309	1.59782	1.92094	0.391053	0.549284	0	0.11246	0.554684	0	0.378356	0.439929
ASTEI01924	2277.68	0.273252	0.249189	1.09656	0.272833	0.941234	121.047	79.1927	83.0016	96.7957	59.7298	64.209	70.2731	44.0646	51.9418	84.7338	55.3022	75.8085
ASTEI01925	693.121	-0.548672	0.32753	-1.67518	0.0938992	0.60728	14.5788	6.02577	6.43912	8.55937	12.165	9.90444	131.625	57.7301	102.276	33.927	27.8936	31.954
ASTEI01926	909.066	-0.799136	0.377022	-2.1196	0.0340398	0.344349	59.0639	60.9798	57.1273	67.0058	82.3254	137.005	77.399	33.9641	102.861	71.0199	45.8061	70.4198
ASTEI01927	90.5041	-6.80606	0.806276	-8.44135	3.13706e-17	8.40054e-15	0	0.034122	0.055663	8.94072	7.60383	3.27804	18.9724	9.90091	16.8245	0.714816	1.01998	0.715426
ASTEI01928	1400.93	-0.618254	0.720184	-0.858467	0.390635	0.989139	0	0.544499	0.529657	0	0.565418	0.95091	79.1803	8.60534	48.4978	56.3336	16.899	39.8632
ASTEI01929	499.825	0.185505	0.68572	0.270525	0.786756	0.999984	30.1822	26.0525	30.0512	30.3499	22.5481	22.72	51.3127	2.66055	30.5519	50.1577	7.42622	27.579
ASTEI01930	258.576	0.00850429	0.386875	0.021982	0.982462	0.999984	44.532	63.3627	45.6663	48.4063	49.8053	50.271	47.6876	31.5463	29.0356	22.9149	36.0346	28.6504
ASTEI01931	1.46362	0.252756	1.65036	0.153152	0.878278	NA	0	0.070452	0	0	0	0.012237	0	0	0.072626	0	0	0.025619
ASTEI01932	608.295	1.75544	0.390243	4.49833	6.84886e-06	0.000364831	32.7156	16.6642	23.662	10.8653	5.26992	5.1867	16.2152	8.60245	8.68869	23.4753	15.25	18.0549
ASTEI01933	9.49049	0.929654	1.14248	0.813717	0.415807	0.989139	0	0.028856	0.283035	0	0	0.163914	0	0.054839	0.084439	0.362135	1.24709	0.479879
ASTEI01934	331.007	-0.0172759	0.338643	-0.0510151	0.959313	0.999984	30.1579	27.3323	29.7567	33.1804	23.1504	28.1023	23.7261	7.12842	16.3911	43.6998	19.0926	34.0971
ASTEI01935	527.771	-0.393482	0.357932	-1.09932	0.271629	0.940685	33.2153	44.5884	41.9783	47.093	46.77	60.1549	24.6335	20.3865	49.6817	34.3065	24.73	37.662
ASTEI01936	0.481731	-0.350773	2.41245	-0.145401	0.884394	NA	0	0	0	0	0.019101	0	0	0	0.014099	0	0	0
ASTEI01937	116.33	0.394014	0.702603	0.560792	0.57494	0.995271	18.8627	21.7729	25.9184	8.07511	14.5188	16.7627	8.12649	1.87183	10.3166	19.3718	1.58174	11.8424
ASTEI01938	0.525345	-0.0443225	3.72804	-0.011889	0.990514	NA	0	0	0	0	0	0	0	0	0	0	0.060782	0.049374
ASTEI01939	738.528	-0.51264	0.269341	-1.90331	0.0569995	0.458735	38.536	23.3579	16.8685	40.097	38.7271	27.2051	56.081	35.5472	43.1459	38.1917	31.2446	29.1745
ASTEI01940	1203.1	-0.475954	0.475857	-1.00021	0.317211	0.966114	81.6823	69.1052	56.3313	90.8806	118.391	64.1757	84.2024	115.237	77.4879	105.844	185.848	110.615
ASTEI01941	929.944	1.73991	0.324591	5.36031	8.30805e-08	6.48159e-06	66.3511	53.7228	58.3602	23.5963	16.6815	12.4815	35.7925	10.4191	26.4638	76.0135	30.326	46.9722
ASTEI01942	875.648	-0.448785	0.740029	-0.606443	0.544221	0.995271	28.3717	36.8736	50.3257	28.8096	31.5096	81.7675	57.0081	4.35372	40.8527	80.463	10.2952	47.7272
ASTEI01943	2046.15	-1.09005	0.404298	-2.69616	0.00701432	0.116607	85.0975	74.5454	49.4203	117.095	157.265	134.924	203.997	272.41	277.263	108.666	149.77	132.05
ASTEI01944	2345.51	-0.297466	0.409044	-0.727222	0.46709	0.995271	230.462	182.016	103.117	269.265	223.089	114.698	123.41	111.148	99.7853	33.0351	36.7149	43.6993
ASTEI01945	6658.4	-0.392631	0.437068	-0.89833	0.369009	0.984805	478.778	467.061	359.308	556.252	508.711	570.475	549.901	899.314	861.135	199.939	350.127	363.035
ASTEI01946	1004.52	0.120399	0.345677	0.348301	0.727614	0.995271	194.549	165.137	110.169	180.083	139.03	101.795	120.44	109.466	88.4272	71.9351	84.1839	83.0463
ASTEI01947	622.337	-0.149605	0.492492	-0.303771	0.761302	0.998014	52.3325	25.6968	17.9369	46.0739	32.5339	25.0228	58.7926	74.3265	41.822	41.4713	58.5248	34.7818
ASTEI01948	1338.22	-0.496576	0.373413	-1.32983	0.183574	0.830682	220.673	88.1891	84.8864	235.135	148.219	125.183	119.63	79.7493	114.672	185.113	120.661	109.938
ASTEI01949	1.31832	-1.09525	2.38751	-0.458744	0.646418	NA	0	0	0	0	0	0	0	0.077048	0.010429	0	0	0.008536
ASTEI01951	172.839	0.677092	0.632371	1.07072	0.284296	0.94966	33.6033	22.3829	26.8044	19.4687	17.1491	14.27	0	0	1.20411	2.81625	0.333931	1.73192
ASTEI01952	0.910196	-0.0181723	2.83312	-0.00641424	0.994882	NA	0	0	0	0	0	0	0	0.140836	0.042625	0	0	0.178853
ASTEI01953	96.7406	-0.153433	0.363855	-0.421686	0.673254	0.995271	0.635019	0.693168	0.728903	0.964484	0.50711	0.798112	1.27232	0.730559	1.18877	2.00362	1.88487	1.40159
ASTEI01954	0.0493867	-0.0540604	4.3784	-0.0123471	0.990149	NA	0	0	0	0	0	0	0	0	0.035571	0	0	0.078944
ASTEI01955	6.9599	-0.676931	1.71721	-0.394203	0.693431	0.995271	0	0	0	0	0	0.015672	0	0.357313	0.56313	1.44426	0.604708	0.639017
ASTEI01956	2.45617	-0.718206	2.32421	-0.30901	0.757314	0.997617	0	0	0	0	0	0.058457	0	0	0.878383	2.71966	4.03334	2.11567
ASTEI01957	349.678	-0.149904	0.665796	-0.225151	0.821862	0.999984	40.1137	27.6261	34.9367	42.8341	26.6473	42.0916	40.1636	3.4412	33.3304	66.6435	9.77696	33.2496
ASTEI01958	2722.9	0.219395	0.302723	0.724736	0.468614	0.995271	40.4404	50.7306	66.3075	41.7728	41.4454	48.4083	54.2097	35.346	55.9562	74.7931	42.0822	48.3935
ASTEI01959	597.7	-0.506119	0.456505	-1.10868	0.267568	0.935962	24.7536	10.7883	11.2525	32.2856	19.6847	13.0154	44.7584	36.6232	23.763	26.8262	38.1381	21.9874
ASTEI01960	2244.88	-0.0412833	0.596726	-0.069183	0.944844	0.999984	265.041	483.09	430.491	304.265	352.383	475.124	419.663	428.124	484.733	139.922	279.262	256.461
ASTEI01961	574.014	-0.391084	0.834531	-0.468627	0.639336	0.995271	59.0446	32.6454	40.4631	66.564	26.4664	73.9416	58.2067	3.78726	77.8338	107.763	8.00381	80.243
ASTEI01962	1.78239	-1.08884	2.35617	-0.462123	0.643993	NA	0	0	0	0	0	0	0.299891	0.051905	0.06748	0	0.26035	0.116935
ASTEI01963	1442.41	-0.289113	0.429901	-0.672511	0.501259	0.995271	45.0705	33.1766	32.1981	48.8913	33.8418	44.8654	62.3053	18.4465	61.6115	80.7582	19.1912	47.8735
ASTEI01965	16.9497	0.0592863	1.86347	0.0318149	0.97462	0.999984	0	0	0	0	0	0	0	0	0.100901	15.7474	2.64113	4.21389
ASTEI01966	10.4073	0.0343669	2.07242	0.016583	0.986769	0.999984	0	0	0	0	0	0	0	0	0.198443	15.1757	1.95066	3.792
ASTEI01967	1.00971	-0.72115	2.38307	-0.302614	0.762184	NA	0	0	0	0	0	0.017251	0	0	0.03615	0	0.043404	0.078403
ASTEI01968	2012.77	0.907838	0.683561	1.3281	0.184145	0.830682	107.835	153.903	183.477	89.7144	66.994	74.7975	51.7654	3.32301	30.305	63.3101	10.103	39.5808
ASTEI01969	1933.15	0.12541	0.333597	0.375933	0.706967	0.995271	72.1587	57.9924	57.0941	64.2446	61.0696	39.4236	48.6729	37.0779	32.7388	40.7429	41.7857	26.0638
ASTEI01970	2769.48	-0.204665	0.587481	-0.348377	0.727557	0.995271	153.507	199.041	257.424	177.361	167.061	334.641	228.823	45.2846	284.571	154.612	53.514	186.443
ASTEI01971	0.184278	-0.0540417	4.3784	-0.0123428	0.990152	NA	0	0	0	0	0	0	0	0	0.023568	0	0	0
ASTEI01972	1283.68	1.26311	0.509727	2.47801	0.0132116	0.181993	257.922	282.556	347.555	159.061	89.1762	121.257	11.3546	3.655	25.6377	11.5705	6.12508	10.7828
ASTEI01973	64.5519	1.66616	0.770492	2.16246	0.0305829	0.323267	0	75.8745	102.691	0	25.819	31.0949	0	0.809461	4.25394	0	1.17226	2.13602
ASTEI01974	0.0422286	-0.770942	4.35356	-0.177083	0.859443	NA	0	0	0	0	0	0	0	0	0	0	0	0
ASTEI01975	996.531	-0.468757	0.209639	-2.23601	0.0253508	0.283495	67.477	51.9215	48.6804	97.242	55.9965	68.0889	90.6703	54.2668	79.3998	100.18	64.0079	77.0395
ASTEI01976	631.847	1.96395	0.381057	5.15395	2.5506e-07	1.75495e-05	83.3992	62.3679	36.6749	19.2502	15.0021	11.4097	57.7219	55.7147	45.7076	32.9765	33.8789	45.2295
ASTEI01977	15.5808	-3.7549	1.64028	-2.28918	0.022069	0.257246	0	0	0	0	0.117272	0	0	0.295938	0.815707	6.45025	0.494159	2.64214
ASTEI01978	19.1767	-1.74217	1.72503	-1.00993	0.312528	0.963195	0	0	0	0	0	0	0.566478	0.086017	0.167474	1.61102	0.885811	1.26407
ASTEI01979	311.296	-0.674513	1.69099	-0.398886	0.689977	0.995271	0	0	0	0	0	0	25.2662	2.2338	6.74933	27.8809	7.10028	19.434
ASTEI01980	162.731	-0.828534	1.70097	-0.487095	0.626191	0.995271	0	0	0	0	0	0	11.0774	13.3498	1.54171	27.0672	16.1493	23.7618
ASTEI01981	19.3177	0.0721765	1.77313	0.0407056	0.967531	0.999984	0	0	0	0	0	0	0	0.476404	0.186393	0.753238	1.58892	3.39299
ASTEI01982	26.3566	0.0850974	1.69128	0.0503154	0.959871	0.999984	0	0	0	0	0	0	0.928224	0.53951	1.23613	1.38141	1.58836	2.99249
ASTEI01983	1.31566	-1.2224	2.79659	-0.437103	0.662037	NA	0	0	0	0	0	0.02095	0	0.096012	0	0	0.221664	0.085345
ASTEI01984	1.02481	1.10506	3.27627	0.337294	0.735896	NA	0	0	0	0	0	0	0	0	0	0	0	0.17393
ASTEI01986	0.804224	-0.468574	2.45164	-0.191127	0.848426	NA	0	0	0.018248	0	0	0.028089	0	0	0.014282	0	0	0.065923
ASTEI01987	1214.06	-0.42584	0.459439	-0.926869	0.353994	0.9808	171.291	223.435	142.434	283.072	228.777	193.596	71.8056	118.137	86.0837	60.9083	105.147	76.152
ASTEI01988	1505.22	-0.242008	0.31966	-0.757079	0.449003	0.994127	116.505	139.216	95.917	133.589	107.927	147.117	199.086	178.026	208.453	125.139	89.9488	142.434
ASTEI01989	2693.74	0.0245105	0.354129	0.0692134	0.94482	0.999984	131.906	80.9645	100.216	138.831	70.5477	87.3784	152.911	53.7385	99.8334	118.643	43.6643	80.7201
ASTEI01990	470.063	-0.128955	0.390964	-0.329838	0.741522	0.995271	71.1407	61.8504	44.9334	89.8882	52.8496	50.52	14.0119	25.554	26.6929	26.364	26.4479	25.1227
ASTEI01991	0.296833	0.994983	3.60082	0.276321	0.782302	NA	0	0	0	0	0	0	0	0	0	0	0	0
ASTEI01992	1.72114	0.0047593	2.41834	0.00196801	0.99843	NA	0	0	0	0	0	0	0	0	0.086845	0	0	0
ASTEI01993	1.07368	-1.19436	3.19988	-0.373251	0.708961	NA	0	0	0	0	0	0	0	0	0.041377	0	0	0.07527
ASTEI01995	0.0544232	-0.0540619	4.3784	-0.0123474	0.990148	NA	0	0	0	0	0	0	0	0	0	0	0	0
ASTEI01996	18.768	1.82383	1.65327	1.10317	0.269955	0.939156	0	0.016349	0	0	0	0	1.09133	0.076868	0.334876	1.32973	0.247756	1.13042
ASTEI01997	0.541039	-0.0540224	4.3784	-0.0123384	0.990156	NA	0	0	0	0	0	0	0	0	0	0	0	0
ASTEI01998	812.355	0.0180392	0.277741	0.0649497	0.948214	0.999984	45.5882	68.1784	51.7506	63.6683	41.2207	61.142	85.8841	56.6348	59.9098	28.9372	28.9881	33.6181
ASTEI01999	65.8587	0.528575	1.331	0.397126	0.691274	0.995271	0	0.094202	0.580994	0	0	0.46696	4.55849	0.962651	3.94274	22.6306	1.22327	13.1912
ASTEI02000	108.407	-0.532244	1.23034	-0.432599	0.665306	0.995271	0	0.145894	0.291623	0	0	0.56003	11.5921	0.861402	4.2119	23.3476	1.69756	14.35
ASTEI02001	22.477	1.0451	1.23337	0.847355	0.396797	0.989139	0	0.168579	0.421285	0	0	0.092952	0	1.64783	3.20602	14.6907	1.93974	10.7626
ASTEI02002	6.63856	-0.560656	1.83304	-0.305861	0.759711	0.99775	0	0	0	0	0	0	0	0	0	0	0	0
ASTEI02003	5.76173	0.379744	1.6382	0.231806	0.816689	0.999984	0	0	0	0	0	0	0	0	0.709703	0	0.437065	1.6702
ASTEI02004	231.397	-0.0702712	1.06512	-0.0659747	0.947398	0.999984	0	0.304382	0.593585	0	0.175404	0.548998	6.65382	0.324994	4.17386	27.692	1.2571	14.634
ASTEI02005	802.557	0.391774	0.468104	0.83694	0.402627	0.989139	32.6316	28.5649	36.768	29.3594	20.6308	23.397	33.9503	6.01287	20.8539	41.618	13.4355	24.8346
ASTEI02006	0.1289	-0.770925	4.35356	-0.177079	0.859446	NA	0	0	0	0	0	0	0	0	0	0	0	0.124032
ASTEI02007	0.471151	-0.0540414	4.3784	-0.0123427	0.990152	NA	0	0	0	0	0	0	0	0	0	0	0	0
ASTEI02008	18.8928	0.0766202	1.74408	0.0439315	0.964959	0.999984	0	0	0	0	0	0	0	0.115216	0.08177	1.43382	1.2453	0.824598
ASTEI02009	184.469	0.932941	1.55888	0.598471	0.549526	0.995271	0	0	0	0	0	0	6.03841	5.47175	3.68668	56.1948	56.5112	34.2127
ASTEI02010	6.76977	-0.0259766	1.62557	-0.01598	0.98725	0.999984	0	0.029521	0	0	0	0	0	0.138542	0.112767	2.72223	1.51118	0.902394
ASTEI02011	256.134	-1.85588	1.63536	-1.13484	0.256442	0.926201	0	0	0	0	0	0.046297	45.192	2.7355	26.7685	100.071	13.8694	47.7241
ASTEI02012	703.808	-0.679167	0.938807	-0.723436	0.469412	0.995271	0	0.068742	0.027333	0	0.112689	0.115681	1.5327	0.742401	0.340392	107.946	17.7993	71.8414
ASTEI02013	876.675	1.43197	0.287705	4.9772	6.45114e-07	4.0973e-05	124.529	82.125	85.1268	50.0089	30.1399	25.9475	8.27307	6.05486	6.38547	28.9387	18.6815	22.5168
ASTEI02014	973.751	-0.195818	0.471837	-0.415011	0.678134	0.995271	209.613	161.715	94.0555	238.974	154.906	120.084	126.398	183.181	113.275	108.112	176.796	144.781
ASTEI02015	727.124	0.917994	0.365598	2.51093	0.0120412	0.171661	84.5614	53.9451	61.87	50.5778	31.4146	21.444	41.4183	22.4776	23.5323	36.5711	24.6203	28.8332
ASTEI02016	845.34	-0.111964	0.262049	-0.427265	0.669187	0.995271	82.4282	47.5022	48.4203	71.4236	51.2206	56.6874	61.4409	25.4936	47.4208	39.2727	21.5179	29.5059
ASTEI02017	47.4807	-1.03193	0.858236	-1.20238	0.229215	0.893295	5.82351	3.03189	2.09566	0	11.5721	4.09732	6.44251	17.2432	4.66484	1.96676	11.5734	3.45727
ASTEI02018	3946.02	-0.095864	0.607253	-0.157865	0.874563	0.999984	412.658	800.714	874.892	448.486	681.022	984.065	528.769	354.602	1144.98	342.309	330.567	813.992
ASTEI02019	703.841	-0.02283	0.310165	-0.073606	0.941324	0.999984	59.2571	32.955	38.662	54.1549	39.6043	32.7469	29.6972	14.5739	16.0281	12.254	10.819	12.5258
ASTEI02020	0.575175	-0.0540113	4.3784	-0.0123359	0.990158	NA	0	0	0	0	0	0	0	0.14661	0	0	0	0.129191
ASTEI02021	18.8705	-1.54879	1.31862	-1.17455	0.240173	0.90791	0	0	0	0	0	0.017283	1.02828	1.30662	0.784983	1.59266	1.792	2.57199
ASTEI02022	1928.36	-0.0360918	0.322498	-0.111913	0.910892	0.999984	164.79	115.535	89.3215	169.588	98.409	102.322	181.583	175.227	170.551	128.809	118.742	166.145
ASTEI02023	1334.81	-0.671061	0.55571	-1.20758	0.22721	0.892958	11.6993	18.2678	19.81	12.6742	31.4159	31.3079	74.1835	9.66567	43.3737	44.7979	19.7258	34.3638
ASTEI02024	7969.08	1.18608	0.452104	2.62348	0.00870371	0.137356	186.496	314.665	309.454	148.321	125.551	80.2165	4.95757	9.39103	10.0921	14.418	7.29647	15.5771
ASTEI02025	3.42581	-2.09509	1.95177	-1.07343	0.283078	0.949149	0	0	0	0	0.010418	0	0	0.058715	0.056817	0	0.057815	0.240396
ASTEI02026	0.320701	-3.05847	4.30137	-0.711046	0.477056	NA	0	0	0	0	0.362561	0	0	0	0	0	0	0
ASTEI02027	5.08995	-6.24532	1.63741	-3.81414	0.000136658	0.00481854	0	0	0	4.02329	1.36676	0.318458	0	0	0.088681	0.731341	0.167499	0.26098
ASTEI02028	2.31661	-5.29505	2.2008	-2.40597	0.0161295	0.20653	0	0	0	1.25013	0.681958	0.055856	0	0	0.140217	0	0.212504	0.043137
ASTEI02029	0.921952	0.472965	2.05721	0.229906	0.818165	NA	0	0	0	0	0	0	0	0.305379	0	0	0.553029	0.37392
ASTEI02030	1.50009	0.00410712	2.4278	0.00169171	0.99865	NA	0	0	0	0	0	0	0	0.058845	0	0	0.173829	0.155192
ASTEI02031	192.615	-0.976293	1.34303	-0.726931	0.467268	0.995271	0	0.019848	0	0	0.02914	0	2.30493	1.24781	0.450016	24.0162	11.9081	12.9372
ASTEI02032	31.015	-0.987269	1.07925	-0.914772	0.360311	0.983519	0	0	0.015758	0	0.064663	0	0.652543	1.24405	0.99274	2.23535	2.32167	1.86061
ASTEI02033	202.551	-0.165274	0.69841	-0.236643	0.812934	0.999984	7.51359	8.14705	3.97159	7.0037	9.6536	4.65608	21.2662	48.6986	16.432	14.1549	45.3295	19.4424
ASTEI02034	884.885	-0.0317386	0.512093	-0.0619782	0.95058	0.999984	19.2	45.8365	45.1334	27.9638	29.3819	54.3457	90.2369	14.562	67.5064	45.8894	18.2531	44.4767
ASTEI02035	2.64278	-0.248204	1.7269	-0.143728	0.885716	0.999984	0	0.440664	0	0	0.100511	0.055234	0	0.536429	0.225762	0	0	0.139812
ASTEI02036	193.451	-5.23492	1.22154	-4.2855	1.82327e-05	0.000885536	0	0	0	0	0.957903	0.284906	11.9141	24.8447	9.11348	12.521	28.9927	11.86
ASTEI02037	2.88228	-0.00787159	2.62301	-0.00300098	0.997606	0.999984	0	0	0	0	0	0	0	0	0	0.551396	0.489077	1.32759
ASTEI02038	4.70503	1.2935	1.39375	0.928072	0.35337	0.9808	0	0	0	0	0	0	0	0.0719	0.314424	0	0.345458	0.20156
ASTEI02039	1.54974	-1.43872	1.87245	-0.768365	0.44227	NA	0	0.183427	0	0	0.577549	0	0	0.596658	0.336077	0	0	0
ASTEI02040	1213.27	-0.240437	0.295168	-0.814578	0.415314	0.989139	89.3545	53.5779	50.3776	96.1499	57.0251	66.4548	86.0145	51.2357	70.4115	56.1042	37.1462	44.5299
ASTEI02041	13.5744	-1.43544	1.03837	-1.3824	0.166849	0.798704	0	0.02529	0	0	0.4015	0.088597	0.791634	1.88026	1.3292	0	1.28014	0.68188
ASTEI02042	23.1225	-0.502537	0.643198	-0.781311	0.43462	0.989279	0	0.343389	0.603264	0.755793	0.695792	0.68415	0	1.49917	1.24642	0.810828	1.31913	2.45906
ASTEI02043	862.385	-0.32973	0.447127	-0.737442	0.460853	0.995271	149.392	76.8545	61.4196	179.31	97.3191	77.1605	74.2687	90.4767	72.2535	96.8236	122.551	91.0256
[truncated: 9,741 more rows]

## Sheet: 2-4h vs 4-8h
[1] "mean of normalized counts for all samples, log2 fold change (MLE): Group 2-4 vs 4-8, standard error: Group 2-4 vs 4-8, Wald statistic: Group 2-4 vs 4-8, Wald test p-value: Group 2-4 vs 4-8, BH adjusted p-values"
Gene	baseMean	log2FoldChange	lfcSE	stat	pvalue	padj	1_0-1 FPKM	2_0-1 FPKM	3_0-1 FPKM	1_2-4 FPKM	2_2-4 FPKM	3_2-4 FPKM	1_4-8 FPKM	2_4-8 FPKM	3_4-8 FPKM	1_8-12 FPKM	2_8-12 FPKM	3_8-12 FPKM
ASTEI00001	432.21	-0.245844	0.749299	-0.328099	0.742837	0.836333	101.614	54.3253	61.3973	101.804	30.7499	47.7611	121.8	8.79527	66.8069	116.267	12.085	69.2741
ASTEI00002	4205.72	-0.010284	0.310294	-0.0331427	0.973561	0.983028	135.52	60.7668	81.5953	151.914	122.302	139.241	131.058	92.5756	120.095	102.453	77.3469	73.1515
ASTEI000020	615.614	-0.0823309	0.394304	-0.208801	0.834604	0.90004	38.7389	20.6702	24.8547	46.95	28.4101	16.8635	38.4348	16.3558	24.4899	28.1789	23.5086	20.8393
ASTEI00003	727.262	-0.0933958	0.657024	-0.14215	0.886962	0.931741	138.545	124.204	63.7696	164.441	162.197	80.9586	62.4945	179.932	64.2063	76.8076	191.799	76.1818
ASTEI00004	815.54	-0.745927	0.567789	-1.31374	0.188934	0.331456	168.163	70.6624	54.8671	215.67	104.665	70.2288	117.671	177.769	83.0275	126.962	103.4	62.7021
ASTEI00005	3697.99	-0.492922	0.390755	-1.26146	0.207142	0.354761	300.191	226.517	191.899	361.466	241.878	266.59	243.312	370.998	323.06	198.414	243.804	244.503
ASTEI00006	977.058	-0.583515	0.321832	-1.8131	0.069816	0.158233	104.151	103.117	70.4574	116.857	80.3004	90.408	128.197	119.679	91.9462	38.6508	44.4545	45.6633
ASTEI00008	466.454	1.55439	0.422919	3.67537	0.000237505	0.00127751	125.354	192.894	113.025	101.316	122.845	95.8018	23.7198	32.0409	27.3318	43.0565	33.1286	34.8101
ASTEI00009	0.308423	1.28499	4.30008	0.298828	0.765071	NA	0	0	0	0	0	0.23	0	0	0	0	0	0
ASTEI00010	0.162103	-0.479502	4.35863	-0.110012	0.9124	NA	0	0	0	0	0	0	0	0	0	0	0	0
ASTEI00012	74.7424	-7.09241	0.991967	-7.14984	8.68768e-13	1.86821e-11	0	0.041418	0.088604	0	0	0	5.46312	2.6376	2.17824	8.59932	4.46729	8.11006
ASTEI00013	322.125	1.08182	0.425726	2.54112	0.0110498	0.0356948	69.8102	24.057	22.7203	31.6045	32.2844	19.3435	13.1356	8.02929	10.7772	7.32705	7.29769	9.39261
ASTEI00014	3285.98	0.57214	0.286295	1.99843	0.0456704	0.11426	359.197	343.434	312.891	391.48	227.441	287.662	192.751	97.7754	218.457	188.572	155.714	264.801
ASTEI00015	15.7803	-0.105945	0.745206	-0.142168	0.886947	0.931741	0	0.339774	0.543175	0.781342	0.601907	0.718096	0	0.196934	0.778871	1.03266	0.343835	1.20406
ASTEI00016	1587.98	-0.32835	0.478314	-0.686473	0.492415	0.638722	30.2048	22.1848	25.7417	39.9693	29.6799	21.8474	37.0206	23.9214	24.4583	34.082	37.5482	23.8756
ASTEI00017	383.593	-1.5766	0.594673	-2.65121	0.00802041	0.0273925	89.2537	66.7279	55.7694	90.5977	71.3771	64.4134	198.784	215.876	100.031	62.0439	138.444	92.5179
ASTEI00018	1662.9	-0.514778	0.4733	-1.08764	0.276756	0.431841	156.121	57.3341	51.8534	182.17	75.5274	79.1454	139.129	122.51	115.727	93.4587	68.3577	78.6785
ASTEI00019	1177.03	0.978567	0.252622	3.87365	0.000107218	0.000627719	46.0715	36.8767	43.9921	45.8454	49.7068	42.08	24.9721	13.6013	18.8977	33.9877	32.3047	27.3287
ASTEI00020	354.449	-0.256215	0.487139	-0.525959	0.598917	0.727912	32.2397	14.4679	16.7939	42.1701	12.0804	17.7713	37.8911	11.1283	22.636	24.6382	13.35	20.7751
ASTEI00021	296.25	-0.651706	0.709469	-0.918582	0.358314	0.515542	107.087	86.4159	51.4132	91.5816	110.558	68.0516	49.9501	191.509	68.5455	57.9491	196.284	79.5014
ASTEI00022	987.303	0.190476	0.279792	0.680779	0.496012	0.641827	123.423	117.245	87.6933	124.973	71.7782	85.8501	64.9719	59.108	66.0296	60.4849	43.4862	58.5121
ASTEI00023	582.885	0.618172	0.311468	1.98471	0.0471773	0.117235	66.1612	61.4381	58.2363	32.2594	23.3163	17.5365	14.8616	11.2496	11.2275	25.8758	20.7419	15.931
ASTEI00024	0.0765983	-1.0059	4.34966	-0.231259	0.817114	NA	0	0	0	0	0	0.021495	0	0	0	0	0	0.243267
ASTEI00025	3.76357	-0.0281325	1.94629	-0.0144544	0.988467	0.992779	0	0.031871	0.043243	0	0.023453	0	0	0	0	0.85096	0	0
ASTEI00026	0.425488	-2.23626	3.24605	-0.688916	0.490876	NA	0	0	0	0	0	0	0	0.30568	0.10503	0	0	0
ASTEI00027	0.0544232	-0.479502	4.35863	-0.110012	0.9124	NA	0	0	0	0	0	0	0	0	0	0	0	0
ASTEI00029	0.208471	-2.52685	4.31347	-0.585804	0.558007	NA	0	0	0	0	0	0	0	0	0	0	0	0
ASTEI00030	1.2489	-1.44763	1.99192	-0.726751	0.467379	0.616439	0	0	0	0	0	0	0	0.36372	0.214789	0	0	0.122832
ASTEI00031	1.30853	-1.90933	2.02821	-0.941389	0.346506	0.503201	0	0	0	0	0	0	0	0	0.020167	0	0	0.135619
ASTEI00032	713.229	0.436554	0.368735	1.18392	0.236443	0.388582	87.9343	66.768	45.7475	87.9766	67.8693	51.6128	32.5627	44.8643	39.2413	49.8471	57.0749	48.0343
ASTEI00033	3790.65	-0.0260297	0.349956	-0.0743798	0.940708	0.96513	171.444	100.567	130.716	186.262	80.6376	158.371	138.549	73.8415	148.629	158.257	81.6581	135.424
ASTEI00034	2264.82	0.211479	0.444056	0.476243	0.633901	0.755106	197.772	382.116	325.324	259.889	336.667	445.483	220.502	195.613	338.619	116.496	116.81	181.727
ASTEI00035	880.86	0.21203	0.247222	0.857652	0.391085	0.547157	133.882	96.6023	94.7457	161.254	141.243	121.731	154.967	56.6938	104.046	100.2	93.2975	83.1573
ASTEI00036	267.248	-5.12716	1.02791	-4.98793	6.10307e-07	5.56262e-06	0	0	0.01601	0	0.018427	0	1.72503	0.30875	0.452071	27.3663	8.01059	18.3078
ASTEI00037	1195.23	0.417751	0.431741	0.967597	0.333245	0.49074	220.847	178.415	162.083	278.522	215.871	200.405	136.187	138.214	120.101	77.0158	138.467	90.2375
ASTEI00038	1256.13	1.39337	0.760534	1.83209	0.0669382	0.153219	27.1659	78.5644	127.289	22.9416	31.8796	40.5032	16.7866	1.69713	14.3091	48.2174	5.39795	33.9316
ASTEI00039	805.61	2.22004	0.573602	3.87035	0.000108681	0.00063558	153.291	148.829	161.607	155.974	87.4514	52.7444	31.1612	4.24807	22.499	68.8931	18.4562	50.7165
ASTEI00040	645.094	0.69271	0.705307	0.982139	0.326031	0.48377	9.72399	36.7864	51.9438	11.6045	15.0679	20.3312	16.2874	1.68244	9.1006	23.8562	4.74441	15.4127
ASTEI00041	9.91373	1.22411	0.915107	1.33767	0.181005	0.32111	2.96598	2.71477	0.446144	0	2.60283	0.890902	0	0.618085	0.557231	0	0	0.45577
ASTEI00042	6963.74	-0.476191	0.508213	-0.936991	0.348763	0.505786	44.271	75.213	93.3233	47.1144	52.7114	134.903	135.472	30.3047	139.995	128.169	54.4654	104.469
ASTEI00043	3.9457	-3.25181	1.1915	-2.72918	0.00634923	0.0223776	0	0	0	0	0.687358	0	0	2.79982	1.61758	0	1.1874	0.909849
ASTEI00044	17.8003	-3.60777	0.65664	-5.49428	3.92298e-08	4.39664e-07	0	0	0	0	0.255486	0.230308	1.28415	1.44279	2.44347	0.735044	0.580895	0.783029
ASTEI00045	1317.03	-0.171114	0.471514	-0.362904	0.716677	0.818275	24.5818	31.8453	35.2419	23.8735	25.1846	26.374	37.3864	7.6897	33.4167	46.2535	13.3092	26.1183
ASTEI00046	2292.66	-0.657874	0.237129	-2.77433	0.00553158	0.0198324	100.02	76.9508	88.86	105.011	71.6918	82.7057	124.137	67.3409	146.727	137.547	73.5519	114.409
ASTEI00047	1539.76	-1.19728	0.46056	-2.59962	0.0093328	0.0311711	145.427	172.359	111.914	178.975	158.812	144.32	204.841	376.659	237.279	186.298	259.06	257.248
ASTEI00048	2366.94	-0.102611	0.285294	-0.359666	0.719097	0.820066	43.7335	34.6579	39.7475	43.9209	35.6328	39.2535	36.4697	31.1346	29.2866	45.4448	40.8196	33.5268
ASTEI00049	1137.33	-0.548311	0.485613	-1.12911	0.25885	0.412253	262.776	74.4661	76.7892	271.044	96.2122	99.2952	227.543	146.374	159.439	181.505	149.261	175.272
ASTEI00050	1595.19	-0.105183	0.317263	-0.331532	0.740243	0.834388	83.2808	56.7518	74.9128	71.3563	33.7266	54.0043	72.2928	19.8274	56.6837	81.8634	39.2426	61.6004
ASTEI00051	0.10381	-1.0059	4.34966	-0.231259	0.817114	NA	0	0	0	0	0	0	0	0	0.041978	0	0	0.129043
ASTEI00052	70.9637	-0.787953	0.823164	-0.957224	0.338454	0.495548	0.488733	2.45872	3.71717	0	0.645243	1.22323	0.868079	0.194337	1.38268	6.18912	1.58554	4.8565
ASTEI00053	40.1217	0.138793	0.529204	0.262267	0.793116	0.872534	1.17162	0	0	1.56549	0	0	0	0	0	0	0	0
ASTEI00054	2.01778	-1.98351	1.53537	-1.29188	0.1964	0.341051	0	0	0	0	0.054839	0	0	0.197942	0.08323	0	0.042411	0.116687
ASTEI00055	1595.51	-0.561534	0.349124	-1.60841	0.107746	0.220212	123.561	74.6349	79.0817	137.415	82.8901	126.869	150.844	91.6099	186.477	61.8365	34.4304	87.4571
ASTEI00056	1850.22	-0.753519	0.734765	-1.02552	0.305116	0.461509	27.7424	31.8143	43.7249	25.8071	28.6923	31.0393	81.5842	5.52614	50.3834	134.157	15.6345	102.91
ASTEI00057	1759.78	-0.582418	0.325318	-1.7903	0.0734056	0.164607	140.422	97.9837	78.5631	168.753	110.79	132.762	151.393	158.927	180.772	68.5872	86.7807	98.8747
ASTEI00058	937.299	0.477897	0.589191	0.811108	0.417304	0.570138	102.041	88.8109	113.403	110.98	61.2579	141.893	87.7034	13.5888	106.321	99.0074	24.5407	85.5154
ASTEI00059	14968.5	-1.09418	0.917345	-1.19276	0.232962	0.384914	1037.5	1878.16	1723.31	1124.26	3115.59	1500.34	741.758	5888.93	1828.86	411.12	5726.02	2082.75
ASTEI00060	17145.3	-0.531373	0.728896	-0.72901	0.465995	0.615463	422.568	361.632	297.91	432.589	700.344	326.826	216.859	946.315	365.888	197.938	1033.42	393.99
ASTEI00061	298.079	0.751567	0.293688	2.55907	0.0104954	0.034303	70.4816	73.3979	47.3458	86.6833	45.8855	45.0748	39.85	16.1421	24.9216	29.8316	15.9948	26.3461
ASTEI00062	420.431	-0.787342	0.654112	-1.20368	0.228713	0.37979	153.367	133.045	71.3737	173.307	120.756	78.1436	76.8463	275.109	94.2412	80.687	196.858	117.985
ASTEI00063	0.370732	-2.03491	4.13702	-0.491879	0.622805	NA	0	0	0	0	0	0	0	0	0.040101	0	0.126248	0
ASTEI00064	29.8183	-0.774113	1.18749	-0.651891	0.514471	0.657428	0.209782	1.77864	5.24183	0	0.607139	4.47161	5.40438	0.203748	5.1566	19.6136	1.1644	9.7674
ASTEI00065	23.2024	-1.78777	1.26846	-1.4094	0.158716	0.291429	0	2.03367	3.82684	0	0.933491	5.3066	10.403	0	6.16724	27.0606	0.742162	11.1045
ASTEI00066	267.509	-0.49232	0.747898	-0.658271	0.510364	0.654161	1.77038	4.11904	6.21696	0	2.89105	7.23638	9.3411	0.838994	7.97727	30.9557	3.75714	16.0575
ASTEI00067	165.608	1.494	0.513922	2.90706	0.00364848	0.0138747	63.1561	37.3675	34.2803	48.594	27.9035	46.498	0	6.64673	22.0735	14.5238	6.42169	9.67048
ASTEI00068	405.194	1.63747	0.40002	4.09347	4.24967e-05	0.000275617	29.1284	33.6389	37.4447	32.0626	41.2049	47.9769	11.6385	5.40511	17.2573	24.2237	11.7453	12.1352
ASTEI00069	0.468423	-1.7016	3.14598	-0.54088	0.58859	NA	0	0	0	0	0	0	0	0.663277	0.13273	0	0	0
ASTEI00070	1.10278	-0.456302	3.33185	-0.136951	0.891069	0.934573	0	0	0	0	0	0	0	0	0.287288	0	0	0
ASTEI00071	18.4299	-7.9727	1.34252	-5.93861	2.87451e-09	3.85855e-08	0	0	0	0	0	0	10.7099	0.689071	5.4506	3.1647	1.82325	4.33393
ASTEI00072	3704.39	-0.326298	0.347013	-0.940305	0.347061	0.503869	233.608	297.437	215.699	261.394	300.82	301.214	247.45	262.747	342.984	196.483	244.703	240.357
ASTEI00073	0.279182	-1.78306	4.33787	-0.411045	0.681039	NA	0	0	0	0	0	0	0	0	0.098653	0	0	0.247876
ASTEI00074	0.601546	-2.6589	4.31021	-0.616883	0.537312	NA	0	0	0	0	0	0	0	0	0.177395	0	0.091713	0.135506
ASTEI00075	788.011	-0.407365	0.371657	-1.09608	0.273045	0.428085	48.2498	22.8176	25.8278	53.7451	34.3641	33.8027	42.8489	44.1162	40.8114	40.0875	39.8812	34.5774
ASTEI00076	0.585259	-3.10407	3.49673	-0.887704	0.3747	NA	0	0	0	0	0	0	0	0.413119	0.206501	0	0.301659	0.164333
ASTEI00077	1.57811	-4.20803	2.19119	-1.92043	0.0548032	0.131585	0	0	0	0	0	0	0	0.121177	0.154163	0	0.07537	0.127051
ASTEI00078	23.8464	-4.43612	0.768084	-5.77557	7.66937e-09	9.6583e-08	0	0.078298	0	0	0.065361	0.133273	0	2.08483	2.07063	0.603325	2.77915	2.60961
ASTEI00079	1767.06	0.406555	0.389961	1.04255	0.297155	0.453108	67.7012	55.7918	57.5107	65.9777	58.0017	80.7365	58.3873	12.1412	57.3031	70.889	19.5886	44.232
ASTEI00080	621.896	0.851903	0.420407	2.02638	0.0427264	0.108257	33.6114	29.7811	35.649	30.3303	21.0827	28.6569	20.2016	3.71099	14.4726	31.1857	16.6947	25.5088
ASTEI00081	216.002	-0.326273	0.326252	-1.00007	0.317279	0.475156	10.3518	10.1457	10.1492	11.1739	9.04079	17.219	17.7571	8.33337	16.2793	30.0084	19.9996	27.9945
ASTEI00082	236.879	-0.597686	0.573653	-1.0419	0.29746	0.45336	42.9083	74.6925	58.6087	74.9649	52.633	68.7971	55.7198	104.651	57.1635	0	100.098	69.301
ASTEI00083	417.07	1.73006	0.550015	3.14548	0.00165813	0.00703858	227.087	173.971	115.304	207.385	128.448	83.1702	35.5669	40.5129	18.316	26.6796	78.9901	57.1595
ASTEI00084	93.4904	0.934402	0.720576	1.29674	0.194719	0.338967	0	32.6438	0	0	14.3365	40.0779	0	1.69418	17.3632	35.3519	3.53915	17.712
ASTEI00085	1.77642	-3.9576	2.35373	-1.68142	0.0926821	0.196501	0	0	0	0	0	0	0.782116	0	0.456804	1.03674	0.246079	0.341203
ASTEI00086	3.98619	-4.00485	1.52559	-2.62512	0.00866184	0.029253	0	0	0	0	0	0	0.824528	0	0.243069	0.566347	0.450953	0.589728
ASTEI00087	4.58374	-3.80956	1.50128	-2.53755	0.0111632	0.0359688	0	0	0	0	0.041718	0	0	0	0.423308	1.92542	0.405102	0.513859
ASTEI00088	3.01647	-4.48329	1.91509	-2.34103	0.0192306	0.0566069	0	0	0	0	0	0	0	0.729828	0.209555	1.34179	0.716999	0.674586
ASTEI00089	0.96361	-2.99555	2.57803	-1.16195	0.245255	0.3979	0	0	0	0	0	0	0	0	0.106378	0	0.222208	0.39959
ASTEI00090	4.27313	-2.61228	1.53278	-1.70427	0.0883302	0.189489	0	0	0	0	0	0.014441	0	0.396427	0.187191	1.37054	1.20968	1.77746
ASTEI00091	304.605	1.34598	0.329763	4.08167	4.47136e-05	0.00028823	67.3985	95.5778	65.9023	77.4552	81.9143	95.5391	24.8229	15.5531	35.1498	54.7305	26.9371	38.9851
ASTEI00092	259.785	-5.43995	0.999908	-5.44045	5.31471e-08	5.82692e-07	0	0.130624	0.323207	0	0.165671	0.418547	23.2392	1.52018	13.5775	90.2442	4.57242	48.2218
ASTEI00093	364.376	-9.23935	1.37522	-6.71843	1.83687e-11	3.30294e-10	0	0	0	0	0.121763	0	0	95.7738	7.02416	0	209.219	33.2337
ASTEI00094	567.959	-1.42902	0.536906	-2.66158	0.0077775	0.0266747	0	0	0	30.4421	23.0411	9.13137	34.0696	48.7012	52.0498	50.3764	62.1482	95.9824
ASTEI00095	135.481	0.888713	0.61282	1.4502	0.147002	0.275753	6.30143	12.5988	19.3386	5.34345	5.2786	7.83052	2.67682	0.901025	3.86774	21.3825	7.88605	28.2424
ASTEI00096	28.9676	-1.41534	0.547315	-2.58597	0.00971065	0.0322198	1.85719	0.720125	0.99523	0	0.362898	0.537057	0.863445	0.37108	1.57896	1.41814	2.225	2.03635
ASTEI00097	230.004	1.48907	0.387625	3.84152	0.000122275	0.000706883	45.4016	62.757	53.8602	57.7525	48.8343	42.5269	14.4776	12.4443	12.7473	9.82803	15.9739	11.031
ASTEI00098	308.619	1.52639	0.423044	3.60811	0.000308431	0.00161313	38.7354	64.2121	31.676	47.6104	51.875	37.6416	16.0562	6.35952	17.7849	32.0017	15.0127	14.9576
ASTEI00099	7948.09	-0.444582	0.608636	-0.730456	0.465111	0.61475	26.9744	63.3789	72.3861	30.2913	55.0619	120.316	113.043	25.4043	121.394	135.769	51.7961	106.169
ASTEI00100	122.29	1.59719	0.375752	4.25066	2.13143e-05	0.000146775	2.34621	2.21523	3.36341	2.36295	1.57115	1.4539	0.529607	0.278572	0.54242	1.72771	1.0875	0.909394
ASTEI00101	1659.98	2.17645	0.415915	5.23293	1.66847e-07	1.68133e-06	156.077	89.0066	124.208	378.201	168.283	225.299	37.1349	22.277	75.338	3.74694	5.97989	4.93442
ASTEI00102	0.128317	0.237379	4.33368	0.0547754	0.956317	NA	0	0	0	0	0	0	0	0	0	0	0.168918	0.03412
ASTEI00103	550.822	0.613147	0.749377	0.818208	0.413238	0.566771	6.44036	15.6145	21.3302	9.40249	11.8867	12.3667	11.9088	0.70975	7.43878	58.6319	9.15756	32.2819
ASTEI00104	677.983	1.12564	0.28371	3.96758	7.26065e-05	0.000443725	48.0565	45.6314	52.5927	53.1314	43.5077	44.3122	22.1982	10.22	21.723	68.3102	32.0106	39.5779
ASTEI00105	302.324	0.555478	0.799232	0.695015	0.487046	0.63401	14.8224	28.8131	25.1911	20.6453	6.60793	28.2669	14.7465	4.51461	12.5964	70.3859	4.13762	13.8594
ASTEI00106	23.4499	-3.37353	1.61491	-2.08899	0.0367085	0.0956174	0	0	0	0	0	0	0	0	0	0	2.02467	0
ASTEI00107	4887.01	0.643527	0.646799	0.994941	0.319765	0.477394	35.0098	85.0506	81.082	41.423	70.0181	98.6944	54.929	9.7514	59.1267	130.765	26.526	64.9812
ASTEI00108	9.23729	-0.982807	0.788202	-1.2469	0.212435	0.360792	0	0.59254	0.810358	0	0.832918	0.749228	0	1.32736	1.72087	0	0.348446	0.481432
ASTEI00109	1505.05	-0.0592129	0.316371	-0.187163	0.851533	0.910876	129.685	143.394	104.754	169.28	115.963	141.58	112.245	122.124	112.027	59.6929	65.8463	59.5752
ASTEI00110	1532.19	-0.331407	0.464769	-0.713058	0.47581	0.623908	199.859	221.045	125.066	220.617	226.312	162.55	145.067	276.435	159.733	54.45	95.8214	78.8996
ASTEI00111	372.902	-0.111994	0.334953	-0.334356	0.738111	0.832872	50.7067	46.8128	41.4149	35.5261	32.0577	23.22	32.1236	25.3575	20.2537	11.8779	14.5802	13.9301
ASTEI00112	522.811	-1.85719	0.876047	-2.11997	0.0340085	0.0901814	11.8406	14.2944	18.2845	13.2868	12.6774	26.359	107.375	3.01115	77.2158	71.251	6.34566	48.6949
ASTEI00113	74.4825	-2.96964	0.732534	-4.05393	5.03642e-05	0.000321717	0	0.064145	0.127056	0	0.070968	0.098693	0	0.453242	0.553886	14.9266	6.3418	11.4569
ASTEI00114	924.713	1.14684	0.210061	5.45955	4.77333e-08	5.27707e-07	116.255	110.287	117.574	50.6842	42.6003	42.7446	22.4404	10.9482	18.065	41.5627	30.7445	33.6705
ASTEI00115	578.59	-0.449713	0.495173	-0.908193	0.363776	0.520924	61.6545	61.8526	40.5137	77.1327	59.9533	52.9671	65.4346	83.7982	42.4703	29.0661	48.8299	30.7455
ASTEI00116	1251.68	-1.13927	0.421198	-2.70482	0.00683408	0.0238719	138.424	68.2125	54.6191	110.124	61.1599	47.7415	102.229	116.943	146.687	109.87	98.301	114.787
ASTEI00117	2842.95	-0.717071	0.415333	-1.7265	0.0842582	0.183165	37.6139	32.9708	38.2616	44.4922	45.5032	94.6167	115.723	33.3163	124.639	155.935	79.5313	135.813
ASTEI00118	1887.55	-1.29242	0.38395	-3.36612	0.000762336	0.00357569	108.034	113.268	67.2287	150.844	117.091	98.0709	242.818	270.215	193.377	109.612	155.508	115.339
ASTEI00119	558.013	-0.0510571	0.590021	-0.0865344	0.931042	0.959114	196.778	170.18	110.79	202.855	178.217	126.6	98.0369	192.707	86.9403	41.8017	96.7045	63.2234
ASTEI00120	628.601	0.642871	0.33558	1.9157	0.0554032	0.132515	42.93	34.4515	33.4488	46.8991	42.3912	39.6974	36.1964	11.1701	29.6957	47.7403	18.6855	29.5587
ASTEI00121	1708.62	0.0976186	0.511317	0.190916	0.848591	0.909213	35.5869	26.546	28.93	41.2693	27.7614	42.0876	39.3388	8.80738	41.3944	28.0532	13.4734	51.2464
ASTEI00122	87.4629	0.0995768	0.601952	0.165423	0.868611	0.921051	5.18999	1.23178	2.19801	3.88854	1.58894	0.779818	1.1501	1.09781	1.39772	12.8944	7.84313	9.54034
ASTEI00123	0.754167	-0.636931	2.97362	-0.214194	0.830396	NA	0	0	0	0	0	0	0	0	0	0	0.21028	0.160261
ASTEI00124	141.252	-1.85008	0.614009	-3.01312	0.00258574	0.0102799	70.8384	21.4902	15.5346	15.8917	5.69381	5.21834	17.599	30.9312	18.917	27.3524	29.1892	20.2028
ASTEI00125	1139.88	0.354728	0.208651	1.7001	0.0891115	0.190586	40.3574	49.1297	49.758	66.7072	47.5759	54.2504	44.9808	24.8623	39.3007	61.4261	58.8366	54.2299
ASTEI00126	973.925	0.107129	0.584545	0.183269	0.854587	0.91276	195.408	65.5385	56.1187	213.776	130.116	78.277	81.9595	136.783	74.3706	81.587	105.569	50.6261
ASTEI00127	1178.11	0.570658	0.299377	1.90615	0.0566305	0.134553	85.8627	68.522	62.8413	104.85	74.0958	74.3568	60.2192	23.8553	59.6416	109.815	44.3714	71.0161
ASTEI00128	7535.79	-0.509723	0.642952	-0.792786	0.427902	0.580678	927.024	709.092	725.561	963.06	1205.94	692.005	532.358	1451.88	937.585	415.838	1856.79	1048.87
ASTEI00129	526.054	0.343682	0.666025	0.51602	0.60584	0.733621	18.5556	28.1611	41.092	22.1079	20.8005	48.3167	35.9659	4.42726	27.7738	78.2939	14.4612	37.7084
ASTEI00130	35.0376	-3.36196	1.07165	-3.13717	0.00170585	0.00720936	0	0	0	0	0.024174	0	0	0.177949	0	0.270274	0.175332	0.090985
ASTEI00131	0.0610696	-1.00589	4.34966	-0.231258	0.817114	NA	0	0	0	0	0	0	0	0	0	0	0	0
ASTEI00132	835.719	1.21051	0.37234	3.25109	0.00114965	0.00512631	82.3739	100.983	109.505	101.631	74.7664	145.164	34.7959	21.461	61.0877	51.2489	56.3106	54.7667
ASTEI00133	27.2847	-7.86584	1.05292	-7.47052	7.98773e-14	1.95377e-12	0	0	0	0	0	0.013001	0	7.72488	3.58989	0	0.673114	0.417801
ASTEI00134	1.80341	-4.51558	2.34084	-1.92904	0.0537258	0.12932	0	0	0	0	0	0	0	0.345863	1.98175	0	0	0.23692
ASTEI00135	21.96	-5.04747	0.888153	-5.68311	1.3227e-08	1.60651e-07	0	0.045281	0.03926	0	0.020211	0.083846	2.9093	1.07609	1.95521	0	0	0.341807
ASTEI00136	60.5863	-0.498243	0.38967	-1.27863	0.201028	0.346738	2.32881	2.10862	1.99277	3.28674	3.00505	2.3297	4.06005	2.73468	3.6136	2.34714	3.70155	2.57952
ASTEI00137	86.8525	0.519986	0.454112	1.14506	0.252184	0.405211	16.9671	9.20596	7.49584	16.4923	10.1936	7.27427	6.70967	4.94828	6.24932	11.8454	5.71979	5.45622
ASTEI00138	1178.37	0.372391	0.449306	0.828814	0.407209	0.561191	160.064	90.143	54.3502	147.726	76.5204	61.3831	56.3653	65.1488	41.0909	45.7175	55.5931	42.2029
ASTEI00139	40.2134	-1.96406	0.803387	-2.44473	0.0144963	0.0445531	0	0.160425	0	0	5.41329	1.10109	4.7798	10.9461	8.33626	0	1.41101	0.802436
ASTEI00140	2138.38	-2.48955	0.326336	-7.62881	2.36929e-14	6.24207e-13	11.2122	9.83481	11.2088	9.01331	13.7431	10.0609	71.2115	25.5414	74.0942	80.8026	48.6808	54.3722
ASTEI00141	95.2052	-5.90498	0.925057	-6.38337	1.73231e-10	2.75478e-09	0	0.310715	0.413501	0	0.67547	0.079498	10.6772	21.0918	9.55437	5.86714	21.1463	12.9757
ASTEI00142	31.1501	-6.68969	0.870148	-7.68799	1.49465e-14	4.07987e-13	0	0	0.045666	0	0.093814	0	8.9584	4.26989	3.60962	3.68034	4.04723	2.8736
ASTEI00143	266.667	-2.01662	0.595364	-3.3872	0.000706091	0.00334595	12.3507	14.314	4.97387	25.6031	16.6254	7.28388	53.6205	55.6947	25.1813	63.6801	53.709	64.5986
ASTEI00144	0.876975	-0.933493	2.79874	-0.333541	0.738726	0.833211	0	0	0	0	0	0	0	0	0	0	0	0.337821
ASTEI00145	0.281607	-1.0059	4.34966	-0.231259	0.817114	NA	0	0	0	0	0	0	0	0	0	0	0	0
ASTEI00146	0.130438	-1.0059	4.34966	-0.231259	0.817114	NA	0	0	0	0	0	0	0	0	0	0	0	0.07105
ASTEI00147	0.158233	-1.0059	4.34966	-0.231259	0.817114	NA	0	0	0	0	0	0	0	0	0	0	0	0.179446
ASTEI00148	0.208045	-2.03487	4.32833	-0.470128	0.638263	NA	0	0	0	0	0	0	0	0	0	0	0	0.088677
ASTEI00149	1.66403	-4.96015	2.12607	-2.33301	0.0196476	0.0575623	0	0	0	0	0	0	0	0	0.27271	0	0.046068	0.035868
ASTEI00150	4596.06	-5.52363	1.02641	-5.38151	7.38643e-08	7.87812e-07	0	0.005677	0.029707	0	0.008525	0.02849	0.735831	1.56467	0.158504	239.823	109.064	200.792
ASTEI00151	909.964	2.4243	0.432522	5.60504	2.0821e-08	2.46385e-07	235.684	133.253	118.044	164.957	95.3805	72.2231	17.4297	15.7968	13.3459	17.0694	23.4446	13.4002
ASTEI00152	1435.24	-0.404915	0.596602	-0.678702	0.497327	0.642967	301.039	236.633	161.614	344.593	279.68	188.779	236.21	423.353	166.095	125.681	462.389	201.47
ASTEI00153	408.813	-1.5797	0.366119	-4.31471	1.59814e-05	0.000113749	83.8819	66.0169	34.6711	50.7354	55.8497	50.7166	174.894	134.206	93.903	85.4572	114.628	98.3707
ASTEI00154	2100.12	-0.161864	0.354627	-0.456433	0.648079	0.765366	74.6656	72.4943	60.5617	90.2623	108.075	94.7571	79.3681	90.5807	82.5562	70.7795	71.4995	58.527
ASTEI00155	1131.18	1.45911	0.407527	3.58039	0.00034308	0.00177333	18.6543	9.88647	9.37825	19.08	11.5819	12.2823	1.9099	3.51015	4.54256	223.99	215.393	274.577
ASTEI00156	213.265	1.92196	0.274242	7.00827	2.41285e-12	5.01068e-11	57.7428	33.604	35.0177	31.5278	23.3497	19.3055	9.35969	2.67987	5.46458	11.9789	8.29379	7.45973
ASTEI00157	178.358	-0.426798	0.864119	-0.493911	0.621369	0.745544	5.9787	13.1379	22.101	2.09019	4.18956	8.0473	15.9724	0.374599	6.71269	16.3408	2.1333	8.6532
ASTEI00158	18.1115	-1.19221	0.947927	-1.2577	0.208501	0.356339	9.31339	6.85801	8.39771	0	2.23971	3.63103	6.90731	0.401231	3.48183	11.894	2.96025	6.10244
ASTEI00159	234.61	0.332957	0.465328	0.715533	0.47428	0.622979	38.2497	23.0165	23.8992	14.6873	12.6319	9.33937	14.3446	2.64489	9.53508	23.8559	11.2397	12.8242
ASTEI00160	8.47223	0.752564	1.07797	0.69813	0.485096	0.632248	0	1.22166	1.60365	0	0.445317	0.510986	0	0	0.179601	1.09046	0.310393	0.515418
ASTEI00161	704.762	-0.0248885	0.407612	-0.0610592	0.951312	0.970211	114.656	119.496	84.3045	69.4077	62.2067	52.7447	43.3641	57.048	35.3429	47.8881	62.6754	53.0218
ASTEI00162	3766.45	0.491288	0.270162	1.81849	0.0689887	0.156626	151.575	174.619	204.012	158.5	176.265	208.218	114.965	66.0351	142.742	124.222	77.7367	108.066
ASTEI00163	535.368	-0.473723	0.359075	-1.31929	0.187073	0.328991	73.5892	58.1844	41.7145	82.1529	65.5368	72.6436	86.8141	73.0887	82.4338	35.8038	65.769	63.9734
ASTEI00164	1590.81	-0.210352	0.290311	-0.724576	0.468712	0.617476	41.8829	38.0608	41.2578	52.5552	37.8348	61.3393	63.891	27.0846	58.2588	63.3308	28.4615	36.2506
ASTEI00165	479.642	-0.594811	0.475499	-1.25092	0.210964	0.358926	7.91997	20.1367	22.5432	5.65023	7.01493	9.17735	14.3606	5.28707	10.5304	55.0943	21.8765	26.8052
ASTEI00166	2857.27	-1.08055	0.283522	-3.81116	0.000138318	0.000789295	126.143	103.063	74.4822	128.691	123.693	127.623	244.519	195.823	208.311	150.265	169.101	179.445
ASTEI00167	1912.62	0.236334	0.534212	0.442398	0.658201	0.774557	35.2268	51.2976	54.7295	34.1568	56.1329	102.535	62.0739	12.5672	77.5814	78.7132	38.122	62.5402
ASTEI00168	4.82973	-5.26319	1.42126	-3.70319	0.000212907	0.00116112	0	0	0	0	0	0.01056	0.639196	0.067913	0.773181	0	0.134074	0.094596
ASTEI00169	0.730874	-1.09556	2.14349	-0.511109	0.609275	NA	0	0	0	0	0.024893	0.066389	0	0.041338	0.118367	0.190855	0.313293	0.287851
ASTEI00170	2904.92	-2.5498	0.318055	-8.01685	1.08492e-15	3.34997e-14	0	0.00984	0.057526	31.7083	25.7614	18.9039	145.644	96.6505	121.222	121.44	129.986	129.156
ASTEI00171	28.7219	-0.972089	0.810931	-1.19873	0.230632	0.382078	0	0.034293	0.207573	0.562163	0.883918	0.658897	3.20357	0.769936	0.81786	8.86181	2.39197	6.35479
ASTEI00172	639.606	-0.711585	0.35878	-1.98334	0.047329	0.117508	37.5624	17.7841	19.4296	40.8781	19.3474	27.8356	49.1538	26.4883	43.7997	39.8937	21.3084	28.5157
ASTEI00173	8.34282	-3.54049	1.47505	-2.40025	0.0163837	0.0493936	0	0	0.155972	0	0	0.271609	0	0	3.1277	0	0	1.22471
ASTEI00174	0.254395	-1.0059	4.34966	-0.231259	0.817114	NA	0	0	0	0	0	0	0	0	0	0	0	0.046456
ASTEI00175	14.7334	-3.88345	1.62051	-2.39645	0.016555	0.0498532	0	0	0	0	0	0	0	0.541283	0.11	4.6368	11.3897	5.14218
ASTEI00176	0.243738	-0.479502	4.35863	-0.110012	0.9124	NA	0	0	0	0	0	0	0	0	0	0	0.165723	0.128561
ASTEI00177	2.71869	-1.91644	2.09975	-0.912701	0.3614	0.518854	0	0	0	0	0	0	0	0	0.031964	0	0	0.202531
ASTEI00179	3.07925	-1.42723	1.42854	-0.999086	0.317753	0.47553	0	0	0	0	0.139815	0.029922	0	0.202765	0.248267	0.224109	0.245351	0.133392
ASTEI00180	973.209	-0.754798	0.6014	-1.25507	0.209454	0.357391	299.917	176.238	104.077	274.01	189.816	130.008	233.711	373.763	159.53	109.537	276.828	145.324
ASTEI00181	2607.29	0.0646523	0.243704	0.26529	0.790786	0.871238	120.642	94.041	93.1879	128.55	114.823	114.141	99.742	84.5809	95.1209	61.2605	68.309	57.1103
ASTEI00182	433.211	-0.209129	0.494713	-0.422728	0.672494	0.786048	60.8125	46.6905	24.3061	71.8869	65.022	29.7936	39.7483	67.3678	39.4849	33.4536	41.0094	24.6863
ASTEI00183	83.315	0.0762916	0.477452	0.159789	0.873047	0.923998	1.27719	2.57093	3.98017	0.775944	1.47693	1.70887	2.39494	0.65206	1.04611	4.16348	3.07777	3.19525
ASTEI00184	941.446	-0.92881	0.500621	-1.85531	0.0635513	0.147345	169.152	97.5807	65.0893	181.539	107.481	96.3877	139.564	240.161	168.141	95.4058	178.911	142.999
ASTEI00185	21643.9	-0.634668	0.804287	-0.789107	0.43005	0.582884	871.349	1288.86	1158.02	942.732	2316.15	1143.23	583.98	3011.04	1263.23	435.586	3239.89	1300.93
ASTEI00186	644.745	-0.34339	0.338965	-1.01306	0.311033	0.468319	85.0185	65.9767	44.65	100.024	54.9225	63.0533	78.6651	70.5239	69.1645	38.7253	42.9291	51.5328
ASTEI00187	391.926	-0.880323	0.440523	-1.99836	0.045678	0.11426	129.613	87.27	68.6733	23.2226	17.7449	16.578	28.0551	34.0915	18.1839	35.3617	49.664	33.3932
ASTEI00188	4.92736	-3.76618	1.11564	-3.37579	0.000736034	0.00347695	0	0	0	0	0.035951	0.013427	0	0.0784	0.358384	0.165928	0.085506	0.338433
ASTEI00189	185.468	-4.75035	0.848466	-5.59875	2.159e-08	2.5438e-07	0	0.041785	0.214752	0	0.048842	0.249743	7.78048	0.760413	2.88103	18.8724	5.29172	11.4961
ASTEI00190	5.20619	-2.96014	2.05256	-1.44217	0.149255	0.2785	0	0	0	0	0	0	0	0	0	0	0	0
ASTEI00191	11.9614	-4.03718	1.43447	-2.81442	0.0048866	0.0178462	0	0	0.226175	0	0	0.311536	0	0	2.73605	11.2443	1.11693	6.78826
ASTEI00192	38.9038	5.16572	0.876613	5.89282	3.79659e-09	5.00744e-08	6.19711	5.76545	6.13054	1.89172	4.06125	3.78348	0	0	0.166043	0.418077	0.143628	0.080906
ASTEI00193	956.365	-0.115373	0.397624	-0.290157	0.771696	0.857068	120.37	76.9167	62.7327	106.77	40.7664	49.2276	84.8218	45.1921	45.6923	37.7241	33.2349	46.1901
ASTEI00194	132.418	1.33069	0.591797	2.24856	0.0245402	0.0689771	22.0027	11.6065	13.9342	24.4261	5.81565	16.4136	3.91288	1.50848	7.50675	18.0727	6.38457	15.2916
ASTEI00195	39.5801	-6.30803	1.47891	-4.26531	1.99621e-05	0.000138544	0	0	0	0	0	0	0	0	1.43438	18.3088	2.1298	7.18443
ASTEI00196	20.6174	-4.95328	1.23673	-4.00515	6.19769e-05	0.000384984	0	0	0	0	0	0.062606	0	0.899065	1.58022	19.985	1.84125	5.99262
ASTEI00197	9.11823	-5.7374	1.61925	-3.54324	0.000395247	0.00201544	0	0	0	0	0	0	0	0.404668	0.136218	1.28571	0.442279	0.679092
ASTEI00198	110.224	0.970511	0.561782	1.72756	0.0840677	0.182938	37.3097	8.45525	8.06784	18.4438	14.0781	9.95123	6.93998	7.39768	4.96198	14.1273	15.0458	9.17285
ASTEI00199	415.673	0.900649	0.459879	1.95845	0.0501775	0.122761	131.107	164.207	116.579	107.078	87.0143	64.3428	28.057	45.0455	29.3852	26.0543	47.0065	30.8849
ASTEI00200	4048.91	-0.244483	0.814642	-0.300111	0.764093	0.851663	12.428	28.1509	44.9341	14.9064	25.0695	53.0442	61.6661	4.24331	40.0084	72.2408	9.28131	46.8103
ASTEI00201	49.6404	0.187494	0.722875	0.259373	0.795348	0.874082	0	0.988622	0.856459	2.35663	0.89788	0.756227	0	0.99897	0.67387	6.10678	10.0989	3.41663
ASTEI00202	17.7637	1.57652	0.83715	1.8832	0.0596736	0.140289	0	0.506131	0.349131	0	0.710199	0.48379	0	0.157087	0.100183	2.663	4.57815	1.44488
ASTEI00203	217.786	0.356833	0.385192	0.926377	0.35425	0.510944	13.9134	10.1706	10.1002	18.4558	9.64452	11.8938	4.6747	7.96952	7.72832	16.1364	15.6604	10.4565
ASTEI00204	1.49866	-2.60624	2.10256	-1.23955	0.215141	0.363696	0	0	0	0	0	0	0	0	0.230292	0	0	0.652775
ASTEI00205	0.32141	-1.26897	4.30496	-0.294769	0.76817	NA	0	0	0	0	0	0	0	0	0.283501	0	0	0.503269
ASTEI00206	0.131022	-1.0059	4.34966	-0.231259	0.817114	NA	0	0	0	0	0	0	0	0	0	0	0	0
ASTEI00207	191.469	0.652822	0.491094	1.32932	0.183742	0.325137	35.5915	50.1651	33.8351	53.8064	44.4327	44.7392	15.7932	27.9961	24.4582	7.16325	15.415	20.9554
ASTEI00208	0.225184	-2.35225	4.31823	-0.544725	0.585942	NA	0	0	0	0	0	0	0	0.069643	0.056483	0	0	0.041554
ASTEI00209	4.01414	0.159864	1.34529	0.118832	0.905408	0.944134	0	1.26	1.42369	0	0.812758	0.469002	0	0.292776	0.175752	0	0.437454	0.273649
ASTEI00210	11.8654	-0.954654	0.929056	-1.02755	0.30416	0.460787	0	0.068469	0.175867	0	0.301171	0.100671	0	0.40722	0.216936	2.15478	2.84675	1.5921
ASTEI00211	1.01103	-2.80387	2.25306	-1.24447	0.213327	0.361785	0	0	0	0	0.103607	0	0	0.551111	0.152189	0	0.194878	0.185826
ASTEI00212	587.372	0.566279	0.4196	1.34957	0.177154	0.316291	46.5361	20.3471	23.0102	35.551	12.9845	11.1461	12.5714	8.51679	9.52652	15.3971	10.9103	10.9391
ASTEI00213	1052.79	-0.807767	0.526669	-1.53373	0.125097	0.245534	261.717	149.834	115.959	270.346	172.135	146.248	187.065	381.913	193.317	84.0051	178.021	119.494
ASTEI00214	913.191	-4.10309	0.637054	-6.44072	1.18906e-10	1.94342e-09	0.786863	0.191507	0.083442	5.9756	11.7536	5.15358	210.937	48.9099	140.022	24.8134	12.4554	30.9488
ASTEI00215	590.218	0.569107	0.533412	1.06692	0.286008	0.440791	181.892	139.581	81.8145	184.358	122.835	85.4888	44.988	100.885	45.7485	60.1508	118.197	72.2049
ASTEI00216	955.522	-0.506764	0.585151	-0.866039	0.386469	0.542994	118.165	136.604	88.169	127.248	143.343	109.947	84.749	218.416	98.5059	39.0276	132.037	67.9257
ASTEI00217	1560.34	-0.375703	0.960768	-0.391044	0.695765	0.802881	25.0161	136.024	177.221	14.843	82.1321	217.05	214.558	13.3753	185.086	146.546	23.2547	119.863
ASTEI00218	674.594	0.0891874	0.278967	0.319706	0.749191	0.841519	59.7286	43.94	42.063	30.4806	34.977	23.5572	30.1737	14.7062	25.7916	33.1207	24.2197	20.7584
ASTEI002180	491.798	-10.2178	0.838324	-12.1883	3.58831e-34	9.04851e-32	0	0	0	0	0.042002	0.010314	35.935	33.1973	18.0654	47.6264	36.2833	30.2681
ASTEI002184	6.02105	-4.96371	1.7062	-2.90923	0.00362324	0.0138151	0	0	0	0	0	0	2.00761	0.979835	0.764664	0.919324	0.685861	0.872457
ASTEI00219	827.152	0.202454	0.244708	0.827329	0.408051	0.561985	43.8996	43.273	46.8518	38.805	25.2678	24.7134	23.4264	15.3747	20.5934	28.8783	19.5116	22.6625
ASTEI00220	800.006	-0.658621	0.464665	-1.41741	0.156364	0.288152	102.205	78.7578	49.8657	134.886	114.785	68.3634	105.14	142.884	114.778	67.0095	89.0796	62.3691
ASTEI00221	752.963	0.0376935	0.233526	0.16141	0.87177	0.9232	274.437	168.479	170.503	303.66	168.816	185.915	253.447	101.913	189.147	135.901	95.7679	142.196
ASTEI00222	1626.97	0.130948	0.450755	0.290508	0.771428	0.856863	110.3	87.207	108.374	100.815	69.9188	101.706	117.131	19.8796	86.0913	148.706	45.3227	118.884
ASTEI00224	435.471	-4.67881	0.910974	-5.13606	2.80565e-07	2.71615e-06	0	0.067835	0.098171	0	0.272809	0	3.76159	4.39392	1.4814	101.667	197.437	81.2325
ASTEI00225	5.49846	-1.25365	1.07543	-1.16572	0.243727	0.39688	0	0.149546	0.063969	0	0.142054	0.110662	0	0	0.260175	0.82492	1.20129	0.824686
ASTEI00227	148.505	-1.11583	0.472957	-2.35926	0.0183113	0.0542021	8.93041	10.2949	9.60739	10.225	8.18533	7.36122	18.8479	15.4876	8.99092	8.39173	16.698	10.8781
ASTEI00228	827.502	0.175377	0.414187	0.423424	0.671986	0.785801	69.1204	42.6522	33.4607	69.789	21.3391	39.5991	49.6888	13.2829	33.3534	23.5799	12.2971	24.1863
ASTEI00229	64.3156	-5.46423	1.25386	-4.35793	1.31299e-05	9.50502e-05	0	0	0	0	0	0.018999	1.0173	0.033606	0.670015	9.45656	1.66163	4.46833
ASTEI00230	380.651	-0.60316	0.479988	-1.25661	0.208893	0.356722	106.684	59.8259	43.1069	19.9493	14.8415	9.42634	34.2287	21.044	12.7663	37.4678	46.8776	34.004
ASTEI00231	656.352	0.37895	0.362611	1.04506	0.295995	0.452037	94.7815	34.0113	41.1689	94.4303	45.1917	51.7281	52.6339	28.6986	39.4964	40.5002	32.1476	30.3195
ASTEI00232	228.076	2.12509	0.4579	4.64094	3.46832e-06	2.76188e-05	38.3923	25.9347	26.6389	18.7803	25.4732	23.3389	0	4.84278	5.30892	41.3098	42.3005	19.4491
ASTEI00233	377.676	-1.34876	0.611882	-2.20428	0.0275044	0.0757211	2.5078	3.27896	6.14773	1.4637	1.05037	1.94686	6.7599	0.792259	4.04208	10.9684	2.1309	6.61007
ASTEI00234	3547.64	2.5705	0.382797	6.71504	1.88014e-11	3.36361e-10	600.951	501.152	610.007	520.29	374.211	385.518	35.6362	50.4099	79.1474	49.7117	57.3867	49.7651
ASTEI00235	651.874	0.188004	0.402134	0.467517	0.64013	0.759281	25.1596	19.1878	25.903	14.5275	8.71526	8.13854	13.081	3.03374	7.00034	36.5374	17.0663	20.0214
ASTEI00236	2453.02	-1.50303	0.21431	-7.01335	2.3268e-12	4.84149e-11	54.996	53.6035	62.678	38.6627	34.102	34.8237	112.609	64.3471	78.1006	91.0117	73.0908	97.8341
ASTEI00237	388.634	-0.31952	0.768594	-0.415721	0.677615	0.789507	93.3712	128.401	86.4647	124.142	146.252	87.2912	72.4015	168.118	74.0299	0	123.52	57.8772
ASTEI00238	682.54	0.589421	0.381095	1.54665	0.121948	0.241006	102.788	73.9733	63.9518	81.0044	45.9222	39.8749	26.008	29.0739	27.4704	28.4249	30.6256	19.4488
ASTEI00239	1055.97	-0.883253	0.523955	-1.68574	0.0918458	0.194977	201.134	128.845	79.9994	287.521	154.606	130.3	215.237	339.123	198.916	115.798	246.093	175.709
ASTEI00240	1200.47	-0.830146	0.496289	-1.67271	0.0943848	0.198892	266.007	215.837	162.887	288.141	247.197	192.584	251.958	476.17	249.086	176.133	386.138	258.496
ASTEI00241	1593.04	0.587599	0.427388	1.37486	0.169175	0.305756	53.4476	35.9446	44.2679	60.5754	86.4439	120.168	63.1939	19.645	81.4932	66.1792	38.7434	51.7997
ASTEI00242	591.432	0.510487	0.391452	1.30409	0.192204	0.335685	101.226	43.1124	45.6433	98.1497	43.051	59.7754	56.3604	23.6611	36.2142	44.442	29.4432	35.5677
ASTEI00243	1870.78	0.226466	0.293965	0.770383	0.441073	0.593126	172.324	96.7633	97.529	197.648	103.344	146.622	146.375	56.9408	109.962	122.032	52.2512	81.5979
ASTEI00244	0.62258	-0.657723	3.0374	-0.216542	0.828565	NA	0	0	0	0	0	0	0	0	0.131337	0	0	0.747094
ASTEI00245	0.212073	-1.0059	4.34966	-0.231259	0.817114	NA	0	0	0	0	0	0	0	0	0	0	0	0.068716
ASTEI00246	2.37824	-0.265957	1.87374	-0.141939	0.887128	0.931782	0	0	0.144172	0	0	0	0	0	0.20475	0	0	1.16808
ASTEI00247	12.8032	-0.491945	1.21354	-0.405379	0.685199	0.79502	0.496492	0.039707	0.274369	0.529872	0.03896	0.147492	0.392681	0	0.293948	0.969988	0.354129	1.08429
ASTEI00248	8.4825	-0.626628	1.29086	-0.485434	0.627368	0.750193	0	0.042703	0.145174	0	0.07675	0	0	0	0	4.13487	0.399362	0
ASTEI00249	532.761	-0.341002	0.313105	-1.0891	0.27611	0.431056	33.2058	18.9393	21.3239	23.298	15.6833	17.1999	27.5485	15.4847	18.5673	25.0087	18.2667	16.3643
ASTEI00250	243.921	-4.45685	0.708999	-6.28611	3.25528e-10	4.96782e-09	0	1.04031	1.15349	0	0.172625	0.640827	13.2055	1.98466	5.30279	59.556	15.8733	40.758
ASTEI00251	9.19091	-2.54967	0.871849	-2.92444	0.0034508	0.0132275	0	0.225014	0.120783	0	0.35259	0.195479	2.06381	0.459722	1.33514	0	0.412878	0.748273
[truncated: 11,491 more rows]

## Sheet: 4-8h vs 8-12h
[1] "mean of normalized counts for all samples, log2 fold change (MLE): Group 4-8 vs 8-12, standard error: Group 4-8 vs 8-12, Wald statistic: Group 4-8 vs 8-12, Wald test p-value: Group 4-8 vs 8-12, BH adjusted p-values"
[truncated: 11,740 more rows]

[truncated: 1 more sheets: raw read counts]
