# Supplementary material for: Pure early zygotic genes in the Asian malaria mosquito Anopheles stephensi
Source: Parasit Vectors. 2018 Dec 24;11(Suppl 2):652. doi: 10.1186/s13071-018-3220-y (PMC6304767; doi:10.1186/s13071-018-3220-y)
Supplement: Supplementary file 2 — stringent pEZGs. (XLSX 85 kb) [file 13071_2018_3220_MOESM2_ESM.xlsx]

## Sheet: strinengt pEZGs
Name	Strand	Start	p-value	Sites
ASTEI04329	+	611	6.79e-11	TTGTGCATGT	GTTTGTGTGTGTGTGTGTGTG	TCCCAGAGAT
ASTEI03001	+	971	2.02e-10	TGTTACGGAA	GCGTGTGTGTGTGTTCGTGTT	CGGAACACC
ASTEI06173	-	391	2.02e-10	AGGGTTGATA	GTGTGTGTGTGTGTGCGTGTT	GGTTATGCGC
ASTEI01078	+	431	3.31e-10	TCGCTTTTGA	GCTTGTGTGTGTGTGTGTGTG	GGTTGTCAGG
ASTEI00711	+	749	3.94e-09	CTCGATTCGA	GTGTGTGTCTGTGTTGCTGTG	ACGGAAAAAC
ASTEI02809	+	899	3.94e-09	AGTGTTCCTG	CTGTGTGTCGGTGTTTGTGTG	AGCCGCTGAG
ASTEI07130	-	128	4.7e-09	TATGCTGTTA	TGTTGTGTGTGTGTGTGTTTG	GGGTTGATTT
ASTEI03201	-	307	5.59e-09	TCATGTGCAT	GTGTGTGTGTGTGTTGATATT	TCGCATGCTC
ASTEI05241	-	218	3.05e-08	GAAGCATGTC	GCGTGTGAGTGTGTTTGTGTT	CCTCCGGCAA
ASTEI08438	-	822	4.01e-08	ATCATGGAAT	GGGTGTTTTTGTGCTCTTTTT	TAGTGAGTTT
ASTEI05879	+	847	5.22e-08	AAATTGGGGG	TGTTTTTTTTTTGTTGGTGTT	GGTCTGTGTA
ASTEI09552	+	211	8.64e-08	CTTCGCCCTT	CCGCGTGTTTGTGCGTGTGTG	CCCTTCCGGA
ASTEI03466	+	562	1.1e-07	ATTTGATTTC	CGTTTTGCTTGTGTTGCGGTG	TGCAGGTGTG
ASTEI04494	-	406	1.39e-07	GTCCTGTACA	GGGTGTGTTGGTGTGCAGGTT	GCTGTTCGTC
ASTEI01071	+	479	1.74e-07	GTGCCGTTAT	CCTTGTGTGTGTGTGTGCGTT	AGGGAGGTAG
ASTEI01820	+	896	1.74e-07	TACTCTGGCT	GTTGTTGTTGTTGTTGTTGTT	GCTGGTGATC
ASTEI01222	+	492	1.95e-07	TGAGTGCGCA	CTGCGTGCCGGTGTTTGTGTG	TTGGCGCGAC
ASTEI07096	-	298	2.42e-07	CAAGTAGCAA	CTGTTTGCTTTTGCTTATTTG	GTTGGCCCAT
ASTEI10492	+	685	3.67e-07	CGATTTCCCG	GGGTTTGTTTTTTTTTCTTTT	CTTCCCTTCA
ASTEI01604	-	552	4.06e-07	TCGATGTCGA	GTGTGTTTGTGTGTTGTATTG	TGAGCAATTA
ASTEI07270	-	543	4.06e-07	GCTTTTTGAG	GGGTTTTTTTGTGCTCTGTTT	TGTTCGGTTG
ASTEI02909	+	551	5.46e-07	TGTCCTGCGG	TTTTGTGTCGGTGTTTATATT	TCTTTGCAGT
ASTEI01609	+	660	6.61e-07	GTTCGGGCGT	TGGTTTGTTGATGTTTGTGCG	CGAACCAGTC
ASTEI08322	+	388	6.61e-07	CAGCTTACCG	TGGTTTGCGTGGGTTTCTTTT	GGCGTTCAGT
ASTEI04779	-	412	7.26e-07	GTTACGGGGT	GTTTTTTCATGTGTTCGTCTG	AGAGAGAGAG
ASTEI08774	-	98	9.55e-07	AGGGACGAGT	GCGTTTTTATTTGGGTTTTTT	TTAAAGGGCG
ASTEI08773	-	171	1.48e-06	GCTGATACGT	GGTCGTGCTTCTGGTGATGTT	GGGAAATTGG
ASTEI06348	+	663	1.48e-06	CTTTAACGTG	CGTTGTGCGTGTGCTGAGATG	ATGAATCTGC
ASTEI08254	-	703	1.48e-06	ATGCAGTATA	GCTTGTGTTTGGGGGGTGGTT	GGATATTTGG
ASTEI04846	-	314	1.48e-06	AATACTTGCG	GTTGGTGCTGTGGTTGGTTTT	AAATTTGAAT
ASTEI07457	-	627	2.23e-06	TTTATTGTGT	CTGTTTTCGGATGCTGGTATT	CGTGATTTGT
ASTEI05375	+	733	2.23e-06	CGCTGCAGTC	CGTTTTGTTTGTTTTGCTGCT	ACGAAATTTC
ASTEI07147	+	507	2.41e-06	CGTCATCGGT	GTTTGTGCATCAGTGTGTATT	TTCGTCATCA
ASTEI06341	+	880	2.41e-06	CGTCATCGGT	GTTTGTGCATCAGTGTGTATT	TTCGTCATCA
ASTEI07148	+	919	2.41e-06	CGTCATCGGT	GTTTGTGCATCAGTGTGTATT	TTCGTCATCA
ASTEI11715	-	249	2.61e-06	CCTTTTGCCA	GCTATTGTTTATGGTGGTTTG	AACTTTATCG
ASTEI11233	-	470	3.29e-06	GGAGTAGCGT	CTGGTTTTAGGTGTGCCTTTG	CTGGTGGACC
ASTEI02047	-	855	3.29e-06	GGGAATCGAT	GGGGGTTTGTATGGTTTGTTG	CATGATGATG
ASTEI01610	+	8	3.82e-06	ATCAGTG	GCGTTCGTTTGTGGGATTTTT	ATATGCGAAC
ASTEI08253	+	135	3.82e-06	ACCAGCTGAA	CGATTTTTTTTTGGTTTTTTG	CAAATTAATA
ASTEI02319	+	798	4.11e-06	ACACCCCACC	CTGTTTTGTGTTGTTAGTGTT	CGGAACTGTA
ASTEI05589	-	5	4.75e-06	ATGTGTTGTA	TTGGGTTTGGTTGGTTGGTTG	GTTT
ASTEI07106	-	391	6.28e-06	CTTTAGTCGT	TTTCTTTTTGCTGTTCTTTTG	CGGTACCTCG
ASTEI00094	+	20	7.69e-06	TTAAACGCAA	CTTTGTGTTTATGTTACTCCT	AACTTATGGA
ASTEI07879	+	860	9.97e-06	GGATGGTATG	CCTTGCTTGTTTGCTTGTTCG	AGATTCTAGT

## Sheet: relaxed pEZGs
Name	Strand	Start	p-value	Sites
ASTEI025762	+	538	2.1e-13	GTGTGTGTGC	GTGTGTGTGTGTGTGTGTGTG	TGTGTGTGTG
ASTEI08761	+	155	6.32e-13	TTCCTTGTAT	GTGTGTGTGTGTGTGTGTTTG	TATGATCACT
ASTEI04498	+	370	2.78e-12	AGAAACGCCT	CTGTGTGTGTGTGTGTGTGTG	TTGGAATCAG
ASTEI04329	+	209	2.78e-12	GTTTGTGCAT	GTGTTTGTGTGTGTGTGTGTG	TGTCCCAGAG
ASTEI05544	+	351	2.78e-12	GCAAAAGCAA	GTGTTTGTGTGTGTGTGTGTG	TGGAGGAAGA
ASTEI09854	+	200	2.23e-11	GCTCGCGCGC	GTGTGTGTGTGTGTGCGTGTC	TGTGTGTTTC
ASTEI03203	+	242	3.46e-11	CCGTGTGTTG	GTGTGTGTGTGTATGTTTGTG	TGAGTGGCGA
ASTEI09858	-	137	1.19e-10	GACGATTCAT	GTGTGTGTGAGTGTGTGTTTG	CCTTAAACTG
ASTEI07271	+	71	3.04e-10	GATTTCGCTC	GTGTGTGTGTGTGTTGGTGGG	TCTTCCAAGG
ASTEI04241	+	357	3.55e-10	GTGTGTGCGC	GTGTGTGTGTGCGTATTTGTG	AGCCTGTGCG
ASTEI04779	+	365	3.55e-10	GCGAAATAAA	GTGTGTGTGTGCGCGCGAGTG	CGGCAAGTGT
ASTEI01754	+	13	3.55e-10	CTCTCACTCT	GTGTGTGTTTGTGTCCGTGTG	CTATAAATGA
ASTEI01078	+	31	4.03e-10	TCGCTTTTGA	GCTTGTGTGTGTGTGTGTGTG	GGTTGTCAGG
ASTEI02800	+	460	4.66e-10	ATTTTGCACT	GTTTTTGTGTGTGTGCGTGTG	TTTAATTGCT
ASTEI02237	-	78	5.36e-10	ACAACAGGAG	GTGCGCGTGTGTGTGTGTGTG	TCCAACCGAC
ASTEI00711	+	12	6.1e-10	CCCTGAGCGT	GCGTGCGTGTGTGTGTGAGTG	TAAAAGTGGG
ASTEI01071	+	83	8e-10	CGTTATCCTT	GTGTGTGTGTGTGCGTTAGGG	AGGTAGGGCG
ASTEI03001	+	573	1.06e-09	TTACGGAAGC	GTGTGTGTGTGTTCGTGTTCG	GAACACC
ASTEI07095	+	513	1.8e-09	AAAGTAACAA	GTGTGTGTGTGTGTGATTTTA	AGCAAAAACA
ASTEI02384	+	55	2.02e-09	GTGTTGTTGG	GTGTGTCTGTGTGTACGTGCG	CTCGTTGCTG
ASTEI02825	+	88	5.35e-09	GATTTTGGTG	GTGTGCGTGCGTGTGCGTGCG	GCACAGTGAG
ASTEI09578	+	456	8.52e-09	TTTACAAACC	GTTCTTGTGTGTGTGTGTGTG	CGGTGACACG
ASTEI01604	-	152	9.56e-09	TCGATGTCGA	GTGTGTTTGTGTGTTGTATTG	TGAGCAATTA
ASTEI02809	+	501	1.65e-08	TGTTCCTGCT	GTGTGTCGGTGTTTGTGTGAG	CCGCTGAGGC
ASTEI01609	-	202	1.83e-08	CGCGTGAAGG	GTGTTTCTGTGTGCGCGAGTC	GTGAGGTCGT
ASTEI01222	-	120	2.52e-08	CAAACCACCA	GTGTGTATGAGTGTGTGAGTC	GCGCCAACAC
ASTEI01566	-	32	5.09e-08	TCTTGTGCAG	CTGTCCGTGTGTGCGTGTGAG	CAGCAGCAAA
ASTEI08398	+	363	5.62e-08	AGGCGCGCAC	GTGTGTCTGTGTGCACTAGGG	GCGTACCATT
ASTEI10130	+	269	9.96e-08	TGCTACGACG	GTGTGTGGTTGTATAGGTGTG	CTAGTGGAAC
ASTEI05879	+	402	1.09e-07	CGCACGATTA	GTGGTTGTGTGTGATTGAGTG	AAAGTTAATT
ASTEI00214	+	415	1.43e-07	TCCGCCAAAC	ATGTGCTTGTGCGTATTTGTG	ATCGTGCGAC
ASTEI03363	+	150	2.23e-07	AAGAAACCAA	CCGTGTGTGTGTGTGCTTTCA	AAACACACCA
ASTEI07148	+	515	2.88e-07	AATTCGTCAT	CGGTGTTTGTGCATCAGTGTG	TATTTTCGTC
ASTEI06341	+	476	2.88e-07	AATTCGTCAT	CGGTGTTTGTGCATCAGTGTG	TATTTTCGTC
ASTEI07147	+	103	2.88e-07	AATTCGTCAT	CGGTGTTTGTGCATCAGTGTG	TATTTTCGTC
ASTEI03201	-	279	3.7e-07	GATGTGTGAT	GTGTGTCTTTTTTTTTGTGTG	TGCCTTTGGA
ASTEI05242	+	136	5.11e-07	GTGCGATCGG	GTGTGCATGTGTGTTGGAGAA	TTTACGATCG
ASTEI08009	+	71	5.54e-07	CGGGTTCGCA	GTGAGTACGTGTATGTGTGCG	CGGCGGCCAA
ASTEI10164	+	297	6.49e-07	GCAAACCACA	GCGTGTGTGTGTGTCATATTT	GGTTGTGTTT
ASTEI05778	+	435	8.18e-07	GTTCTCGTTC	GAGTGTCTGTGTATGAGATAG	ATAGATAGAT
ASTEI04494	-	4	8.18e-07	CCTGTACAGG	GTGTGTTGGTGTGCAGGTTGC	TGT
ASTEI08438	-	420	1.03e-06	CATGGAATGG	GTGTTTTTGTGCTCTTTTTTA	GTGAGTTTTG
ASTEI05894	+	80	1.28e-06	TCGTATGTGA	ATGTGTGCGCGTGAATGTTTG	GCGGTCGACA
ASTEI03466	+	457	1.48e-06	GATCGTGTCA	GTGTGATCGTGTTCCAGTGTG	TGGGTGAATA
ASTEI03105	+	436	1.84e-06	TTCGATCCAT	CTGTTCGTTTGTTTCTGTGGC	TTTAAGCTTT
ASTEI07270	-	141	2.78e-06	TTTTTGAGGG	GTTTTTTTGTGCTCTGTTTTG	TTCGGTTGCA
ASTEI07755	+	127	2.97e-06	GCTTTGAGAA	GTTTGCATTTGTTTGTTTTAG	TGGTTCGCGC
ASTEI08254	-	394	4.4e-06	ATACGCGCGC	GCGTCTTTGCGTACCGGTTTG	CTTGCCTTGG
ASTEI09697	-	313	4.99e-06	GTCGTGAGAG	ATGGATCTGTGTGCGTGTTAG	CATAAACAAA
ASTEI06173	-	307	5.31e-06	AAATCAGCAT	CGGTGTGTGCGTGAGCGATGC	TCAAAGCTCC
ASTEI07096	-	256	7.22e-06	AGATCAGAAG	CTGATTGTGAGTGCTCTTGTA	TAAGATGCGA
