# Supplementary material for: Pure early zygotic genes in the Asian malaria mosquito Anopheles stephensi
Source: Parasit Vectors. 2018 Dec 24;11(Suppl 2):652. doi: 10.1186/s13071-018-3220-y (PMC6304767; doi:10.1186/s13071-018-3220-y)
Supplement: Supplementary file 3 — relaxed (MHT 482 kb) [file 13071_2018_3220_MOESM3_ESM.mht]

From: <Saved by UnMHT Ver.8.3.2>
Subject: GOMo Results
Date: Tue, 10 Apr 2018 13:01:37 -0400
MIME-Version: 1.0
X-UnMHT-Save-State: Original-File
Content-Type: multipart/related;
	boundary="----=_Part_EDB43062_AB15B9E0.162B0817910";
	type="text/html"

------=_Part_EDB43062_AB15B9E0.162B0817910
Content-Location: file:///F:/Work/20170612Early%20Zygotic%20Genes/genes_structure/motif/upstream1k/GOMo%20Results.htm#version
Content-Transfer-Encoding: quoted-printable
Content-Type: text/html;
	charset="UTF-8"

<!DOCTYPE html PUBLIC "-//W3C//DTD HTML 4.01 Transitional//EN" "http://www.=
w3.org/TR/html4/loose.dtd">
<html><head>
<meta http-equiv=3D"Content-Type" content=3D"text/html; charset=3DUTF-8">
<meta charset=3D"UTF-8">
<title>GOMo Results</title>
<style type=3D"text/css">
   =20
    /* START INCLUDED FILE "meme.css" */
/* The following is the content of meme.css */
body { background-color:white; font-size: 12px; font-family: Verdana, Arial=
, Helvetica, sans-serif;}

div.help {
  display: inline-block;
  margin: 0px;
  padding: 0px;
  width: 12px;
  height: 13px;
  cursor: pointer;
  background-image: url(data:image/gif;base64,R0lGODlhDAANAIABANR0AP///yH5B=
AEAAAEALAAAAAAMAA0AAAIdhI8Xy22MIFgv1DttrrJ7mlGNNo4c+aFg6SQuUAAAOw=3D=3D);
}

div.help:hover {
  background-image: url(data:image/gif;base64,R0lGODlhDAANAKEAANR0AP///9R0A=
NR0ACH+EUNyZWF0ZWQgd2l0aCBHSU1QACH5BAEAAAIALAAAAAAMAA0AAAIdDGynCe3PgoxONntv=
wqz2/z2K2ImjR0KhmSIZUgAAOw=3D=3D);
}

p.spaced { line-height: 1.8em;}

span.citation { font-family: "Book Antiqua", "Palatino Linotype", serif; co=
lor: #004a4d;}

p.pad { padding-left: 30px; padding-top: 5px; padding-bottom: 10px;}

td.jump { font-size: 13px; color: #ffffff; background-color: #00666a;
  font-family: Georgia, "Times New Roman", Times, serif;}

a.jump { margin: 15px 0 0; font-style: normal; font-variant: small-caps;
  font-weight: bolder; font-family: Georgia, "Times New Roman", Times, seri=
f;}

h2.mainh {font-size: 1.5em; font-style: normal; margin: 15px 0 0;
  font-variant: small-caps; font-family: Georgia, "Times New Roman", Times,=
 serif;}

h2.line {border-bottom: 1px solid #CCCCCC; font-size: 1.5em; font-style: no=
rmal;
  margin: 15px 0 0; padding-bottom: 3px; font-variant: small-caps;
  font-family: Georgia, "Times New Roman", Times, serif;}

h4 {border-bottom: 1px solid #CCCCCC; font-size: 1.2em; font-style: normal;
  margin: 10px 0 0; padding-bottom: 3px; font-family: Georgia, "Times New R=
oman", Times, serif;}

h5 {margin: 0px}

a.help { font-size: 9px; font-style: normal; text-transform: uppercase;
  font-family: Georgia, "Times New Roman", Times, serif;}

div.pad { padding-left: 30px; padding-top: 5px; padding-bottom: 10px;}

div.pad1 { margin: 10px 5px;}

div.pad2 { margin: 25px 5px 5px;}
h2.pad2 { padding: 25px 5px 5px;}

div.pad3 { padding: 5px 0px 10px 30px;}

div.box { border: 2px solid #CCCCCC; padding:10px; overflow: hidden;}

div.bar { border-left: 7px solid #00666a; padding:5px; margin-top:25px; }

div.subsection {margin:25px 0px;}

img {border:0px none;}

th.majorth {text-align:left;}
th.minorth {font-weight:normal; text-align:left; width:8em; padding: 3px 0p=
x;}
th.actionth {font-weight:normal; text-align:left;}

.explain h5 {font-size:1em; margin-left: 1em;}

div.doc {margin-left: 2em; margin-bottom: 3em;}

th.trainingset {
  border-bottom: thin dashed black;=20
  font-weight:normal;=20
  padding:0px 10px;
}
div.pop_content {
  position:absolute;
  z-index:50;
  width:300px;
  padding: 5px;
  background: #E4ECEC;
  font-size: 12px;
  font-family: Arial;
  border-style: double;
  border-width: 3px;
  border-color: #AA2244;
  display:none;
}

div.pop_content > *:first-child {
  margin-top: 0px;
}

div.pop_content h1, div.pop_content h2, div.pop_content h3, div.pop_content=
 h4,=20
div.pop_content h5, div.pop_content h6, div.pop_content p {
  margin: 0px;
}

div.pop_content p + h1, div.pop_content p + h2, div.pop_content p + h3,=20
div.pop_content p + h4, div.pop_content p + h5, div.pop_content p + h6 {
  margin-top: 5px;
}

div.pop_content p + p {
  margin-top: 5px;
}

div.pop_content > *:last-child {
  margin-bottom: 0px;
}

div.pop_content div.pop_close {
  /* old definition */
  float:right;
  bottom: 0;
}

div.pop_content span.pop_close, div.pop_content span.pop_back {
  display: inline-block;
  border: 2px outset #661429;
  background-color: #CCC;
  padding-left: 1px;
  padding-right: 1px;
  padding-top: 0px;
  padding-bottom: 0px;
  cursor: pointer;
  color: #AA2244; /*#661429;*/
  font-weight: bold;
}

div.pop_content span.pop_close:active, div.pop_content span.pop_back:active=
 {
  border-style: inset;
}

div.pop_content span.pop_close {
  float:right;
  /*border: 2px outset #AA002B;*/
  /*color: #AA2244;*/
}

div.pop_content:not(.nested) .nested_only {
  display: none;
}

div.pop_back_sec {
  margin-bottom: 5px;
}

div.pop_close_sec {
  margin-top: 5px;
}

table.hide_advanced tr.advanced {
  display: none;
}
span.show_more {
  display: none;
}
table.hide_advanced span.show_more {
  display: inline;
}
table.hide_advanced span.show_less {
  display: none;
}


/**************************************************************************=
***
 * Program logo styling
 **************************************************************************=
**/
div.prog_logo {
  border-bottom: 0.25em solid #0f5f60;
  height: 4.5em;
  width: 24em;
  display:inline-block;
}
div.prog_logo img {
  float:left;
  width: 4em;
  border-style: none;
  margin-right: 0.2em;
}
div.prog_logo h1, div.prog_logo h1:hover, div.prog_logo h1:active, div.prog=
_logo h1:visited {
  margin:0;
  padding:0;
  font-family: Arial, Helvetica,  sans-serif;
  font-size: 3.2em;
  line-height: 1em;
  vertical-align: top;
  display: block;
  color: #026666;
  letter-spacing: -0.06em;
  text-shadow: 0.04em 0.06em 0.05em #666;
}
div.prog_logo h2, div.prog_logo h2:hover, div.prog_logo h2:active, div.prog=
_logo h2:visited {
  display: block;
  margin:0;
  padding:0;
  font-family: Helvetica, sans-serif;
  font-size: 0.9em;
  line-height: 1em;
  letter-spacing: -0.06em;
  color: black;
}

div.big.prog_logo {
  font-size: 18px;
}

    /* END INCLUDED FILE "meme.css" */
   =20
 =20
        body { font-size: 12px; font-family: Verdana, Arial, Helvetica, san=
s-serif;}

        a.jump { margin: 15px 0 0; font-style: normal; font-variant: small-=
caps;
          font-weight: bolder; font-family: Georgia, "Times New Roman", Tim=
es, serif;}

        h2.mainh { font-size: 1.5em; font-style: normal; margin: 15px 0 0;
          font-variant: small-caps; font-family: Georgia, "Times New Roman"=
, Times, serif;}

        h2.line { border-bottom: 1px solid #CCCCCC; font-size: 1.5em; font-=
style: normal;
          margin: 15px 0 0; padding-bottom: 3px; font-variant: small-caps;
          font-family: Georgia, "Times New Roman", Times, serif;}

        h4 { border-bottom: 1px solid #CCCCCC; font-size: 1.2em; font-style=
: normal;
          margin: 10px 0 0; padding-bottom: 3px;=20
          font-family: Georgia, "Times New Roman", Times, serif;}

        a.help { font-size: 9px; font-style: normal; text-transform: upperc=
ase;
          font-family: Georgia, "Times New Roman", Times, serif;}

        div.pad1 { margin: 10px 5px;}

        div.pad2 { margin: 25px 5px 5px;}

        div.pad3 { padding: 5px 0px 10px 30px;}

        div.box { border: 2px solid #CCCCCC; padding:10px;}

        div.bar { border-left: 7px solid #00666a; padding:5px; }

        img { border: none; border-width: 0px;}

        .implied a:link { color: darkslategrey;}

        .implied a:visited { color: darkslateblue;}

        tr.normal { color: black; border-bottom: 1px solid #CCCCCC;}

        tr.implied { color: grey; border-bottom: 1px solid #CCCCCC;}

        .bp { color: #770000;}

        .cc { color: #CC6600;}

        .mf { color: #007700;}

        col.em25 {width: 25em;}

        col.em7 {width: 7em;}

        col.em6 {width: 6em;}

        col.em2 {width: 2em;}

        textarea.cmd {width: 100%;}

        .explain h5 {margin-left: 1em;}

        .explain p {margin-left: 2em;}

    </style>
<script type=3D"text/javascript">
   =20
    /* START INCLUDED FILE "utilities.js" */

/*
 * $
 *
 * Shorthand function for getElementById
 */
function $(el) {
  return document.getElementById(el);
}


/*
 * See http://stackoverflow.com/a/5450113/66387
 * Does string multiplication like the perl x operator.
 */
function string_mult(pattern, count) {
    if (count < 1) return '';
    var result =3D '';
    while (count > 1) {
        if (count & 1) result +=3D pattern;
        count >>=3D 1, pattern +=3D pattern;
    }
    return result + pattern;
}

/*
 * See http://stackoverflow.com/questions/814613/how-to-read-get-data-from-=
a-url-using-javascript
 * Slightly modified with information from
 * https://developer.mozilla.org/en/DOM/window.location
 */
function parse_params() {
  "use strict";
  var search, queryStart, queryEnd, query, params, nvPairs, i, nv, n, v;
  search =3D window.location.search;
  queryStart =3D search.indexOf("?") + 1;
  queryEnd   =3D search.indexOf("#") + 1 || search.length + 1;
  query      =3D search.slice(queryStart, queryEnd - 1);

  if (query =3D=3D=3D search || query =3D=3D=3D "") return {};

  params  =3D {};
  nvPairs =3D query.replace(/\+/g, " ").split("&");

  for (i =3D 0; i < nvPairs.length; i++) {
    nv =3D nvPairs[i].split("=3D");
    n  =3D decodeURIComponent(nv[0]);
    v  =3D decodeURIComponent(nv[1]);
    // allow a name to be used multiple times
    // storing each value in the array
    if (!(n in params)) {
      params[n] =3D [];
    }
    params[n].push(nv.length =3D=3D=3D 2 ? v : null);
  }
  return params;
}

/*
 * coords
 *
 * Calculates the x and y offset of an element.
 * From http://www.quirksmode.org/js/findpos.html
 * with alterations to take into account scrolling regions
 */
function coords(elem) {
  var myX =3D myY =3D 0;
  if (elem.getBoundingClientRect) {
    var rect;
    rect =3D elem.getBoundingClientRect();
    myX =3D rect.left + ((typeof window.pageXOffset !=3D=3D "undefined") ?
        window.pageXOffset : document.body.scrollLeft);
    myY =3D rect.top + ((typeof window.pageYOffset !=3D=3D "undefined") ?
        window.pageYOffset : document.body.scrollTop);
  } else {
    // this fall back doesn't properly handle absolutely positioned elements
    // inside a scrollable box
    var node;
    if (elem.offsetParent) {
      // subtract all scrolling
      node =3D elem;
      do {
        myX -=3D node.scrollLeft ? node.scrollLeft : 0;
        myY -=3D node.scrollTop ? node.scrollTop : 0;
      } while (node =3D node.parentNode);
      // this will include the page scrolling (which is unwanted) so add it=
 back on
      myX +=3D (typeof window.pageXOffset !=3D=3D "undefined") ? window.pag=
eXOffset : document.body.scrollLeft;
      myY +=3D (typeof window.pageYOffset !=3D=3D "undefined") ? window.pag=
eYOffset : document.body.scrollTop;
      // sum up offsets
      node =3D elem;
      do {
        myX +=3D node.offsetLeft;
        myY +=3D node.offsetTop;
      } while (node =3D node.offsetParent);
    }
  }
  return [myX, myY];
}

/*
 * position_popup
 *
 * Positions a popup relative to an anchor element.
 *
 * The avaliable positions are:
 * 0 - Centered below the anchor.
 */
function position_popup(anchor, popup, position) {
  "use strict";
  var a_x, a_y, a_w, a_h, p_x, p_y, p_w, p_h;
  var a_xy, spacer, margin, scrollbar, page_w;
  // define constants
  spacer =3D 5;
  margin =3D 15;
  scrollbar =3D 15;
  // define the positions and widths
  a_xy =3D coords(anchor);
  a_x =3D a_xy[0];
  a_y =3D a_xy[1];
  a_w =3D anchor.offsetWidth;
  a_h =3D anchor.offsetHeight;
  p_w =3D popup.offsetWidth;
  p_h =3D popup.offsetHeight;
  page_w =3D null;
  if (window.innerWidth) {
    page_w =3D window.innerWidth;
  } else if (document.body) {
    page_w =3D document.body.clientWidth;
  }
  // check the position type is defined
  if (typeof position !=3D=3D "number") {
    position =3D 0;
  }
  // calculate the popup position
  switch (position) {
    case 1:
      p_x =3D a_x + a_w + spacer;
      p_y =3D a_y + (a_h / 2) - (p_h / 2);
      break;
    case 0:
    default:
      p_x =3D a_x + (a_w / 2) - (p_w / 2);
      p_y =3D a_y + a_h + spacer;
      break;
  }
  // constrain the popup position
  if (p_x < margin) {
    p_x =3D margin;
  } else if (page_w !=3D null && (p_x + p_w) > (page_w - margin - scrollbar=
)) {
    p_x =3D page_w - margin - scrollbar - p_w;
  }
  if (p_y < margin) {
    p_y =3D margin;
  }
  // position the popup
  popup.style.left =3D p_x + "px";
  popup.style.top =3D p_y + "px";
}

function lookup_help_popup(popup_id) {
  var _body, pop, info;
  pop =3D document.getElementById(popup_id);
  if (pop =3D=3D null) {
    _body =3D document.getElementsByTagName("body")[0];
    pop =3D document.createElement("div");
    pop.className =3D "pop_content";
    pop.id =3D popup_id;
    pop.style.backgroundColor =3D "#FFC";
    pop.style.borderColor =3D "black";
    info =3D document.createElement("p");
    info.style.fontWeight =3D "bold";
    info.appendChild(document.createTextNode("Error: No popup for topic \""=
 + popup_id + "\"."));
    pop.appendChild(info);
    // this might cause problems with the menu, but as this only happens
    // when something is already wrong I don't think that's too much of a p=
roblem
    _body.insertBefore(pop, _body.firstChild);
  }
  if (document.getElementsByTagName('body')[0].hasAttribute("data-autobtns"=
)) {
    if (!/\bauto_buttons\b/.test(pop.className)) {
      pop.className +=3D " auto_buttons";
      var back_btn_sec =3D document.createElement("div");
      back_btn_sec.className =3D "nested_only pop_back_sec";
      var back_btn =3D document.createElement("span");
      back_btn.className =3D "pop_back";
      back_btn.appendChild(document.createTextNode("<< back"));
      back_btn.addEventListener("click", function(e) {
        help_return();
      }, false);
      back_btn_sec.appendChild(back_btn);
      pop.insertBefore(back_btn_sec, pop.firstChild);
      var close_btn_sec =3D document.createElement("div");
      close_btn_sec.className =3D "pop_close_sec";
      var close_btn =3D document.createElement("span");
      close_btn.className =3D "pop_close";
      close_btn.appendChild(document.createTextNode("close"));
      close_btn.addEventListener("click", function(e) {
        help_popup();
      }, false);
      close_btn_sec.appendChild(close_btn);
      pop.appendChild(close_btn_sec);
    }
  }
  return pop;
}

/*
 * help_popup
 *
 * Moves around help pop-ups so they appear
 * below an activator.
 */
function help_popup(activator, popup_id) {
  "use strict";
  var pop;
  // set default values
  if (typeof help_popup.popup =3D=3D=3D "undefined") {
    help_popup.popup =3D [];
  }
  if (typeof help_popup.activator =3D=3D=3D "undefined") {
    help_popup.activator =3D null;
  }
  var last_pop =3D (help_popup.popup.length > 0 ? help_popup.popup[help_pop=
up.popup.length - 1] : null);
  if (typeof(activator) =3D=3D "undefined") { // no activator so hide
    if (last_pop !=3D null) {
      last_pop.style.display =3D 'none';
      help_popup.popup =3D [];
    }
    return;
  }
  pop =3D lookup_help_popup(popup_id);
  if (pop =3D=3D last_pop) {
    if (activator =3D=3D help_popup.activator) {
      //hide popup (as we've already shown it for the current help button)
      last_pop.style.display =3D 'none';
      help_popup.popup =3D [];
      return; // toggling complete!
    }
  } else if (last_pop !=3D null) {
    //activating different popup so hide current one
    last_pop.style.display =3D 'none';
  }
  help_popup.popup =3D [pop];
  help_popup.activator =3D activator;
  toggle_class(pop, "nested", false);
  //must make the popup visible to measure it or it has zero width
  pop.style.display =3D 'block';
  position_popup(activator, pop);
}

/*
 * help_refine
 *=20
 * Intended for links within a help popup. Stores a stack of state so
 * you can go back.
 */
function help_refine(popup_id) {
  if (help_popup.popup =3D=3D null || help_popup.popup.length =3D=3D 0 || h=
elp_popup.activator =3D=3D null) {
    throw new Error("Can not refine a help popup when one is not shown!");
  }
  var pop =3D lookup_help_popup(popup_id);
  var last_pop =3D help_popup.popup[help_popup.popup.length - 1];
  if (pop =3D=3D last_pop) return; // slightly odd, but no real cause for a=
larm
  help_popup.popup.push(pop);
  toggle_class(pop, "nested", true);
  last_pop.style.display =3D "none";
  //must make the popup visible to measure it or it has zero width
  pop.style.display =3D "block";
  position_popup(help_popup.activator, pop);
}

/*
 * help_return
 *=20
 * Intended for links within a help popup. Stores a stack of state so
 * you can go back.
 */
function help_return() {
  if (help_popup.popup =3D=3D null || help_popup.popup.length =3D=3D 0 || h=
elp_popup.activator =3D=3D null) {
    throw new Error("Can not return to a earlier help popup when one is not=
 shown!");
  }
  var last_pop =3D help_popup.popup.pop();
  last_pop.style.display =3D "none";
  var pop =3D (help_popup.popup.length > 0 ? help_popup.popup[help_popup.po=
pup.length - 1] : null);
  if (pop !=3D null) {
    toggle_class(pop, "nested", help_popup.popup.length > 1);
    pop.style.display =3D "block";
    position_popup(help_popup.activator, pop);
  } else {
    help_popup.activator =3D null;
  }
}

/*
 * update_scroll_pad
 *
 * Creates padding at the bottom of the page to allow
 * scrolling of anything into view.
 */
function update_scroll_pad() {
  var page, pad;
  page =3D (document.compatMode =3D=3D=3D "CSS1Compat") ? document.document=
Element : document.body;
  pad =3D $("scrollpad");
  if (pad =3D=3D=3D null) {
    pad =3D document.createElement("div");
    pad.id =3D 'scrollpad';
    document.getElementsByTagName('body')[0].appendChild(pad);
  }
  pad.style.height =3D Math.abs(page.clientHeight - 100) + "px";
}

function substitute_classes(node, remove, add) {
  "use strict";
  var list, all, i, cls, classes;
  list =3D node.className.split(/\s+/);
  all =3D {};
  for (i =3D 0; i < list.length; i++) {
    if (list[i].length > 0) all[list[i]] =3D true;
  }
  for (i =3D 0; i < remove.length; i++) {
    if (all.hasOwnProperty(remove[i])) {
      delete all[remove[i]];
    }
  }
  for (i =3D 0; i < add.length; i++) {
    all[add[i]] =3D true;
  }
  classes =3D "";
  for (cls in all) {
    classes +=3D cls + " ";
  }
  node.className =3D classes;
}

/*
 * toggle_class
 *
 * Adds or removes a class from the node. If the parameter 'enabled' is not=
=20
 * passed then the existence of the class will be toggled, otherwise it wil=
l be
 * included if enabled is true.
 */
function toggle_class(node, cls, enabled) {
  var classes =3D node.className;
  var list =3D classes.replace(/^\s+/, '').replace(/\s+$/, '').split(/\s+/);
  var found =3D false;
  for (var i =3D 0; i < list.length; i++) {
    if (list[i] =3D=3D cls) {
      list.splice(i, 1);
      i--;
      found =3D true;
    }
  }
  if (typeof enabled =3D=3D "undefined") {
    if (!found) list.push(cls);
  } else {
    if (enabled) list.push(cls);
  }
  node.className =3D list.join(" ");
}

/*
 * find_child
 *
 * Searches child nodes in depth first order and returns the first it finds
 * with the className specified.
 * TODO replace with querySelector
 */
function find_child(node, className) {
  var pattern;
  if (node =3D=3D null || typeof node !=3D=3D "object") {
    return null;
  }
  if (typeof className =3D=3D=3D "string") {
    pattern =3D new RegExp("\\b" + className + "\\b");
  } else {
    pattern =3D className;
  }
  if (node.nodeType =3D=3D Node.ELEMENT_NODE &&=20
      pattern.test(node.className)) {
    return node;
  } else {
    var result =3D null;
    for (var i =3D 0; i < node.childNodes.length; i++) {
      result =3D find_child(node.childNodes[i], pattern);
      if (result !=3D null) break;
    }
    return result;
  }
}

/*
 * find_parent
 *
 * Searches parent nodes outwards from the node and returns the first it fi=
nds
 * with the className specified.
 */
function find_parent(node, className) {
  var pattern;
  pattern =3D new RegExp("\\b" + className + "\\b");
  do {
    if (node.nodeType =3D=3D Node.ELEMENT_NODE &&=20
        pattern.test(node.className)) {
      return node;
    }
  } while (node =3D node.parentNode);
  return null;
}

/*
 * find_parent_tag
 *
 * Searches parent nodes outwards from the node and returns the first it fi=
nds
 * with the tag name specified. HTML tags should be specified in upper case.
 */
function find_parent_tag(node, tag_name) {
  do {
    if (node.nodeType =3D=3D Node.ELEMENT_NODE && node.tagName =3D=3D tag_n=
ame) {
      return node;
    }
  } while (node =3D node.parentNode);
  return null;
}

/*
 * __toggle_help
 *
 * Uses the 'topic' property of the this object to
 * toggle display of a help topic.
 *
 * This function is not intended to be called directly.
 */
function __toggle_help(e) {
  if (!e) e =3D window.event;
  if (e.type =3D=3D=3D "keydown") {
    if (e.keyCode !=3D=3D 13 && e.keyCode !=3D=3D 32) {
      return;
    }
    // stop a submit or something like that
    e.preventDefault();
  }

  help_popup(this, this.getAttribute("data-topic"));
}

function setup_help_button(button) {
  "use strict";
  var topic;
  if (button.hasAttribute("data-topic")) {
    topic =3D button.getAttribute("data-topic");
    if (document.getElementById(topic) !=3D null) {
      button.tabIndex =3D "0"; // make keyboard selectable
      button.addEventListener("click", function() {
        help_popup(button, topic);
      }, false);
      button.addEventListener("keydown", function(e) {
        // toggle only on Enter or Spacebar, let other keys do their thing
        if (e.keyCode !=3D=3D 13 && e.keyCode !=3D=3D 32) return;
        // stop a submit or something like that
        e.preventDefault();
        help_popup(button, topic);
      }, false);
    } else {
      button.style.visibility =3D "hidden";
    }
  }
  button.className +=3D " active";
}

/*
 * help_button
 *
 * Makes a help button for the passed topic.
 */
function help_button(topic) {
  var btn =3D document.createElement("div");
  btn.className =3D "help";
  btn.setAttribute("data-topic", topic);
  setup_help_button(btn);
  return btn;
}

/*
 * prepare_download
 *
 * Sets the attributes of a link to setup a file download using the given c=
ontent.
 * If no link is provided then create one and click it.
 */
function prepare_download(content, mimetype, filename, link) {
  "use strict";
  // if no link is provided then create one and click it
  var click_link =3D false;
  if (!link) {
    link =3D document.createElement("a");
    click_link =3D true;
  }
  try {
    // Use a BLOB to convert the text into a data URL.
    // We could do this manually with a base 64 conversion.
    // This will only be supported on modern browsers,
    // hence the try block.
    var blob =3D new Blob([content], {type: mimetype});
    var reader =3D new FileReader();
    reader.onloadend =3D function() {
      // If we're lucky the browser will also support the download
      // attribute which will let us suggest a file name to save the link.
      // Otherwise it is likely that the filename will be unintelligible.=20
      link.setAttribute("download", filename);
      link.href =3D reader.result;
      if (click_link) {
        // must add the link to click it
        document.body.appendChild(link);
        link.click();
        document.body.removeChild(link);
      }
    }
    reader.readAsDataURL(blob);
  } catch (error) {
    if (console && console.log) console.log(error);
    // probably an old browser
    link.href =3D "";
    link.visible =3D false;
  }
}

/*
 * add_cell
 *
 * Add a cell to the table row.
 */
function add_cell(row, node, cls, click_action) {
  var cell =3D row.insertCell(row.cells.length);
  if (node) cell.appendChild(node);
  if (cls && cls !=3D=3D "") cell.className =3D cls;
  if (click_action) cell.addEventListener("click", click_action, false);
}

/*
 * add_header_cell
 *
 * Add a header cell to the table row.
 */
function add_header_cell(row, node, help_topic, cls, colspan) {
  var th =3D document.createElement("th");
  if (node) th.appendChild(node);
  if (help_topic && help_topic !=3D=3D "") th.appendChild(help_button(help_=
topic));
  if (cls && cls !=3D=3D "") th.className =3D cls;
  if (typeof colspan =3D=3D "number" && colspan > 1) th.colSpan =3D colspan;
  row.appendChild(th);
}

/*
 * add_text_cell
 *
 * Add a text cell to the table row.
 */
function add_text_cell(row, text, cls, action) {
  var node =3D null;
  if (typeof(text) !=3D 'undefined') node =3D document.createTextNode(text);
  add_cell(row, node, cls, action);
}

/*
 * add_text_header_cell
 *
 * Add a text header cell to the table row.
 */
function add_text_header_cell(row, text, help_topic, cls, action, colspan) {
  var node =3D null;
  if (typeof(text) !=3D 'undefined') {
    var nbsp =3D (help_topic ? "\u00A0" : "");
    var str =3D "" + text;
    var parts =3D str.split(/\n/);
    if (parts.length =3D=3D=3D 1) {
      if (action) {
        node =3D document.createElement("span");
        node.appendChild(document.createTextNode(str + nbsp));
      } else {
        node =3D document.createTextNode(str + nbsp);
      }
    } else {
      node =3D document.createElement("span");
      for (var i =3D 0; i < parts.length; i++) {
        if (i !=3D=3D 0) {
          node.appendChild(document.createElement("br"));
        }
        node.appendChild(document.createTextNode(parts[i]));
      }
    }
    if (action) {
      node.addEventListener("click", action, false);
      node.style.cursor =3D "pointer";
    }
  }
  add_header_cell(row, node, help_topic, cls, colspan);
}

function setup_help() {
  "use strict";
  var help_buttons, i;
  help_buttons =3D document.querySelectorAll(".help:not(.active)");
  for (i =3D 0; i < help_buttons.length; i++) {
    setup_help_button(help_buttons[i]);
  }
}

function setup_scrollpad() {
  "use strict";
  if (document.getElementsByTagName('body')[0].hasAttribute("data-scrollpad=
") && document.getElementById("scrollpad") =3D=3D null) {
    window.addEventListener("resize", update_scroll_pad, false);
    update_scroll_pad();
  }
}

// anon function to avoid polluting global scope
(function() {
  "use strict";
  window.addEventListener("load", function load(evt) {
    window.removeEventListener("load", load, false);
    setup_help();
    setup_scrollpad();
  }, false);
})();

/*
 *  make_link
 *
 *  Creates a text node and if a URL is specified it surrounds it with a li=
nk.
 *  If the URL doesn't begin with "http://" it automatically adds it, as
 *  relative links don't make much sense in this context.
 */
function make_link(text, url) {
  var textNode =3D null;
  var link =3D null;
  if (typeof text !=3D=3D "undefined" && text !=3D=3D null) textNode =3D do=
cument.createTextNode(text);
  if (typeof url =3D=3D=3D "string") {
    if (url.indexOf("//") =3D=3D -1) {
      url =3D "http://" + url;
    }
    link =3D document.createElement('a');
    link.href =3D url;
    if (textNode) link.appendChild(textNode);
    return link;
  }
  return textNode;
}
    /* END INCLUDED FILE "utilities.js" */
   =20
  </script>
</head>
<body bgcolor=3D"#ffffff">
<div class=3D"pop_content" id=3D"pop_motif">
<p>The name (or number) identifying the motif in the input files.</p>
<div class=3D"pop_close">[<a href=3D"javascript:help_popup()">close</a> ]</=
div>
</div>
<div class=3D"pop_content" id=3D"pop_logo">
<p>The visual representation of the position weight matrix otherwise known =
as the motif logo.</p>
<div class=3D"pop_close">[<a href=3D"javascript:help_popup()">close</a> ]</=
div>
</div>
<div class=3D"pop_content" id=3D"pop_predictions">
<p>The number of term predictions.</p>
<div class=3D"pop_close">[<a href=3D"javascript:help_popup()">close</a> ]</=
div>
</div>
<div class=3D"pop_content" id=3D"pop_bestpred">
<p>If specificity data is avaliable then this displays the top 5 specific p=
redictions, otherwise it just
        displays the top 5 predictions.</p>
<div class=3D"pop_close">[<a href=3D"javascript:help_popup()">close</a> ]</=
div>
</div>
<div class=3D"pop_content" id=3D"pop_goterm">
<p>The Gene Ontology Consortium term for a specific role or locality. Used =
for annotating genes with their purposes.</p>
<div class=3D"pop_close">[<a href=3D"javascript:help_popup()">close</a> ]</=
div>
</div>
<div class=3D"pop_content" id=3D"pop_gscore">
<p>A score generated as the <a href=3D"http://en.wikipedia.org/wiki/Geometr=
ic_mean">geometric mean</a>=20
        of <a href=3D"http://en.wikipedia.org/wiki/Mann%E2%80%93Whitney_U">=
rank-sum test(s)</a> for the particular Gene Ontology term.
        The two groups compared by the rank-sum test are scores of genes an=
notated with the GO term and scores of genes
        not annotated with the GO term.</p>
<div class=3D"pop_close">[<a href=3D"javascript:help_popup()">close</a> ]</=
div>
</div>
<div class=3D"pop_content" id=3D"pop_epvalue">
<p>An empirically generated <i>p</i>-value. The null hypothesis is that by =
shuffling the labels on gene scores,=20
        any possible association between the set of genes that a GO term an=
notates is destroyed. A large number of scores
        are generated using the null hypothesis and the number of null hypo=
theis scores that are better than each of the=20
        real scores is summed and then divided by the total null hypothesis=
 scores generated to calculate a <i>p</i>-value.</p>
<div class=3D"pop_close">[<a href=3D"javascript:help_popup()">close</a> ]</=
div>
</div>
<div class=3D"pop_content" id=3D"pop_eqvalue">
<p>An empirically generated <i>q</i>-value. The <i>q</i>-values are calcula=
ted from the <i>p</i>-values using the=20
        method proposed by Benjamini &amp; Hochberg (1995).</p>
<div class=3D"pop_close">[<a href=3D"javascript:help_popup()">close</a> ]</=
div>
</div>
<div class=3D"pop_content" id=3D"pop_specif">
<p>A measure of the relative position in the GO hierarchy showing how speci=
fic a term is. A value of 100% implies that
        the GO term is the most specific form whereas a value of 0% implies=
 that the GO term is one of the three roots of
        the Gene Ontology with only terms below it. A tilda (~) infront of =
the percentage implies that the value shown has=20
        been rounded and is not exact.</p>
<div class=3D"pop_close">[<a href=3D"javascript:help_popup()">close</a> ]</=
div>
</div>
<div class=3D"pop_content" id=3D"pop_goname">
<p>The Gene Ontology hierarchy and Gene Ontology name of the term. The hier=
archy is specified by the abbreviations=20
        <span class=3D"bp">BP</span> for biological process,
        <span class=3D"cc">CC</span> for cellular component and
        <span class=3D"mf">MF</span> for molecular function.</p>
<div class=3D"pop_close">[<a href=3D"javascript:help_popup()">close</a> ]</=
div>
</div>
<div class=3D"pop_content" id=3D"pop_generank">
<p>Gene name and rank of (up to) top 10 genes annotated with the GO term fo=
r the primary species.</p>
<div class=3D"pop_close">[<a href=3D"javascript:help_popup()">close</a> ]</=
div>
</div>
<div class=3D"pad1">
<div class=3D"prog_logo big">
<img src=3D"data:image/png;base64,iVBORw0KGgoAAAANSUhEUgAAAEgAAABICAMAAABiM=
0N1AAAAAXNSR0IArs4c6QAAAwBQTFRFVWlpjY2Ng5eYcXJymNPh2dnZ3d3dvePsKWlr8PDwfHx8=
QJyqq8HC+Pj4ra2tgICAxebuoKCgzc3NaL/SlrS0dsXYPJilOHd4VXJzhamp9fX1MDAwuLi4lai=
pxsbGVYeIjLzGc5qcWXd6ycnJO2NjeKGmdYWGNVlZkJCQ1OToU7XKR2ho8/Pz9PT0b56pR3d6Ko=
KJqKio+fz97u7uRKOy0uzya4yMsLCw6vb5KFhZ6urq4vP3YGBgBkRF4ODgsMTEbGxsJXyC7Ozsv=
b6+HXJ2bJWV0NDQy+nwtbW14errZqy75eXlICAgSqq74uLiR4aSBzg56Ojo1tbWMYuUlZWVIHZ7=
wMDApaWlmpqa5ubmbsLWC1tbAAAAobq7nZ2dic3dYXZ2SYCCRlxd9fv8HWNjDFRV3fD11NTUN5K=
eg8rb/f7+qb6+s72+G1papNnlKkdHqtvnt5O2F0ZIh4eHtN/qW1xeUbLGqbOz2O70FWlrn7KyQE=
BAp8jQEVlatMnJdKm00tLSHlVV5vT4us3NGW5xbX5+zNHRw8PDutDSUFBRdnh4Ta7AEGNl8/r8F=
VVVgomJ7ff6KmBi0t3e8Pn7VpSXWKKzWYyQw8rLoKurzODla3JyUGFhDGBhjaCjn9fjE11eX319=
////RW9wkZqbU1paVrfOEmZo6fHzpL/CM05OLoeQy9fZBllZHGtsr93oYGtrwtHRk9HgQqCuB1V=
VjrO4JE9RXbLGu8fKl66ydo+QOmpuGzw9oKWluru7BlJSYb3SbmNu297ex9HRAVNTF05Q5uvsT0=
9PCU1OwNXV/v7+/f39/Pz8+vr6+/v7/v//EBAQ/f7/9/z9+/3+xdTU3+XlzKPITI+fsLW1rri6R=
6a2Sai4hsPRX46VCB4g8PX1BVdYyc7OcmGAUkxUDRgaDFdYmp2eA1VWqqurf8DPj8/flcHKoc7Z=
LW5uNi41ZWdncrG/xdTYOFFTj5WV7u/vt8XIwMXFvsPDpba3mXqWgZGRZnh5TmxvisTSP1JTT0J=
Ots7UsG2xTQAAAAF0Uk5TAEDm2GYAAAABYktHRACIBR1IAAAACXBIWXMAAAsTAAALEwEAmpwYAA=
AAB3RJTUUH3AscATI7mY54oAAACGdJREFUWMPNmH9Qk/cdx3VFQ8hoQ7gEa53lilFMFR9iMiJpG=
I88TUAGRGKiQBRdjvQh04AWs2RIqblQOkK4QIplZwjGmhTCD49UFKVAvcLYA/I0PHd1Tdod161r=
Zd3mlO06xtz2Tagr2AZ5+Gvfu1zyPPk+r3t/Pt/P9/P9fJ41axaGc7VjzSPj/x30G9Ectvg6rY+=
xKhDWiIioi29cmO5bFahF7nG/tVjQZ4ailtWAGlGWvHGxIAQy9a0C1AL7vVBJ2v+u/14lQ+GhNP=
KgPSxdAHV/Y8s2iMeTLbF1ZSAFkuMys5Ct+NfXW+U8nRk1XcDIgjagOk4Oimx5GAptqNmloyEXy=
SpKa/Oac7wyw/zCJXUAopk5Lh7cRxY0B/FoqAwp2fZbacPYqS2XiyDUr3MFIBFZ0B6PDEY+a9zV=
wOJ52k7E5YkMHh7H5feQBYmr5Ab72bt3I3O87hvVM6XMvBIZLWCmwWRBifaS6bP/ckR60RPsnvJ=
yR0SjwWSCZZCpkRzIt3XPLlF8+RVENvJTiYROobDfHxrZdbaovmiOHOh4M/PYRQr9IjzyN6Fare=
dLdpW8qO0tzRsRKUiBsGOFM8+e4f+yoe1Nq9UqMArV99rpFdqIUubwuSX5wKmJaw89EAZ0/Oqx+=
TN8YevQz1Sq0dNPnO4UqvmSEKlweC4U6q+w2xdC3m6Iy8Kd498Nwtg3Ep3pQusP5wmCOB3jxKOM=
wDw6pcfRy4y9HZSEZ7mRBS2IDO5uck6GUZT0e4XzqTdVHTc1vpvKFKcz3SgMgUKSUkJT3kBReV4=
W+KbxPN1N0WFAjcpnnvpgkNuC474M5TMpUZWCoG0UYFsxc7g/OAP/EarzQ92vOPP8nICnezQMKE=
+pVH5AaHAnjmeAn8rT3wI5szw6s8w03ST3czgBKC6Mjz4pUyqjCB9wJy4Ogo5bgZNCILBuPwjNG=
ZXTvHB9V5wJ5ek4rO5wPrqz9S3uzcrKoKQXlMo/WGzASUFQb2lhsziYDP745Rseminy2fZjJllO=
ICyotVhvU3HTE3HcOTvLuMlV2QQhkGOmNDYPKN5RTbdyNfv+5CN8ml/D8upjkWFA4li11aL61Qs=
+fLZy1qd5COpxfO0itkRFYHj801NTKsvr9iu2tw+HAU0k6TvTKyt/8eP3/pzmxH3ElMVqDILA6t=
8G2b+z3AY42NvxFRHanvI4Cp1yJdxe+4piFPzl009PfvgecNPujFFVCKQF8XgdrEC8ekqDa6yOf=
ezvd25/vT3+zp3msLu/lS/cfunkhyfTfbtrpCOiB1kAVOEoLmwGcT0bbyUwzNJbLX64NQuuhE9s=
8Xrhtd/949/rfefrIVRmuhcClcb2g0Oks8dG4BrKPurDAwaLzg0Lwpri+WrjR1lchkjOyjGjY9f=
09J4IZlAQfphu0eCq4sPfTI7OXuY4Erfy9ULrVIYIAedQDlIDQDOFTwdPtS/1Kh+mL8xdBNq/3E=
mLf9FaYbSMSushP8cMXVfTy2digxsWT9JzfRiledHUyb3L10fUj9i2qfsiO2rO8WxR03uKQynEm=
aTmYkT5x4smTsw+tmJrUXEZD9w0r6cvBArd6zcSGNfBXjRrfMdjQOKWOQvXlyaFWVDVV5KK3uaQ=
X/oFBG6JSFpckkUv5+wNZ0+YTD8XTBGao/UwbBjop0QwW4P//Aesvm0JyHkrPIh6CuIFvHEVQgu=
BzXZ0FTW8eIHiYJ4Lho7CpsGtS0ET4UHvIn6Xzp9XrrZxfSC9ZYDQppcXXw0Gs0KlwQSOJSBsmS=
IC8fpZbXd7+Fawr3AN1yJQBwOpdQGEGx1sfGVFhKIEgtyRMxV8gYoAqZsAIOBtJlgrfDvQ+Iii5=
QqtoyV26e0ICt8InOT0ESrrX+c2PLcv+Hg7iMeVK8IwsWKO6QAg4CQnTgxuk3Z1fS49DzLDYa5P=
Y9Qmkaj8z5VqKXyhjQucVCOqR0yG+q4BsPn5XEwjjGCvHPRacwgEvO2smUYgmQdGDCLxzTPAaYR=
+pn/lIMVwqaNCoraqiIwxk4fmZckgub3OaOFqMIuk+BoZEDOih643WqaO2mGWWRdgoRBSZ5siMI=
0VpLWVg6i0wmJtBV8osGxxe3g6EJ80FK4D5xSh0vdeIdMdXR9mzpRT+GrBNoMMgFy6AM3zT71aq=
Jb0VlPJ9GvUT2KZM9oKieQ5N0TL4bg45gA679BqI5iPch7XQYr7rjJLex3apCEY9ZpdgITe+5id=
dKaJdCtaI4q8HVtYWCg1QCxQrwPS9zTjoCAg39PWjCGRcTcUMSLEEzTOpSvbv3vHLYw8SDFgh1G=
ktmCtSC4LGueCz79aQJ0kB1Kk1HSI7AiE0uYVg3UDVaGVMyNl4r23VgyiJj6QSsEutRsQ2IOiG9=
6NOXLkiUsdKDCONraJOr5SEHVg7J13iuz1BoMJcbft+cmBA4mJ4HOK5nL5TWXfwQkHihn6vKvI7=
ja4z16uizqQuBaMxAOHymQcl9fUkYqtvPJ/TTQN9LgbLifHHAphACdxAAbFYv2DVFK9yAWgaOz5=
g4ADjAJWHYqJGoA5OnTkPrl2Hdt5v6YmedOTyQeBk4/EHPzi4PkSGeDcE5N8EzE5m5vP2JyxKTM=
FjMxNg2sH3CyXjlU2qiEJGt+ZmrbuJTEjISGBkbC5NkqKeF0679iTaanRGLl+bWIjNXV/dm5udu=
76lxJeHpPzAAe+XMtYV7CRbHOMjQfHrdR1jIyBEAc6FZOpYKxLnVzNi6jxHWliRaYUNQdY0Fj6w=
ZTBzfn7o1cDmqCuZyhSygwQJK/qiEkOKto7sRoQtjE7P2EwuUwkkl5KTglZFr26d2zYzux8Rm1G=
zMuZmYO1Cfm5uydX+7IOi96dvT5fzGC8mr++gHoLe1wc/RezjaFHpyLZNAAAAABJRU5ErkJggg=
=3D=3D" alt=3D"GOMo Logo"><h1>GOMo</h1>
<h2>Gene Ontology for Motifs</h2>
</div>
<p>
        For further information on how to interpret these results or to get=
 a=20
        copy of the MEME software please access <a href=3D"http://meme-suit=
e.org/">http://meme-suite.org</a>.<br></p>
<p>If you use GOMo in your research, please cite the following paper:<br><s=
pan class=3D"citation">
          Fabian A. Buske, Mikael Bod=C3=A9n, Denis C. Bauer and Timothy L.=
 Bailey,
          "Assigning roles to DNA regulatory motifs using comparative genom=
ics",
          <i>Bioinformatics</i>, <b>26</b>(7), 860-866, 2010.
          <a href=3D"http://bioinformatics.oxfordjournals.org/content/26/7/=
860.full">[full text]</a></span></p>
</div>
<a name=3D"top_buttons"></a><div class=3D"pad2">
<a class=3D"jump" href=3D"#overview">Investigated Motifs</a>
      &nbsp;&nbsp;|&nbsp;&nbsp;
      <a class=3D"jump" href=3D"#version">Program information</a>
</div>
<a name=3D"overview"></a><h2 class=3D"mainh pad2">Investigated Motifs</h2>
<div class=3D"box">
<h4>Overview</h4>
<div class=3D"pad3"><table cellspacing=3D"5" cellpadding=3D"0" border=3D"0"=
 bgcolor=3D"#ffffff">
<thead><tr>
<th>Motif&nbsp;<div class=3D"help active" onclick=3D"help_popup(this,'pop_m=
otif')"></div>
</th>
<th>Logo&nbsp;<div class=3D"help active" onclick=3D"help_popup(this,'pop_lo=
go')"></div>
</th>
<th>Predictions&nbsp;<div class=3D"help active" onclick=3D"help_popup(this,=
'pop_predictions')"></div>
</th>
<th>Top&nbsp;5&nbsp;specific&nbsp;predictions&nbsp;<div class=3D"help activ=
e" onclick=3D"help_popup(this,'pop_bestpred')"></div>
</th>
</tr></thead>
<tbody>
<tr bgcolor=3D"#cccccc" height=3D"1"><td colspan=3D"4"></td></tr>
<tr>
<td><a href=3D"#motif_1">1</a></td>
<td><a href=3D"#motif_1"><img src=3D"GOMo%20Results_files/logo1.png" alt=3D=
"Missing Motif 1 Logo" title=3D"Motif 1 Logo" border=3D"0" height=3D"80"></=
a></td>
<td align=3D"center"><a href=3D"#motif_1">280</a></td>
<td>
<span class=3D"mf">MF&nbsp;</span>transcription factor activity<br><span cl=
ass=3D"mf">MF&nbsp;</span>protein binding<br><span class=3D"bp">BP&nbsp;</s=
pan>signal transduction<br><span class=3D"mf">MF&nbsp;</span>sequence-speci=
fic DNA binding<br><span class=3D"bp">BP&nbsp;</span>axon guidance<br>
</td>
</tr>
</tbody>
</table></div>
</div>
<br><br><a name=3D"motif_1"></a><table width=3D"100%" cellspacing=3D"1" cel=
lpadding=3D"4" border=3D"0" bgcolor=3D"#FFFFFF"><tbody><tr>
<td><h2 class=3D"mainh">Motif 1</h2></td>
<td valign=3D"bottom" align=3D"right"><a href=3D"#top_buttons">Top</a></td>
</tr></tbody></table>
<div class=3D"box">
          GO terms are shown in grey if a more specific GO term was also si=
gnificantly associated with this motif.=20
          The most specific GO terms are shown in black.<br><span class=3D"=
bp">BP</span> stands for biological process,=20
          <span class=3D"cc">CC</span> stands for cellular component and=20
          <span class=3D"mf">MF</span> stands for molecular function.<br><b=
r><table width=3D"100%" cellspacing=3D"2" cellpadding=3D"0">
<colgroup><col class=3D"em6">
<col class=3D"em7">
<col class=3D"em6">
<col class=3D"em6">
<col class=3D"em7">
<col class=3D"em2">
<col class=3D"em25">
<col>
</colgroup><thead><tr valign=3D"top" bgcolor=3D"#ffffff">
<th>GO&nbsp;term&nbsp;<div class=3D"help active" onclick=3D"help_popup(this=
,'pop_goterm')"></div>
</th>
<th>score&nbsp;<div class=3D"help active" onclick=3D"help_popup(this,'pop_g=
score')"></div>
</th>
<th>
<i>p</i>-value&nbsp;<div class=3D"help active" onclick=3D"help_popup(this,'=
pop_epvalue')"></div>
</th>
<th>
<i>q</i>-value&nbsp;<div class=3D"help active" onclick=3D"help_popup(this,'=
pop_eqvalue')"></div>
</th>
<th nowrap=3D"nowrap">Specificity&nbsp;<div class=3D"help active" onclick=
=3D"help_popup(this,'pop_specif')"></div>
</th>
<th colspan=3D"2">GO&nbsp;name&nbsp;<div class=3D"help active" onclick=3D"h=
elp_popup(this,'pop_goname')"></div>
</th>
<th>Gene&nbsp;ID&nbsp;/&nbsp;Rank (10321 genes in total)=20
                <div class=3D"help active" onclick=3D"help_popup(this,'pop_=
generank')"></div>
</th>
</tr></thead>
<tbody>
<tr class=3D"implied" valign=3D"top">
<td align=3D"left"><a href=3D"http://amigo.geneontology.org/cgi-bin/amigo/t=
erm_details?term=3DGO:0048731" target=3D"go_query">GO:0048731</a></td>
<td align=3D"center">1.592e-24</td>
<td align=3D"center">1.422e-07</td>
<td align=3D"center">1.019e-05</td>
<td align=3D"center">~0%
      </td>
<td align=3D"left"><span class=3D"bp">BP&nbsp;</span></td>
<td>system development</td>
<td>
<a href=3D"http://flybase.org/reports/FBgn0003460.html" target=3D"gene_quer=
y">FBgn0003460&nbsp;(12)</a>, <a href=3D"http://flybase.org/reports/FBgn008=
6782.html" target=3D"gene_query">FBgn0086782&nbsp;(17)</a>, <a href=3D"http=
://flybase.org/reports/FBgn0004861.html" target=3D"gene_query">FBgn0004861&=
nbsp;(18)</a>, <a href=3D"http://flybase.org/reports/FBgn0002577.html" targ=
et=3D"gene_query">FBgn0002577&nbsp;(26)</a>, <a href=3D"http://flybase.org/=
reports/FBgn0003300.html" target=3D"gene_query">FBgn0003300&nbsp;(32)</a>, =
<a href=3D"http://flybase.org/reports/FBgn0052296.html" target=3D"gene_quer=
y">FBgn0052296&nbsp;(43)</a>, <a href=3D"http://flybase.org/reports/FBgn000=
0459.html" target=3D"gene_query">FBgn0000459&nbsp;(44)</a>, <a href=3D"http=
://flybase.org/reports/FBgn0259685.html" target=3D"gene_query">FBgn0259685&=
nbsp;(61)</a>, <a href=3D"http://flybase.org/reports/FBgn0259750.html" targ=
et=3D"gene_query">FBgn0259750&nbsp;(62)</a>, <a href=3D"http://flybase.org/=
reports/FBgn0000490.html" target=3D"gene_query">FBgn0000490&nbsp;(71)</a>, =
...1661 more...</td>
</tr>
<tr class=3D"implied" valign=3D"top">
<td align=3D"left"><a href=3D"http://amigo.geneontology.org/cgi-bin/amigo/t=
erm_details?term=3DGO:0048856" target=3D"go_query">GO:0048856</a></td>
<td align=3D"center">3.532e-22</td>
<td align=3D"center">1.422e-07</td>
<td align=3D"center">1.019e-05</td>
<td align=3D"center">~0%
      </td>
<td align=3D"left"><span class=3D"bp">BP&nbsp;</span></td>
<td>anatomical structure development</td>
<td>
<a href=3D"http://flybase.org/reports/FBgn0003460.html" target=3D"gene_quer=
y">FBgn0003460&nbsp;(12)</a>, <a href=3D"http://flybase.org/reports/FBgn008=
6782.html" target=3D"gene_query">FBgn0086782&nbsp;(17)</a>, <a href=3D"http=
://flybase.org/reports/FBgn0004861.html" target=3D"gene_query">FBgn0004861&=
nbsp;(18)</a>, <a href=3D"http://flybase.org/reports/FBgn0002577.html" targ=
et=3D"gene_query">FBgn0002577&nbsp;(26)</a>, <a href=3D"http://flybase.org/=
reports/FBgn0003300.html" target=3D"gene_query">FBgn0003300&nbsp;(32)</a>, =
<a href=3D"http://flybase.org/reports/FBgn0052296.html" target=3D"gene_quer=
y">FBgn0052296&nbsp;(43)</a>, <a href=3D"http://flybase.org/reports/FBgn000=
0459.html" target=3D"gene_query">FBgn0000459&nbsp;(44)</a>, <a href=3D"http=
://flybase.org/reports/FBgn0259685.html" target=3D"gene_query">FBgn0259685&=
nbsp;(61)</a>, <a href=3D"http://flybase.org/reports/FBgn0259750.html" targ=
et=3D"gene_query">FBgn0259750&nbsp;(62)</a>, <a href=3D"http://flybase.org/=
reports/FBgn0000490.html" target=3D"gene_query">FBgn0000490&nbsp;(71)</a>, =
...1913 more...</td>
</tr>
<tr class=3D"implied" valign=3D"top">
<td align=3D"left"><a href=3D"http://amigo.geneontology.org/cgi-bin/amigo/t=
erm_details?term=3DGO:0007275" target=3D"go_query">GO:0007275</a></td>
<td align=3D"center">1.332e-20</td>
<td align=3D"center">1.422e-07</td>
<td align=3D"center">1.019e-05</td>
<td align=3D"center">~0%
      </td>
<td align=3D"left"><span class=3D"bp">BP&nbsp;</span></td>
<td>multicellular organismal development</td>
<td>
<a href=3D"http://flybase.org/reports/FBgn0003460.html" target=3D"gene_quer=
y">FBgn0003460&nbsp;(12)</a>, <a href=3D"http://flybase.org/reports/FBgn008=
6782.html" target=3D"gene_query">FBgn0086782&nbsp;(17)</a>, <a href=3D"http=
://flybase.org/reports/FBgn0004861.html" target=3D"gene_query">FBgn0004861&=
nbsp;(18)</a>, <a href=3D"http://flybase.org/reports/FBgn0002577.html" targ=
et=3D"gene_query">FBgn0002577&nbsp;(26)</a>, <a href=3D"http://flybase.org/=
reports/FBgn0004924.html" target=3D"gene_query">FBgn0004924&nbsp;(31)</a>, =
<a href=3D"http://flybase.org/reports/FBgn0003300.html" target=3D"gene_quer=
y">FBgn0003300&nbsp;(32)</a>, <a href=3D"http://flybase.org/reports/FBgn005=
2296.html" target=3D"gene_query">FBgn0052296&nbsp;(43)</a>, <a href=3D"http=
://flybase.org/reports/FBgn0000459.html" target=3D"gene_query">FBgn0000459&=
nbsp;(44)</a>, <a href=3D"http://flybase.org/reports/FBgn0004860.html" targ=
et=3D"gene_query">FBgn0004860&nbsp;(54)</a>, <a href=3D"http://flybase.org/=
reports/FBgn0259685.html" target=3D"gene_query">FBgn0259685&nbsp;(61)</a>, =
...2175 more...</td>
</tr>
<tr class=3D"implied" valign=3D"top">
<td align=3D"left"><a href=3D"http://amigo.geneontology.org/cgi-bin/amigo/t=
erm_details?term=3DGO:0032502" target=3D"go_query">GO:0032502</a></td>
<td align=3D"center">1.895e-19</td>
<td align=3D"center">1.422e-07</td>
<td align=3D"center">1.019e-05</td>
<td align=3D"center">~0%
      </td>
<td align=3D"left"><span class=3D"bp">BP&nbsp;</span></td>
<td>developmental process</td>
<td>
<a href=3D"http://flybase.org/reports/FBgn0003460.html" target=3D"gene_quer=
y">FBgn0003460&nbsp;(12)</a>, <a href=3D"http://flybase.org/reports/FBgn008=
6782.html" target=3D"gene_query">FBgn0086782&nbsp;(17)</a>, <a href=3D"http=
://flybase.org/reports/FBgn0004861.html" target=3D"gene_query">FBgn0004861&=
nbsp;(18)</a>, <a href=3D"http://flybase.org/reports/FBgn0002577.html" targ=
et=3D"gene_query">FBgn0002577&nbsp;(26)</a>, <a href=3D"http://flybase.org/=
reports/FBgn0004924.html" target=3D"gene_query">FBgn0004924&nbsp;(31)</a>, =
<a href=3D"http://flybase.org/reports/FBgn0003300.html" target=3D"gene_quer=
y">FBgn0003300&nbsp;(32)</a>, <a href=3D"http://flybase.org/reports/FBgn005=
2296.html" target=3D"gene_query">FBgn0052296&nbsp;(43)</a>, <a href=3D"http=
://flybase.org/reports/FBgn0000459.html" target=3D"gene_query">FBgn0000459&=
nbsp;(44)</a>, <a href=3D"http://flybase.org/reports/FBgn0004860.html" targ=
et=3D"gene_query">FBgn0004860&nbsp;(54)</a>, <a href=3D"http://flybase.org/=
reports/FBgn0259685.html" target=3D"gene_query">FBgn0259685&nbsp;(61)</a>, =
...2411 more...</td>
</tr>
<tr class=3D"implied" valign=3D"top">
<td align=3D"left"><a href=3D"http://amigo.geneontology.org/cgi-bin/amigo/t=
erm_details?term=3DGO:0048513" target=3D"go_query">GO:0048513</a></td>
<td align=3D"center">1.343e-18</td>
<td align=3D"center">1.422e-07</td>
<td align=3D"center">1.019e-05</td>
<td align=3D"center">~0%
      </td>
<td align=3D"left"><span class=3D"bp">BP&nbsp;</span></td>
<td>organ development</td>
<td>
<a href=3D"http://flybase.org/reports/FBgn0003460.html" target=3D"gene_quer=
y">FBgn0003460&nbsp;(12)</a>, <a href=3D"http://flybase.org/reports/FBgn000=
4861.html" target=3D"gene_query">FBgn0004861&nbsp;(18)</a>, <a href=3D"http=
://flybase.org/reports/FBgn0002577.html" target=3D"gene_query">FBgn0002577&=
nbsp;(26)</a>, <a href=3D"http://flybase.org/reports/FBgn0003300.html" targ=
et=3D"gene_query">FBgn0003300&nbsp;(32)</a>, <a href=3D"http://flybase.org/=
reports/FBgn0052296.html" target=3D"gene_query">FBgn0052296&nbsp;(43)</a>, =
<a href=3D"http://flybase.org/reports/FBgn0000459.html" target=3D"gene_quer=
y">FBgn0000459&nbsp;(44)</a>, <a href=3D"http://flybase.org/reports/FBgn025=
9685.html" target=3D"gene_query">FBgn0259685&nbsp;(61)</a>, <a href=3D"http=
://flybase.org/reports/FBgn0259750.html" target=3D"gene_query">FBgn0259750&=
nbsp;(62)</a>, <a href=3D"http://flybase.org/reports/FBgn0000490.html" targ=
et=3D"gene_query">FBgn0000490&nbsp;(71)</a>, <a href=3D"http://flybase.org/=
reports/FBgn0034137.html" target=3D"gene_query">FBgn0034137&nbsp;(74)</a>, =
...1290 more...</td>
</tr>
<tr class=3D"implied" valign=3D"top">
<td align=3D"left"><a href=3D"http://amigo.geneontology.org/cgi-bin/amigo/t=
erm_details?term=3DGO:0007399" target=3D"go_query">GO:0007399</a></td>
<td align=3D"center">4.986e-18</td>
<td align=3D"center">1.422e-07</td>
<td align=3D"center">1.019e-05</td>
<td align=3D"center">~1%
      </td>
<td align=3D"left"><span class=3D"bp">BP&nbsp;</span></td>
<td>nervous system development</td>
<td>
<a href=3D"http://flybase.org/reports/FBgn0003460.html" target=3D"gene_quer=
y">FBgn0003460&nbsp;(12)</a>, <a href=3D"http://flybase.org/reports/FBgn008=
6782.html" target=3D"gene_query">FBgn0086782&nbsp;(17)</a>, <a href=3D"http=
://flybase.org/reports/FBgn0004861.html" target=3D"gene_query">FBgn0004861&=
nbsp;(18)</a>, <a href=3D"http://flybase.org/reports/FBgn0003300.html" targ=
et=3D"gene_query">FBgn0003300&nbsp;(32)</a>, <a href=3D"http://flybase.org/=
reports/FBgn0000459.html" target=3D"gene_query">FBgn0000459&nbsp;(44)</a>, =
<a href=3D"http://flybase.org/reports/FBgn0259685.html" target=3D"gene_quer=
y">FBgn0259685&nbsp;(61)</a>, <a href=3D"http://flybase.org/reports/FBgn025=
9750.html" target=3D"gene_query">FBgn0259750&nbsp;(62)</a>, <a href=3D"http=
://flybase.org/reports/FBgn0003138.html" target=3D"gene_query">FBgn0003138&=
nbsp;(76)</a>, <a href=3D"http://flybase.org/reports/FBgn0010473.html" targ=
et=3D"gene_query">FBgn0010473&nbsp;(80)</a>, <a href=3D"http://flybase.org/=
reports/FBgn0003200.html" target=3D"gene_query">FBgn0003200&nbsp;(85)</a>, =
...741 more...</td>
</tr>
<tr class=3D"implied" valign=3D"top">
<td align=3D"left"><a href=3D"http://amigo.geneontology.org/cgi-bin/amigo/t=
erm_details?term=3DGO:0050794" target=3D"go_query">GO:0050794</a></td>
<td align=3D"center">1.926e-17</td>
<td align=3D"center">1.422e-07</td>
<td align=3D"center">1.019e-05</td>
<td align=3D"center">~0%
      </td>
<td align=3D"left"><span class=3D"bp">BP&nbsp;</span></td>
<td>regulation of cellular process</td>
<td>
<a href=3D"http://flybase.org/reports/FBgn0036713.html" target=3D"gene_quer=
y">FBgn0036713&nbsp;(6)</a>, <a href=3D"http://flybase.org/reports/FBgn0041=
180.html" target=3D"gene_query">FBgn0041180&nbsp;(11)</a>, <a href=3D"http:=
//flybase.org/reports/FBgn0003460.html" target=3D"gene_query">FBgn0003460&n=
bsp;(12)</a>, <a href=3D"http://flybase.org/reports/FBgn0042650.html" targe=
t=3D"gene_query">FBgn0042650&nbsp;(15)</a>, <a href=3D"http://flybase.org/r=
eports/FBgn0086782.html" target=3D"gene_query">FBgn0086782&nbsp;(17)</a>, <=
a href=3D"http://flybase.org/reports/FBgn0004861.html" target=3D"gene_query=
">FBgn0004861&nbsp;(18)</a>, <a href=3D"http://flybase.org/reports/FBgn0085=
391.html" target=3D"gene_query">FBgn0085391&nbsp;(30)</a>, <a href=3D"http:=
//flybase.org/reports/FBgn0003300.html" target=3D"gene_query">FBgn0003300&n=
bsp;(32)</a>, <a href=3D"http://flybase.org/reports/FBgn0032741.html" targe=
t=3D"gene_query">FBgn0032741&nbsp;(36)</a>, <a href=3D"http://flybase.org/r=
eports/FBgn0067339.html" target=3D"gene_query">FBgn0067339&nbsp;(41)</a>, .=
..2285 more...</td>
</tr>
<tr class=3D"implied" valign=3D"top">
<td align=3D"left"><a href=3D"http://amigo.geneontology.org/cgi-bin/amigo/t=
erm_details?term=3DGO:0050789" target=3D"go_query">GO:0050789</a></td>
<td align=3D"center">6.783e-17</td>
<td align=3D"center">1.422e-07</td>
<td align=3D"center">1.019e-05</td>
<td align=3D"center">~0%
      </td>
<td align=3D"left"><span class=3D"bp">BP&nbsp;</span></td>
<td>regulation of biological process</td>
<td>
<a href=3D"http://flybase.org/reports/FBgn0036713.html" target=3D"gene_quer=
y">FBgn0036713&nbsp;(6)</a>, <a href=3D"http://flybase.org/reports/FBgn0041=
180.html" target=3D"gene_query">FBgn0041180&nbsp;(11)</a>, <a href=3D"http:=
//flybase.org/reports/FBgn0003460.html" target=3D"gene_query">FBgn0003460&n=
bsp;(12)</a>, <a href=3D"http://flybase.org/reports/FBgn0042650.html" targe=
t=3D"gene_query">FBgn0042650&nbsp;(15)</a>, <a href=3D"http://flybase.org/r=
eports/FBgn0086782.html" target=3D"gene_query">FBgn0086782&nbsp;(17)</a>, <=
a href=3D"http://flybase.org/reports/FBgn0004861.html" target=3D"gene_query=
">FBgn0004861&nbsp;(18)</a>, <a href=3D"http://flybase.org/reports/FBgn0085=
391.html" target=3D"gene_query">FBgn0085391&nbsp;(30)</a>, <a href=3D"http:=
//flybase.org/reports/FBgn0003300.html" target=3D"gene_query">FBgn0003300&n=
bsp;(32)</a>, <a href=3D"http://flybase.org/reports/FBgn0032741.html" targe=
t=3D"gene_query">FBgn0032741&nbsp;(36)</a>, <a href=3D"http://flybase.org/r=
eports/FBgn0067339.html" target=3D"gene_query">FBgn0067339&nbsp;(41)</a>, .=
..2422 more...</td>
</tr>
<tr class=3D"implied" valign=3D"top">
<td align=3D"left"><a href=3D"http://amigo.geneontology.org/cgi-bin/amigo/t=
erm_details?term=3DGO:0009653" target=3D"go_query">GO:0009653</a></td>
<td align=3D"center">1.305e-16</td>
<td align=3D"center">1.422e-07</td>
<td align=3D"center">1.019e-05</td>
<td align=3D"center">~0%
      </td>
<td align=3D"left"><span class=3D"bp">BP&nbsp;</span></td>
<td>anatomical structure morphogenesis</td>
<td>
<a href=3D"http://flybase.org/reports/FBgn0003460.html" target=3D"gene_quer=
y">FBgn0003460&nbsp;(12)</a>, <a href=3D"http://flybase.org/reports/FBgn000=
4861.html" target=3D"gene_query">FBgn0004861&nbsp;(18)</a>, <a href=3D"http=
://flybase.org/reports/FBgn0002577.html" target=3D"gene_query">FBgn0002577&=
nbsp;(26)</a>, <a href=3D"http://flybase.org/reports/FBgn0003300.html" targ=
et=3D"gene_query">FBgn0003300&nbsp;(32)</a>, <a href=3D"http://flybase.org/=
reports/FBgn0052296.html" target=3D"gene_query">FBgn0052296&nbsp;(43)</a>, =
<a href=3D"http://flybase.org/reports/FBgn0259685.html" target=3D"gene_quer=
y">FBgn0259685&nbsp;(61)</a>, <a href=3D"http://flybase.org/reports/FBgn025=
9750.html" target=3D"gene_query">FBgn0259750&nbsp;(62)</a>, <a href=3D"http=
://flybase.org/reports/FBgn0000490.html" target=3D"gene_query">FBgn0000490&=
nbsp;(71)</a>, <a href=3D"http://flybase.org/reports/FBgn0003138.html" targ=
et=3D"gene_query">FBgn0003138&nbsp;(76)</a>, <a href=3D"http://flybase.org/=
reports/FBgn0003200.html" target=3D"gene_query">FBgn0003200&nbsp;(85)</a>, =
...1392 more...</td>
</tr>
<tr class=3D"implied" valign=3D"top">
<td align=3D"left"><a href=3D"http://amigo.geneontology.org/cgi-bin/amigo/t=
erm_details?term=3DGO:0065007" target=3D"go_query">GO:0065007</a></td>
<td align=3D"center">2.545e-15</td>
<td align=3D"center">1.422e-07</td>
<td align=3D"center">1.019e-05</td>
<td align=3D"center">~0%
      </td>
<td align=3D"left"><span class=3D"bp">BP&nbsp;</span></td>
<td>biological regulation</td>
<td>
<a href=3D"http://flybase.org/reports/FBgn0036713.html" target=3D"gene_quer=
y">FBgn0036713&nbsp;(6)</a>, <a href=3D"http://flybase.org/reports/FBgn0041=
180.html" target=3D"gene_query">FBgn0041180&nbsp;(11)</a>, <a href=3D"http:=
//flybase.org/reports/FBgn0003460.html" target=3D"gene_query">FBgn0003460&n=
bsp;(12)</a>, <a href=3D"http://flybase.org/reports/FBgn0042650.html" targe=
t=3D"gene_query">FBgn0042650&nbsp;(15)</a>, <a href=3D"http://flybase.org/r=
eports/FBgn0086782.html" target=3D"gene_query">FBgn0086782&nbsp;(17)</a>, <=
a href=3D"http://flybase.org/reports/FBgn0004861.html" target=3D"gene_query=
">FBgn0004861&nbsp;(18)</a>, <a href=3D"http://flybase.org/reports/FBgn0085=
391.html" target=3D"gene_query">FBgn0085391&nbsp;(30)</a>, <a href=3D"http:=
//flybase.org/reports/FBgn0003300.html" target=3D"gene_query">FBgn0003300&n=
bsp;(32)</a>, <a href=3D"http://flybase.org/reports/FBgn0032741.html" targe=
t=3D"gene_query">FBgn0032741&nbsp;(36)</a>, <a href=3D"http://flybase.org/r=
eports/FBgn0067339.html" target=3D"gene_query">FBgn0067339&nbsp;(41)</a>, .=
..2655 more...</td>
</tr>
<tr class=3D"implied" valign=3D"top">
<td align=3D"left"><a href=3D"http://amigo.geneontology.org/cgi-bin/amigo/t=
erm_details?term=3DGO:0009889" target=3D"go_query">GO:0009889</a></td>
<td align=3D"center">5.261e-15</td>
<td align=3D"center">1.422e-07</td>
<td align=3D"center">1.019e-05</td>
<td align=3D"center">~1%
      </td>
<td align=3D"left"><span class=3D"bp">BP&nbsp;</span></td>
<td>regulation of biosynthetic process</td>
<td>
<a href=3D"http://flybase.org/reports/FBgn0003460.html" target=3D"gene_quer=
y">FBgn0003460&nbsp;(12)</a>, <a href=3D"http://flybase.org/reports/FBgn004=
2650.html" target=3D"gene_query">FBgn0042650&nbsp;(15)</a>, <a href=3D"http=
://flybase.org/reports/FBgn0086782.html" target=3D"gene_query">FBgn0086782&=
nbsp;(17)</a>, <a href=3D"http://flybase.org/reports/FBgn0004861.html" targ=
et=3D"gene_query">FBgn0004861&nbsp;(18)</a>, <a href=3D"http://flybase.org/=
reports/FBgn0003300.html" target=3D"gene_query">FBgn0003300&nbsp;(32)</a>, =
<a href=3D"http://flybase.org/reports/FBgn0032741.html" target=3D"gene_quer=
y">FBgn0032741&nbsp;(36)</a>, <a href=3D"http://flybase.org/reports/FBgn006=
7339.html" target=3D"gene_query">FBgn0067339&nbsp;(41)</a>, <a href=3D"http=
://flybase.org/reports/FBgn0052296.html" target=3D"gene_query">FBgn0052296&=
nbsp;(43)</a>, <a href=3D"http://flybase.org/reports/FBgn0000459.html" targ=
et=3D"gene_query">FBgn0000459&nbsp;(44)</a>, <a href=3D"http://flybase.org/=
reports/FBgn0015129.html" target=3D"gene_query">FBgn0015129&nbsp;(48)</a>, =
...859 more...</td>
</tr>
<tr class=3D"implied" valign=3D"top">
<td align=3D"left"><a href=3D"http://amigo.geneontology.org/cgi-bin/amigo/t=
erm_details?term=3DGO:0031326" target=3D"go_query">GO:0031326</a></td>
<td align=3D"center">5.261e-15</td>
<td align=3D"center">1.422e-07</td>
<td align=3D"center">1.019e-05</td>
<td align=3D"center">~1%
      </td>
<td align=3D"left"><span class=3D"bp">BP&nbsp;</span></td>
<td>regulation of cellular biosynthetic process</td>
<td>
<a href=3D"http://flybase.org/reports/FBgn0003460.html" target=3D"gene_quer=
y">FBgn0003460&nbsp;(12)</a>, <a href=3D"http://flybase.org/reports/FBgn004=
2650.html" target=3D"gene_query">FBgn0042650&nbsp;(15)</a>, <a href=3D"http=
://flybase.org/reports/FBgn0086782.html" target=3D"gene_query">FBgn0086782&=
nbsp;(17)</a>, <a href=3D"http://flybase.org/reports/FBgn0004861.html" targ=
et=3D"gene_query">FBgn0004861&nbsp;(18)</a>, <a href=3D"http://flybase.org/=
reports/FBgn0003300.html" target=3D"gene_query">FBgn0003300&nbsp;(32)</a>, =
<a href=3D"http://flybase.org/reports/FBgn0032741.html" target=3D"gene_quer=
y">FBgn0032741&nbsp;(36)</a>, <a href=3D"http://flybase.org/reports/FBgn006=
7339.html" target=3D"gene_query">FBgn0067339&nbsp;(41)</a>, <a href=3D"http=
://flybase.org/reports/FBgn0052296.html" target=3D"gene_query">FBgn0052296&=
nbsp;(43)</a>, <a href=3D"http://flybase.org/reports/FBgn0000459.html" targ=
et=3D"gene_query">FBgn0000459&nbsp;(44)</a>, <a href=3D"http://flybase.org/=
reports/FBgn0015129.html" target=3D"gene_query">FBgn0015129&nbsp;(48)</a>, =
...859 more...</td>
</tr>
<tr class=3D"implied" valign=3D"top">
<td align=3D"left"><a href=3D"http://amigo.geneontology.org/cgi-bin/amigo/t=
erm_details?term=3DGO:0010556" target=3D"go_query">GO:0010556</a></td>
<td align=3D"center">2.179e-14</td>
<td align=3D"center">1.422e-07</td>
<td align=3D"center">1.019e-05</td>
<td align=3D"center">~1%
      </td>
<td align=3D"left"><span class=3D"bp">BP&nbsp;</span></td>
<td>regulation of macromolecule biosynthetic process</td>
<td>
<a href=3D"http://flybase.org/reports/FBgn0003460.html" target=3D"gene_quer=
y">FBgn0003460&nbsp;(12)</a>, <a href=3D"http://flybase.org/reports/FBgn004=
2650.html" target=3D"gene_query">FBgn0042650&nbsp;(15)</a>, <a href=3D"http=
://flybase.org/reports/FBgn0004861.html" target=3D"gene_query">FBgn0004861&=
nbsp;(18)</a>, <a href=3D"http://flybase.org/reports/FBgn0003300.html" targ=
et=3D"gene_query">FBgn0003300&nbsp;(32)</a>, <a href=3D"http://flybase.org/=
reports/FBgn0032741.html" target=3D"gene_query">FBgn0032741&nbsp;(36)</a>, =
<a href=3D"http://flybase.org/reports/FBgn0067339.html" target=3D"gene_quer=
y">FBgn0067339&nbsp;(41)</a>, <a href=3D"http://flybase.org/reports/FBgn005=
2296.html" target=3D"gene_query">FBgn0052296&nbsp;(43)</a>, <a href=3D"http=
://flybase.org/reports/FBgn0000459.html" target=3D"gene_query">FBgn0000459&=
nbsp;(44)</a>, <a href=3D"http://flybase.org/reports/FBgn0004860.html" targ=
et=3D"gene_query">FBgn0004860&nbsp;(54)</a>, <a href=3D"http://flybase.org/=
reports/FBgn0011589.html" target=3D"gene_query">FBgn0011589&nbsp;(55)</a>, =
...822 more...</td>
</tr>
<tr class=3D"implied" valign=3D"top">
<td align=3D"left"><a href=3D"http://amigo.geneontology.org/cgi-bin/amigo/t=
erm_details?term=3DGO:0045449" target=3D"go_query">GO:0045449</a></td>
<td align=3D"center">6.948e-14</td>
<td align=3D"center">1.422e-07</td>
<td align=3D"center">1.019e-05</td>
<td align=3D"center">~6%
      </td>
<td align=3D"left"><span class=3D"bp">BP&nbsp;</span></td>
<td>regulation of transcription</td>
<td>
<a href=3D"http://flybase.org/reports/FBgn0003460.html" target=3D"gene_quer=
y">FBgn0003460&nbsp;(12)</a>, <a href=3D"http://flybase.org/reports/FBgn004=
2650.html" target=3D"gene_query">FBgn0042650&nbsp;(15)</a>, <a href=3D"http=
://flybase.org/reports/FBgn0004861.html" target=3D"gene_query">FBgn0004861&=
nbsp;(18)</a>, <a href=3D"http://flybase.org/reports/FBgn0003300.html" targ=
et=3D"gene_query">FBgn0003300&nbsp;(32)</a>, <a href=3D"http://flybase.org/=
reports/FBgn0032741.html" target=3D"gene_query">FBgn0032741&nbsp;(36)</a>, =
<a href=3D"http://flybase.org/reports/FBgn0052296.html" target=3D"gene_quer=
y">FBgn0052296&nbsp;(43)</a>, <a href=3D"http://flybase.org/reports/FBgn000=
0459.html" target=3D"gene_query">FBgn0000459&nbsp;(44)</a>, <a href=3D"http=
://flybase.org/reports/FBgn0004860.html" target=3D"gene_query">FBgn0004860&=
nbsp;(54)</a>, <a href=3D"http://flybase.org/reports/FBgn0011589.html" targ=
et=3D"gene_query">FBgn0011589&nbsp;(55)</a>, <a href=3D"http://flybase.org/=
reports/FBgn0085448.html" target=3D"gene_query">FBgn0085448&nbsp;(65)</a>, =
...749 more...</td>
</tr>
<tr class=3D"implied" valign=3D"top">
<td align=3D"left"><a href=3D"http://amigo.geneontology.org/cgi-bin/amigo/t=
erm_details?term=3DGO:0030528" target=3D"go_query">GO:0030528</a></td>
<td align=3D"center">7.071e-14</td>
<td align=3D"center">1.422e-07</td>
<td align=3D"center">1.019e-05</td>
<td align=3D"center">~2%
      </td>
<td align=3D"left"><span class=3D"mf">MF&nbsp;</span></td>
<td>transcription regulator activity</td>
<td>
<a href=3D"http://flybase.org/reports/FBgn0085375.html" target=3D"gene_quer=
y">FBgn0085375&nbsp;(2)</a>, <a href=3D"http://flybase.org/reports/FBgn0003=
460.html" target=3D"gene_query">FBgn0003460&nbsp;(12)</a>, <a href=3D"http:=
//flybase.org/reports/FBgn0042650.html" target=3D"gene_query">FBgn0042650&n=
bsp;(15)</a>, <a href=3D"http://flybase.org/reports/FBgn0003300.html" targe=
t=3D"gene_query">FBgn0003300&nbsp;(32)</a>, <a href=3D"http://flybase.org/r=
eports/FBgn0032741.html" target=3D"gene_query">FBgn0032741&nbsp;(36)</a>, <=
a href=3D"http://flybase.org/reports/FBgn0052296.html" target=3D"gene_query=
">FBgn0052296&nbsp;(43)</a>, <a href=3D"http://flybase.org/reports/FBgn0000=
459.html" target=3D"gene_query">FBgn0000459&nbsp;(44)</a>, <a href=3D"http:=
//flybase.org/reports/FBgn0259750.html" target=3D"gene_query">FBgn0259750&n=
bsp;(62)</a>, <a href=3D"http://flybase.org/reports/FBgn0085448.html" targe=
t=3D"gene_query">FBgn0085448&nbsp;(65)</a>, <a href=3D"http://flybase.org/r=
eports/FBgn0032847.html" target=3D"gene_query">FBgn0032847&nbsp;(70)</a>, .=
..687 more...</td>
</tr>
<tr class=3D"implied" valign=3D"top">
<td align=3D"left"><a href=3D"http://amigo.geneontology.org/cgi-bin/amigo/t=
erm_details?term=3DGO:0022008" target=3D"go_query">GO:0022008</a></td>
<td align=3D"center">8.179e-14</td>
<td align=3D"center">1.422e-07</td>
<td align=3D"center">1.019e-05</td>
<td align=3D"center">~2%
      </td>
<td align=3D"left"><span class=3D"bp">BP&nbsp;</span></td>
<td>neurogenesis</td>
<td>
<a href=3D"http://flybase.org/reports/FBgn0003460.html" target=3D"gene_quer=
y">FBgn0003460&nbsp;(12)</a>, <a href=3D"http://flybase.org/reports/FBgn008=
6782.html" target=3D"gene_query">FBgn0086782&nbsp;(17)</a>, <a href=3D"http=
://flybase.org/reports/FBgn0004861.html" target=3D"gene_query">FBgn0004861&=
nbsp;(18)</a>, <a href=3D"http://flybase.org/reports/FBgn0003300.html" targ=
et=3D"gene_query">FBgn0003300&nbsp;(32)</a>, <a href=3D"http://flybase.org/=
reports/FBgn0259685.html" target=3D"gene_query">FBgn0259685&nbsp;(61)</a>, =
<a href=3D"http://flybase.org/reports/FBgn0259750.html" target=3D"gene_quer=
y">FBgn0259750&nbsp;(62)</a>, <a href=3D"http://flybase.org/reports/FBgn000=
3138.html" target=3D"gene_query">FBgn0003138&nbsp;(76)</a>, <a href=3D"http=
://flybase.org/reports/FBgn0003200.html" target=3D"gene_query">FBgn0003200&=
nbsp;(85)</a>, <a href=3D"http://flybase.org/reports/FBgn0003295.html" targ=
et=3D"gene_query">FBgn0003295&nbsp;(94)</a>, <a href=3D"http://flybase.org/=
reports/FBgn0002973.html" target=3D"gene_query">FBgn0002973&nbsp;(132)</a>,=
 ...537 more...</td>
</tr>
<tr class=3D"implied" valign=3D"top">
<td align=3D"left"><a href=3D"http://amigo.geneontology.org/cgi-bin/amigo/t=
erm_details?term=3DGO:0009887" target=3D"go_query">GO:0009887</a></td>
<td align=3D"center">1.386e-13</td>
<td align=3D"center">1.422e-07</td>
<td align=3D"center">1.019e-05</td>
<td align=3D"center">~1%
      </td>
<td align=3D"left"><span class=3D"bp">BP&nbsp;</span></td>
<td>organ morphogenesis</td>
<td>
<a href=3D"http://flybase.org/reports/FBgn0003460.html" target=3D"gene_quer=
y">FBgn0003460&nbsp;(12)</a>, <a href=3D"http://flybase.org/reports/FBgn000=
4861.html" target=3D"gene_query">FBgn0004861&nbsp;(18)</a>, <a href=3D"http=
://flybase.org/reports/FBgn0002577.html" target=3D"gene_query">FBgn0002577&=
nbsp;(26)</a>, <a href=3D"http://flybase.org/reports/FBgn0003300.html" targ=
et=3D"gene_query">FBgn0003300&nbsp;(32)</a>, <a href=3D"http://flybase.org/=
reports/FBgn0052296.html" target=3D"gene_query">FBgn0052296&nbsp;(43)</a>, =
<a href=3D"http://flybase.org/reports/FBgn0259685.html" target=3D"gene_quer=
y">FBgn0259685&nbsp;(61)</a>, <a href=3D"http://flybase.org/reports/FBgn000=
0490.html" target=3D"gene_query">FBgn0000490&nbsp;(71)</a>, <a href=3D"http=
://flybase.org/reports/FBgn0003200.html" target=3D"gene_query">FBgn0003200&=
nbsp;(85)</a>, <a href=3D"http://flybase.org/reports/FBgn0000964.html" targ=
et=3D"gene_query">FBgn0000964&nbsp;(89)</a>, <a href=3D"http://flybase.org/=
reports/FBgn0003295.html" target=3D"gene_query">FBgn0003295&nbsp;(94)</a>, =
...786 more...</td>
</tr>
<tr class=3D"normal" valign=3D"top">
<td align=3D"left"><a href=3D"http://amigo.geneontology.org/cgi-bin/amigo/t=
erm_details?term=3DGO:0003700" target=3D"go_query">GO:0003700</a></td>
<td align=3D"center">1.465e-13</td>
<td align=3D"center">1.422e-07</td>
<td align=3D"center">1.019e-05</td>
<td align=3D"center">~83%
      </td>
<td align=3D"left"><span class=3D"mf">MF&nbsp;</span></td>
<td>transcription factor activity</td>
<td>
<a href=3D"http://flybase.org/reports/FBgn0085375.html" target=3D"gene_quer=
y">FBgn0085375&nbsp;(2)</a>, <a href=3D"http://flybase.org/reports/FBgn0003=
460.html" target=3D"gene_query">FBgn0003460&nbsp;(12)</a>, <a href=3D"http:=
//flybase.org/reports/FBgn0042650.html" target=3D"gene_query">FBgn0042650&n=
bsp;(15)</a>, <a href=3D"http://flybase.org/reports/FBgn0003300.html" targe=
t=3D"gene_query">FBgn0003300&nbsp;(32)</a>, <a href=3D"http://flybase.org/r=
eports/FBgn0000459.html" target=3D"gene_query">FBgn0000459&nbsp;(44)</a>, <=
a href=3D"http://flybase.org/reports/FBgn0085448.html" target=3D"gene_query=
">FBgn0085448&nbsp;(65)</a>, <a href=3D"http://flybase.org/reports/FBgn0000=
964.html" target=3D"gene_query">FBgn0000964&nbsp;(89)</a>, <a href=3D"http:=
//flybase.org/reports/FBgn0000157.html" target=3D"gene_query">FBgn0000157&n=
bsp;(109)</a>, <a href=3D"http://flybase.org/reports/FBgn0004394.html" targ=
et=3D"gene_query">FBgn0004394&nbsp;(124)</a>, <a href=3D"http://flybase.org=
/reports/FBgn0001185.html" target=3D"gene_query">FBgn0001185&nbsp;(151)</a>=
, ...390 more...</td>
</tr>
<tr class=3D"implied" valign=3D"top">
<td align=3D"left"><a href=3D"http://amigo.geneontology.org/cgi-bin/amigo/t=
erm_details?term=3DGO:0010468" target=3D"go_query">GO:0010468</a></td>
<td align=3D"center">2.612e-13</td>
<td align=3D"center">1.422e-07</td>
<td align=3D"center">1.019e-05</td>
<td align=3D"center">~1%
      </td>
<td align=3D"left"><span class=3D"bp">BP&nbsp;</span></td>
<td>regulation of gene expression</td>
<td>
<a href=3D"http://flybase.org/reports/FBgn0003460.html" target=3D"gene_quer=
y">FBgn0003460&nbsp;(12)</a>, <a href=3D"http://flybase.org/reports/FBgn004=
2650.html" target=3D"gene_query">FBgn0042650&nbsp;(15)</a>, <a href=3D"http=
://flybase.org/reports/FBgn0004861.html" target=3D"gene_query">FBgn0004861&=
nbsp;(18)</a>, <a href=3D"http://flybase.org/reports/FBgn0085391.html" targ=
et=3D"gene_query">FBgn0085391&nbsp;(30)</a>, <a href=3D"http://flybase.org/=
reports/FBgn0003300.html" target=3D"gene_query">FBgn0003300&nbsp;(32)</a>, =
<a href=3D"http://flybase.org/reports/FBgn0032741.html" target=3D"gene_quer=
y">FBgn0032741&nbsp;(36)</a>, <a href=3D"http://flybase.org/reports/FBgn006=
7339.html" target=3D"gene_query">FBgn0067339&nbsp;(41)</a>, <a href=3D"http=
://flybase.org/reports/FBgn0052296.html" target=3D"gene_query">FBgn0052296&=
nbsp;(43)</a>, <a href=3D"http://flybase.org/reports/FBgn0000459.html" targ=
et=3D"gene_query">FBgn0000459&nbsp;(44)</a>, <a href=3D"http://flybase.org/=
reports/FBgn0033859.html" target=3D"gene_query">FBgn0033859&nbsp;(49)</a>, =
...943 more...</td>
</tr>
<tr class=3D"implied" valign=3D"top">
<td align=3D"left"><a href=3D"http://amigo.geneontology.org/cgi-bin/amigo/t=
erm_details?term=3DGO:0051171" target=3D"go_query">GO:0051171</a></td>
<td align=3D"center">7.298e-13</td>
<td align=3D"center">1.422e-07</td>
<td align=3D"center">1.019e-05</td>
<td align=3D"center">~1%
      </td>
<td align=3D"left"><span class=3D"bp">BP&nbsp;</span></td>
<td>regulation of nitrogen compound metabolic process</td>
<td>
<a href=3D"http://flybase.org/reports/FBgn0003460.html" target=3D"gene_quer=
y">FBgn0003460&nbsp;(12)</a>, <a href=3D"http://flybase.org/reports/FBgn004=
2650.html" target=3D"gene_query">FBgn0042650&nbsp;(15)</a>, <a href=3D"http=
://flybase.org/reports/FBgn0086782.html" target=3D"gene_query">FBgn0086782&=
nbsp;(17)</a>, <a href=3D"http://flybase.org/reports/FBgn0004861.html" targ=
et=3D"gene_query">FBgn0004861&nbsp;(18)</a>, <a href=3D"http://flybase.org/=
reports/FBgn0085391.html" target=3D"gene_query">FBgn0085391&nbsp;(30)</a>, =
<a href=3D"http://flybase.org/reports/FBgn0003300.html" target=3D"gene_quer=
y">FBgn0003300&nbsp;(32)</a>, <a href=3D"http://flybase.org/reports/FBgn003=
2741.html" target=3D"gene_query">FBgn0032741&nbsp;(36)</a>, <a href=3D"http=
://flybase.org/reports/FBgn0052296.html" target=3D"gene_query">FBgn0052296&=
nbsp;(43)</a>, <a href=3D"http://flybase.org/reports/FBgn0000459.html" targ=
et=3D"gene_query">FBgn0000459&nbsp;(44)</a>, <a href=3D"http://flybase.org/=
reports/FBgn0015129.html" target=3D"gene_query">FBgn0015129&nbsp;(48)</a>, =
...921 more...</td>
</tr>
<tr class=3D"implied" valign=3D"top">
<td align=3D"left"><a href=3D"http://amigo.geneontology.org/cgi-bin/amigo/t=
erm_details?term=3DGO:0048699" target=3D"go_query">GO:0048699</a></td>
<td align=3D"center">7.419e-13</td>
<td align=3D"center">1.422e-07</td>
<td align=3D"center">1.019e-05</td>
<td align=3D"center">~3%
      </td>
<td align=3D"left"><span class=3D"bp">BP&nbsp;</span></td>
<td>generation of neurons</td>
<td>
<a href=3D"http://flybase.org/reports/FBgn0004861.html" target=3D"gene_quer=
y">FBgn0004861&nbsp;(18)</a>, <a href=3D"http://flybase.org/reports/FBgn000=
3300.html" target=3D"gene_query">FBgn0003300&nbsp;(32)</a>, <a href=3D"http=
://flybase.org/reports/FBgn0259685.html" target=3D"gene_query">FBgn0259685&=
nbsp;(61)</a>, <a href=3D"http://flybase.org/reports/FBgn0259750.html" targ=
et=3D"gene_query">FBgn0259750&nbsp;(62)</a>, <a href=3D"http://flybase.org/=
reports/FBgn0003138.html" target=3D"gene_query">FBgn0003138&nbsp;(76)</a>, =
<a href=3D"http://flybase.org/reports/FBgn0003295.html" target=3D"gene_quer=
y">FBgn0003295&nbsp;(94)</a>, <a href=3D"http://flybase.org/reports/FBgn000=
2973.html" target=3D"gene_query">FBgn0002973&nbsp;(132)</a>, <a href=3D"htt=
p://flybase.org/reports/FBgn0043884.html" target=3D"gene_query">FBgn0043884=
&nbsp;(153)</a>, <a href=3D"http://flybase.org/reports/FBgn0259108.html" ta=
rget=3D"gene_query">FBgn0259108&nbsp;(154)</a>, <a href=3D"http://flybase.o=
rg/reports/FBgn0001168.html" target=3D"gene_query">FBgn0001168&nbsp;(155)</=
a>, ...511 more...</td>
</tr>
<tr class=3D"implied" valign=3D"top">
<td align=3D"left"><a href=3D"http://amigo.geneontology.org/cgi-bin/amigo/t=
erm_details?term=3DGO:0019219" target=3D"go_query">GO:0019219</a></td>
<td align=3D"center">1.023e-12</td>
<td align=3D"center">1.422e-07</td>
<td align=3D"center">1.019e-05</td>
<td align=3D"center">~2%
      </td>
<td align=3D"left"><span class=3D"bp">BP&nbsp;</span></td>
<td>regulation of nucleobase, nucleoside, nucleotide and nucleic acid metab=
olic process</td>
<td>
<a href=3D"http://flybase.org/reports/FBgn0003460.html" target=3D"gene_quer=
y">FBgn0003460&nbsp;(12)</a>, <a href=3D"http://flybase.org/reports/FBgn004=
2650.html" target=3D"gene_query">FBgn0042650&nbsp;(15)</a>, <a href=3D"http=
://flybase.org/reports/FBgn0086782.html" target=3D"gene_query">FBgn0086782&=
nbsp;(17)</a>, <a href=3D"http://flybase.org/reports/FBgn0004861.html" targ=
et=3D"gene_query">FBgn0004861&nbsp;(18)</a>, <a href=3D"http://flybase.org/=
reports/FBgn0085391.html" target=3D"gene_query">FBgn0085391&nbsp;(30)</a>, =
<a href=3D"http://flybase.org/reports/FBgn0003300.html" target=3D"gene_quer=
y">FBgn0003300&nbsp;(32)</a>, <a href=3D"http://flybase.org/reports/FBgn003=
2741.html" target=3D"gene_query">FBgn0032741&nbsp;(36)</a>, <a href=3D"http=
://flybase.org/reports/FBgn0052296.html" target=3D"gene_query">FBgn0052296&=
nbsp;(43)</a>, <a href=3D"http://flybase.org/reports/FBgn0000459.html" targ=
et=3D"gene_query">FBgn0000459&nbsp;(44)</a>, <a href=3D"http://flybase.org/=
reports/FBgn0015129.html" target=3D"gene_query">FBgn0015129&nbsp;(48)</a>, =
...919 more...</td>
</tr>
<tr class=3D"implied" valign=3D"top">
<td align=3D"left"><a href=3D"http://amigo.geneontology.org/cgi-bin/amigo/t=
erm_details?term=3DGO:0032501" target=3D"go_query">GO:0032501</a></td>
<td align=3D"center">1.725e-12</td>
<td align=3D"center">1.422e-07</td>
<td align=3D"center">1.019e-05</td>
<td align=3D"center">~0%
      </td>
<td align=3D"left"><span class=3D"bp">BP&nbsp;</span></td>
<td>multicellular organismal process</td>
<td>
<a href=3D"http://flybase.org/reports/FBgn0003460.html" target=3D"gene_quer=
y">FBgn0003460&nbsp;(12)</a>, <a href=3D"http://flybase.org/reports/FBgn008=
6782.html" target=3D"gene_query">FBgn0086782&nbsp;(17)</a>, <a href=3D"http=
://flybase.org/reports/FBgn0004861.html" target=3D"gene_query">FBgn0004861&=
nbsp;(18)</a>, <a href=3D"http://flybase.org/reports/FBgn0002577.html" targ=
et=3D"gene_query">FBgn0002577&nbsp;(26)</a>, <a href=3D"http://flybase.org/=
reports/FBgn0039507.html" target=3D"gene_query">FBgn0039507&nbsp;(27)</a>, =
<a href=3D"http://flybase.org/reports/FBgn0004924.html" target=3D"gene_quer=
y">FBgn0004924&nbsp;(31)</a>, <a href=3D"http://flybase.org/reports/FBgn000=
3300.html" target=3D"gene_query">FBgn0003300&nbsp;(32)</a>, <a href=3D"http=
://flybase.org/reports/FBgn0052296.html" target=3D"gene_query">FBgn0052296&=
nbsp;(43)</a>, <a href=3D"http://flybase.org/reports/FBgn0000459.html" targ=
et=3D"gene_query">FBgn0000459&nbsp;(44)</a>, <a href=3D"http://flybase.org/=
reports/FBgn0004860.html" target=3D"gene_query">FBgn0004860&nbsp;(54)</a>, =
...2806 more...</td>
</tr>
<tr class=3D"normal" valign=3D"top">
<td align=3D"left"><a href=3D"http://amigo.geneontology.org/cgi-bin/amigo/t=
erm_details?term=3DGO:0005515" target=3D"go_query">GO:0005515</a></td>
<td align=3D"center">1.927e-12</td>
<td align=3D"center">1.422e-07</td>
<td align=3D"center">1.019e-05</td>
<td align=3D"center">~0%
      </td>
<td align=3D"left"><span class=3D"mf">MF&nbsp;</span></td>
<td>protein binding</td>
<td>
<a href=3D"http://flybase.org/reports/FBgn0085375.html" target=3D"gene_quer=
y">FBgn0085375&nbsp;(2)</a>, <a href=3D"http://flybase.org/reports/FBgn0036=
713.html" target=3D"gene_query">FBgn0036713&nbsp;(6)</a>, <a href=3D"http:/=
/flybase.org/reports/FBgn0041180.html" target=3D"gene_query">FBgn0041180&nb=
sp;(11)</a>, <a href=3D"http://flybase.org/reports/FBgn0003460.html" target=
=3D"gene_query">FBgn0003460&nbsp;(12)</a>, <a href=3D"http://flybase.org/re=
ports/FBgn0086782.html" target=3D"gene_query">FBgn0086782&nbsp;(17)</a>, <a=
 href=3D"http://flybase.org/reports/FBgn0004861.html" target=3D"gene_query"=
>FBgn0004861&nbsp;(18)</a>, <a href=3D"http://flybase.org/reports/FBgn00033=
00.html" target=3D"gene_query">FBgn0003300&nbsp;(32)</a>, <a href=3D"http:/=
/flybase.org/reports/FBgn0004860.html" target=3D"gene_query">FBgn0004860&nb=
sp;(54)</a>, <a href=3D"http://flybase.org/reports/FBgn0033952.html" target=
=3D"gene_query">FBgn0033952&nbsp;(57)</a>, <a href=3D"http://flybase.org/re=
ports/FBgn0037324.html" target=3D"gene_query">FBgn0037324&nbsp;(58)</a>, ..=
.1802 more...</td>
</tr>
<tr class=3D"implied" valign=3D"top">
<td align=3D"left"><a href=3D"http://amigo.geneontology.org/cgi-bin/amigo/t=
erm_details?term=3DGO:0007166" target=3D"go_query">GO:0007166</a></td>
<td align=3D"center">7.703e-12</td>
<td align=3D"center">1.422e-07</td>
<td align=3D"center">1.019e-05</td>
<td align=3D"center">~1%
      </td>
<td align=3D"left"><span class=3D"bp">BP&nbsp;</span></td>
<td>cell surface receptor linked signaling pathway</td>
<td>
<a href=3D"http://flybase.org/reports/FBgn0036713.html" target=3D"gene_quer=
y">FBgn0036713&nbsp;(6)</a>, <a href=3D"http://flybase.org/reports/FBgn0086=
782.html" target=3D"gene_query">FBgn0086782&nbsp;(17)</a>, <a href=3D"http:=
//flybase.org/reports/FBgn0015129.html" target=3D"gene_query">FBgn0015129&n=
bsp;(48)</a>, <a href=3D"http://flybase.org/reports/FBgn0000490.html" targe=
t=3D"gene_query">FBgn0000490&nbsp;(71)</a>, <a href=3D"http://flybase.org/r=
eports/FBgn0037976.html" target=3D"gene_query">FBgn0037976&nbsp;(79)</a>, <=
a href=3D"http://flybase.org/reports/FBgn0003295.html" target=3D"gene_query=
">FBgn0003295&nbsp;(94)</a>, <a href=3D"http://flybase.org/reports/FBgn0029=
723.html" target=3D"gene_query">FBgn0029723&nbsp;(111)</a>, <a href=3D"http=
://flybase.org/reports/FBgn0025632.html" target=3D"gene_query">FBgn0025632&=
nbsp;(127)</a>, <a href=3D"http://flybase.org/reports/FBgn0004197.html" tar=
get=3D"gene_query">FBgn0004197&nbsp;(131)</a>, <a href=3D"http://flybase.or=
g/reports/FBgn0002973.html" target=3D"gene_query">FBgn0002973&nbsp;(132)</a=
>, ...504 more...</td>
</tr>
<tr class=3D"implied" valign=3D"top">
<td align=3D"left"><a href=3D"http://amigo.geneontology.org/cgi-bin/amigo/t=
erm_details?term=3DGO:0030154" target=3D"go_query">GO:0030154</a></td>
<td align=3D"center">1.070e-11</td>
<td align=3D"center">1.422e-07</td>
<td align=3D"center">1.019e-05</td>
<td align=3D"center">~0%
      </td>
<td align=3D"left"><span class=3D"bp">BP&nbsp;</span></td>
<td>cell differentiation</td>
<td>
<a href=3D"http://flybase.org/reports/FBgn0003460.html" target=3D"gene_quer=
y">FBgn0003460&nbsp;(12)</a>, <a href=3D"http://flybase.org/reports/FBgn008=
6782.html" target=3D"gene_query">FBgn0086782&nbsp;(17)</a>, <a href=3D"http=
://flybase.org/reports/FBgn0004861.html" target=3D"gene_query">FBgn0004861&=
nbsp;(18)</a>, <a href=3D"http://flybase.org/reports/FBgn0002577.html" targ=
et=3D"gene_query">FBgn0002577&nbsp;(26)</a>, <a href=3D"http://flybase.org/=
reports/FBgn0003300.html" target=3D"gene_query">FBgn0003300&nbsp;(32)</a>, =
<a href=3D"http://flybase.org/reports/FBgn0052296.html" target=3D"gene_quer=
y">FBgn0052296&nbsp;(43)</a>, <a href=3D"http://flybase.org/reports/FBgn025=
9685.html" target=3D"gene_query">FBgn0259685&nbsp;(61)</a>, <a href=3D"http=
://flybase.org/reports/FBgn0259750.html" target=3D"gene_query">FBgn0259750&=
nbsp;(62)</a>, <a href=3D"http://flybase.org/reports/FBgn0000490.html" targ=
et=3D"gene_query">FBgn0000490&nbsp;(71)</a>, <a href=3D"http://flybase.org/=
reports/FBgn0003138.html" target=3D"gene_query">FBgn0003138&nbsp;(76)</a>, =
...1059 more...</td>
</tr>
<tr class=3D"implied" valign=3D"top">
<td align=3D"left"><a href=3D"http://amigo.geneontology.org/cgi-bin/amigo/t=
erm_details?term=3DGO:0048869" target=3D"go_query">GO:0048869</a></td>
<td align=3D"center">1.343e-11</td>
<td align=3D"center">1.422e-07</td>
<td align=3D"center">1.019e-05</td>
<td align=3D"center">~0%
      </td>
<td align=3D"left"><span class=3D"bp">BP&nbsp;</span></td>
<td>cellular developmental process</td>
<td>
<a href=3D"http://flybase.org/reports/FBgn0003460.html" target=3D"gene_quer=
y">FBgn0003460&nbsp;(12)</a>, <a href=3D"http://flybase.org/reports/FBgn008=
6782.html" target=3D"gene_query">FBgn0086782&nbsp;(17)</a>, <a href=3D"http=
://flybase.org/reports/FBgn0004861.html" target=3D"gene_query">FBgn0004861&=
nbsp;(18)</a>, <a href=3D"http://flybase.org/reports/FBgn0002577.html" targ=
et=3D"gene_query">FBgn0002577&nbsp;(26)</a>, <a href=3D"http://flybase.org/=
reports/FBgn0003300.html" target=3D"gene_query">FBgn0003300&nbsp;(32)</a>, =
<a href=3D"http://flybase.org/reports/FBgn0052296.html" target=3D"gene_quer=
y">FBgn0052296&nbsp;(43)</a>, <a href=3D"http://flybase.org/reports/FBgn025=
9685.html" target=3D"gene_query">FBgn0259685&nbsp;(61)</a>, <a href=3D"http=
://flybase.org/reports/FBgn0259750.html" target=3D"gene_query">FBgn0259750&=
nbsp;(62)</a>, <a href=3D"http://flybase.org/reports/FBgn0000490.html" targ=
et=3D"gene_query">FBgn0000490&nbsp;(71)</a>, <a href=3D"http://flybase.org/=
reports/FBgn0003138.html" target=3D"gene_query">FBgn0003138&nbsp;(76)</a>, =
...1099 more...</td>
</tr>
<tr class=3D"implied" valign=3D"top">
<td align=3D"left"><a href=3D"http://amigo.geneontology.org/cgi-bin/amigo/t=
erm_details?term=3DGO:0030182" target=3D"go_query">GO:0030182</a></td>
<td align=3D"center">1.957e-11</td>
<td align=3D"center">1.422e-07</td>
<td align=3D"center">1.019e-05</td>
<td align=3D"center">~4%
      </td>
<td align=3D"left"><span class=3D"bp">BP&nbsp;</span></td>
<td>neuron differentiation</td>
<td>
<a href=3D"http://flybase.org/reports/FBgn0004861.html" target=3D"gene_quer=
y">FBgn0004861&nbsp;(18)</a>, <a href=3D"http://flybase.org/reports/FBgn000=
3300.html" target=3D"gene_query">FBgn0003300&nbsp;(32)</a>, <a href=3D"http=
://flybase.org/reports/FBgn0259685.html" target=3D"gene_query">FBgn0259685&=
nbsp;(61)</a>, <a href=3D"http://flybase.org/reports/FBgn0259750.html" targ=
et=3D"gene_query">FBgn0259750&nbsp;(62)</a>, <a href=3D"http://flybase.org/=
reports/FBgn0003138.html" target=3D"gene_query">FBgn0003138&nbsp;(76)</a>, =
<a href=3D"http://flybase.org/reports/FBgn0003295.html" target=3D"gene_quer=
y">FBgn0003295&nbsp;(94)</a>, <a href=3D"http://flybase.org/reports/FBgn004=
3884.html" target=3D"gene_query">FBgn0043884&nbsp;(153)</a>, <a href=3D"htt=
p://flybase.org/reports/FBgn0259108.html" target=3D"gene_query">FBgn0259108=
&nbsp;(154)</a>, <a href=3D"http://flybase.org/reports/FBgn0001168.html" ta=
rget=3D"gene_query">FBgn0001168&nbsp;(155)</a>, <a href=3D"http://flybase.o=
rg/reports/FBgn0003118.html" target=3D"gene_query">FBgn0003118&nbsp;(156)</=
a>, ...436 more...</td>
</tr>
<tr class=3D"implied" valign=3D"top">
<td align=3D"left"><a href=3D"http://amigo.geneontology.org/cgi-bin/amigo/t=
erm_details?term=3DGO:0006355" target=3D"go_query">GO:0006355</a></td>
<td align=3D"center">3.148e-11</td>
<td align=3D"center">1.422e-07</td>
<td align=3D"center">1.019e-05</td>
<td align=3D"center">~8%
      </td>
<td align=3D"left"><span class=3D"bp">BP&nbsp;</span></td>
<td>regulation of transcription, DNA-dependent</td>
<td>
<a href=3D"http://flybase.org/reports/FBgn0003460.html" target=3D"gene_quer=
y">FBgn0003460&nbsp;(12)</a>, <a href=3D"http://flybase.org/reports/FBgn000=
4861.html" target=3D"gene_query">FBgn0004861&nbsp;(18)</a>, <a href=3D"http=
://flybase.org/reports/FBgn0003300.html" target=3D"gene_query">FBgn0003300&=
nbsp;(32)</a>, <a href=3D"http://flybase.org/reports/FBgn0032741.html" targ=
et=3D"gene_query">FBgn0032741&nbsp;(36)</a>, <a href=3D"http://flybase.org/=
reports/FBgn0052296.html" target=3D"gene_query">FBgn0052296&nbsp;(43)</a>, =
<a href=3D"http://flybase.org/reports/FBgn0000459.html" target=3D"gene_quer=
y">FBgn0000459&nbsp;(44)</a>, <a href=3D"http://flybase.org/reports/FBgn000=
4860.html" target=3D"gene_query">FBgn0004860&nbsp;(54)</a>, <a href=3D"http=
://flybase.org/reports/FBgn0011589.html" target=3D"gene_query">FBgn0011589&=
nbsp;(55)</a>, <a href=3D"http://flybase.org/reports/FBgn0085448.html" targ=
et=3D"gene_query">FBgn0085448&nbsp;(65)</a>, <a href=3D"http://flybase.org/=
reports/FBgn0000964.html" target=3D"gene_query">FBgn0000964&nbsp;(89)</a>, =
...617 more...</td>
</tr>
<tr class=3D"implied" valign=3D"top">
<td align=3D"left"><a href=3D"http://amigo.geneontology.org/cgi-bin/amigo/t=
erm_details?term=3DGO:0007444" target=3D"go_query">GO:0007444</a></td>
<td align=3D"center">3.525e-11</td>
<td align=3D"center">1.422e-07</td>
<td align=3D"center">1.019e-05</td>
<td align=3D"center">~6%
      </td>
<td align=3D"left"><span class=3D"bp">BP&nbsp;</span></td>
<td>imaginal disc development</td>
<td>
<a href=3D"http://flybase.org/reports/FBgn0003460.html" target=3D"gene_quer=
y">FBgn0003460&nbsp;(12)</a>, <a href=3D"http://flybase.org/reports/FBgn000=
2577.html" target=3D"gene_query">FBgn0002577&nbsp;(26)</a>, <a href=3D"http=
://flybase.org/reports/FBgn0052296.html" target=3D"gene_query">FBgn0052296&=
nbsp;(43)</a>, <a href=3D"http://flybase.org/reports/FBgn0000490.html" targ=
et=3D"gene_query">FBgn0000490&nbsp;(71)</a>, <a href=3D"http://flybase.org/=
reports/FBgn0003200.html" target=3D"gene_query">FBgn0003200&nbsp;(85)</a>, =
<a href=3D"http://flybase.org/reports/FBgn0003295.html" target=3D"gene_quer=
y">FBgn0003295&nbsp;(94)</a>, <a href=3D"http://flybase.org/reports/FBgn000=
0157.html" target=3D"gene_query">FBgn0000157&nbsp;(109)</a>, <a href=3D"htt=
p://flybase.org/reports/FBgn0004197.html" target=3D"gene_query">FBgn0004197=
&nbsp;(131)</a>, <a href=3D"http://flybase.org/reports/FBgn0003118.html" ta=
rget=3D"gene_query">FBgn0003118&nbsp;(156)</a>, <a href=3D"http://flybase.o=
rg/reports/FBgn0026252.html" target=3D"gene_query">FBgn0026252&nbsp;(190)</=
a>, ...415 more...</td>
</tr>
<tr class=3D"implied" valign=3D"top">
<td align=3D"left"><a href=3D"http://amigo.geneontology.org/cgi-bin/amigo/t=
erm_details?term=3DGO:0007154" target=3D"go_query">GO:0007154</a></td>
<td align=3D"center">4.636e-11</td>
<td align=3D"center">1.422e-07</td>
<td align=3D"center">1.019e-05</td>
<td align=3D"center">~1%
      </td>
<td align=3D"left"><span class=3D"bp">BP&nbsp;</span></td>
<td>cell communication</td>
<td>
<a href=3D"http://flybase.org/reports/FBgn0036713.html" target=3D"gene_quer=
y">FBgn0036713&nbsp;(6)</a>, <a href=3D"http://flybase.org/reports/FBgn0041=
180.html" target=3D"gene_query">FBgn0041180&nbsp;(11)</a>, <a href=3D"http:=
//flybase.org/reports/FBgn0086782.html" target=3D"gene_query">FBgn0086782&n=
bsp;(17)</a>, <a href=3D"http://flybase.org/reports/FBgn0033845.html" targe=
t=3D"gene_query">FBgn0033845&nbsp;(46)</a>, <a href=3D"http://flybase.org/r=
eports/FBgn0015129.html" target=3D"gene_query">FBgn0015129&nbsp;(48)</a>, <=
a href=3D"http://flybase.org/reports/FBgn0011589.html" target=3D"gene_query=
">FBgn0011589&nbsp;(55)</a>, <a href=3D"http://flybase.org/reports/FBgn0029=
846.html" target=3D"gene_query">FBgn0029846&nbsp;(66)</a>, <a href=3D"http:=
//flybase.org/reports/FBgn0000490.html" target=3D"gene_query">FBgn0000490&n=
bsp;(71)</a>, <a href=3D"http://flybase.org/reports/FBgn0037976.html" targe=
t=3D"gene_query">FBgn0037976&nbsp;(79)</a>, <a href=3D"http://flybase.org/r=
eports/FBgn0031882.html" target=3D"gene_query">FBgn0031882&nbsp;(81)</a>, .=
..1094 more...</td>
</tr>
<tr class=3D"implied" valign=3D"top">
<td align=3D"left"><a href=3D"http://amigo.geneontology.org/cgi-bin/amigo/t=
erm_details?term=3DGO:0080090" target=3D"go_query">GO:0080090</a></td>
<td align=3D"center">6.083e-11</td>
<td align=3D"center">1.422e-07</td>
<td align=3D"center">1.019e-05</td>
<td align=3D"center">~0%
      </td>
<td align=3D"left"><span class=3D"bp">BP&nbsp;</span></td>
<td>regulation of primary metabolic process</td>
<td>
<a href=3D"http://flybase.org/reports/FBgn0003460.html" target=3D"gene_quer=
y">FBgn0003460&nbsp;(12)</a>, <a href=3D"http://flybase.org/reports/FBgn004=
2650.html" target=3D"gene_query">FBgn0042650&nbsp;(15)</a>, <a href=3D"http=
://flybase.org/reports/FBgn0086782.html" target=3D"gene_query">FBgn0086782&=
nbsp;(17)</a>, <a href=3D"http://flybase.org/reports/FBgn0004861.html" targ=
et=3D"gene_query">FBgn0004861&nbsp;(18)</a>, <a href=3D"http://flybase.org/=
reports/FBgn0085391.html" target=3D"gene_query">FBgn0085391&nbsp;(30)</a>, =
<a href=3D"http://flybase.org/reports/FBgn0003300.html" target=3D"gene_quer=
y">FBgn0003300&nbsp;(32)</a>, <a href=3D"http://flybase.org/reports/FBgn003=
2741.html" target=3D"gene_query">FBgn0032741&nbsp;(36)</a>, <a href=3D"http=
://flybase.org/reports/FBgn0067339.html" target=3D"gene_query">FBgn0067339&=
nbsp;(41)</a>, <a href=3D"http://flybase.org/reports/FBgn0052296.html" targ=
et=3D"gene_query">FBgn0052296&nbsp;(43)</a>, <a href=3D"http://flybase.org/=
reports/FBgn0000459.html" target=3D"gene_query">FBgn0000459&nbsp;(44)</a>, =
...1108 more...</td>
</tr>
<tr class=3D"implied" valign=3D"top">
<td align=3D"left"><a href=3D"http://amigo.geneontology.org/cgi-bin/amigo/t=
erm_details?term=3DGO:0031323" target=3D"go_query">GO:0031323</a></td>
<td align=3D"center">6.174e-11</td>
<td align=3D"center">1.422e-07</td>
<td align=3D"center">1.019e-05</td>
<td align=3D"center">~0%
      </td>
<td align=3D"left"><span class=3D"bp">BP&nbsp;</span></td>
<td>regulation of cellular metabolic process</td>
<td>
<a href=3D"http://flybase.org/reports/FBgn0003460.html" target=3D"gene_quer=
y">FBgn0003460&nbsp;(12)</a>, <a href=3D"http://flybase.org/reports/FBgn004=
2650.html" target=3D"gene_query">FBgn0042650&nbsp;(15)</a>, <a href=3D"http=
://flybase.org/reports/FBgn0086782.html" target=3D"gene_query">FBgn0086782&=
nbsp;(17)</a>, <a href=3D"http://flybase.org/reports/FBgn0004861.html" targ=
et=3D"gene_query">FBgn0004861&nbsp;(18)</a>, <a href=3D"http://flybase.org/=
reports/FBgn0085391.html" target=3D"gene_query">FBgn0085391&nbsp;(30)</a>, =
<a href=3D"http://flybase.org/reports/FBgn0003300.html" target=3D"gene_quer=
y">FBgn0003300&nbsp;(32)</a>, <a href=3D"http://flybase.org/reports/FBgn003=
2741.html" target=3D"gene_query">FBgn0032741&nbsp;(36)</a>, <a href=3D"http=
://flybase.org/reports/FBgn0067339.html" target=3D"gene_query">FBgn0067339&=
nbsp;(41)</a>, <a href=3D"http://flybase.org/reports/FBgn0052296.html" targ=
et=3D"gene_query">FBgn0052296&nbsp;(43)</a>, <a href=3D"http://flybase.org/=
reports/FBgn0000459.html" target=3D"gene_query">FBgn0000459&nbsp;(44)</a>, =
...1127 more...</td>
</tr>
<tr class=3D"implied" valign=3D"top">
<td align=3D"left"><a href=3D"http://amigo.geneontology.org/cgi-bin/amigo/t=
erm_details?term=3DGO:0048468" target=3D"go_query">GO:0048468</a></td>
<td align=3D"center">9.522e-11</td>
<td align=3D"center">1.422e-07</td>
<td align=3D"center">1.019e-05</td>
<td align=3D"center">~1%
      </td>
<td align=3D"left"><span class=3D"bp">BP&nbsp;</span></td>
<td>cell development</td>
<td>
<a href=3D"http://flybase.org/reports/FBgn0003460.html" target=3D"gene_quer=
y">FBgn0003460&nbsp;(12)</a>, <a href=3D"http://flybase.org/reports/FBgn008=
6782.html" target=3D"gene_query">FBgn0086782&nbsp;(17)</a>, <a href=3D"http=
://flybase.org/reports/FBgn0004861.html" target=3D"gene_query">FBgn0004861&=
nbsp;(18)</a>, <a href=3D"http://flybase.org/reports/FBgn0003300.html" targ=
et=3D"gene_query">FBgn0003300&nbsp;(32)</a>, <a href=3D"http://flybase.org/=
reports/FBgn0052296.html" target=3D"gene_query">FBgn0052296&nbsp;(43)</a>, =
<a href=3D"http://flybase.org/reports/FBgn0259685.html" target=3D"gene_quer=
y">FBgn0259685&nbsp;(61)</a>, <a href=3D"http://flybase.org/reports/FBgn025=
9750.html" target=3D"gene_query">FBgn0259750&nbsp;(62)</a>, <a href=3D"http=
://flybase.org/reports/FBgn0000490.html" target=3D"gene_query">FBgn0000490&=
nbsp;(71)</a>, <a href=3D"http://flybase.org/reports/FBgn0003138.html" targ=
et=3D"gene_query">FBgn0003138&nbsp;(76)</a>, <a href=3D"http://flybase.org/=
reports/FBgn0003200.html" target=3D"gene_query">FBgn0003200&nbsp;(85)</a>, =
...958 more...</td>
</tr>
<tr class=3D"normal" valign=3D"top">
<td align=3D"left"><a href=3D"http://amigo.geneontology.org/cgi-bin/amigo/t=
erm_details?term=3DGO:0007165" target=3D"go_query">GO:0007165</a></td>
<td align=3D"center">1.594e-10</td>
<td align=3D"center">1.422e-07</td>
<td align=3D"center">1.019e-05</td>
<td align=3D"center">~8%
      </td>
<td align=3D"left"><span class=3D"bp">BP&nbsp;</span></td>
<td>signal transduction</td>
<td>
<a href=3D"http://flybase.org/reports/FBgn0036713.html" target=3D"gene_quer=
y">FBgn0036713&nbsp;(6)</a>, <a href=3D"http://flybase.org/reports/FBgn0041=
180.html" target=3D"gene_query">FBgn0041180&nbsp;(11)</a>, <a href=3D"http:=
//flybase.org/reports/FBgn0086782.html" target=3D"gene_query">FBgn0086782&n=
bsp;(17)</a>, <a href=3D"http://flybase.org/reports/FBgn0015129.html" targe=
t=3D"gene_query">FBgn0015129&nbsp;(48)</a>, <a href=3D"http://flybase.org/r=
eports/FBgn0011589.html" target=3D"gene_query">FBgn0011589&nbsp;(55)</a>, <=
a href=3D"http://flybase.org/reports/FBgn0029846.html" target=3D"gene_query=
">FBgn0029846&nbsp;(66)</a>, <a href=3D"http://flybase.org/reports/FBgn0000=
490.html" target=3D"gene_query">FBgn0000490&nbsp;(71)</a>, <a href=3D"http:=
//flybase.org/reports/FBgn0037976.html" target=3D"gene_query">FBgn0037976&n=
bsp;(79)</a>, <a href=3D"http://flybase.org/reports/FBgn0031882.html" targe=
t=3D"gene_query">FBgn0031882&nbsp;(81)</a>, <a href=3D"http://flybase.org/r=
eports/FBgn0015789.html" target=3D"gene_query">FBgn0015789&nbsp;(91)</a>, .=
..879 more...</td>
</tr>
<tr class=3D"implied" valign=3D"top">
<td align=3D"left"><a href=3D"http://amigo.geneontology.org/cgi-bin/amigo/t=
erm_details?term=3DGO:0000902" target=3D"go_query">GO:0000902</a></td>
<td align=3D"center">1.677e-10</td>
<td align=3D"center">1.422e-07</td>
<td align=3D"center">1.019e-05</td>
<td align=3D"center">~4%
      </td>
<td align=3D"left"><span class=3D"bp">BP&nbsp;</span></td>
<td>cell morphogenesis</td>
<td>
<a href=3D"http://flybase.org/reports/FBgn0004861.html" target=3D"gene_quer=
y">FBgn0004861&nbsp;(18)</a>, <a href=3D"http://flybase.org/reports/FBgn000=
2577.html" target=3D"gene_query">FBgn0002577&nbsp;(26)</a>, <a href=3D"http=
://flybase.org/reports/FBgn0003300.html" target=3D"gene_query">FBgn0003300&=
nbsp;(32)</a>, <a href=3D"http://flybase.org/reports/FBgn0259685.html" targ=
et=3D"gene_query">FBgn0259685&nbsp;(61)</a>, <a href=3D"http://flybase.org/=
reports/FBgn0259750.html" target=3D"gene_query">FBgn0259750&nbsp;(62)</a>, =
<a href=3D"http://flybase.org/reports/FBgn0003138.html" target=3D"gene_quer=
y">FBgn0003138&nbsp;(76)</a>, <a href=3D"http://flybase.org/reports/FBgn025=
9108.html" target=3D"gene_query">FBgn0259108&nbsp;(154)</a>, <a href=3D"htt=
p://flybase.org/reports/FBgn0001168.html" target=3D"gene_query">FBgn0001168=
&nbsp;(155)</a>, <a href=3D"http://flybase.org/reports/FBgn0001320.html" ta=
rget=3D"gene_query">FBgn0001320&nbsp;(170)</a>, <a href=3D"http://flybase.o=
rg/reports/FBgn0011744.html" target=3D"gene_query">FBgn0011744&nbsp;(188)</=
a>, ...426 more...</td>
</tr>
<tr class=3D"implied" valign=3D"top">
<td align=3D"left"><a href=3D"http://amigo.geneontology.org/cgi-bin/amigo/t=
erm_details?term=3DGO:0009888" target=3D"go_query">GO:0009888</a></td>
<td align=3D"center">1.981e-10</td>
<td align=3D"center">1.422e-07</td>
<td align=3D"center">1.019e-05</td>
<td align=3D"center">~1%
      </td>
<td align=3D"left"><span class=3D"bp">BP&nbsp;</span></td>
<td>tissue development</td>
<td>
<a href=3D"http://flybase.org/reports/FBgn0004861.html" target=3D"gene_quer=
y">FBgn0004861&nbsp;(18)</a>, <a href=3D"http://flybase.org/reports/FBgn000=
2577.html" target=3D"gene_query">FBgn0002577&nbsp;(26)</a>, <a href=3D"http=
://flybase.org/reports/FBgn0052296.html" target=3D"gene_query">FBgn0052296&=
nbsp;(43)</a>, <a href=3D"http://flybase.org/reports/FBgn0259685.html" targ=
et=3D"gene_query">FBgn0259685&nbsp;(61)</a>, <a href=3D"http://flybase.org/=
reports/FBgn0000490.html" target=3D"gene_query">FBgn0000490&nbsp;(71)</a>, =
<a href=3D"http://flybase.org/reports/FBgn0034137.html" target=3D"gene_quer=
y">FBgn0034137&nbsp;(74)</a>, <a href=3D"http://flybase.org/reports/FBgn008=
3228.html" target=3D"gene_query">FBgn0083228&nbsp;(88)</a>, <a href=3D"http=
://flybase.org/reports/FBgn0040674.html" target=3D"gene_query">FBgn0040674&=
nbsp;(115)</a>, <a href=3D"http://flybase.org/reports/FBgn0035533.html" tar=
get=3D"gene_query">FBgn0035533&nbsp;(138)</a>, <a href=3D"http://flybase.or=
g/reports/FBgn0259108.html" target=3D"gene_query">FBgn0259108&nbsp;(154)</a=
>, ...483 more...</td>
</tr>
<tr class=3D"implied" valign=3D"top">
<td align=3D"left"><a href=3D"http://amigo.geneontology.org/cgi-bin/amigo/t=
erm_details?term=3DGO:0051252" target=3D"go_query">GO:0051252</a></td>
<td align=3D"center">3.128e-10</td>
<td align=3D"center">1.422e-07</td>
<td align=3D"center">1.019e-05</td>
<td align=3D"center">~4%
      </td>
<td align=3D"left"><span class=3D"bp">BP&nbsp;</span></td>
<td>regulation of RNA metabolic process</td>
<td>
<a href=3D"http://flybase.org/reports/FBgn0003460.html" target=3D"gene_quer=
y">FBgn0003460&nbsp;(12)</a>, <a href=3D"http://flybase.org/reports/FBgn000=
4861.html" target=3D"gene_query">FBgn0004861&nbsp;(18)</a>, <a href=3D"http=
://flybase.org/reports/FBgn0085391.html" target=3D"gene_query">FBgn0085391&=
nbsp;(30)</a>, <a href=3D"http://flybase.org/reports/FBgn0003300.html" targ=
et=3D"gene_query">FBgn0003300&nbsp;(32)</a>, <a href=3D"http://flybase.org/=
reports/FBgn0032741.html" target=3D"gene_query">FBgn0032741&nbsp;(36)</a>, =
<a href=3D"http://flybase.org/reports/FBgn0052296.html" target=3D"gene_quer=
y">FBgn0052296&nbsp;(43)</a>, <a href=3D"http://flybase.org/reports/FBgn000=
0459.html" target=3D"gene_query">FBgn0000459&nbsp;(44)</a>, <a href=3D"http=
://flybase.org/reports/FBgn0033859.html" target=3D"gene_query">FBgn0033859&=
nbsp;(49)</a>, <a href=3D"http://flybase.org/reports/FBgn0004860.html" targ=
et=3D"gene_query">FBgn0004860&nbsp;(54)</a>, <a href=3D"http://flybase.org/=
reports/FBgn0011589.html" target=3D"gene_query">FBgn0011589&nbsp;(55)</a>, =
...768 more...</td>
</tr>
<tr class=3D"implied" valign=3D"top">
<td align=3D"left"><a href=3D"http://amigo.geneontology.org/cgi-bin/amigo/t=
erm_details?term=3DGO:0009790" target=3D"go_query">GO:0009790</a></td>
<td align=3D"center">5.671e-10</td>
<td align=3D"center">1.422e-07</td>
<td align=3D"center">1.019e-05</td>
<td align=3D"center">~1%
      </td>
<td align=3D"left"><span class=3D"bp">BP&nbsp;</span></td>
<td>embryonic development</td>
<td>
<a href=3D"http://flybase.org/reports/FBgn0003460.html" target=3D"gene_quer=
y">FBgn0003460&nbsp;(12)</a>, <a href=3D"http://flybase.org/reports/FBgn000=
4861.html" target=3D"gene_query">FBgn0004861&nbsp;(18)</a>, <a href=3D"http=
://flybase.org/reports/FBgn0004924.html" target=3D"gene_query">FBgn0004924&=
nbsp;(31)</a>, <a href=3D"http://flybase.org/reports/FBgn0003300.html" targ=
et=3D"gene_query">FBgn0003300&nbsp;(32)</a>, <a href=3D"http://flybase.org/=
reports/FBgn0052296.html" target=3D"gene_query">FBgn0052296&nbsp;(43)</a>, =
<a href=3D"http://flybase.org/reports/FBgn0004860.html" target=3D"gene_quer=
y">FBgn0004860&nbsp;(54)</a>, <a href=3D"http://flybase.org/reports/FBgn025=
9685.html" target=3D"gene_query">FBgn0259685&nbsp;(61)</a>, <a href=3D"http=
://flybase.org/reports/FBgn0000490.html" target=3D"gene_query">FBgn0000490&=
nbsp;(71)</a>, <a href=3D"http://flybase.org/reports/FBgn0003138.html" targ=
et=3D"gene_query">FBgn0003138&nbsp;(76)</a>, <a href=3D"http://flybase.org/=
reports/FBgn0001168.html" target=3D"gene_query">FBgn0001168&nbsp;(155)</a>,=
 ...621 more...</td>
</tr>
<tr class=3D"implied" valign=3D"top">
<td align=3D"left"><a href=3D"http://amigo.geneontology.org/cgi-bin/amigo/t=
erm_details?term=3DGO:0060255" target=3D"go_query">GO:0060255</a></td>
<td align=3D"center">9.022e-10</td>
<td align=3D"center">1.422e-07</td>
<td align=3D"center">1.019e-05</td>
<td align=3D"center">~0%
      </td>
<td align=3D"left"><span class=3D"bp">BP&nbsp;</span></td>
<td>regulation of macromolecule metabolic process</td>
<td>
<a href=3D"http://flybase.org/reports/FBgn0003460.html" target=3D"gene_quer=
y">FBgn0003460&nbsp;(12)</a>, <a href=3D"http://flybase.org/reports/FBgn004=
2650.html" target=3D"gene_query">FBgn0042650&nbsp;(15)</a>, <a href=3D"http=
://flybase.org/reports/FBgn0004861.html" target=3D"gene_query">FBgn0004861&=
nbsp;(18)</a>, <a href=3D"http://flybase.org/reports/FBgn0085391.html" targ=
et=3D"gene_query">FBgn0085391&nbsp;(30)</a>, <a href=3D"http://flybase.org/=
reports/FBgn0003300.html" target=3D"gene_query">FBgn0003300&nbsp;(32)</a>, =
<a href=3D"http://flybase.org/reports/FBgn0032741.html" target=3D"gene_quer=
y">FBgn0032741&nbsp;(36)</a>, <a href=3D"http://flybase.org/reports/FBgn006=
7339.html" target=3D"gene_query">FBgn0067339&nbsp;(41)</a>, <a href=3D"http=
://flybase.org/reports/FBgn0052296.html" target=3D"gene_query">FBgn0052296&=
nbsp;(43)</a>, <a href=3D"http://flybase.org/reports/FBgn0000459.html" targ=
et=3D"gene_query">FBgn0000459&nbsp;(44)</a>, <a href=3D"http://flybase.org/=
reports/FBgn0033859.html" target=3D"gene_query">FBgn0033859&nbsp;(49)</a>, =
...1165 more...</td>
</tr>
<tr class=3D"implied" valign=3D"top">
<td align=3D"left"><a href=3D"http://amigo.geneontology.org/cgi-bin/amigo/t=
erm_details?term=3DGO:0032989" target=3D"go_query">GO:0032989</a></td>
<td align=3D"center">1.153e-09</td>
<td align=3D"center">1.422e-07</td>
<td align=3D"center">1.019e-05</td>
<td align=3D"center">~2%
      </td>
<td align=3D"left"><span class=3D"bp">BP&nbsp;</span></td>
<td>cellular component morphogenesis</td>
<td>
<a href=3D"http://flybase.org/reports/FBgn0004861.html" target=3D"gene_quer=
y">FBgn0004861&nbsp;(18)</a>, <a href=3D"http://flybase.org/reports/FBgn000=
2577.html" target=3D"gene_query">FBgn0002577&nbsp;(26)</a>, <a href=3D"http=
://flybase.org/reports/FBgn0003300.html" target=3D"gene_query">FBgn0003300&=
nbsp;(32)</a>, <a href=3D"http://flybase.org/reports/FBgn0259685.html" targ=
et=3D"gene_query">FBgn0259685&nbsp;(61)</a>, <a href=3D"http://flybase.org/=
reports/FBgn0259750.html" target=3D"gene_query">FBgn0259750&nbsp;(62)</a>, =
<a href=3D"http://flybase.org/reports/FBgn0000490.html" target=3D"gene_quer=
y">FBgn0000490&nbsp;(71)</a>, <a href=3D"http://flybase.org/reports/FBgn000=
3138.html" target=3D"gene_query">FBgn0003138&nbsp;(76)</a>, <a href=3D"http=
://flybase.org/reports/FBgn0259108.html" target=3D"gene_query">FBgn0259108&=
nbsp;(154)</a>, <a href=3D"http://flybase.org/reports/FBgn0001168.html" tar=
get=3D"gene_query">FBgn0001168&nbsp;(155)</a>, <a href=3D"http://flybase.or=
g/reports/FBgn0001320.html" target=3D"gene_query">FBgn0001320&nbsp;(170)</a=
>, ...507 more...</td>
</tr>
<tr class=3D"implied" valign=3D"top">
<td align=3D"left"><a href=3D"http://amigo.geneontology.org/cgi-bin/amigo/t=
erm_details?term=3DGO:0030030" target=3D"go_query">GO:0030030</a></td>
<td align=3D"center">1.504e-09</td>
<td align=3D"center">1.422e-07</td>
<td align=3D"center">1.019e-05</td>
<td align=3D"center">~2%
      </td>
<td align=3D"left"><span class=3D"bp">BP&nbsp;</span></td>
<td>cell projection organization</td>
<td>
<a href=3D"http://flybase.org/reports/FBgn0003300.html" target=3D"gene_quer=
y">FBgn0003300&nbsp;(32)</a>, <a href=3D"http://flybase.org/reports/FBgn025=
9750.html" target=3D"gene_query">FBgn0259750&nbsp;(62)</a>, <a href=3D"http=
://flybase.org/reports/FBgn0003138.html" target=3D"gene_query">FBgn0003138&=
nbsp;(76)</a>, <a href=3D"http://flybase.org/reports/FBgn0259108.html" targ=
et=3D"gene_query">FBgn0259108&nbsp;(154)</a>, <a href=3D"http://flybase.org=
/reports/FBgn0001320.html" target=3D"gene_query">FBgn0001320&nbsp;(170)</a>=
, <a href=3D"http://flybase.org/reports/FBgn0011744.html" target=3D"gene_qu=
ery">FBgn0011744&nbsp;(188)</a>, <a href=3D"http://flybase.org/reports/FBgn=
0003749.html" target=3D"gene_query">FBgn0003749&nbsp;(196)</a>, <a href=3D"=
http://flybase.org/reports/FBgn0003514.html" target=3D"gene_query">FBgn0003=
514&nbsp;(209)</a>, <a href=3D"http://flybase.org/reports/FBgn0016076.html"=
 target=3D"gene_query">FBgn0016076&nbsp;(212)</a>, <a href=3D"http://flybas=
e.org/reports/FBgn0016797.html" target=3D"gene_query">FBgn0016797&nbsp;(213=
)</a>, ...393 more...</td>
</tr>
<tr class=3D"implied" valign=3D"top">
<td align=3D"left"><a href=3D"http://amigo.geneontology.org/cgi-bin/amigo/t=
erm_details?term=3DGO:0019222" target=3D"go_query">GO:0019222</a></td>
<td align=3D"center">2.531e-09</td>
<td align=3D"center">1.422e-07</td>
<td align=3D"center">1.019e-05</td>
<td align=3D"center">~0%
      </td>
<td align=3D"left"><span class=3D"bp">BP&nbsp;</span></td>
<td>regulation of metabolic process</td>
<td>
<a href=3D"http://flybase.org/reports/FBgn0003460.html" target=3D"gene_quer=
y">FBgn0003460&nbsp;(12)</a>, <a href=3D"http://flybase.org/reports/FBgn004=
2650.html" target=3D"gene_query">FBgn0042650&nbsp;(15)</a>, <a href=3D"http=
://flybase.org/reports/FBgn0086782.html" target=3D"gene_query">FBgn0086782&=
nbsp;(17)</a>, <a href=3D"http://flybase.org/reports/FBgn0004861.html" targ=
et=3D"gene_query">FBgn0004861&nbsp;(18)</a>, <a href=3D"http://flybase.org/=
reports/FBgn0085391.html" target=3D"gene_query">FBgn0085391&nbsp;(30)</a>, =
<a href=3D"http://flybase.org/reports/FBgn0003300.html" target=3D"gene_quer=
y">FBgn0003300&nbsp;(32)</a>, <a href=3D"http://flybase.org/reports/FBgn003=
2741.html" target=3D"gene_query">FBgn0032741&nbsp;(36)</a>, <a href=3D"http=
://flybase.org/reports/FBgn0067339.html" target=3D"gene_query">FBgn0067339&=
nbsp;(41)</a>, <a href=3D"http://flybase.org/reports/FBgn0052296.html" targ=
et=3D"gene_query">FBgn0052296&nbsp;(43)</a>, <a href=3D"http://flybase.org/=
reports/FBgn0000459.html" target=3D"gene_query">FBgn0000459&nbsp;(44)</a>, =
...1236 more...</td>
</tr>
<tr class=3D"implied" valign=3D"top">
<td align=3D"left"><a href=3D"http://amigo.geneontology.org/cgi-bin/amigo/t=
erm_details?term=3DGO:0006928" target=3D"go_query">GO:0006928</a></td>
<td align=3D"center">2.566e-09</td>
<td align=3D"center">1.422e-07</td>
<td align=3D"center">1.019e-05</td>
<td align=3D"center">~1%
      </td>
<td align=3D"left"><span class=3D"bp">BP&nbsp;</span></td>
<td>cellular component movement</td>
<td>
<a href=3D"http://flybase.org/reports/FBgn0003460.html" target=3D"gene_quer=
y">FBgn0003460&nbsp;(12)</a>, <a href=3D"http://flybase.org/reports/FBgn000=
3300.html" target=3D"gene_query">FBgn0003300&nbsp;(32)</a>, <a href=3D"http=
://flybase.org/reports/FBgn0052296.html" target=3D"gene_query">FBgn0052296&=
nbsp;(43)</a>, <a href=3D"http://flybase.org/reports/FBgn0259750.html" targ=
et=3D"gene_query">FBgn0259750&nbsp;(62)</a>, <a href=3D"http://flybase.org/=
reports/FBgn0000490.html" target=3D"gene_query">FBgn0000490&nbsp;(71)</a>, =
<a href=3D"http://flybase.org/reports/FBgn0003138.html" target=3D"gene_quer=
y">FBgn0003138&nbsp;(76)</a>, <a href=3D"http://flybase.org/reports/FBgn000=
3200.html" target=3D"gene_query">FBgn0003200&nbsp;(85)</a>, <a href=3D"http=
://flybase.org/reports/FBgn0003295.html" target=3D"gene_query">FBgn0003295&=
nbsp;(94)</a>, <a href=3D"http://flybase.org/reports/FBgn0002973.html" targ=
et=3D"gene_query">FBgn0002973&nbsp;(132)</a>, <a href=3D"http://flybase.org=
/reports/FBgn0001320.html" target=3D"gene_query">FBgn0001320&nbsp;(170)</a>=
, ...353 more...</td>
</tr>
<tr class=3D"implied" valign=3D"top">
<td align=3D"left"><a href=3D"http://amigo.geneontology.org/cgi-bin/amigo/t=
erm_details?term=3DGO:0001654" target=3D"go_query">GO:0001654</a></td>
<td align=3D"center">2.756e-09</td>
<td align=3D"center">1.422e-07</td>
<td align=3D"center">1.019e-05</td>
<td align=3D"center">~8%
      </td>
<td align=3D"left"><span class=3D"bp">BP&nbsp;</span></td>
<td>eye development</td>
<td>
<a href=3D"http://flybase.org/reports/FBgn0003460.html" target=3D"gene_quer=
y">FBgn0003460&nbsp;(12)</a>, <a href=3D"http://flybase.org/reports/FBgn000=
3300.html" target=3D"gene_query">FBgn0003300&nbsp;(32)</a>, <a href=3D"http=
://flybase.org/reports/FBgn0259685.html" target=3D"gene_query">FBgn0259685&=
nbsp;(61)</a>, <a href=3D"http://flybase.org/reports/FBgn0000490.html" targ=
et=3D"gene_query">FBgn0000490&nbsp;(71)</a>, <a href=3D"http://flybase.org/=
reports/FBgn0028704.html" target=3D"gene_query">FBgn0028704&nbsp;(78)</a>, =
<a href=3D"http://flybase.org/reports/FBgn0003200.html" target=3D"gene_quer=
y">FBgn0003200&nbsp;(85)</a>, <a href=3D"http://flybase.org/reports/FBgn000=
3295.html" target=3D"gene_query">FBgn0003295&nbsp;(94)</a>, <a href=3D"http=
://flybase.org/reports/FBgn0004197.html" target=3D"gene_query">FBgn0004197&=
nbsp;(131)</a>, <a href=3D"http://flybase.org/reports/FBgn0043884.html" tar=
get=3D"gene_query">FBgn0043884&nbsp;(153)</a>, <a href=3D"http://flybase.or=
g/reports/FBgn0259108.html" target=3D"gene_query">FBgn0259108&nbsp;(154)</a=
>, ...404 more...</td>
</tr>
<tr class=3D"normal" valign=3D"top">
<td align=3D"left"><a href=3D"http://amigo.geneontology.org/cgi-bin/amigo/t=
erm_details?term=3DGO:0043565" target=3D"go_query">GO:0043565</a></td>
<td align=3D"center">3.300e-09</td>
<td align=3D"center">1.422e-07</td>
<td align=3D"center">1.019e-05</td>
<td align=3D"center">~12%
      </td>
<td align=3D"left"><span class=3D"mf">MF&nbsp;</span></td>
<td>sequence-specific DNA binding</td>
<td>
<a href=3D"http://flybase.org/reports/FBgn0003460.html" target=3D"gene_quer=
y">FBgn0003460&nbsp;(12)</a>, <a href=3D"http://flybase.org/reports/FBgn008=
5448.html" target=3D"gene_query">FBgn0085448&nbsp;(65)</a>, <a href=3D"http=
://flybase.org/reports/FBgn0000964.html" target=3D"gene_query">FBgn0000964&=
nbsp;(89)</a>, <a href=3D"http://flybase.org/reports/FBgn0000157.html" targ=
et=3D"gene_query">FBgn0000157&nbsp;(109)</a>, <a href=3D"http://flybase.org=
/reports/FBgn0004394.html" target=3D"gene_query">FBgn0004394&nbsp;(124)</a>=
, <a href=3D"http://flybase.org/reports/FBgn0003118.html" target=3D"gene_qu=
ery">FBgn0003118&nbsp;(156)</a>, <a href=3D"http://flybase.org/reports/FBgn=
0001320.html" target=3D"gene_query">FBgn0001320&nbsp;(170)</a>, <a href=3D"=
http://flybase.org/reports/FBgn0035849.html" target=3D"gene_query">FBgn0035=
849&nbsp;(182)</a>, <a href=3D"http://flybase.org/reports/FBgn0003749.html"=
 target=3D"gene_query">FBgn0003749&nbsp;(196)</a>, <a href=3D"http://flybas=
e.org/reports/FBgn0016076.html" target=3D"gene_query">FBgn0016076&nbsp;(212=
)</a>, ...223 more...</td>
</tr>
<tr class=3D"implied" valign=3D"top">
<td align=3D"left"><a href=3D"http://amigo.geneontology.org/cgi-bin/amigo/t=
erm_details?term=3DGO:0048666" target=3D"go_query">GO:0048666</a></td>
<td align=3D"center">4.787e-09</td>
<td align=3D"center">1.422e-07</td>
<td align=3D"center">1.019e-05</td>
<td align=3D"center">~9%
      </td>
<td align=3D"left"><span class=3D"bp">BP&nbsp;</span></td>
<td>neuron development</td>
<td>
<a href=3D"http://flybase.org/reports/FBgn0004861.html" target=3D"gene_quer=
y">FBgn0004861&nbsp;(18)</a>, <a href=3D"http://flybase.org/reports/FBgn000=
3300.html" target=3D"gene_query">FBgn0003300&nbsp;(32)</a>, <a href=3D"http=
://flybase.org/reports/FBgn0259685.html" target=3D"gene_query">FBgn0259685&=
nbsp;(61)</a>, <a href=3D"http://flybase.org/reports/FBgn0259750.html" targ=
et=3D"gene_query">FBgn0259750&nbsp;(62)</a>, <a href=3D"http://flybase.org/=
reports/FBgn0003138.html" target=3D"gene_query">FBgn0003138&nbsp;(76)</a>, =
<a href=3D"http://flybase.org/reports/FBgn0259108.html" target=3D"gene_quer=
y">FBgn0259108&nbsp;(154)</a>, <a href=3D"http://flybase.org/reports/FBgn00=
03118.html" target=3D"gene_query">FBgn0003118&nbsp;(156)</a>, <a href=3D"ht=
tp://flybase.org/reports/FBgn0001320.html" target=3D"gene_query">FBgn000132=
0&nbsp;(170)</a>, <a href=3D"http://flybase.org/reports/FBgn0011744.html" t=
arget=3D"gene_query">FBgn0011744&nbsp;(188)</a>, <a href=3D"http://flybase.=
org/reports/FBgn0026252.html" target=3D"gene_query">FBgn0026252&nbsp;(190)<=
/a>, ...366 more...</td>
</tr>
<tr class=3D"implied" valign=3D"top">
<td align=3D"left"><a href=3D"http://amigo.geneontology.org/cgi-bin/amigo/t=
erm_details?term=3DGO:0048736" target=3D"go_query">GO:0048736</a></td>
<td align=3D"center">4.894e-09</td>
<td align=3D"center">1.422e-07</td>
<td align=3D"center">1.019e-05</td>
<td align=3D"center">~5%
      </td>
<td align=3D"left"><span class=3D"bp">BP&nbsp;</span></td>
<td>appendage development</td>
<td>
<a href=3D"http://flybase.org/reports/FBgn0002577.html" target=3D"gene_quer=
y">FBgn0002577&nbsp;(26)</a>, <a href=3D"http://flybase.org/reports/FBgn005=
2296.html" target=3D"gene_query">FBgn0052296&nbsp;(43)</a>, <a href=3D"http=
://flybase.org/reports/FBgn0000490.html" target=3D"gene_query">FBgn0000490&=
nbsp;(71)</a>, <a href=3D"http://flybase.org/reports/FBgn0000157.html" targ=
et=3D"gene_query">FBgn0000157&nbsp;(109)</a>, <a href=3D"http://flybase.org=
/reports/FBgn0004197.html" target=3D"gene_query">FBgn0004197&nbsp;(131)</a>=
, <a href=3D"http://flybase.org/reports/FBgn0003118.html" target=3D"gene_qu=
ery">FBgn0003118&nbsp;(156)</a>, <a href=3D"http://flybase.org/reports/FBgn=
0026252.html" target=3D"gene_query">FBgn0026252&nbsp;(190)</a>, <a href=3D"=
http://flybase.org/reports/FBgn0003514.html" target=3D"gene_query">FBgn0003=
514&nbsp;(209)</a>, <a href=3D"http://flybase.org/reports/FBgn0016076.html"=
 target=3D"gene_query">FBgn0016076&nbsp;(212)</a>, <a href=3D"http://flybas=
e.org/reports/FBgn0004009.html" target=3D"gene_query">FBgn0004009&nbsp;(244=
)</a>, ...248 more...</td>
</tr>
<tr class=3D"implied" valign=3D"top">
<td align=3D"left"><a href=3D"http://amigo.geneontology.org/cgi-bin/amigo/t=
erm_details?term=3DGO:0048737" target=3D"go_query">GO:0048737</a></td>
<td align=3D"center">5.065e-09</td>
<td align=3D"center">1.422e-07</td>
<td align=3D"center">1.019e-05</td>
<td align=3D"center">~18%
      </td>
<td align=3D"left"><span class=3D"bp">BP&nbsp;</span></td>
<td>imaginal disc-derived appendage development</td>
<td>
<a href=3D"http://flybase.org/reports/FBgn0002577.html" target=3D"gene_quer=
y">FBgn0002577&nbsp;(26)</a>, <a href=3D"http://flybase.org/reports/FBgn005=
2296.html" target=3D"gene_query">FBgn0052296&nbsp;(43)</a>, <a href=3D"http=
://flybase.org/reports/FBgn0000490.html" target=3D"gene_query">FBgn0000490&=
nbsp;(71)</a>, <a href=3D"http://flybase.org/reports/FBgn0000157.html" targ=
et=3D"gene_query">FBgn0000157&nbsp;(109)</a>, <a href=3D"http://flybase.org=
/reports/FBgn0004197.html" target=3D"gene_query">FBgn0004197&nbsp;(131)</a>=
, <a href=3D"http://flybase.org/reports/FBgn0003118.html" target=3D"gene_qu=
ery">FBgn0003118&nbsp;(156)</a>, <a href=3D"http://flybase.org/reports/FBgn=
0026252.html" target=3D"gene_query">FBgn0026252&nbsp;(190)</a>, <a href=3D"=
http://flybase.org/reports/FBgn0003514.html" target=3D"gene_query">FBgn0003=
514&nbsp;(209)</a>, <a href=3D"http://flybase.org/reports/FBgn0016076.html"=
 target=3D"gene_query">FBgn0016076&nbsp;(212)</a>, <a href=3D"http://flybas=
e.org/reports/FBgn0004009.html" target=3D"gene_query">FBgn0004009&nbsp;(244=
)</a>, ...244 more...</td>
</tr>
<tr class=3D"implied" valign=3D"top">
<td align=3D"left"><a href=3D"http://amigo.geneontology.org/cgi-bin/amigo/t=
erm_details?term=3DGO:0051674" target=3D"go_query">GO:0051674</a></td>
<td align=3D"center">5.518e-09</td>
<td align=3D"center">1.422e-07</td>
<td align=3D"center">1.019e-05</td>
<td align=3D"center">~1%
      </td>
<td align=3D"left"><span class=3D"bp">BP&nbsp;</span></td>
<td>localization of cell</td>
<td>
<a href=3D"http://flybase.org/reports/FBgn0003460.html" target=3D"gene_quer=
y">FBgn0003460&nbsp;(12)</a>, <a href=3D"http://flybase.org/reports/FBgn000=
3300.html" target=3D"gene_query">FBgn0003300&nbsp;(32)</a>, <a href=3D"http=
://flybase.org/reports/FBgn0052296.html" target=3D"gene_query">FBgn0052296&=
nbsp;(43)</a>, <a href=3D"http://flybase.org/reports/FBgn0259750.html" targ=
et=3D"gene_query">FBgn0259750&nbsp;(62)</a>, <a href=3D"http://flybase.org/=
reports/FBgn0000490.html" target=3D"gene_query">FBgn0000490&nbsp;(71)</a>, =
<a href=3D"http://flybase.org/reports/FBgn0003138.html" target=3D"gene_quer=
y">FBgn0003138&nbsp;(76)</a>, <a href=3D"http://flybase.org/reports/FBgn000=
3200.html" target=3D"gene_query">FBgn0003200&nbsp;(85)</a>, <a href=3D"http=
://flybase.org/reports/FBgn0003295.html" target=3D"gene_query">FBgn0003295&=
nbsp;(94)</a>, <a href=3D"http://flybase.org/reports/FBgn0002973.html" targ=
et=3D"gene_query">FBgn0002973&nbsp;(132)</a>, <a href=3D"http://flybase.org=
/reports/FBgn0001320.html" target=3D"gene_query">FBgn0001320&nbsp;(170)</a>=
, ...360 more...</td>
</tr>
<tr class=3D"implied" valign=3D"top">
<td align=3D"left"><a href=3D"http://amigo.geneontology.org/cgi-bin/amigo/t=
erm_details?term=3DGO:0009886" target=3D"go_query">GO:0009886</a></td>
<td align=3D"center">7.441e-09</td>
<td align=3D"center">1.422e-07</td>
<td align=3D"center">1.019e-05</td>
<td align=3D"center">~5%
      </td>
<td align=3D"left"><span class=3D"bp">BP&nbsp;</span></td>
<td>post-embryonic morphogenesis</td>
<td>
<a href=3D"http://flybase.org/reports/FBgn0003460.html" target=3D"gene_quer=
y">FBgn0003460&nbsp;(12)</a>, <a href=3D"http://flybase.org/reports/FBgn000=
2577.html" target=3D"gene_query">FBgn0002577&nbsp;(26)</a>, <a href=3D"http=
://flybase.org/reports/FBgn0052296.html" target=3D"gene_query">FBgn0052296&=
nbsp;(43)</a>, <a href=3D"http://flybase.org/reports/FBgn0000490.html" targ=
et=3D"gene_query">FBgn0000490&nbsp;(71)</a>, <a href=3D"http://flybase.org/=
reports/FBgn0003200.html" target=3D"gene_query">FBgn0003200&nbsp;(85)</a>, =
<a href=3D"http://flybase.org/reports/FBgn0004197.html" target=3D"gene_quer=
y">FBgn0004197&nbsp;(131)</a>, <a href=3D"http://flybase.org/reports/FBgn00=
03118.html" target=3D"gene_query">FBgn0003118&nbsp;(156)</a>, <a href=3D"ht=
tp://flybase.org/reports/FBgn0026252.html" target=3D"gene_query">FBgn002625=
2&nbsp;(190)</a>, <a href=3D"http://flybase.org/reports/FBgn0003514.html" t=
arget=3D"gene_query">FBgn0003514&nbsp;(209)</a>, <a href=3D"http://flybase.=
org/reports/FBgn0016076.html" target=3D"gene_query">FBgn0016076&nbsp;(212)<=
/a>, ...358 more...</td>
</tr>
<tr class=3D"implied" valign=3D"top">
<td align=3D"left"><a href=3D"http://amigo.geneontology.org/cgi-bin/amigo/t=
erm_details?term=3DGO:0035107" target=3D"go_query">GO:0035107</a></td>
<td align=3D"center">7.866e-09</td>
<td align=3D"center">1.422e-07</td>
<td align=3D"center">1.019e-05</td>
<td align=3D"center">~9%
      </td>
<td align=3D"left"><span class=3D"bp">BP&nbsp;</span></td>
<td>appendage morphogenesis</td>
<td>
<a href=3D"http://flybase.org/reports/FBgn0002577.html" target=3D"gene_quer=
y">FBgn0002577&nbsp;(26)</a>, <a href=3D"http://flybase.org/reports/FBgn005=
2296.html" target=3D"gene_query">FBgn0052296&nbsp;(43)</a>, <a href=3D"http=
://flybase.org/reports/FBgn0000490.html" target=3D"gene_query">FBgn0000490&=
nbsp;(71)</a>, <a href=3D"http://flybase.org/reports/FBgn0000157.html" targ=
et=3D"gene_query">FBgn0000157&nbsp;(109)</a>, <a href=3D"http://flybase.org=
/reports/FBgn0004197.html" target=3D"gene_query">FBgn0004197&nbsp;(131)</a>=
, <a href=3D"http://flybase.org/reports/FBgn0003118.html" target=3D"gene_qu=
ery">FBgn0003118&nbsp;(156)</a>, <a href=3D"http://flybase.org/reports/FBgn=
0026252.html" target=3D"gene_query">FBgn0026252&nbsp;(190)</a>, <a href=3D"=
http://flybase.org/reports/FBgn0003514.html" target=3D"gene_query">FBgn0003=
514&nbsp;(209)</a>, <a href=3D"http://flybase.org/reports/FBgn0016076.html"=
 target=3D"gene_query">FBgn0016076&nbsp;(212)</a>, <a href=3D"http://flybas=
e.org/reports/FBgn0004009.html" target=3D"gene_query">FBgn0004009&nbsp;(244=
)</a>, ...245 more...</td>
</tr>
<tr class=3D"implied" valign=3D"top">
<td align=3D"left"><a href=3D"http://amigo.geneontology.org/cgi-bin/amigo/t=
erm_details?term=3DGO:0035114" target=3D"go_query">GO:0035114</a></td>
<td align=3D"center">8.150e-09</td>
<td align=3D"center">1.422e-07</td>
<td align=3D"center">1.019e-05</td>
<td align=3D"center">~26%
      </td>
<td align=3D"left"><span class=3D"bp">BP&nbsp;</span></td>
<td>imaginal disc-derived appendage morphogenesis</td>
<td>
<a href=3D"http://flybase.org/reports/FBgn0002577.html" target=3D"gene_quer=
y">FBgn0002577&nbsp;(26)</a>, <a href=3D"http://flybase.org/reports/FBgn005=
2296.html" target=3D"gene_query">FBgn0052296&nbsp;(43)</a>, <a href=3D"http=
://flybase.org/reports/FBgn0000490.html" target=3D"gene_query">FBgn0000490&=
nbsp;(71)</a>, <a href=3D"http://flybase.org/reports/FBgn0000157.html" targ=
et=3D"gene_query">FBgn0000157&nbsp;(109)</a>, <a href=3D"http://flybase.org=
/reports/FBgn0004197.html" target=3D"gene_query">FBgn0004197&nbsp;(131)</a>=
, <a href=3D"http://flybase.org/reports/FBgn0003118.html" target=3D"gene_qu=
ery">FBgn0003118&nbsp;(156)</a>, <a href=3D"http://flybase.org/reports/FBgn=
0026252.html" target=3D"gene_query">FBgn0026252&nbsp;(190)</a>, <a href=3D"=
http://flybase.org/reports/FBgn0003514.html" target=3D"gene_query">FBgn0003=
514&nbsp;(209)</a>, <a href=3D"http://flybase.org/reports/FBgn0016076.html"=
 target=3D"gene_query">FBgn0016076&nbsp;(212)</a>, <a href=3D"http://flybas=
e.org/reports/FBgn0004009.html" target=3D"gene_query">FBgn0004009&nbsp;(244=
)</a>, ...241 more...</td>
</tr>
<tr class=3D"implied" valign=3D"top">
<td align=3D"left"><a href=3D"http://amigo.geneontology.org/cgi-bin/amigo/t=
erm_details?term=3DGO:0007423" target=3D"go_query">GO:0007423</a></td>
<td align=3D"center">8.846e-09</td>
<td align=3D"center">1.422e-07</td>
<td align=3D"center">1.019e-05</td>
<td align=3D"center">~4%
      </td>
<td align=3D"left"><span class=3D"bp">BP&nbsp;</span></td>
<td>sensory organ development</td>
<td>
<a href=3D"http://flybase.org/reports/FBgn0003460.html" target=3D"gene_quer=
y">FBgn0003460&nbsp;(12)</a>, <a href=3D"http://flybase.org/reports/FBgn000=
3300.html" target=3D"gene_query">FBgn0003300&nbsp;(32)</a>, <a href=3D"http=
://flybase.org/reports/FBgn0259685.html" target=3D"gene_query">FBgn0259685&=
nbsp;(61)</a>, <a href=3D"http://flybase.org/reports/FBgn0000490.html" targ=
et=3D"gene_query">FBgn0000490&nbsp;(71)</a>, <a href=3D"http://flybase.org/=
reports/FBgn0028704.html" target=3D"gene_query">FBgn0028704&nbsp;(78)</a>, =
<a href=3D"http://flybase.org/reports/FBgn0003200.html" target=3D"gene_quer=
y">FBgn0003200&nbsp;(85)</a>, <a href=3D"http://flybase.org/reports/FBgn000=
3295.html" target=3D"gene_query">FBgn0003295&nbsp;(94)</a>, <a href=3D"http=
://flybase.org/reports/FBgn0004197.html" target=3D"gene_query">FBgn0004197&=
nbsp;(131)</a>, <a href=3D"http://flybase.org/reports/FBgn0002973.html" tar=
get=3D"gene_query">FBgn0002973&nbsp;(132)</a>, <a href=3D"http://flybase.or=
g/reports/FBgn0043884.html" target=3D"gene_query">FBgn0043884&nbsp;(153)</a=
>, ...486 more...</td>
</tr>
<tr class=3D"implied" valign=3D"top">
<td align=3D"left"><a href=3D"http://amigo.geneontology.org/cgi-bin/amigo/t=
erm_details?term=3DGO:0048667" target=3D"go_query">GO:0048667</a></td>
<td align=3D"center">9.875e-09</td>
<td align=3D"center">1.422e-07</td>
<td align=3D"center">1.019e-05</td>
<td align=3D"center">20%
      </td>
<td align=3D"left"><span class=3D"bp">BP&nbsp;</span></td>
<td>cell morphogenesis involved in neuron differentiation</td>
<td>
<a href=3D"http://flybase.org/reports/FBgn0003300.html" target=3D"gene_quer=
y">FBgn0003300&nbsp;(32)</a>, <a href=3D"http://flybase.org/reports/FBgn025=
9750.html" target=3D"gene_query">FBgn0259750&nbsp;(62)</a>, <a href=3D"http=
://flybase.org/reports/FBgn0003138.html" target=3D"gene_query">FBgn0003138&=
nbsp;(76)</a>, <a href=3D"http://flybase.org/reports/FBgn0259108.html" targ=
et=3D"gene_query">FBgn0259108&nbsp;(154)</a>, <a href=3D"http://flybase.org=
/reports/FBgn0001320.html" target=3D"gene_query">FBgn0001320&nbsp;(170)</a>=
, <a href=3D"http://flybase.org/reports/FBgn0011744.html" target=3D"gene_qu=
ery">FBgn0011744&nbsp;(188)</a>, <a href=3D"http://flybase.org/reports/FBgn=
0003749.html" target=3D"gene_query">FBgn0003749&nbsp;(196)</a>, <a href=3D"=
http://flybase.org/reports/FBgn0016797.html" target=3D"gene_query">FBgn0016=
797&nbsp;(213)</a>, <a href=3D"http://flybase.org/reports/FBgn0028999.html"=
 target=3D"gene_query">FBgn0028999&nbsp;(232)</a>, <a href=3D"http://flybas=
e.org/reports/FBgn0011766.html" target=3D"gene_query">FBgn0011766&nbsp;(280=
)</a>, ...305 more...</td>
</tr>
<tr class=3D"implied" valign=3D"top">
<td align=3D"left"><a href=3D"http://amigo.geneontology.org/cgi-bin/amigo/t=
erm_details?term=3DGO:0048812" target=3D"go_query">GO:0048812</a></td>
<td align=3D"center">9.875e-09</td>
<td align=3D"center">1.422e-07</td>
<td align=3D"center">1.019e-05</td>
<td align=3D"center">~23%
      </td>
<td align=3D"left"><span class=3D"bp">BP&nbsp;</span></td>
<td>neuron projection morphogenesis</td>
<td>
<a href=3D"http://flybase.org/reports/FBgn0003300.html" target=3D"gene_quer=
y">FBgn0003300&nbsp;(32)</a>, <a href=3D"http://flybase.org/reports/FBgn025=
9750.html" target=3D"gene_query">FBgn0259750&nbsp;(62)</a>, <a href=3D"http=
://flybase.org/reports/FBgn0003138.html" target=3D"gene_query">FBgn0003138&=
nbsp;(76)</a>, <a href=3D"http://flybase.org/reports/FBgn0259108.html" targ=
et=3D"gene_query">FBgn0259108&nbsp;(154)</a>, <a href=3D"http://flybase.org=
/reports/FBgn0001320.html" target=3D"gene_query">FBgn0001320&nbsp;(170)</a>=
, <a href=3D"http://flybase.org/reports/FBgn0011744.html" target=3D"gene_qu=
ery">FBgn0011744&nbsp;(188)</a>, <a href=3D"http://flybase.org/reports/FBgn=
0003749.html" target=3D"gene_query">FBgn0003749&nbsp;(196)</a>, <a href=3D"=
http://flybase.org/reports/FBgn0016797.html" target=3D"gene_query">FBgn0016=
797&nbsp;(213)</a>, <a href=3D"http://flybase.org/reports/FBgn0028999.html"=
 target=3D"gene_query">FBgn0028999&nbsp;(232)</a>, <a href=3D"http://flybas=
e.org/reports/FBgn0011766.html" target=3D"gene_query">FBgn0011766&nbsp;(280=
)</a>, ...305 more...</td>
</tr>
<tr class=3D"implied" valign=3D"top">
<td align=3D"left"><a href=3D"http://amigo.geneontology.org/cgi-bin/amigo/t=
erm_details?term=3DGO:0048858" target=3D"go_query">GO:0048858</a></td>
<td align=3D"center">9.875e-09</td>
<td align=3D"center">1.422e-07</td>
<td align=3D"center">1.019e-05</td>
<td align=3D"center">~11%
      </td>
<td align=3D"left"><span class=3D"bp">BP&nbsp;</span></td>
<td>cell projection morphogenesis</td>
<td>
<a href=3D"http://flybase.org/reports/FBgn0003300.html" target=3D"gene_quer=
y">FBgn0003300&nbsp;(32)</a>, <a href=3D"http://flybase.org/reports/FBgn025=
9750.html" target=3D"gene_query">FBgn0259750&nbsp;(62)</a>, <a href=3D"http=
://flybase.org/reports/FBgn0003138.html" target=3D"gene_query">FBgn0003138&=
nbsp;(76)</a>, <a href=3D"http://flybase.org/reports/FBgn0259108.html" targ=
et=3D"gene_query">FBgn0259108&nbsp;(154)</a>, <a href=3D"http://flybase.org=
/reports/FBgn0001320.html" target=3D"gene_query">FBgn0001320&nbsp;(170)</a>=
, <a href=3D"http://flybase.org/reports/FBgn0011744.html" target=3D"gene_qu=
ery">FBgn0011744&nbsp;(188)</a>, <a href=3D"http://flybase.org/reports/FBgn=
0003749.html" target=3D"gene_query">FBgn0003749&nbsp;(196)</a>, <a href=3D"=
http://flybase.org/reports/FBgn0016797.html" target=3D"gene_query">FBgn0016=
797&nbsp;(213)</a>, <a href=3D"http://flybase.org/reports/FBgn0028999.html"=
 target=3D"gene_query">FBgn0028999&nbsp;(232)</a>, <a href=3D"http://flybas=
e.org/reports/FBgn0011766.html" target=3D"gene_query">FBgn0011766&nbsp;(280=
)</a>, ...305 more...</td>
</tr>
<tr class=3D"implied" valign=3D"top">
<td align=3D"left"><a href=3D"http://amigo.geneontology.org/cgi-bin/amigo/t=
erm_details?term=3DGO:0048707" target=3D"go_query">GO:0048707</a></td>
<td align=3D"center">1.356e-08</td>
<td align=3D"center">1.422e-07</td>
<td align=3D"center">1.019e-05</td>
<td align=3D"center">~12%
      </td>
<td align=3D"left"><span class=3D"bp">BP&nbsp;</span></td>
<td>instar larval or pupal morphogenesis</td>
<td>
<a href=3D"http://flybase.org/reports/FBgn0003460.html" target=3D"gene_quer=
y">FBgn0003460&nbsp;(12)</a>, <a href=3D"http://flybase.org/reports/FBgn000=
2577.html" target=3D"gene_query">FBgn0002577&nbsp;(26)</a>, <a href=3D"http=
://flybase.org/reports/FBgn0052296.html" target=3D"gene_query">FBgn0052296&=
nbsp;(43)</a>, <a href=3D"http://flybase.org/reports/FBgn0000490.html" targ=
et=3D"gene_query">FBgn0000490&nbsp;(71)</a>, <a href=3D"http://flybase.org/=
reports/FBgn0003200.html" target=3D"gene_query">FBgn0003200&nbsp;(85)</a>, =
<a href=3D"http://flybase.org/reports/FBgn0004197.html" target=3D"gene_quer=
y">FBgn0004197&nbsp;(131)</a>, <a href=3D"http://flybase.org/reports/FBgn00=
03118.html" target=3D"gene_query">FBgn0003118&nbsp;(156)</a>, <a href=3D"ht=
tp://flybase.org/reports/FBgn0026252.html" target=3D"gene_query">FBgn002625=
2&nbsp;(190)</a>, <a href=3D"http://flybase.org/reports/FBgn0003514.html" t=
arget=3D"gene_query">FBgn0003514&nbsp;(209)</a>, <a href=3D"http://flybase.=
org/reports/FBgn0016076.html" target=3D"gene_query">FBgn0016076&nbsp;(212)<=
/a>, ...354 more...</td>
</tr>
<tr class=3D"implied" valign=3D"top">
<td align=3D"left"><a href=3D"http://amigo.geneontology.org/cgi-bin/amigo/t=
erm_details?term=3DGO:0007560" target=3D"go_query">GO:0007560</a></td>
<td align=3D"center">1.418e-08</td>
<td align=3D"center">1.422e-07</td>
<td align=3D"center">1.019e-05</td>
<td align=3D"center">~23%
      </td>
<td align=3D"left"><span class=3D"bp">BP&nbsp;</span></td>
<td>imaginal disc morphogenesis</td>
<td>
<a href=3D"http://flybase.org/reports/FBgn0003460.html" target=3D"gene_quer=
y">FBgn0003460&nbsp;(12)</a>, <a href=3D"http://flybase.org/reports/FBgn000=
2577.html" target=3D"gene_query">FBgn0002577&nbsp;(26)</a>, <a href=3D"http=
://flybase.org/reports/FBgn0052296.html" target=3D"gene_query">FBgn0052296&=
nbsp;(43)</a>, <a href=3D"http://flybase.org/reports/FBgn0000490.html" targ=
et=3D"gene_query">FBgn0000490&nbsp;(71)</a>, <a href=3D"http://flybase.org/=
reports/FBgn0003200.html" target=3D"gene_query">FBgn0003200&nbsp;(85)</a>, =
<a href=3D"http://flybase.org/reports/FBgn0004197.html" target=3D"gene_quer=
y">FBgn0004197&nbsp;(131)</a>, <a href=3D"http://flybase.org/reports/FBgn00=
03118.html" target=3D"gene_query">FBgn0003118&nbsp;(156)</a>, <a href=3D"ht=
tp://flybase.org/reports/FBgn0026252.html" target=3D"gene_query">FBgn002625=
2&nbsp;(190)</a>, <a href=3D"http://flybase.org/reports/FBgn0003514.html" t=
arget=3D"gene_query">FBgn0003514&nbsp;(209)</a>, <a href=3D"http://flybase.=
org/reports/FBgn0016076.html" target=3D"gene_query">FBgn0016076&nbsp;(212)<=
/a>, ...286 more...</td>
</tr>
<tr class=3D"implied" valign=3D"top">
<td align=3D"left"><a href=3D"http://amigo.geneontology.org/cgi-bin/amigo/t=
erm_details?term=3DGO:0002009" target=3D"go_query">GO:0002009</a></td>
<td align=3D"center">1.563e-08</td>
<td align=3D"center">1.422e-07</td>
<td align=3D"center">1.019e-05</td>
<td align=3D"center">~5%
      </td>
<td align=3D"left"><span class=3D"bp">BP&nbsp;</span></td>
<td>morphogenesis of an epithelium</td>
<td>
<a href=3D"http://flybase.org/reports/FBgn0004861.html" target=3D"gene_quer=
y">FBgn0004861&nbsp;(18)</a>, <a href=3D"http://flybase.org/reports/FBgn025=
9685.html" target=3D"gene_query">FBgn0259685&nbsp;(61)</a>, <a href=3D"http=
://flybase.org/reports/FBgn0000490.html" target=3D"gene_query">FBgn0000490&=
nbsp;(71)</a>, <a href=3D"http://flybase.org/reports/FBgn0003118.html" targ=
et=3D"gene_query">FBgn0003118&nbsp;(156)</a>, <a href=3D"http://flybase.org=
/reports/FBgn0259211.html" target=3D"gene_query">FBgn0259211&nbsp;(169)</a>=
, <a href=3D"http://flybase.org/reports/FBgn0004143.html" target=3D"gene_qu=
ery">FBgn0004143&nbsp;(172)</a>, <a href=3D"http://flybase.org/reports/FBgn=
0026252.html" target=3D"gene_query">FBgn0026252&nbsp;(190)</a>, <a href=3D"=
http://flybase.org/reports/FBgn0003514.html" target=3D"gene_query">FBgn0003=
514&nbsp;(209)</a>, <a href=3D"http://flybase.org/reports/FBgn0004009.html"=
 target=3D"gene_query">FBgn0004009&nbsp;(244)</a>, <a href=3D"http://flybas=
e.org/reports/FBgn0003731.html" target=3D"gene_query">FBgn0003731&nbsp;(247=
)</a>, ...243 more...</td>
</tr>
<tr class=3D"implied" valign=3D"top">
<td align=3D"left"><a href=3D"http://amigo.geneontology.org/cgi-bin/amigo/t=
erm_details?term=3DGO:0060429" target=3D"go_query">GO:0060429</a></td>
<td align=3D"center">1.563e-08</td>
<td align=3D"center">1.422e-07</td>
<td align=3D"center">1.019e-05</td>
<td align=3D"center">~2%
      </td>
<td align=3D"left"><span class=3D"bp">BP&nbsp;</span></td>
<td>epithelium development</td>
<td>
<a href=3D"http://flybase.org/reports/FBgn0004861.html" target=3D"gene_quer=
y">FBgn0004861&nbsp;(18)</a>, <a href=3D"http://flybase.org/reports/FBgn025=
9685.html" target=3D"gene_query">FBgn0259685&nbsp;(61)</a>, <a href=3D"http=
://flybase.org/reports/FBgn0000490.html" target=3D"gene_query">FBgn0000490&=
nbsp;(71)</a>, <a href=3D"http://flybase.org/reports/FBgn0003118.html" targ=
et=3D"gene_query">FBgn0003118&nbsp;(156)</a>, <a href=3D"http://flybase.org=
/reports/FBgn0259211.html" target=3D"gene_query">FBgn0259211&nbsp;(169)</a>=
, <a href=3D"http://flybase.org/reports/FBgn0004143.html" target=3D"gene_qu=
ery">FBgn0004143&nbsp;(172)</a>, <a href=3D"http://flybase.org/reports/FBgn=
0026252.html" target=3D"gene_query">FBgn0026252&nbsp;(190)</a>, <a href=3D"=
http://flybase.org/reports/FBgn0003514.html" target=3D"gene_query">FBgn0003=
514&nbsp;(209)</a>, <a href=3D"http://flybase.org/reports/FBgn0004009.html"=
 target=3D"gene_query">FBgn0004009&nbsp;(244)</a>, <a href=3D"http://flybas=
e.org/reports/FBgn0003731.html" target=3D"gene_query">FBgn0003731&nbsp;(247=
)</a>, ...243 more...</td>
</tr>
<tr class=3D"implied" valign=3D"top">
<td align=3D"left"><a href=3D"http://amigo.geneontology.org/cgi-bin/amigo/t=
erm_details?term=3DGO:0000904" target=3D"go_query">GO:0000904</a></td>
<td align=3D"center">1.765e-08</td>
<td align=3D"center">1.422e-07</td>
<td align=3D"center">1.019e-05</td>
<td align=3D"center">~8%
      </td>
<td align=3D"left"><span class=3D"bp">BP&nbsp;</span></td>
<td>cell morphogenesis involved in differentiation</td>
<td>
<a href=3D"http://flybase.org/reports/FBgn0004861.html" target=3D"gene_quer=
y">FBgn0004861&nbsp;(18)</a>, <a href=3D"http://flybase.org/reports/FBgn000=
3300.html" target=3D"gene_query">FBgn0003300&nbsp;(32)</a>, <a href=3D"http=
://flybase.org/reports/FBgn0259750.html" target=3D"gene_query">FBgn0259750&=
nbsp;(62)</a>, <a href=3D"http://flybase.org/reports/FBgn0003138.html" targ=
et=3D"gene_query">FBgn0003138&nbsp;(76)</a>, <a href=3D"http://flybase.org/=
reports/FBgn0259108.html" target=3D"gene_query">FBgn0259108&nbsp;(154)</a>,=
 <a href=3D"http://flybase.org/reports/FBgn0001320.html" target=3D"gene_que=
ry">FBgn0001320&nbsp;(170)</a>, <a href=3D"http://flybase.org/reports/FBgn0=
011744.html" target=3D"gene_query">FBgn0011744&nbsp;(188)</a>, <a href=3D"h=
ttp://flybase.org/reports/FBgn0003749.html" target=3D"gene_query">FBgn00037=
49&nbsp;(196)</a>, <a href=3D"http://flybase.org/reports/FBgn0016797.html" =
target=3D"gene_query">FBgn0016797&nbsp;(213)</a>, <a href=3D"http://flybase=
.org/reports/FBgn0028999.html" target=3D"gene_query">FBgn0028999&nbsp;(232)=
</a>, ...323 more...</td>
</tr>
<tr class=3D"implied" valign=3D"top">
<td align=3D"left"><a href=3D"http://amigo.geneontology.org/cgi-bin/amigo/t=
erm_details?term=3DGO:0007424" target=3D"go_query">GO:0007424</a></td>
<td align=3D"center">1.795e-08</td>
<td align=3D"center">1.422e-07</td>
<td align=3D"center">1.019e-05</td>
<td align=3D"center">~24%
      </td>
<td align=3D"left"><span class=3D"bp">BP&nbsp;</span></td>
<td>open tracheal system development</td>
<td>
<a href=3D"http://flybase.org/reports/FBgn0052296.html" target=3D"gene_quer=
y">FBgn0052296&nbsp;(43)</a>, <a href=3D"http://flybase.org/reports/FBgn025=
9685.html" target=3D"gene_query">FBgn0259685&nbsp;(61)</a>, <a href=3D"http=
://flybase.org/reports/FBgn0000490.html" target=3D"gene_query">FBgn0000490&=
nbsp;(71)</a>, <a href=3D"http://flybase.org/reports/FBgn0003295.html" targ=
et=3D"gene_query">FBgn0003295&nbsp;(94)</a>, <a href=3D"http://flybase.org/=
reports/FBgn0001168.html" target=3D"gene_query">FBgn0001168&nbsp;(155)</a>,=
 <a href=3D"http://flybase.org/reports/FBgn0003118.html" target=3D"gene_que=
ry">FBgn0003118&nbsp;(156)</a>, <a href=3D"http://flybase.org/reports/FBgn0=
259211.html" target=3D"gene_query">FBgn0259211&nbsp;(169)</a>, <a href=3D"h=
ttp://flybase.org/reports/FBgn0001320.html" target=3D"gene_query">FBgn00013=
20&nbsp;(170)</a>, <a href=3D"http://flybase.org/reports/FBgn0003749.html" =
target=3D"gene_query">FBgn0003749&nbsp;(196)</a>, <a href=3D"http://flybase=
.org/reports/FBgn0004009.html" target=3D"gene_query">FBgn0004009&nbsp;(244)=
</a>, ...213 more...</td>
</tr>
<tr class=3D"implied" valign=3D"top">
<td align=3D"left"><a href=3D"http://amigo.geneontology.org/cgi-bin/amigo/t=
erm_details?term=3DGO:0060541" target=3D"go_query">GO:0060541</a></td>
<td align=3D"center">1.795e-08</td>
<td align=3D"center">1.422e-07</td>
<td align=3D"center">1.019e-05</td>
<td align=3D"center">~6%
      </td>
<td align=3D"left"><span class=3D"bp">BP&nbsp;</span></td>
<td>respiratory system development</td>
<td>
<a href=3D"http://flybase.org/reports/FBgn0052296.html" target=3D"gene_quer=
y">FBgn0052296&nbsp;(43)</a>, <a href=3D"http://flybase.org/reports/FBgn025=
9685.html" target=3D"gene_query">FBgn0259685&nbsp;(61)</a>, <a href=3D"http=
://flybase.org/reports/FBgn0000490.html" target=3D"gene_query">FBgn0000490&=
nbsp;(71)</a>, <a href=3D"http://flybase.org/reports/FBgn0003295.html" targ=
et=3D"gene_query">FBgn0003295&nbsp;(94)</a>, <a href=3D"http://flybase.org/=
reports/FBgn0001168.html" target=3D"gene_query">FBgn0001168&nbsp;(155)</a>,=
 <a href=3D"http://flybase.org/reports/FBgn0003118.html" target=3D"gene_que=
ry">FBgn0003118&nbsp;(156)</a>, <a href=3D"http://flybase.org/reports/FBgn0=
259211.html" target=3D"gene_query">FBgn0259211&nbsp;(169)</a>, <a href=3D"h=
ttp://flybase.org/reports/FBgn0001320.html" target=3D"gene_query">FBgn00013=
20&nbsp;(170)</a>, <a href=3D"http://flybase.org/reports/FBgn0003749.html" =
target=3D"gene_query">FBgn0003749&nbsp;(196)</a>, <a href=3D"http://flybase=
.org/reports/FBgn0004009.html" target=3D"gene_query">FBgn0004009&nbsp;(244)=
</a>, ...213 more...</td>
</tr>
<tr class=3D"implied" valign=3D"top">
<td align=3D"left"><a href=3D"http://amigo.geneontology.org/cgi-bin/amigo/t=
erm_details?term=3DGO:0031175" target=3D"go_query">GO:0031175</a></td>
<td align=3D"center">1.889e-08</td>
<td align=3D"center">1.422e-07</td>
<td align=3D"center">1.019e-05</td>
<td align=3D"center">~16%
      </td>
<td align=3D"left"><span class=3D"bp">BP&nbsp;</span></td>
<td>neuron projection development</td>
<td>
<a href=3D"http://flybase.org/reports/FBgn0003300.html" target=3D"gene_quer=
y">FBgn0003300&nbsp;(32)</a>, <a href=3D"http://flybase.org/reports/FBgn025=
9750.html" target=3D"gene_query">FBgn0259750&nbsp;(62)</a>, <a href=3D"http=
://flybase.org/reports/FBgn0003138.html" target=3D"gene_query">FBgn0003138&=
nbsp;(76)</a>, <a href=3D"http://flybase.org/reports/FBgn0259108.html" targ=
et=3D"gene_query">FBgn0259108&nbsp;(154)</a>, <a href=3D"http://flybase.org=
/reports/FBgn0001320.html" target=3D"gene_query">FBgn0001320&nbsp;(170)</a>=
, <a href=3D"http://flybase.org/reports/FBgn0011744.html" target=3D"gene_qu=
ery">FBgn0011744&nbsp;(188)</a>, <a href=3D"http://flybase.org/reports/FBgn=
0003749.html" target=3D"gene_query">FBgn0003749&nbsp;(196)</a>, <a href=3D"=
http://flybase.org/reports/FBgn0016797.html" target=3D"gene_query">FBgn0016=
797&nbsp;(213)</a>, <a href=3D"http://flybase.org/reports/FBgn0028999.html"=
 target=3D"gene_query">FBgn0028999&nbsp;(232)</a>, <a href=3D"http://flybas=
e.org/reports/FBgn0011766.html" target=3D"gene_query">FBgn0011766&nbsp;(280=
)</a>, ...306 more...</td>
</tr>
<tr class=3D"implied" valign=3D"top">
<td align=3D"left"><a href=3D"http://amigo.geneontology.org/cgi-bin/amigo/t=
erm_details?term=3DGO:0035220" target=3D"go_query">GO:0035220</a></td>
<td align=3D"center">3.085e-08</td>
<td align=3D"center">1.422e-07</td>
<td align=3D"center">1.019e-05</td>
<td align=3D"center">~23%
      </td>
<td align=3D"left"><span class=3D"bp">BP&nbsp;</span></td>
<td>wing disc development</td>
<td>
<a href=3D"http://flybase.org/reports/FBgn0002577.html" target=3D"gene_quer=
y">FBgn0002577&nbsp;(26)</a>, <a href=3D"http://flybase.org/reports/FBgn005=
2296.html" target=3D"gene_query">FBgn0052296&nbsp;(43)</a>, <a href=3D"http=
://flybase.org/reports/FBgn0000490.html" target=3D"gene_query">FBgn0000490&=
nbsp;(71)</a>, <a href=3D"http://flybase.org/reports/FBgn0004197.html" targ=
et=3D"gene_query">FBgn0004197&nbsp;(131)</a>, <a href=3D"http://flybase.org=
/reports/FBgn0003118.html" target=3D"gene_query">FBgn0003118&nbsp;(156)</a>=
, <a href=3D"http://flybase.org/reports/FBgn0026252.html" target=3D"gene_qu=
ery">FBgn0026252&nbsp;(190)</a>, <a href=3D"http://flybase.org/reports/FBgn=
0003514.html" target=3D"gene_query">FBgn0003514&nbsp;(209)</a>, <a href=3D"=
http://flybase.org/reports/FBgn0016076.html" target=3D"gene_query">FBgn0016=
076&nbsp;(212)</a>, <a href=3D"http://flybase.org/reports/FBgn0035971.html"=
 target=3D"gene_query">FBgn0035971&nbsp;(237)</a>, <a href=3D"http://flybas=
e.org/reports/FBgn0004009.html" target=3D"gene_query">FBgn0004009&nbsp;(244=
)</a>, ...279 more...</td>
</tr>
<tr class=3D"implied" valign=3D"top">
<td align=3D"left"><a href=3D"http://amigo.geneontology.org/cgi-bin/amigo/t=
erm_details?term=3DGO:0007389" target=3D"go_query">GO:0007389</a></td>
<td align=3D"center">3.493e-08</td>
<td align=3D"center">1.422e-07</td>
<td align=3D"center">1.019e-05</td>
<td align=3D"center">~1%
      </td>
<td align=3D"left"><span class=3D"bp">BP&nbsp;</span></td>
<td>pattern specification process</td>
<td>
<a href=3D"http://flybase.org/reports/FBgn0002577.html" target=3D"gene_quer=
y">FBgn0002577&nbsp;(26)</a>, <a href=3D"http://flybase.org/reports/FBgn000=
3300.html" target=3D"gene_query">FBgn0003300&nbsp;(32)</a>, <a href=3D"http=
://flybase.org/reports/FBgn0000490.html" target=3D"gene_query">FBgn0000490&=
nbsp;(71)</a>, <a href=3D"http://flybase.org/reports/FBgn0003295.html" targ=
et=3D"gene_query">FBgn0003295&nbsp;(94)</a>, <a href=3D"http://flybase.org/=
reports/FBgn0000157.html" target=3D"gene_query">FBgn0000157&nbsp;(109)</a>,=
 <a href=3D"http://flybase.org/reports/FBgn0004197.html" target=3D"gene_que=
ry">FBgn0004197&nbsp;(131)</a>, <a href=3D"http://flybase.org/reports/FBgn0=
002973.html" target=3D"gene_query">FBgn0002973&nbsp;(132)</a>, <a href=3D"h=
ttp://flybase.org/reports/FBgn0001168.html" target=3D"gene_query">FBgn00011=
68&nbsp;(155)</a>, <a href=3D"http://flybase.org/reports/FBgn0003118.html" =
target=3D"gene_query">FBgn0003118&nbsp;(156)</a>, <a href=3D"http://flybase=
.org/reports/FBgn0001320.html" target=3D"gene_query">FBgn0001320&nbsp;(170)=
</a>, ...485 more...</td>
</tr>
<tr class=3D"implied" valign=3D"top">
<td align=3D"left"><a href=3D"http://amigo.geneontology.org/cgi-bin/amigo/t=
erm_details?term=3DGO:0003002" target=3D"go_query">GO:0003002</a></td>
<td align=3D"center">3.574e-08</td>
<td align=3D"center">1.422e-07</td>
<td align=3D"center">1.019e-05</td>
<td align=3D"center">~2%
      </td>
<td align=3D"left"><span class=3D"bp">BP&nbsp;</span></td>
<td>regionalization</td>
<td>
<a href=3D"http://flybase.org/reports/FBgn0002577.html" target=3D"gene_quer=
y">FBgn0002577&nbsp;(26)</a>, <a href=3D"http://flybase.org/reports/FBgn000=
3300.html" target=3D"gene_query">FBgn0003300&nbsp;(32)</a>, <a href=3D"http=
://flybase.org/reports/FBgn0000490.html" target=3D"gene_query">FBgn0000490&=
nbsp;(71)</a>, <a href=3D"http://flybase.org/reports/FBgn0003295.html" targ=
et=3D"gene_query">FBgn0003295&nbsp;(94)</a>, <a href=3D"http://flybase.org/=
reports/FBgn0000157.html" target=3D"gene_query">FBgn0000157&nbsp;(109)</a>,=
 <a href=3D"http://flybase.org/reports/FBgn0004197.html" target=3D"gene_que=
ry">FBgn0004197&nbsp;(131)</a>, <a href=3D"http://flybase.org/reports/FBgn0=
002973.html" target=3D"gene_query">FBgn0002973&nbsp;(132)</a>, <a href=3D"h=
ttp://flybase.org/reports/FBgn0001168.html" target=3D"gene_query">FBgn00011=
68&nbsp;(155)</a>, <a href=3D"http://flybase.org/reports/FBgn0003118.html" =
target=3D"gene_query">FBgn0003118&nbsp;(156)</a>, <a href=3D"http://flybase=
.org/reports/FBgn0001320.html" target=3D"gene_query">FBgn0001320&nbsp;(170)=
</a>, ...464 more...</td>
</tr>
<tr class=3D"implied" valign=3D"top">
<td align=3D"left"><a href=3D"http://amigo.geneontology.org/cgi-bin/amigo/t=
erm_details?term=3DGO:0048749" target=3D"go_query">GO:0048749</a></td>
<td align=3D"center">3.588e-08</td>
<td align=3D"center">1.422e-07</td>
<td align=3D"center">1.019e-05</td>
<td align=3D"center">~18%
      </td>
<td align=3D"left"><span class=3D"bp">BP&nbsp;</span></td>
<td>compound eye development</td>
<td>
<a href=3D"http://flybase.org/reports/FBgn0003460.html" target=3D"gene_quer=
y">FBgn0003460&nbsp;(12)</a>, <a href=3D"http://flybase.org/reports/FBgn025=
9685.html" target=3D"gene_query">FBgn0259685&nbsp;(61)</a>, <a href=3D"http=
://flybase.org/reports/FBgn0000490.html" target=3D"gene_query">FBgn0000490&=
nbsp;(71)</a>, <a href=3D"http://flybase.org/reports/FBgn0028704.html" targ=
et=3D"gene_query">FBgn0028704&nbsp;(78)</a>, <a href=3D"http://flybase.org/=
reports/FBgn0003200.html" target=3D"gene_query">FBgn0003200&nbsp;(85)</a>, =
<a href=3D"http://flybase.org/reports/FBgn0003295.html" target=3D"gene_quer=
y">FBgn0003295&nbsp;(94)</a>, <a href=3D"http://flybase.org/reports/FBgn000=
4197.html" target=3D"gene_query">FBgn0004197&nbsp;(131)</a>, <a href=3D"htt=
p://flybase.org/reports/FBgn0043884.html" target=3D"gene_query">FBgn0043884=
&nbsp;(153)</a>, <a href=3D"http://flybase.org/reports/FBgn0259108.html" ta=
rget=3D"gene_query">FBgn0259108&nbsp;(154)</a>, <a href=3D"http://flybase.o=
rg/reports/FBgn0001168.html" target=3D"gene_query">FBgn0001168&nbsp;(155)</=
a>, ...376 more...</td>
</tr>
<tr class=3D"implied" valign=3D"top">
<td align=3D"left"><a href=3D"http://amigo.geneontology.org/cgi-bin/amigo/t=
erm_details?term=3DGO:0045165" target=3D"go_query">GO:0045165</a></td>
<td align=3D"center">4.007e-08</td>
<td align=3D"center">1.422e-07</td>
<td align=3D"center">1.019e-05</td>
<td align=3D"center">~2%
      </td>
<td align=3D"left"><span class=3D"bp">BP&nbsp;</span></td>
<td>cell fate commitment</td>
<td>
<a href=3D"http://flybase.org/reports/FBgn0003300.html" target=3D"gene_quer=
y">FBgn0003300&nbsp;(32)</a>, <a href=3D"http://flybase.org/reports/FBgn000=
0490.html" target=3D"gene_query">FBgn0000490&nbsp;(71)</a>, <a href=3D"http=
://flybase.org/reports/FBgn0003295.html" target=3D"gene_query">FBgn0003295&=
nbsp;(94)</a>, <a href=3D"http://flybase.org/reports/FBgn0004197.html" targ=
et=3D"gene_query">FBgn0004197&nbsp;(131)</a>, <a href=3D"http://flybase.org=
/reports/FBgn0002973.html" target=3D"gene_query">FBgn0002973&nbsp;(132)</a>=
, <a href=3D"http://flybase.org/reports/FBgn0001168.html" target=3D"gene_qu=
ery">FBgn0001168&nbsp;(155)</a>, <a href=3D"http://flybase.org/reports/FBgn=
0003118.html" target=3D"gene_query">FBgn0003118&nbsp;(156)</a>, <a href=3D"=
http://flybase.org/reports/FBgn0259211.html" target=3D"gene_query">FBgn0259=
211&nbsp;(169)</a>, <a href=3D"http://flybase.org/reports/FBgn0001320.html"=
 target=3D"gene_query">FBgn0001320&nbsp;(170)</a>, <a href=3D"http://flybas=
e.org/reports/FBgn0026252.html" target=3D"gene_query">FBgn0026252&nbsp;(190=
)</a>, ...222 more...</td>
</tr>
<tr class=3D"implied" valign=3D"top">
<td align=3D"left"><a href=3D"http://amigo.geneontology.org/cgi-bin/amigo/t=
erm_details?term=3DGO:0032990" target=3D"go_query">GO:0032990</a></td>
<td align=3D"center">4.135e-08</td>
<td align=3D"center">1.422e-07</td>
<td align=3D"center">1.019e-05</td>
<td align=3D"center">~8%
      </td>
<td align=3D"left"><span class=3D"bp">BP&nbsp;</span></td>
<td>cell part morphogenesis</td>
<td>
<a href=3D"http://flybase.org/reports/FBgn0003300.html" target=3D"gene_quer=
y">FBgn0003300&nbsp;(32)</a>, <a href=3D"http://flybase.org/reports/FBgn025=
9750.html" target=3D"gene_query">FBgn0259750&nbsp;(62)</a>, <a href=3D"http=
://flybase.org/reports/FBgn0003138.html" target=3D"gene_query">FBgn0003138&=
nbsp;(76)</a>, <a href=3D"http://flybase.org/reports/FBgn0259108.html" targ=
et=3D"gene_query">FBgn0259108&nbsp;(154)</a>, <a href=3D"http://flybase.org=
/reports/FBgn0001320.html" target=3D"gene_query">FBgn0001320&nbsp;(170)</a>=
, <a href=3D"http://flybase.org/reports/FBgn0011744.html" target=3D"gene_qu=
ery">FBgn0011744&nbsp;(188)</a>, <a href=3D"http://flybase.org/reports/FBgn=
0003749.html" target=3D"gene_query">FBgn0003749&nbsp;(196)</a>, <a href=3D"=
http://flybase.org/reports/FBgn0016797.html" target=3D"gene_query">FBgn0016=
797&nbsp;(213)</a>, <a href=3D"http://flybase.org/reports/FBgn0028999.html"=
 target=3D"gene_query">FBgn0028999&nbsp;(232)</a>, <a href=3D"http://flybas=
e.org/reports/FBgn0011766.html" target=3D"gene_query">FBgn0011766&nbsp;(280=
)</a>, ...316 more...</td>
</tr>
<tr class=3D"implied" valign=3D"top">
<td align=3D"left"><a href=3D"http://amigo.geneontology.org/cgi-bin/amigo/t=
erm_details?term=3DGO:0007552" target=3D"go_query">GO:0007552</a></td>
<td align=3D"center">4.235e-08</td>
<td align=3D"center">1.422e-07</td>
<td align=3D"center">1.019e-05</td>
<td align=3D"center">~6%
      </td>
<td align=3D"left"><span class=3D"bp">BP&nbsp;</span></td>
<td>metamorphosis</td>
<td>
<a href=3D"http://flybase.org/reports/FBgn0003460.html" target=3D"gene_quer=
y">FBgn0003460&nbsp;(12)</a>, <a href=3D"http://flybase.org/reports/FBgn000=
2577.html" target=3D"gene_query">FBgn0002577&nbsp;(26)</a>, <a href=3D"http=
://flybase.org/reports/FBgn0052296.html" target=3D"gene_query">FBgn0052296&=
nbsp;(43)</a>, <a href=3D"http://flybase.org/reports/FBgn0000490.html" targ=
et=3D"gene_query">FBgn0000490&nbsp;(71)</a>, <a href=3D"http://flybase.org/=
reports/FBgn0003200.html" target=3D"gene_query">FBgn0003200&nbsp;(85)</a>, =
<a href=3D"http://flybase.org/reports/FBgn0004197.html" target=3D"gene_quer=
y">FBgn0004197&nbsp;(131)</a>, <a href=3D"http://flybase.org/reports/FBgn00=
03118.html" target=3D"gene_query">FBgn0003118&nbsp;(156)</a>, <a href=3D"ht=
tp://flybase.org/reports/FBgn0026252.html" target=3D"gene_query">FBgn002625=
2&nbsp;(190)</a>, <a href=3D"http://flybase.org/reports/FBgn0003514.html" t=
arget=3D"gene_query">FBgn0003514&nbsp;(209)</a>, <a href=3D"http://flybase.=
org/reports/FBgn0016076.html" target=3D"gene_query">FBgn0016076&nbsp;(212)<=
/a>, ...370 more...</td>
</tr>
<tr class=3D"implied" valign=3D"top">
<td align=3D"left"><a href=3D"http://amigo.geneontology.org/cgi-bin/amigo/t=
erm_details?term=3DGO:0009791" target=3D"go_query">GO:0009791</a></td>
<td align=3D"center">4.593e-08</td>
<td align=3D"center">1.422e-07</td>
<td align=3D"center">1.019e-05</td>
<td align=3D"center">~1%
      </td>
<td align=3D"left"><span class=3D"bp">BP&nbsp;</span></td>
<td>post-embryonic development</td>
<td>
<a href=3D"http://flybase.org/reports/FBgn0003460.html" target=3D"gene_quer=
y">FBgn0003460&nbsp;(12)</a>, <a href=3D"http://flybase.org/reports/FBgn000=
4861.html" target=3D"gene_query">FBgn0004861&nbsp;(18)</a>, <a href=3D"http=
://flybase.org/reports/FBgn0002577.html" target=3D"gene_query">FBgn0002577&=
nbsp;(26)</a>, <a href=3D"http://flybase.org/reports/FBgn0004924.html" targ=
et=3D"gene_query">FBgn0004924&nbsp;(31)</a>, <a href=3D"http://flybase.org/=
reports/FBgn0052296.html" target=3D"gene_query">FBgn0052296&nbsp;(43)</a>, =
<a href=3D"http://flybase.org/reports/FBgn0000490.html" target=3D"gene_quer=
y">FBgn0000490&nbsp;(71)</a>, <a href=3D"http://flybase.org/reports/FBgn000=
3200.html" target=3D"gene_query">FBgn0003200&nbsp;(85)</a>, <a href=3D"http=
://flybase.org/reports/FBgn0004197.html" target=3D"gene_query">FBgn0004197&=
nbsp;(131)</a>, <a href=3D"http://flybase.org/reports/FBgn0003118.html" tar=
get=3D"gene_query">FBgn0003118&nbsp;(156)</a>, <a href=3D"http://flybase.or=
g/reports/FBgn0035538.html" target=3D"gene_query">FBgn0035538&nbsp;(168)</a=
>, ...435 more...</td>
</tr>
<tr class=3D"implied" valign=3D"top">
<td align=3D"left"><a href=3D"http://amigo.geneontology.org/cgi-bin/amigo/t=
erm_details?term=3DGO:0048729" target=3D"go_query">GO:0048729</a></td>
<td align=3D"center">5.431e-08</td>
<td align=3D"center">1.422e-07</td>
<td align=3D"center">1.019e-05</td>
<td align=3D"center">~3%
      </td>
<td align=3D"left"><span class=3D"bp">BP&nbsp;</span></td>
<td>tissue morphogenesis</td>
<td>
<a href=3D"http://flybase.org/reports/FBgn0004861.html" target=3D"gene_quer=
y">FBgn0004861&nbsp;(18)</a>, <a href=3D"http://flybase.org/reports/FBgn005=
2296.html" target=3D"gene_query">FBgn0052296&nbsp;(43)</a>, <a href=3D"http=
://flybase.org/reports/FBgn0259685.html" target=3D"gene_query">FBgn0259685&=
nbsp;(61)</a>, <a href=3D"http://flybase.org/reports/FBgn0000490.html" targ=
et=3D"gene_query">FBgn0000490&nbsp;(71)</a>, <a href=3D"http://flybase.org/=
reports/FBgn0003118.html" target=3D"gene_query">FBgn0003118&nbsp;(156)</a>,=
 <a href=3D"http://flybase.org/reports/FBgn0259211.html" target=3D"gene_que=
ry">FBgn0259211&nbsp;(169)</a>, <a href=3D"http://flybase.org/reports/FBgn0=
004143.html" target=3D"gene_query">FBgn0004143&nbsp;(172)</a>, <a href=3D"h=
ttp://flybase.org/reports/FBgn0026252.html" target=3D"gene_query">FBgn00262=
52&nbsp;(190)</a>, <a href=3D"http://flybase.org/reports/FBgn0003514.html" =
target=3D"gene_query">FBgn0003514&nbsp;(209)</a>, <a href=3D"http://flybase=
.org/reports/FBgn0004009.html" target=3D"gene_query">FBgn0004009&nbsp;(244)=
</a>, ...266 more...</td>
</tr>
<tr class=3D"implied" valign=3D"top">
<td align=3D"left"><a href=3D"http://amigo.geneontology.org/cgi-bin/amigo/t=
erm_details?term=3DGO:0002165" target=3D"go_query">GO:0002165</a></td>
<td align=3D"center">1.392e-07</td>
<td align=3D"center">1.422e-07</td>
<td align=3D"center">1.019e-05</td>
<td align=3D"center">~5%
      </td>
<td align=3D"left"><span class=3D"bp">BP&nbsp;</span></td>
<td>instar larval or pupal development</td>
<td>
<a href=3D"http://flybase.org/reports/FBgn0003460.html" target=3D"gene_quer=
y">FBgn0003460&nbsp;(12)</a>, <a href=3D"http://flybase.org/reports/FBgn000=
4861.html" target=3D"gene_query">FBgn0004861&nbsp;(18)</a>, <a href=3D"http=
://flybase.org/reports/FBgn0002577.html" target=3D"gene_query">FBgn0002577&=
nbsp;(26)</a>, <a href=3D"http://flybase.org/reports/FBgn0004924.html" targ=
et=3D"gene_query">FBgn0004924&nbsp;(31)</a>, <a href=3D"http://flybase.org/=
reports/FBgn0052296.html" target=3D"gene_query">FBgn0052296&nbsp;(43)</a>, =
<a href=3D"http://flybase.org/reports/FBgn0000490.html" target=3D"gene_quer=
y">FBgn0000490&nbsp;(71)</a>, <a href=3D"http://flybase.org/reports/FBgn000=
3200.html" target=3D"gene_query">FBgn0003200&nbsp;(85)</a>, <a href=3D"http=
://flybase.org/reports/FBgn0004197.html" target=3D"gene_query">FBgn0004197&=
nbsp;(131)</a>, <a href=3D"http://flybase.org/reports/FBgn0003118.html" tar=
get=3D"gene_query">FBgn0003118&nbsp;(156)</a>, <a href=3D"http://flybase.or=
g/reports/FBgn0035538.html" target=3D"gene_query">FBgn0035538&nbsp;(168)</a=
>, ...422 more...</td>
</tr>
<tr class=3D"implied" valign=3D"top">
<td align=3D"left"><a href=3D"http://amigo.geneontology.org/cgi-bin/amigo/t=
erm_details?term=3DGO:0007167" target=3D"go_query">GO:0007167</a></td>
<td align=3D"center">1.487e-07</td>
<td align=3D"center">1.422e-07</td>
<td align=3D"center">1.019e-05</td>
<td align=3D"center">~5%
      </td>
<td align=3D"left"><span class=3D"bp">BP&nbsp;</span></td>
<td>enzyme linked receptor protein signaling pathway</td>
<td>
<a href=3D"http://flybase.org/reports/FBgn0000490.html" target=3D"gene_quer=
y">FBgn0000490&nbsp;(71)</a>, <a href=3D"http://flybase.org/reports/FBgn000=
3295.html" target=3D"gene_query">FBgn0003295&nbsp;(94)</a>, <a href=3D"http=
://flybase.org/reports/FBgn0043884.html" target=3D"gene_query">FBgn0043884&=
nbsp;(153)</a>, <a href=3D"http://flybase.org/reports/FBgn0003118.html" tar=
get=3D"gene_query">FBgn0003118&nbsp;(156)</a>, <a href=3D"http://flybase.or=
g/reports/FBgn0026252.html" target=3D"gene_query">FBgn0026252&nbsp;(190)</a=
>, <a href=3D"http://flybase.org/reports/FBgn0003731.html" target=3D"gene_q=
uery">FBgn0003731&nbsp;(247)</a>, <a href=3D"http://flybase.org/reports/FBg=
n0003053.html" target=3D"gene_query">FBgn0003053&nbsp;(255)</a>, <a href=3D=
"http://flybase.org/reports/FBgn0024250.html" target=3D"gene_query">FBgn002=
4250&nbsp;(318)</a>, <a href=3D"http://flybase.org/reports/FBgn0024846.html=
" target=3D"gene_query">FBgn0024846&nbsp;(319)</a>, <a href=3D"http://flyba=
se.org/reports/FBgn0003963.html" target=3D"gene_query">FBgn0003963&nbsp;(32=
9)</a>, ...139 more...</td>
</tr>
<tr class=3D"implied" valign=3D"top">
<td align=3D"left"><a href=3D"http://amigo.geneontology.org/cgi-bin/amigo/t=
erm_details?term=3DGO:0048592" target=3D"go_query">GO:0048592</a></td>
<td align=3D"center">1.620e-07</td>
<td align=3D"center">1.422e-07</td>
<td align=3D"center">1.019e-05</td>
<td align=3D"center">~12%
      </td>
<td align=3D"left"><span class=3D"bp">BP&nbsp;</span></td>
<td>eye morphogenesis</td>
<td>
<a href=3D"http://flybase.org/reports/FBgn0003460.html" target=3D"gene_quer=
y">FBgn0003460&nbsp;(12)</a>, <a href=3D"http://flybase.org/reports/FBgn000=
3300.html" target=3D"gene_query">FBgn0003300&nbsp;(32)</a>, <a href=3D"http=
://flybase.org/reports/FBgn0259685.html" target=3D"gene_query">FBgn0259685&=
nbsp;(61)</a>, <a href=3D"http://flybase.org/reports/FBgn0000490.html" targ=
et=3D"gene_query">FBgn0000490&nbsp;(71)</a>, <a href=3D"http://flybase.org/=
reports/FBgn0003200.html" target=3D"gene_query">FBgn0003200&nbsp;(85)</a>, =
<a href=3D"http://flybase.org/reports/FBgn0003295.html" target=3D"gene_quer=
y">FBgn0003295&nbsp;(94)</a>, <a href=3D"http://flybase.org/reports/FBgn004=
3884.html" target=3D"gene_query">FBgn0043884&nbsp;(153)</a>, <a href=3D"htt=
p://flybase.org/reports/FBgn0001168.html" target=3D"gene_query">FBgn0001168=
&nbsp;(155)</a>, <a href=3D"http://flybase.org/reports/FBgn0003118.html" ta=
rget=3D"gene_query">FBgn0003118&nbsp;(156)</a>, <a href=3D"http://flybase.o=
rg/reports/FBgn0026252.html" target=3D"gene_query">FBgn0026252&nbsp;(190)</=
a>, ...340 more...</td>
</tr>
<tr class=3D"implied" valign=3D"top">
<td align=3D"left"><a href=3D"http://amigo.geneontology.org/cgi-bin/amigo/t=
erm_details?term=3DGO:0005886" target=3D"go_query">GO:0005886</a></td>
<td align=3D"center">1.946e-07</td>
<td align=3D"center">1.422e-07</td>
<td align=3D"center">1.019e-05</td>
<td align=3D"center">~1%
      </td>
<td align=3D"left"><span class=3D"cc">CC&nbsp;</span></td>
<td>plasma membrane</td>
<td>
<a href=3D"http://flybase.org/reports/FBgn0034911.html" target=3D"gene_quer=
y">FBgn0034911&nbsp;(37)</a>, <a href=3D"http://flybase.org/reports/FBgn003=
1294.html" target=3D"gene_query">FBgn0031294&nbsp;(38)</a>, <a href=3D"http=
://flybase.org/reports/FBgn0015129.html" target=3D"gene_query">FBgn0015129&=
nbsp;(48)</a>, <a href=3D"http://flybase.org/reports/FBgn0011589.html" targ=
et=3D"gene_query">FBgn0011589&nbsp;(55)</a>, <a href=3D"http://flybase.org/=
reports/FBgn0037324.html" target=3D"gene_query">FBgn0037324&nbsp;(58)</a>, =
<a href=3D"http://flybase.org/reports/FBgn0259685.html" target=3D"gene_quer=
y">FBgn0259685&nbsp;(61)</a>, <a href=3D"http://flybase.org/reports/FBgn003=
4136.html" target=3D"gene_query">FBgn0034136&nbsp;(73)</a>, <a href=3D"http=
://flybase.org/reports/FBgn0003295.html" target=3D"gene_query">FBgn0003295&=
nbsp;(94)</a>, <a href=3D"http://flybase.org/reports/FBgn0259822.html" targ=
et=3D"gene_query">FBgn0259822&nbsp;(96)</a>, <a href=3D"http://flybase.org/=
reports/FBgn0029174.html" target=3D"gene_query">FBgn0029174&nbsp;(122)</a>,=
 ...584 more...</td>
</tr>
<tr class=3D"implied" valign=3D"top">
<td align=3D"left"><a href=3D"http://amigo.geneontology.org/cgi-bin/amigo/t=
erm_details?term=3DGO:0007409" target=3D"go_query">GO:0007409</a></td>
<td align=3D"center">3.346e-07</td>
<td align=3D"center">1.422e-07</td>
<td align=3D"center">1.019e-05</td>
<td align=3D"center">~27%
      </td>
<td align=3D"left"><span class=3D"bp">BP&nbsp;</span></td>
<td>axonogenesis</td>
<td>
<a href=3D"http://flybase.org/reports/FBgn0003300.html" target=3D"gene_quer=
y">FBgn0003300&nbsp;(32)</a>, <a href=3D"http://flybase.org/reports/FBgn025=
9750.html" target=3D"gene_query">FBgn0259750&nbsp;(62)</a>, <a href=3D"http=
://flybase.org/reports/FBgn0003138.html" target=3D"gene_query">FBgn0003138&=
nbsp;(76)</a>, <a href=3D"http://flybase.org/reports/FBgn0259108.html" targ=
et=3D"gene_query">FBgn0259108&nbsp;(154)</a>, <a href=3D"http://flybase.org=
/reports/FBgn0011744.html" target=3D"gene_query">FBgn0011744&nbsp;(188)</a>=
, <a href=3D"http://flybase.org/reports/FBgn0016797.html" target=3D"gene_qu=
ery">FBgn0016797&nbsp;(213)</a>, <a href=3D"http://flybase.org/reports/FBgn=
0028999.html" target=3D"gene_query">FBgn0028999&nbsp;(232)</a>, <a href=3D"=
http://flybase.org/reports/FBgn0015773.html" target=3D"gene_query">FBgn0015=
773&nbsp;(298)</a>, <a href=3D"http://flybase.org/reports/FBgn0086680.html"=
 target=3D"gene_query">FBgn0086680&nbsp;(312)</a>, <a href=3D"http://flybas=
e.org/reports/FBgn0041097.html" target=3D"gene_query">FBgn0041097&nbsp;(328=
)</a>, ...206 more...</td>
</tr>
<tr class=3D"implied" valign=3D"top">
<td align=3D"left"><a href=3D"http://amigo.geneontology.org/cgi-bin/amigo/t=
erm_details?term=3DGO:0050793" target=3D"go_query">GO:0050793</a></td>
<td align=3D"center">4.580e-07</td>
<td align=3D"center">1.422e-07</td>
<td align=3D"center">1.019e-05</td>
<td align=3D"center">~0%
      </td>
<td align=3D"left"><span class=3D"bp">BP&nbsp;</span></td>
<td>regulation of developmental process</td>
<td>
<a href=3D"http://flybase.org/reports/FBgn0067339.html" target=3D"gene_quer=
y">FBgn0067339&nbsp;(41)</a>, <a href=3D"http://flybase.org/reports/FBgn000=
0490.html" target=3D"gene_query">FBgn0000490&nbsp;(71)</a>, <a href=3D"http=
://flybase.org/reports/FBgn0004197.html" target=3D"gene_query">FBgn0004197&=
nbsp;(131)</a>, <a href=3D"http://flybase.org/reports/FBgn0002973.html" tar=
get=3D"gene_query">FBgn0002973&nbsp;(132)</a>, <a href=3D"http://flybase.or=
g/reports/FBgn0028582.html" target=3D"gene_query">FBgn0028582&nbsp;(149)</a=
>, <a href=3D"http://flybase.org/reports/FBgn0259108.html" target=3D"gene_q=
uery">FBgn0259108&nbsp;(154)</a>, <a href=3D"http://flybase.org/reports/FBg=
n0003118.html" target=3D"gene_query">FBgn0003118&nbsp;(156)</a>, <a href=3D=
"http://flybase.org/reports/FBgn0002789.html" target=3D"gene_query">FBgn000=
2789&nbsp;(166)</a>, <a href=3D"http://flybase.org/reports/FBgn0259211.html=
" target=3D"gene_query">FBgn0259211&nbsp;(169)</a>, <a href=3D"http://flyba=
se.org/reports/FBgn0004143.html" target=3D"gene_query">FBgn0004143&nbsp;(17=
2)</a>, ...398 more...</td>
</tr>
<tr class=3D"implied" valign=3D"top">
<td align=3D"left"><a href=3D"http://amigo.geneontology.org/cgi-bin/amigo/t=
erm_details?term=3DGO:0001745" target=3D"go_query">GO:0001745</a></td>
<td align=3D"center">4.803e-07</td>
<td align=3D"center">1.422e-07</td>
<td align=3D"center">1.019e-05</td>
<td align=3D"center">~27%
      </td>
<td align=3D"left"><span class=3D"bp">BP&nbsp;</span></td>
<td>compound eye morphogenesis</td>
<td>
<a href=3D"http://flybase.org/reports/FBgn0003460.html" target=3D"gene_quer=
y">FBgn0003460&nbsp;(12)</a>, <a href=3D"http://flybase.org/reports/FBgn025=
9685.html" target=3D"gene_query">FBgn0259685&nbsp;(61)</a>, <a href=3D"http=
://flybase.org/reports/FBgn0000490.html" target=3D"gene_query">FBgn0000490&=
nbsp;(71)</a>, <a href=3D"http://flybase.org/reports/FBgn0003200.html" targ=
et=3D"gene_query">FBgn0003200&nbsp;(85)</a>, <a href=3D"http://flybase.org/=
reports/FBgn0003295.html" target=3D"gene_query">FBgn0003295&nbsp;(94)</a>, =
<a href=3D"http://flybase.org/reports/FBgn0043884.html" target=3D"gene_quer=
y">FBgn0043884&nbsp;(153)</a>, <a href=3D"http://flybase.org/reports/FBgn00=
01168.html" target=3D"gene_query">FBgn0001168&nbsp;(155)</a>, <a href=3D"ht=
tp://flybase.org/reports/FBgn0003118.html" target=3D"gene_query">FBgn000311=
8&nbsp;(156)</a>, <a href=3D"http://flybase.org/reports/FBgn0026252.html" t=
arget=3D"gene_query">FBgn0026252&nbsp;(190)</a>, <a href=3D"http://flybase.=
org/reports/FBgn0004009.html" target=3D"gene_query">FBgn0004009&nbsp;(244)<=
/a>, ...316 more...</td>
</tr>
<tr class=3D"normal" valign=3D"top">
<td align=3D"left"><a href=3D"http://amigo.geneontology.org/cgi-bin/amigo/t=
erm_details?term=3DGO:0007411" target=3D"go_query">GO:0007411</a></td>
<td align=3D"center">5.429e-07</td>
<td align=3D"center">1.422e-07</td>
<td align=3D"center">1.019e-05</td>
<td align=3D"center">~52%
      </td>
<td align=3D"left"><span class=3D"bp">BP&nbsp;</span></td>
<td>axon guidance</td>
<td>
<a href=3D"http://flybase.org/reports/FBgn0003300.html" target=3D"gene_quer=
y">FBgn0003300&nbsp;(32)</a>, <a href=3D"http://flybase.org/reports/FBgn025=
9750.html" target=3D"gene_query">FBgn0259750&nbsp;(62)</a>, <a href=3D"http=
://flybase.org/reports/FBgn0003138.html" target=3D"gene_query">FBgn0003138&=
nbsp;(76)</a>, <a href=3D"http://flybase.org/reports/FBgn0028999.html" targ=
et=3D"gene_query">FBgn0028999&nbsp;(232)</a>, <a href=3D"http://flybase.org=
/reports/FBgn0015773.html" target=3D"gene_query">FBgn0015773&nbsp;(298)</a>=
, <a href=3D"http://flybase.org/reports/FBgn0086680.html" target=3D"gene_qu=
ery">FBgn0086680&nbsp;(312)</a>, <a href=3D"http://flybase.org/reports/FBgn=
0041097.html" target=3D"gene_query">FBgn0041097&nbsp;(328)</a>, <a href=3D"=
http://flybase.org/reports/FBgn0001404.html" target=3D"gene_query">FBgn0001=
404&nbsp;(371)</a>, <a href=3D"http://flybase.org/reports/FBgn0003328.html"=
 target=3D"gene_query">FBgn0003328&nbsp;(404)</a>, <a href=3D"http://flybas=
e.org/reports/FBgn0011260.html" target=3D"gene_query">FBgn0011260&nbsp;(546=
)</a>, ...135 more...</td>
</tr>
<tr class=3D"implied" valign=3D"top">
<td align=3D"left"><a href=3D"http://amigo.geneontology.org/cgi-bin/amigo/t=
erm_details?term=3DGO:0048598" target=3D"go_query">GO:0048598</a></td>
<td align=3D"center">7.562e-07</td>
<td align=3D"center">1.422e-07</td>
<td align=3D"center">1.019e-05</td>
<td align=3D"center">~3%
      </td>
<td align=3D"left"><span class=3D"bp">BP&nbsp;</span></td>
<td>embryonic morphogenesis</td>
<td>
<a href=3D"http://flybase.org/reports/FBgn0003460.html" target=3D"gene_quer=
y">FBgn0003460&nbsp;(12)</a>, <a href=3D"http://flybase.org/reports/FBgn000=
3300.html" target=3D"gene_query">FBgn0003300&nbsp;(32)</a>, <a href=3D"http=
://flybase.org/reports/FBgn0052296.html" target=3D"gene_query">FBgn0052296&=
nbsp;(43)</a>, <a href=3D"http://flybase.org/reports/FBgn0259685.html" targ=
et=3D"gene_query">FBgn0259685&nbsp;(61)</a>, <a href=3D"http://flybase.org/=
reports/FBgn0000490.html" target=3D"gene_query">FBgn0000490&nbsp;(71)</a>, =
<a href=3D"http://flybase.org/reports/FBgn0003138.html" target=3D"gene_quer=
y">FBgn0003138&nbsp;(76)</a>, <a href=3D"http://flybase.org/reports/FBgn000=
4143.html" target=3D"gene_query">FBgn0004143&nbsp;(172)</a>, <a href=3D"htt=
p://flybase.org/reports/FBgn0003749.html" target=3D"gene_query">FBgn0003749=
&nbsp;(196)</a>, <a href=3D"http://flybase.org/reports/FBgn0004009.html" ta=
rget=3D"gene_query">FBgn0004009&nbsp;(244)</a>, <a href=3D"http://flybase.o=
rg/reports/FBgn0003731.html" target=3D"gene_query">FBgn0003731&nbsp;(247)</=
a>, ...225 more...</td>
</tr>
<tr class=3D"normal" valign=3D"top">
<td align=3D"left"><a href=3D"http://amigo.geneontology.org/cgi-bin/amigo/t=
erm_details?term=3DGO:0007476" target=3D"go_query">GO:0007476</a></td>
<td align=3D"center">8.666e-07</td>
<td align=3D"center">1.422e-07</td>
<td align=3D"center">1.019e-05</td>
<td align=3D"center">~63%
      </td>
<td align=3D"left"><span class=3D"bp">BP&nbsp;</span></td>
<td>imaginal disc-derived wing morphogenesis</td>
<td>
<a href=3D"http://flybase.org/reports/FBgn0002577.html" target=3D"gene_quer=
y">FBgn0002577&nbsp;(26)</a>, <a href=3D"http://flybase.org/reports/FBgn005=
2296.html" target=3D"gene_query">FBgn0052296&nbsp;(43)</a>, <a href=3D"http=
://flybase.org/reports/FBgn0000490.html" target=3D"gene_query">FBgn0000490&=
nbsp;(71)</a>, <a href=3D"http://flybase.org/reports/FBgn0004197.html" targ=
et=3D"gene_query">FBgn0004197&nbsp;(131)</a>, <a href=3D"http://flybase.org=
/reports/FBgn0003118.html" target=3D"gene_query">FBgn0003118&nbsp;(156)</a>=
, <a href=3D"http://flybase.org/reports/FBgn0026252.html" target=3D"gene_qu=
ery">FBgn0026252&nbsp;(190)</a>, <a href=3D"http://flybase.org/reports/FBgn=
0003514.html" target=3D"gene_query">FBgn0003514&nbsp;(209)</a>, <a href=3D"=
http://flybase.org/reports/FBgn0016076.html" target=3D"gene_query">FBgn0016=
076&nbsp;(212)</a>, <a href=3D"http://flybase.org/reports/FBgn0004009.html"=
 target=3D"gene_query">FBgn0004009&nbsp;(244)</a>, <a href=3D"http://flybas=
e.org/reports/FBgn0003731.html" target=3D"gene_query">FBgn0003731&nbsp;(247=
)</a>, ...218 more...</td>
</tr>
<tr class=3D"implied" valign=3D"top">
<td align=3D"left"><a href=3D"http://amigo.geneontology.org/cgi-bin/amigo/t=
erm_details?term=3DGO:0051239" target=3D"go_query">GO:0051239</a></td>
<td align=3D"center">1.756e-06</td>
<td align=3D"center">1.422e-07</td>
<td align=3D"center">1.019e-05</td>
<td align=3D"center">~0%
      </td>
<td align=3D"left"><span class=3D"bp">BP&nbsp;</span></td>
<td>regulation of multicellular organismal process</td>
<td>
<a href=3D"http://flybase.org/reports/FBgn0086782.html" target=3D"gene_quer=
y">FBgn0086782&nbsp;(17)</a>, <a href=3D"http://flybase.org/reports/FBgn000=
0490.html" target=3D"gene_query">FBgn0000490&nbsp;(71)</a>, <a href=3D"http=
://flybase.org/reports/FBgn0004197.html" target=3D"gene_query">FBgn0004197&=
nbsp;(131)</a>, <a href=3D"http://flybase.org/reports/FBgn0002973.html" tar=
get=3D"gene_query">FBgn0002973&nbsp;(132)</a>, <a href=3D"http://flybase.or=
g/reports/FBgn0004244.html" target=3D"gene_query">FBgn0004244&nbsp;(143)</a=
>, <a href=3D"http://flybase.org/reports/FBgn0028582.html" target=3D"gene_q=
uery">FBgn0028582&nbsp;(149)</a>, <a href=3D"http://flybase.org/reports/FBg=
n0259108.html" target=3D"gene_query">FBgn0259108&nbsp;(154)</a>, <a href=3D=
"http://flybase.org/reports/FBgn0003118.html" target=3D"gene_query">FBgn000=
3118&nbsp;(156)</a>, <a href=3D"http://flybase.org/reports/FBgn0037357.html=
" target=3D"gene_query">FBgn0037357&nbsp;(240)</a>, <a href=3D"http://flyba=
se.org/reports/FBgn0259246.html" target=3D"gene_query">FBgn0259246&nbsp;(24=
3)</a>, ...278 more...</td>
</tr>
<tr class=3D"implied" valign=3D"top">
<td align=3D"left"><a href=3D"http://amigo.geneontology.org/cgi-bin/amigo/t=
erm_details?term=3DGO:0007472" target=3D"go_query">GO:0007472</a></td>
<td align=3D"center">1.800e-06</td>
<td align=3D"center">1.422e-07</td>
<td align=3D"center">1.019e-05</td>
<td align=3D"center">~53%
      </td>
<td align=3D"left"><span class=3D"bp">BP&nbsp;</span></td>
<td>wing disc morphogenesis</td>
<td>
<a href=3D"http://flybase.org/reports/FBgn0002577.html" target=3D"gene_quer=
y">FBgn0002577&nbsp;(26)</a>, <a href=3D"http://flybase.org/reports/FBgn005=
2296.html" target=3D"gene_query">FBgn0052296&nbsp;(43)</a>, <a href=3D"http=
://flybase.org/reports/FBgn0000490.html" target=3D"gene_query">FBgn0000490&=
nbsp;(71)</a>, <a href=3D"http://flybase.org/reports/FBgn0004197.html" targ=
et=3D"gene_query">FBgn0004197&nbsp;(131)</a>, <a href=3D"http://flybase.org=
/reports/FBgn0003118.html" target=3D"gene_query">FBgn0003118&nbsp;(156)</a>=
, <a href=3D"http://flybase.org/reports/FBgn0026252.html" target=3D"gene_qu=
ery">FBgn0026252&nbsp;(190)</a>, <a href=3D"http://flybase.org/reports/FBgn=
0003514.html" target=3D"gene_query">FBgn0003514&nbsp;(209)</a>, <a href=3D"=
http://flybase.org/reports/FBgn0016076.html" target=3D"gene_query">FBgn0016=
076&nbsp;(212)</a>, <a href=3D"http://flybase.org/reports/FBgn0004009.html"=
 target=3D"gene_query">FBgn0004009&nbsp;(244)</a>, <a href=3D"http://flybas=
e.org/reports/FBgn0003731.html" target=3D"gene_query">FBgn0003731&nbsp;(247=
)</a>, ...221 more...</td>
</tr>
<tr class=3D"implied" valign=3D"top">
<td align=3D"left"><a href=3D"http://amigo.geneontology.org/cgi-bin/amigo/t=
erm_details?term=3DGO:0016331" target=3D"go_query">GO:0016331</a></td>
<td align=3D"center">1.875e-06</td>
<td align=3D"center">1.422e-07</td>
<td align=3D"center">1.019e-05</td>
<td align=3D"center">~18%
      </td>
<td align=3D"left"><span class=3D"bp">BP&nbsp;</span></td>
<td>morphogenesis of embryonic epithelium</td>
<td>
<a href=3D"http://flybase.org/reports/FBgn0259685.html" target=3D"gene_quer=
y">FBgn0259685&nbsp;(61)</a>, <a href=3D"http://flybase.org/reports/FBgn000=
0490.html" target=3D"gene_query">FBgn0000490&nbsp;(71)</a>, <a href=3D"http=
://flybase.org/reports/FBgn0004143.html" target=3D"gene_query">FBgn0004143&=
nbsp;(172)</a>, <a href=3D"http://flybase.org/reports/FBgn0004009.html" tar=
get=3D"gene_query">FBgn0004009&nbsp;(244)</a>, <a href=3D"http://flybase.or=
g/reports/FBgn0003731.html" target=3D"gene_query">FBgn0003731&nbsp;(247)</a=
>, <a href=3D"http://flybase.org/reports/FBgn0003053.html" target=3D"gene_q=
uery">FBgn0003053&nbsp;(255)</a>, <a href=3D"http://flybase.org/reports/FBg=
n0004049.html" target=3D"gene_query">FBgn0004049&nbsp;(285)</a>, <a href=3D=
"http://flybase.org/reports/FBgn0043364.html" target=3D"gene_query">FBgn004=
3364&nbsp;(309)</a>, <a href=3D"http://flybase.org/reports/FBgn0003963.html=
" target=3D"gene_query">FBgn0003963&nbsp;(329)</a>, <a href=3D"http://flyba=
se.org/reports/FBgn0003328.html" target=3D"gene_query">FBgn0003328&nbsp;(40=
4)</a>, ...118 more...</td>
</tr>
<tr class=3D"implied" valign=3D"top">
<td align=3D"left"><a href=3D"http://amigo.geneontology.org/cgi-bin/amigo/t=
erm_details?term=3DGO:0007447" target=3D"go_query">GO:0007447</a></td>
<td align=3D"center">2.365e-06</td>
<td align=3D"center">2.844e-07</td>
<td align=3D"center">1.992e-05</td>
<td align=3D"center">~38%
      </td>
<td align=3D"left"><span class=3D"bp">BP&nbsp;</span></td>
<td>imaginal disc pattern formation</td>
<td>
<a href=3D"http://flybase.org/reports/FBgn0000490.html" target=3D"gene_quer=
y">FBgn0000490&nbsp;(71)</a>, <a href=3D"http://flybase.org/reports/FBgn000=
3295.html" target=3D"gene_query">FBgn0003295&nbsp;(94)</a>, <a href=3D"http=
://flybase.org/reports/FBgn0000157.html" target=3D"gene_query">FBgn0000157&=
nbsp;(109)</a>, <a href=3D"http://flybase.org/reports/FBgn0004197.html" tar=
get=3D"gene_query">FBgn0004197&nbsp;(131)</a>, <a href=3D"http://flybase.or=
g/reports/FBgn0003118.html" target=3D"gene_query">FBgn0003118&nbsp;(156)</a=
>, <a href=3D"http://flybase.org/reports/FBgn0035971.html" target=3D"gene_q=
uery">FBgn0035971&nbsp;(237)</a>, <a href=3D"http://flybase.org/reports/FBg=
n0004009.html" target=3D"gene_query">FBgn0004009&nbsp;(244)</a>, <a href=3D=
"http://flybase.org/reports/FBgn0003731.html" target=3D"gene_query">FBgn000=
3731&nbsp;(247)</a>, <a href=3D"http://flybase.org/reports/FBgn0003053.html=
" target=3D"gene_query">FBgn0003053&nbsp;(255)</a>, <a href=3D"http://flyba=
se.org/reports/FBgn0043364.html" target=3D"gene_query">FBgn0043364&nbsp;(30=
9)</a>, ...87 more...</td>
</tr>
<tr class=3D"implied" valign=3D"top">
<td align=3D"left"><a href=3D"http://amigo.geneontology.org/cgi-bin/amigo/t=
erm_details?term=3DGO:0048732" target=3D"go_query">GO:0048732</a></td>
<td align=3D"center">2.561e-06</td>
<td align=3D"center">2.844e-07</td>
<td align=3D"center">1.992e-05</td>
<td align=3D"center">~5%
      </td>
<td align=3D"left"><span class=3D"bp">BP&nbsp;</span></td>
<td>gland development</td>
<td>
<a href=3D"http://flybase.org/reports/FBgn0003460.html" target=3D"gene_quer=
y">FBgn0003460&nbsp;(12)</a>, <a href=3D"http://flybase.org/reports/FBgn025=
9685.html" target=3D"gene_query">FBgn0259685&nbsp;(61)</a>, <a href=3D"http=
://flybase.org/reports/FBgn0000490.html" target=3D"gene_query">FBgn0000490&=
nbsp;(71)</a>, <a href=3D"http://flybase.org/reports/FBgn0004197.html" targ=
et=3D"gene_query">FBgn0004197&nbsp;(131)</a>, <a href=3D"http://flybase.org=
/reports/FBgn0001168.html" target=3D"gene_query">FBgn0001168&nbsp;(155)</a>=
, <a href=3D"http://flybase.org/reports/FBgn0003749.html" target=3D"gene_qu=
ery">FBgn0003749&nbsp;(196)</a>, <a href=3D"http://flybase.org/reports/FBgn=
0016797.html" target=3D"gene_query">FBgn0016797&nbsp;(213)</a>, <a href=3D"=
http://flybase.org/reports/FBgn0004009.html" target=3D"gene_query">FBgn0004=
009&nbsp;(244)</a>, <a href=3D"http://flybase.org/reports/FBgn0003731.html"=
 target=3D"gene_query">FBgn0003731&nbsp;(247)</a>, <a href=3D"http://flybas=
e.org/reports/FBgn0259984.html" target=3D"gene_query">FBgn0259984&nbsp;(260=
)</a>, ...160 more...</td>
</tr>
<tr class=3D"implied" valign=3D"top">
<td align=3D"left"><a href=3D"http://amigo.geneontology.org/cgi-bin/amigo/t=
erm_details?term=3DGO:0001751" target=3D"go_query">GO:0001751</a></td>
<td align=3D"center">2.954e-06</td>
<td align=3D"center">5.688e-07</td>
<td align=3D"center">3.940e-05</td>
<td align=3D"center">~51%
      </td>
<td align=3D"left"><span class=3D"bp">BP&nbsp;</span></td>
<td>compound eye photoreceptor cell differentiation</td>
<td>
<a href=3D"http://flybase.org/reports/FBgn0259685.html" target=3D"gene_quer=
y">FBgn0259685&nbsp;(61)</a>, <a href=3D"http://flybase.org/reports/FBgn000=
3295.html" target=3D"gene_query">FBgn0003295&nbsp;(94)</a>, <a href=3D"http=
://flybase.org/reports/FBgn0043884.html" target=3D"gene_query">FBgn0043884&=
nbsp;(153)</a>, <a href=3D"http://flybase.org/reports/FBgn0001168.html" tar=
get=3D"gene_query">FBgn0001168&nbsp;(155)</a>, <a href=3D"http://flybase.or=
g/reports/FBgn0003118.html" target=3D"gene_query">FBgn0003118&nbsp;(156)</a=
>, <a href=3D"http://flybase.org/reports/FBgn0026252.html" target=3D"gene_q=
uery">FBgn0026252&nbsp;(190)</a>, <a href=3D"http://flybase.org/reports/FBg=
n0003731.html" target=3D"gene_query">FBgn0003731&nbsp;(247)</a>, <a href=3D=
"http://flybase.org/reports/FBgn0002573.html" target=3D"gene_query">FBgn000=
2573&nbsp;(313)</a>, <a href=3D"http://flybase.org/reports/FBgn0015905.html=
" target=3D"gene_query">FBgn0015905&nbsp;(367)</a>, <a href=3D"http://flyba=
se.org/reports/FBgn0015778.html" target=3D"gene_query">FBgn0015778&nbsp;(45=
4)</a>, ...104 more...</td>
</tr>
<tr class=3D"implied" valign=3D"top">
<td align=3D"left"><a href=3D"http://amigo.geneontology.org/cgi-bin/amigo/t=
erm_details?term=3DGO:0009792" target=3D"go_query">GO:0009792</a></td>
<td align=3D"center">4.532e-06</td>
<td align=3D"center">7.110e-07</td>
<td align=3D"center">4.818e-05</td>
<td align=3D"center">~4%
      </td>
<td align=3D"left"><span class=3D"bp">BP&nbsp;</span></td>
<td>embryonic development ending in birth or egg hatching</td>
<td>
<a href=3D"http://flybase.org/reports/FBgn0259685.html" target=3D"gene_quer=
y">FBgn0259685&nbsp;(61)</a>, <a href=3D"http://flybase.org/reports/FBgn000=
0490.html" target=3D"gene_query">FBgn0000490&nbsp;(71)</a>, <a href=3D"http=
://flybase.org/reports/FBgn0011744.html" target=3D"gene_query">FBgn0011744&=
nbsp;(188)</a>, <a href=3D"http://flybase.org/reports/FBgn0037207.html" tar=
get=3D"gene_query">FBgn0037207&nbsp;(192)</a>, <a href=3D"http://flybase.or=
g/reports/FBgn0003514.html" target=3D"gene_query">FBgn0003514&nbsp;(209)</a=
>, <a href=3D"http://flybase.org/reports/FBgn0004009.html" target=3D"gene_q=
uery">FBgn0004009&nbsp;(244)</a>, <a href=3D"http://flybase.org/reports/FBg=
n0003731.html" target=3D"gene_query">FBgn0003731&nbsp;(247)</a>, <a href=3D=
"http://flybase.org/reports/FBgn0003053.html" target=3D"gene_query">FBgn000=
3053&nbsp;(255)</a>, <a href=3D"http://flybase.org/reports/FBgn0020496.html=
" target=3D"gene_query">FBgn0020496&nbsp;(281)</a>, <a href=3D"http://flyba=
se.org/reports/FBgn0004049.html" target=3D"gene_query">FBgn0004049&nbsp;(28=
5)</a>, ...225 more...</td>
</tr>
<tr class=3D"implied" valign=3D"top">
<td align=3D"left"><a href=3D"http://amigo.geneontology.org/cgi-bin/amigo/t=
erm_details?term=3DGO:0001700" target=3D"go_query">GO:0001700</a></td>
<td align=3D"center">5.041e-06</td>
<td align=3D"center">7.110e-07</td>
<td align=3D"center">4.818e-05</td>
<td align=3D"center">~26%
      </td>
<td align=3D"left"><span class=3D"bp">BP&nbsp;</span></td>
<td>embryonic development via the syncytial blastoderm</td>
<td>
<a href=3D"http://flybase.org/reports/FBgn0259685.html" target=3D"gene_quer=
y">FBgn0259685&nbsp;(61)</a>, <a href=3D"http://flybase.org/reports/FBgn000=
0490.html" target=3D"gene_query">FBgn0000490&nbsp;(71)</a>, <a href=3D"http=
://flybase.org/reports/FBgn0011744.html" target=3D"gene_query">FBgn0011744&=
nbsp;(188)</a>, <a href=3D"http://flybase.org/reports/FBgn0037207.html" tar=
get=3D"gene_query">FBgn0037207&nbsp;(192)</a>, <a href=3D"http://flybase.or=
g/reports/FBgn0003514.html" target=3D"gene_query">FBgn0003514&nbsp;(209)</a=
>, <a href=3D"http://flybase.org/reports/FBgn0004009.html" target=3D"gene_q=
uery">FBgn0004009&nbsp;(244)</a>, <a href=3D"http://flybase.org/reports/FBg=
n0003731.html" target=3D"gene_query">FBgn0003731&nbsp;(247)</a>, <a href=3D=
"http://flybase.org/reports/FBgn0003053.html" target=3D"gene_query">FBgn000=
3053&nbsp;(255)</a>, <a href=3D"http://flybase.org/reports/FBgn0020496.html=
" target=3D"gene_query">FBgn0020496&nbsp;(281)</a>, <a href=3D"http://flyba=
se.org/reports/FBgn0004049.html" target=3D"gene_query">FBgn0004049&nbsp;(28=
5)</a>, ...215 more...</td>
</tr>
<tr class=3D"implied" valign=3D"top">
<td align=3D"left"><a href=3D"http://amigo.geneontology.org/cgi-bin/amigo/t=
erm_details?term=3DGO:0046530" target=3D"go_query">GO:0046530</a></td>
<td align=3D"center">6.227e-06</td>
<td align=3D"center">8.532e-07</td>
<td align=3D"center">5.719e-05</td>
<td align=3D"center">~21%
      </td>
<td align=3D"left"><span class=3D"bp">BP&nbsp;</span></td>
<td>photoreceptor cell differentiation</td>
<td>
<a href=3D"http://flybase.org/reports/FBgn0259685.html" target=3D"gene_quer=
y">FBgn0259685&nbsp;(61)</a>, <a href=3D"http://flybase.org/reports/FBgn000=
3295.html" target=3D"gene_query">FBgn0003295&nbsp;(94)</a>, <a href=3D"http=
://flybase.org/reports/FBgn0043884.html" target=3D"gene_query">FBgn0043884&=
nbsp;(153)</a>, <a href=3D"http://flybase.org/reports/FBgn0001168.html" tar=
get=3D"gene_query">FBgn0001168&nbsp;(155)</a>, <a href=3D"http://flybase.or=
g/reports/FBgn0003118.html" target=3D"gene_query">FBgn0003118&nbsp;(156)</a=
>, <a href=3D"http://flybase.org/reports/FBgn0026252.html" target=3D"gene_q=
uery">FBgn0026252&nbsp;(190)</a>, <a href=3D"http://flybase.org/reports/FBg=
n0003731.html" target=3D"gene_query">FBgn0003731&nbsp;(247)</a>, <a href=3D=
"http://flybase.org/reports/FBgn0003053.html" target=3D"gene_query">FBgn000=
3053&nbsp;(255)</a>, <a href=3D"http://flybase.org/reports/FBgn0002573.html=
" target=3D"gene_query">FBgn0002573&nbsp;(313)</a>, <a href=3D"http://flyba=
se.org/reports/FBgn0015905.html" target=3D"gene_query">FBgn0015905&nbsp;(36=
7)</a>, ...126 more...</td>
</tr>
<tr class=3D"implied" valign=3D"top">
<td align=3D"left"><a href=3D"http://amigo.geneontology.org/cgi-bin/amigo/t=
erm_details?term=3DGO:0003702" target=3D"go_query">GO:0003702</a></td>
<td align=3D"center">8.110e-06</td>
<td align=3D"center">1.280e-06</td>
<td align=3D"center">8.310e-05</td>
<td align=3D"center">25%
      </td>
<td align=3D"left"><span class=3D"mf">MF&nbsp;</span></td>
<td>RNA polymerase II transcription factor activity</td>
<td>
<a href=3D"http://flybase.org/reports/FBgn0003460.html" target=3D"gene_quer=
y">FBgn0003460&nbsp;(12)</a>, <a href=3D"http://flybase.org/reports/FBgn000=
3300.html" target=3D"gene_query">FBgn0003300&nbsp;(32)</a>, <a href=3D"http=
://flybase.org/reports/FBgn0259750.html" target=3D"gene_query">FBgn0259750&=
nbsp;(62)</a>, <a href=3D"http://flybase.org/reports/FBgn0032847.html" targ=
et=3D"gene_query">FBgn0032847&nbsp;(70)</a>, <a href=3D"http://flybase.org/=
reports/FBgn0000964.html" target=3D"gene_query">FBgn0000964&nbsp;(89)</a>, =
<a href=3D"http://flybase.org/reports/FBgn0000157.html" target=3D"gene_quer=
y">FBgn0000157&nbsp;(109)</a>, <a href=3D"http://flybase.org/reports/FBgn00=
04394.html" target=3D"gene_query">FBgn0004394&nbsp;(124)</a>, <a href=3D"ht=
tp://flybase.org/reports/FBgn0259211.html" target=3D"gene_query">FBgn025921=
1&nbsp;(169)</a>, <a href=3D"http://flybase.org/reports/FBgn0003749.html" t=
arget=3D"gene_query">FBgn0003749&nbsp;(196)</a>, <a href=3D"http://flybase.=
org/reports/FBgn0016076.html" target=3D"gene_query">FBgn0016076&nbsp;(212)<=
/a>, ...259 more...</td>
</tr>
<tr class=3D"implied" valign=3D"top">
<td align=3D"left"><a href=3D"http://amigo.geneontology.org/cgi-bin/amigo/t=
erm_details?term=3DGO:0040011" target=3D"go_query">GO:0040011</a></td>
<td align=3D"center">8.246e-06</td>
<td align=3D"center">1.280e-06</td>
<td align=3D"center">8.310e-05</td>
<td align=3D"center">~0%
      </td>
<td align=3D"left"><span class=3D"bp">BP&nbsp;</span></td>
<td>locomotion</td>
<td>
<a href=3D"http://flybase.org/reports/FBgn0003460.html" target=3D"gene_quer=
y">FBgn0003460&nbsp;(12)</a>, <a href=3D"http://flybase.org/reports/FBgn005=
2296.html" target=3D"gene_query">FBgn0052296&nbsp;(43)</a>, <a href=3D"http=
://flybase.org/reports/FBgn0000490.html" target=3D"gene_query">FBgn0000490&=
nbsp;(71)</a>, <a href=3D"http://flybase.org/reports/FBgn0003200.html" targ=
et=3D"gene_query">FBgn0003200&nbsp;(85)</a>, <a href=3D"http://flybase.org/=
reports/FBgn0003295.html" target=3D"gene_query">FBgn0003295&nbsp;(94)</a>, =
<a href=3D"http://flybase.org/reports/FBgn0002973.html" target=3D"gene_quer=
y">FBgn0002973&nbsp;(132)</a>, <a href=3D"http://flybase.org/reports/FBgn00=
01320.html" target=3D"gene_query">FBgn0001320&nbsp;(170)</a>, <a href=3D"ht=
tp://flybase.org/reports/FBgn0025680.html" target=3D"gene_query">FBgn002568=
0&nbsp;(189)</a>, <a href=3D"http://flybase.org/reports/FBgn0003514.html" t=
arget=3D"gene_query">FBgn0003514&nbsp;(209)</a>, <a href=3D"http://flybase.=
org/reports/FBgn0029667.html" target=3D"gene_query">FBgn0029667&nbsp;(210)<=
/a>, ...288 more...</td>
</tr>
<tr class=3D"implied" valign=3D"top">
<td align=3D"left"><a href=3D"http://amigo.geneontology.org/cgi-bin/amigo/t=
erm_details?term=3DGO:0001754" target=3D"go_query">GO:0001754</a></td>
<td align=3D"center">8.997e-06</td>
<td align=3D"center">1.280e-06</td>
<td align=3D"center">8.310e-05</td>
<td align=3D"center">~36%
      </td>
<td align=3D"left"><span class=3D"bp">BP&nbsp;</span></td>
<td>eye photoreceptor cell differentiation</td>
<td>
<a href=3D"http://flybase.org/reports/FBgn0259685.html" target=3D"gene_quer=
y">FBgn0259685&nbsp;(61)</a>, <a href=3D"http://flybase.org/reports/FBgn000=
3295.html" target=3D"gene_query">FBgn0003295&nbsp;(94)</a>, <a href=3D"http=
://flybase.org/reports/FBgn0043884.html" target=3D"gene_query">FBgn0043884&=
nbsp;(153)</a>, <a href=3D"http://flybase.org/reports/FBgn0001168.html" tar=
get=3D"gene_query">FBgn0001168&nbsp;(155)</a>, <a href=3D"http://flybase.or=
g/reports/FBgn0003118.html" target=3D"gene_query">FBgn0003118&nbsp;(156)</a=
>, <a href=3D"http://flybase.org/reports/FBgn0026252.html" target=3D"gene_q=
uery">FBgn0026252&nbsp;(190)</a>, <a href=3D"http://flybase.org/reports/FBg=
n0003731.html" target=3D"gene_query">FBgn0003731&nbsp;(247)</a>, <a href=3D=
"http://flybase.org/reports/FBgn0002573.html" target=3D"gene_query">FBgn000=
2573&nbsp;(313)</a>, <a href=3D"http://flybase.org/reports/FBgn0015905.html=
" target=3D"gene_query">FBgn0015905&nbsp;(367)</a>, <a href=3D"http://flyba=
se.org/reports/FBgn0015778.html" target=3D"gene_query">FBgn0015778&nbsp;(45=
4)</a>, ...114 more...</td>
</tr>
<tr class=3D"implied" valign=3D"top">
<td align=3D"left"><a href=3D"http://amigo.geneontology.org/cgi-bin/amigo/t=
erm_details?term=3DGO:0006357" target=3D"go_query">GO:0006357</a></td>
<td align=3D"center">9.864e-06</td>
<td align=3D"center">1.422e-06</td>
<td align=3D"center">9.139e-05</td>
<td align=3D"center">~15%
      </td>
<td align=3D"left"><span class=3D"bp">BP&nbsp;</span></td>
<td>regulation of transcription from RNA polymerase II promoter</td>
<td>
<a href=3D"http://flybase.org/reports/FBgn0003300.html" target=3D"gene_quer=
y">FBgn0003300&nbsp;(32)</a>, <a href=3D"http://flybase.org/reports/FBgn003=
2741.html" target=3D"gene_query">FBgn0032741&nbsp;(36)</a>, <a href=3D"http=
://flybase.org/reports/FBgn0000459.html" target=3D"gene_query">FBgn0000459&=
nbsp;(44)</a>, <a href=3D"http://flybase.org/reports/FBgn0001185.html" targ=
et=3D"gene_query">FBgn0001185&nbsp;(151)</a>, <a href=3D"http://flybase.org=
/reports/FBgn0001168.html" target=3D"gene_query">FBgn0001168&nbsp;(155)</a>=
, <a href=3D"http://flybase.org/reports/FBgn0259211.html" target=3D"gene_qu=
ery">FBgn0259211&nbsp;(169)</a>, <a href=3D"http://flybase.org/reports/FBgn=
0001320.html" target=3D"gene_query">FBgn0001320&nbsp;(170)</a>, <a href=3D"=
http://flybase.org/reports/FBgn0003749.html" target=3D"gene_query">FBgn0003=
749&nbsp;(196)</a>, <a href=3D"http://flybase.org/reports/FBgn0028999.html"=
 target=3D"gene_query">FBgn0028999&nbsp;(232)</a>, <a href=3D"http://flybas=
e.org/reports/FBgn0004009.html" target=3D"gene_query">FBgn0004009&nbsp;(244=
)</a>, ...171 more...</td>
</tr>
<tr class=3D"implied" valign=3D"top">
<td align=3D"left"><a href=3D"http://amigo.geneontology.org/cgi-bin/amigo/t=
erm_details?term=3DGO:0007417" target=3D"go_query">GO:0007417</a></td>
<td align=3D"center">1.094e-05</td>
<td align=3D"center">1.564e-06</td>
<td align=3D"center">9.849e-05</td>
<td align=3D"center">~1%
      </td>
<td align=3D"left"><span class=3D"bp">BP&nbsp;</span></td>
<td>central nervous system development</td>
<td>
<a href=3D"http://flybase.org/reports/FBgn0004861.html" target=3D"gene_quer=
y">FBgn0004861&nbsp;(18)</a>, <a href=3D"http://flybase.org/reports/FBgn000=
3300.html" target=3D"gene_query">FBgn0003300&nbsp;(32)</a>, <a href=3D"http=
://flybase.org/reports/FBgn0000459.html" target=3D"gene_query">FBgn0000459&=
nbsp;(44)</a>, <a href=3D"http://flybase.org/reports/FBgn0002973.html" targ=
et=3D"gene_query">FBgn0002973&nbsp;(132)</a>, <a href=3D"http://flybase.org=
/reports/FBgn0259211.html" target=3D"gene_query">FBgn0259211&nbsp;(169)</a>=
, <a href=3D"http://flybase.org/reports/FBgn0004009.html" target=3D"gene_qu=
ery">FBgn0004009&nbsp;(244)</a>, <a href=3D"http://flybase.org/reports/FBgn=
0003731.html" target=3D"gene_query">FBgn0003731&nbsp;(247)</a>, <a href=3D"=
http://flybase.org/reports/FBgn0259984.html" target=3D"gene_query">FBgn0259=
984&nbsp;(260)</a>, <a href=3D"http://flybase.org/reports/FBgn0004198.html"=
 target=3D"gene_query">FBgn0004198&nbsp;(314)</a>, <a href=3D"http://flybas=
e.org/reports/FBgn0041097.html" target=3D"gene_query">FBgn0041097&nbsp;(328=
)</a>, ...200 more...</td>
</tr>
<tr class=3D"normal" valign=3D"top">
<td align=3D"left"><a href=3D"http://amigo.geneontology.org/cgi-bin/amigo/t=
erm_details?term=3DGO:0007398" target=3D"go_query">GO:0007398</a></td>
<td align=3D"center">1.175e-05</td>
<td align=3D"center">1.564e-06</td>
<td align=3D"center">9.849e-05</td>
<td align=3D"center">~11%
      </td>
<td align=3D"left"><span class=3D"bp">BP&nbsp;</span></td>
<td>ectoderm development</td>
<td>
<a href=3D"http://flybase.org/reports/FBgn0002577.html" target=3D"gene_quer=
y">FBgn0002577&nbsp;(26)</a>, <a href=3D"http://flybase.org/reports/FBgn000=
0490.html" target=3D"gene_query">FBgn0000490&nbsp;(71)</a>, <a href=3D"http=
://flybase.org/reports/FBgn0001320.html" target=3D"gene_query">FBgn0001320&=
nbsp;(170)</a>, <a href=3D"http://flybase.org/reports/FBgn0003514.html" tar=
get=3D"gene_query">FBgn0003514&nbsp;(209)</a>, <a href=3D"http://flybase.or=
g/reports/FBgn0016076.html" target=3D"gene_query">FBgn0016076&nbsp;(212)</a=
>, <a href=3D"http://flybase.org/reports/FBgn0004009.html" target=3D"gene_q=
uery">FBgn0004009&nbsp;(244)</a>, <a href=3D"http://flybase.org/reports/FBg=
n0003053.html" target=3D"gene_query">FBgn0003053&nbsp;(255)</a>, <a href=3D=
"http://flybase.org/reports/FBgn0003963.html" target=3D"gene_query">FBgn000=
3963&nbsp;(329)</a>, <a href=3D"http://flybase.org/reports/FBgn0002643.html=
" target=3D"gene_query">FBgn0002643&nbsp;(399)</a>, <a href=3D"http://flyba=
se.org/reports/FBgn0025776.html" target=3D"gene_query">FBgn0025776&nbsp;(45=
5)</a>, ...61 more...</td>
</tr>
<tr class=3D"implied" valign=3D"top">
<td align=3D"left"><a href=3D"http://amigo.geneontology.org/cgi-bin/amigo/t=
erm_details?term=3DGO:0035218" target=3D"go_query">GO:0035218</a></td>
<td align=3D"center">1.374e-05</td>
<td align=3D"center">2.418e-06</td>
<td align=3D"center">1.507e-04</td>
<td align=3D"center">~53%
      </td>
<td align=3D"left"><span class=3D"bp">BP&nbsp;</span></td>
<td>leg disc development</td>
<td>
<a href=3D"http://flybase.org/reports/FBgn0000490.html" target=3D"gene_quer=
y">FBgn0000490&nbsp;(71)</a>, <a href=3D"http://flybase.org/reports/FBgn000=
3295.html" target=3D"gene_query">FBgn0003295&nbsp;(94)</a>, <a href=3D"http=
://flybase.org/reports/FBgn0000157.html" target=3D"gene_query">FBgn0000157&=
nbsp;(109)</a>, <a href=3D"http://flybase.org/reports/FBgn0004009.html" tar=
get=3D"gene_query">FBgn0004009&nbsp;(244)</a>, <a href=3D"http://flybase.or=
g/reports/FBgn0003731.html" target=3D"gene_query">FBgn0003731&nbsp;(247)</a=
>, <a href=3D"http://flybase.org/reports/FBgn0010825.html" target=3D"gene_q=
uery">FBgn0010825&nbsp;(315)</a>, <a href=3D"http://flybase.org/reports/FBg=
n0004893.html" target=3D"gene_query">FBgn0004893&nbsp;(343)</a>, <a href=3D=
"http://flybase.org/reports/FBgn0026411.html" target=3D"gene_query">FBgn002=
6411&nbsp;(512)</a>, <a href=3D"http://flybase.org/reports/FBgn0000242.html=
" target=3D"gene_query">FBgn0000242&nbsp;(639)</a>, <a href=3D"http://flyba=
se.org/reports/FBgn0086655.html" target=3D"gene_query">FBgn0086655&nbsp;(72=
9)</a>, ...41 more...</td>
</tr>
<tr class=3D"implied" valign=3D"top">
<td align=3D"left"><a href=3D"http://amigo.geneontology.org/cgi-bin/amigo/t=
erm_details?term=3DGO:0044459" target=3D"go_query">GO:0044459</a></td>
<td align=3D"center">1.646e-05</td>
<td align=3D"center">3.271e-06</td>
<td align=3D"center">1.979e-04</td>
<td align=3D"center">~2%
      </td>
<td align=3D"left"><span class=3D"cc">CC&nbsp;</span></td>
<td>plasma membrane part</td>
<td>
<a href=3D"http://flybase.org/reports/FBgn0034911.html" target=3D"gene_quer=
y">FBgn0034911&nbsp;(37)</a>, <a href=3D"http://flybase.org/reports/FBgn001=
5129.html" target=3D"gene_query">FBgn0015129&nbsp;(48)</a>, <a href=3D"http=
://flybase.org/reports/FBgn0011589.html" target=3D"gene_query">FBgn0011589&=
nbsp;(55)</a>, <a href=3D"http://flybase.org/reports/FBgn0259685.html" targ=
et=3D"gene_query">FBgn0259685&nbsp;(61)</a>, <a href=3D"http://flybase.org/=
reports/FBgn0034136.html" target=3D"gene_query">FBgn0034136&nbsp;(73)</a>, =
<a href=3D"http://flybase.org/reports/FBgn0003295.html" target=3D"gene_quer=
y">FBgn0003295&nbsp;(94)</a>, <a href=3D"http://flybase.org/reports/FBgn025=
9822.html" target=3D"gene_query">FBgn0259822&nbsp;(96)</a>, <a href=3D"http=
://flybase.org/reports/FBgn0029174.html" target=3D"gene_query">FBgn0029174&=
nbsp;(122)</a>, <a href=3D"http://flybase.org/reports/FBgn0004197.html" tar=
get=3D"gene_query">FBgn0004197&nbsp;(131)</a>, <a href=3D"http://flybase.or=
g/reports/FBgn0024941.html" target=3D"gene_query">FBgn0024941&nbsp;(134)</a=
>, ...342 more...</td>
</tr>
<tr class=3D"normal" valign=3D"top">
<td align=3D"left"><a href=3D"http://amigo.geneontology.org/cgi-bin/amigo/t=
erm_details?term=3DGO:0007427" target=3D"go_query">GO:0007427</a></td>
<td align=3D"center">1.697e-05</td>
<td align=3D"center">3.271e-06</td>
<td align=3D"center">1.979e-04</td>
<td align=3D"center">100%
      </td>
<td align=3D"left"><span class=3D"bp">BP&nbsp;</span></td>
<td>epithelial cell migration, open tracheal system</td>
<td>
<a href=3D"http://flybase.org/reports/FBgn0000490.html" target=3D"gene_quer=
y">FBgn0000490&nbsp;(71)</a>, <a href=3D"http://flybase.org/reports/FBgn000=
3295.html" target=3D"gene_query">FBgn0003295&nbsp;(94)</a>, <a href=3D"http=
://flybase.org/reports/FBgn0001320.html" target=3D"gene_query">FBgn0001320&=
nbsp;(170)</a>, <a href=3D"http://flybase.org/reports/FBgn0086783.html" tar=
get=3D"gene_query">FBgn0086783&nbsp;(390)</a>, <a href=3D"http://flybase.or=
g/reports/FBgn0004579.html" target=3D"gene_query">FBgn0004579&nbsp;(530)</a=
>, <a href=3D"http://flybase.org/reports/FBgn0020299.html" target=3D"gene_q=
uery">FBgn0020299&nbsp;(695)</a>, <a href=3D"http://flybase.org/reports/FBg=
n0001323.html" target=3D"gene_query">FBgn0001323&nbsp;(701)</a>, <a href=3D=
"http://flybase.org/reports/FBgn0003499.html" target=3D"gene_query">FBgn000=
3499&nbsp;(714)</a>, <a href=3D"http://flybase.org/reports/FBgn0003254.html=
" target=3D"gene_query">FBgn0003254&nbsp;(1006)</a>, <a href=3D"http://flyb=
ase.org/reports/FBgn0000150.html" target=3D"gene_query">FBgn0000150&nbsp;(1=
537)</a>, ...60 more...</td>
</tr>
<tr class=3D"implied" valign=3D"top">
<td align=3D"left"><a href=3D"http://amigo.geneontology.org/cgi-bin/amigo/t=
erm_details?term=3DGO:0010631" target=3D"go_query">GO:0010631</a></td>
<td align=3D"center">1.697e-05</td>
<td align=3D"center">3.271e-06</td>
<td align=3D"center">1.979e-04</td>
<td align=3D"center">~44%
      </td>
<td align=3D"left"><span class=3D"bp">BP&nbsp;</span></td>
<td>epithelial cell migration</td>
<td>
<a href=3D"http://flybase.org/reports/FBgn0000490.html" target=3D"gene_quer=
y">FBgn0000490&nbsp;(71)</a>, <a href=3D"http://flybase.org/reports/FBgn000=
3295.html" target=3D"gene_query">FBgn0003295&nbsp;(94)</a>, <a href=3D"http=
://flybase.org/reports/FBgn0001320.html" target=3D"gene_query">FBgn0001320&=
nbsp;(170)</a>, <a href=3D"http://flybase.org/reports/FBgn0086783.html" tar=
get=3D"gene_query">FBgn0086783&nbsp;(390)</a>, <a href=3D"http://flybase.or=
g/reports/FBgn0004579.html" target=3D"gene_query">FBgn0004579&nbsp;(530)</a=
>, <a href=3D"http://flybase.org/reports/FBgn0020299.html" target=3D"gene_q=
uery">FBgn0020299&nbsp;(695)</a>, <a href=3D"http://flybase.org/reports/FBg=
n0001323.html" target=3D"gene_query">FBgn0001323&nbsp;(701)</a>, <a href=3D=
"http://flybase.org/reports/FBgn0003499.html" target=3D"gene_query">FBgn000=
3499&nbsp;(714)</a>, <a href=3D"http://flybase.org/reports/FBgn0003254.html=
" target=3D"gene_query">FBgn0003254&nbsp;(1006)</a>, <a href=3D"http://flyb=
ase.org/reports/FBgn0000150.html" target=3D"gene_query">FBgn0000150&nbsp;(1=
537)</a>, ...60 more...</td>
</tr>
<tr class=3D"implied" valign=3D"top">
<td align=3D"left"><a href=3D"http://amigo.geneontology.org/cgi-bin/amigo/t=
erm_details?term=3DGO:0007169" target=3D"go_query">GO:0007169</a></td>
<td align=3D"center">1.978e-05</td>
<td align=3D"center">3.982e-06</td>
<td align=3D"center">2.387e-04</td>
<td align=3D"center">~12%
      </td>
<td align=3D"left"><span class=3D"bp">BP&nbsp;</span></td>
<td>transmembrane receptor protein tyrosine kinase signaling pathway</td>
<td>
<a href=3D"http://flybase.org/reports/FBgn0003295.html" target=3D"gene_quer=
y">FBgn0003295&nbsp;(94)</a>, <a href=3D"http://flybase.org/reports/FBgn004=
3884.html" target=3D"gene_query">FBgn0043884&nbsp;(153)</a>, <a href=3D"htt=
p://flybase.org/reports/FBgn0003118.html" target=3D"gene_query">FBgn0003118=
&nbsp;(156)</a>, <a href=3D"http://flybase.org/reports/FBgn0026252.html" ta=
rget=3D"gene_query">FBgn0026252&nbsp;(190)</a>, <a href=3D"http://flybase.o=
rg/reports/FBgn0003731.html" target=3D"gene_query">FBgn0003731&nbsp;(247)</=
a>, <a href=3D"http://flybase.org/reports/FBgn0003053.html" target=3D"gene_=
query">FBgn0003053&nbsp;(255)</a>, <a href=3D"http://flybase.org/reports/FB=
gn0003963.html" target=3D"gene_query">FBgn0003963&nbsp;(329)</a>, <a href=
=3D"http://flybase.org/reports/FBgn0015905.html" target=3D"gene_query">FBgn=
0015905&nbsp;(367)</a>, <a href=3D"http://flybase.org/reports/FBgn0003867.h=
tml" target=3D"gene_query">FBgn0003867&nbsp;(386)</a>, <a href=3D"http://fl=
ybase.org/reports/FBgn0020299.html" target=3D"gene_query">FBgn0020299&nbsp;=
(695)</a>, ...101 more...</td>
</tr>
<tr class=3D"implied" valign=3D"top">
<td align=3D"left"><a href=3D"http://amigo.geneontology.org/cgi-bin/amigo/t=
erm_details?term=3DGO:0016477" target=3D"go_query">GO:0016477</a></td>
<td align=3D"center">2.732e-05</td>
<td align=3D"center">5.404e-06</td>
<td align=3D"center">3.208e-04</td>
<td align=3D"center">~3%
      </td>
<td align=3D"left"><span class=3D"bp">BP&nbsp;</span></td>
<td>cell migration</td>
<td>
<a href=3D"http://flybase.org/reports/FBgn0003460.html" target=3D"gene_quer=
y">FBgn0003460&nbsp;(12)</a>, <a href=3D"http://flybase.org/reports/FBgn005=
2296.html" target=3D"gene_query">FBgn0052296&nbsp;(43)</a>, <a href=3D"http=
://flybase.org/reports/FBgn0000490.html" target=3D"gene_query">FBgn0000490&=
nbsp;(71)</a>, <a href=3D"http://flybase.org/reports/FBgn0003200.html" targ=
et=3D"gene_query">FBgn0003200&nbsp;(85)</a>, <a href=3D"http://flybase.org/=
reports/FBgn0003295.html" target=3D"gene_query">FBgn0003295&nbsp;(94)</a>, =
<a href=3D"http://flybase.org/reports/FBgn0002973.html" target=3D"gene_quer=
y">FBgn0002973&nbsp;(132)</a>, <a href=3D"http://flybase.org/reports/FBgn00=
01320.html" target=3D"gene_query">FBgn0001320&nbsp;(170)</a>, <a href=3D"ht=
tp://flybase.org/reports/FBgn0003514.html" target=3D"gene_query">FBgn000351=
4&nbsp;(209)</a>, <a href=3D"http://flybase.org/reports/FBgn0003731.html" t=
arget=3D"gene_query">FBgn0003731&nbsp;(247)</a>, <a href=3D"http://flybase.=
org/reports/FBgn0259984.html" target=3D"gene_query">FBgn0259984&nbsp;(260)<=
/a>, ...213 more...</td>
</tr>
<tr class=3D"implied" valign=3D"top">
<td align=3D"left"><a href=3D"http://amigo.geneontology.org/cgi-bin/amigo/t=
erm_details?term=3DGO:0048523" target=3D"go_query">GO:0048523</a></td>
<td align=3D"center">2.858e-05</td>
<td align=3D"center">5.688e-06</td>
<td align=3D"center">3.345e-04</td>
<td align=3D"center">~0%
      </td>
<td align=3D"left"><span class=3D"bp">BP&nbsp;</span></td>
<td>negative regulation of cellular process</td>
<td>
<a href=3D"http://flybase.org/reports/FBgn0004861.html" target=3D"gene_quer=
y">FBgn0004861&nbsp;(18)</a>, <a href=3D"http://flybase.org/reports/FBgn003=
2741.html" target=3D"gene_query">FBgn0032741&nbsp;(36)</a>, <a href=3D"http=
://flybase.org/reports/FBgn0067339.html" target=3D"gene_query">FBgn0067339&=
nbsp;(41)</a>, <a href=3D"http://flybase.org/reports/FBgn0004860.html" targ=
et=3D"gene_query">FBgn0004860&nbsp;(54)</a>, <a href=3D"http://flybase.org/=
reports/FBgn0259750.html" target=3D"gene_query">FBgn0259750&nbsp;(62)</a>, =
<a href=3D"http://flybase.org/reports/FBgn0000490.html" target=3D"gene_quer=
y">FBgn0000490&nbsp;(71)</a>, <a href=3D"http://flybase.org/reports/FBgn000=
3138.html" target=3D"gene_query">FBgn0003138&nbsp;(76)</a>, <a href=3D"http=
://flybase.org/reports/FBgn0004197.html" target=3D"gene_query">FBgn0004197&=
nbsp;(131)</a>, <a href=3D"http://flybase.org/reports/FBgn0002973.html" tar=
get=3D"gene_query">FBgn0002973&nbsp;(132)</a>, <a href=3D"http://flybase.or=
g/reports/FBgn0004244.html" target=3D"gene_query">FBgn0004244&nbsp;(143)</a=
>, ...537 more...</td>
</tr>
<tr class=3D"normal" valign=3D"top">
<td align=3D"left"><a href=3D"http://amigo.geneontology.org/cgi-bin/amigo/t=
erm_details?term=3DGO:0007479" target=3D"go_query">GO:0007479</a></td>
<td align=3D"center">3.056e-05</td>
<td align=3D"center">5.973e-06</td>
<td align=3D"center">3.447e-04</td>
<td align=3D"center">100%
      </td>
<td align=3D"left"><span class=3D"bp">BP&nbsp;</span></td>
<td>leg disc proximal/distal pattern formation</td>
<td>
<a href=3D"http://flybase.org/reports/FBgn0000490.html" target=3D"gene_quer=
y">FBgn0000490&nbsp;(71)</a>, <a href=3D"http://flybase.org/reports/FBgn000=
3295.html" target=3D"gene_query">FBgn0003295&nbsp;(94)</a>, <a href=3D"http=
://flybase.org/reports/FBgn0000157.html" target=3D"gene_query">FBgn0000157&=
nbsp;(109)</a>, <a href=3D"http://flybase.org/reports/FBgn0004009.html" tar=
get=3D"gene_query">FBgn0004009&nbsp;(244)</a>, <a href=3D"http://flybase.or=
g/reports/FBgn0003731.html" target=3D"gene_query">FBgn0003731&nbsp;(247)</a=
>, <a href=3D"http://flybase.org/reports/FBgn0026411.html" target=3D"gene_q=
uery">FBgn0026411&nbsp;(512)</a>, <a href=3D"http://flybase.org/reports/FBg=
n0086655.html" target=3D"gene_query">FBgn0086655&nbsp;(729)</a>, <a href=3D=
"http://flybase.org/reports/FBgn0005677.html" target=3D"gene_query">FBgn000=
5677&nbsp;(764)</a>, <a href=3D"http://flybase.org/reports/FBgn0011758.html=
" target=3D"gene_query">FBgn0011758&nbsp;(1176)</a>, <a href=3D"http://flyb=
ase.org/reports/FBgn0004854.html" target=3D"gene_query">FBgn0004854&nbsp;(1=
276)</a>, ...6 more...</td>
</tr>
<tr class=3D"implied" valign=3D"top">
<td align=3D"left"><a href=3D"http://amigo.geneontology.org/cgi-bin/amigo/t=
erm_details?term=3DGO:0035223" target=3D"go_query">GO:0035223</a></td>
<td align=3D"center">3.056e-05</td>
<td align=3D"center">5.973e-06</td>
<td align=3D"center">3.447e-04</td>
<td align=3D"center">80%
      </td>
<td align=3D"left"><span class=3D"bp">BP&nbsp;</span></td>
<td>leg disc pattern formation</td>
<td>
<a href=3D"http://flybase.org/reports/FBgn0000490.html" target=3D"gene_quer=
y">FBgn0000490&nbsp;(71)</a>, <a href=3D"http://flybase.org/reports/FBgn000=
3295.html" target=3D"gene_query">FBgn0003295&nbsp;(94)</a>, <a href=3D"http=
://flybase.org/reports/FBgn0000157.html" target=3D"gene_query">FBgn0000157&=
nbsp;(109)</a>, <a href=3D"http://flybase.org/reports/FBgn0004009.html" tar=
get=3D"gene_query">FBgn0004009&nbsp;(244)</a>, <a href=3D"http://flybase.or=
g/reports/FBgn0003731.html" target=3D"gene_query">FBgn0003731&nbsp;(247)</a=
>, <a href=3D"http://flybase.org/reports/FBgn0026411.html" target=3D"gene_q=
uery">FBgn0026411&nbsp;(512)</a>, <a href=3D"http://flybase.org/reports/FBg=
n0086655.html" target=3D"gene_query">FBgn0086655&nbsp;(729)</a>, <a href=3D=
"http://flybase.org/reports/FBgn0005677.html" target=3D"gene_query">FBgn000=
5677&nbsp;(764)</a>, <a href=3D"http://flybase.org/reports/FBgn0011758.html=
" target=3D"gene_query">FBgn0011758&nbsp;(1176)</a>, <a href=3D"http://flyb=
ase.org/reports/FBgn0004854.html" target=3D"gene_query">FBgn0004854&nbsp;(1=
276)</a>, ...6 more...</td>
</tr>
<tr class=3D"implied" valign=3D"top">
<td align=3D"left"><a href=3D"http://amigo.geneontology.org/cgi-bin/amigo/t=
erm_details?term=3DGO:0035214" target=3D"go_query">GO:0035214</a></td>
<td align=3D"center">3.172e-05</td>
<td align=3D"center">6.115e-06</td>
<td align=3D"center">3.497e-04</td>
<td align=3D"center">~44%
      </td>
<td align=3D"left"><span class=3D"bp">BP&nbsp;</span></td>
<td>eye-antennal disc development</td>
<td>
<a href=3D"http://flybase.org/reports/FBgn0003460.html" target=3D"gene_quer=
y">FBgn0003460&nbsp;(12)</a>, <a href=3D"http://flybase.org/reports/FBgn000=
0490.html" target=3D"gene_query">FBgn0000490&nbsp;(71)</a>, <a href=3D"http=
://flybase.org/reports/FBgn0003200.html" target=3D"gene_query">FBgn0003200&=
nbsp;(85)</a>, <a href=3D"http://flybase.org/reports/FBgn0000157.html" targ=
et=3D"gene_query">FBgn0000157&nbsp;(109)</a>, <a href=3D"http://flybase.org=
/reports/FBgn0004197.html" target=3D"gene_query">FBgn0004197&nbsp;(131)</a>=
, <a href=3D"http://flybase.org/reports/FBgn0003118.html" target=3D"gene_qu=
ery">FBgn0003118&nbsp;(156)</a>, <a href=3D"http://flybase.org/reports/FBgn=
0003731.html" target=3D"gene_query">FBgn0003731&nbsp;(247)</a>, <a href=3D"=
http://flybase.org/reports/FBgn0004198.html" target=3D"gene_query">FBgn0004=
198&nbsp;(314)</a>, <a href=3D"http://flybase.org/reports/FBgn0004579.html"=
 target=3D"gene_query">FBgn0004579&nbsp;(530)</a>, <a href=3D"http://flybas=
e.org/reports/FBgn0004102.html" target=3D"gene_query">FBgn0004102&nbsp;(563=
)</a>, ...51 more...</td>
</tr>
<tr class=3D"implied" valign=3D"top">
<td align=3D"left"><a href=3D"http://amigo.geneontology.org/cgi-bin/amigo/t=
erm_details?term=3DGO:0045595" target=3D"go_query">GO:0045595</a></td>
<td align=3D"center">3.657e-05</td>
<td align=3D"center">7.537e-06</td>
<td align=3D"center">4.271e-04</td>
<td align=3D"center">~1%
      </td>
<td align=3D"left"><span class=3D"bp">BP&nbsp;</span></td>
<td>regulation of cell differentiation</td>
<td>
<a href=3D"http://flybase.org/reports/FBgn0000490.html" target=3D"gene_quer=
y">FBgn0000490&nbsp;(71)</a>, <a href=3D"http://flybase.org/reports/FBgn000=
4197.html" target=3D"gene_query">FBgn0004197&nbsp;(131)</a>, <a href=3D"htt=
p://flybase.org/reports/FBgn0002973.html" target=3D"gene_query">FBgn0002973=
&nbsp;(132)</a>, <a href=3D"http://flybase.org/reports/FBgn0028582.html" ta=
rget=3D"gene_query">FBgn0028582&nbsp;(149)</a>, <a href=3D"http://flybase.o=
rg/reports/FBgn0259108.html" target=3D"gene_query">FBgn0259108&nbsp;(154)</=
a>, <a href=3D"http://flybase.org/reports/FBgn0003118.html" target=3D"gene_=
query">FBgn0003118&nbsp;(156)</a>, <a href=3D"http://flybase.org/reports/FB=
gn0037357.html" target=3D"gene_query">FBgn0037357&nbsp;(240)</a>, <a href=
=3D"http://flybase.org/reports/FBgn0004009.html" target=3D"gene_query">FBgn=
0004009&nbsp;(244)</a>, <a href=3D"http://flybase.org/reports/FBgn0003731.h=
tml" target=3D"gene_query">FBgn0003731&nbsp;(247)</a>, <a href=3D"http://fl=
ybase.org/reports/FBgn0259984.html" target=3D"gene_query">FBgn0259984&nbsp;=
(260)</a>, ...181 more...</td>
</tr>
<tr class=3D"implied" valign=3D"top">
<td align=3D"left"><a href=3D"http://amigo.geneontology.org/cgi-bin/amigo/t=
erm_details?term=3DGO:0035282" target=3D"go_query">GO:0035282</a></td>
<td align=3D"center">3.881e-05</td>
<td align=3D"center">8.248e-06</td>
<td align=3D"center">4.632e-04</td>
<td align=3D"center">~7%
      </td>
<td align=3D"left"><span class=3D"bp">BP&nbsp;</span></td>
<td>segmentation</td>
<td>
<a href=3D"http://flybase.org/reports/FBgn0003300.html" target=3D"gene_quer=
y">FBgn0003300&nbsp;(32)</a>, <a href=3D"http://flybase.org/reports/FBgn000=
0490.html" target=3D"gene_query">FBgn0000490&nbsp;(71)</a>, <a href=3D"http=
://flybase.org/reports/FBgn0004197.html" target=3D"gene_query">FBgn0004197&=
nbsp;(131)</a>, <a href=3D"http://flybase.org/reports/FBgn0001168.html" tar=
get=3D"gene_query">FBgn0001168&nbsp;(155)</a>, <a href=3D"http://flybase.or=
g/reports/FBgn0003118.html" target=3D"gene_query">FBgn0003118&nbsp;(156)</a=
>, <a href=3D"http://flybase.org/reports/FBgn0001320.html" target=3D"gene_q=
uery">FBgn0001320&nbsp;(170)</a>, <a href=3D"http://flybase.org/reports/FBg=
n0039283.html" target=3D"gene_query">FBgn0039283&nbsp;(206)</a>, <a href=3D=
"http://flybase.org/reports/FBgn0015763.html" target=3D"gene_query">FBgn001=
5763&nbsp;(222)</a>, <a href=3D"http://flybase.org/reports/FBgn0004009.html=
" target=3D"gene_query">FBgn0004009&nbsp;(244)</a>, <a href=3D"http://flyba=
se.org/reports/FBgn0003731.html" target=3D"gene_query">FBgn0003731&nbsp;(24=
7)</a>, ...263 more...</td>
</tr>
<tr class=3D"implied" valign=3D"top">
<td align=3D"left"><a href=3D"http://amigo.geneontology.org/cgi-bin/amigo/t=
erm_details?term=3DGO:0048870" target=3D"go_query">GO:0048870</a></td>
<td align=3D"center">4.085e-05</td>
<td align=3D"center">8.532e-06</td>
<td align=3D"center">4.749e-04</td>
<td align=3D"center">~3%
      </td>
<td align=3D"left"><span class=3D"bp">BP&nbsp;</span></td>
<td>cell motility</td>
<td>
<a href=3D"http://flybase.org/reports/FBgn0003460.html" target=3D"gene_quer=
y">FBgn0003460&nbsp;(12)</a>, <a href=3D"http://flybase.org/reports/FBgn005=
2296.html" target=3D"gene_query">FBgn0052296&nbsp;(43)</a>, <a href=3D"http=
://flybase.org/reports/FBgn0000490.html" target=3D"gene_query">FBgn0000490&=
nbsp;(71)</a>, <a href=3D"http://flybase.org/reports/FBgn0003200.html" targ=
et=3D"gene_query">FBgn0003200&nbsp;(85)</a>, <a href=3D"http://flybase.org/=
reports/FBgn0003295.html" target=3D"gene_query">FBgn0003295&nbsp;(94)</a>, =
<a href=3D"http://flybase.org/reports/FBgn0002973.html" target=3D"gene_quer=
y">FBgn0002973&nbsp;(132)</a>, <a href=3D"http://flybase.org/reports/FBgn00=
01320.html" target=3D"gene_query">FBgn0001320&nbsp;(170)</a>, <a href=3D"ht=
tp://flybase.org/reports/FBgn0003514.html" target=3D"gene_query">FBgn000351=
4&nbsp;(209)</a>, <a href=3D"http://flybase.org/reports/FBgn0029667.html" t=
arget=3D"gene_query">FBgn0029667&nbsp;(210)</a>, <a href=3D"http://flybase.=
org/reports/FBgn0003731.html" target=3D"gene_query">FBgn0003731&nbsp;(247)<=
/a>, ...226 more...</td>
</tr>
<tr class=3D"implied" valign=3D"top">
<td align=3D"left"><a href=3D"http://amigo.geneontology.org/cgi-bin/amigo/t=
erm_details?term=3DGO:0001709" target=3D"go_query">GO:0001709</a></td>
<td align=3D"center">4.275e-05</td>
<td align=3D"center">9.243e-06</td>
<td align=3D"center">5.099e-04</td>
<td align=3D"center">~15%
      </td>
<td align=3D"left"><span class=3D"bp">BP&nbsp;</span></td>
<td>cell fate determination</td>
<td>
<a href=3D"http://flybase.org/reports/FBgn0003300.html" target=3D"gene_quer=
y">FBgn0003300&nbsp;(32)</a>, <a href=3D"http://flybase.org/reports/FBgn000=
0490.html" target=3D"gene_query">FBgn0000490&nbsp;(71)</a>, <a href=3D"http=
://flybase.org/reports/FBgn0002973.html" target=3D"gene_query">FBgn0002973&=
nbsp;(132)</a>, <a href=3D"http://flybase.org/reports/FBgn0259211.html" tar=
get=3D"gene_query">FBgn0259211&nbsp;(169)</a>, <a href=3D"http://flybase.or=
g/reports/FBgn0001320.html" target=3D"gene_query">FBgn0001320&nbsp;(170)</a=
>, <a href=3D"http://flybase.org/reports/FBgn0003749.html" target=3D"gene_q=
uery">FBgn0003749&nbsp;(196)</a>, <a href=3D"http://flybase.org/reports/FBg=
n0004009.html" target=3D"gene_query">FBgn0004009&nbsp;(244)</a>, <a href=3D=
"http://flybase.org/reports/FBgn0003731.html" target=3D"gene_query">FBgn000=
3731&nbsp;(247)</a>, <a href=3D"http://flybase.org/reports/FBgn0003053.html=
" target=3D"gene_query">FBgn0003053&nbsp;(255)</a>, <a href=3D"http://flyba=
se.org/reports/FBgn0005695.html" target=3D"gene_query">FBgn0005695&nbsp;(27=
9)</a>, ...116 more...</td>
</tr>
<tr class=3D"implied" valign=3D"top">
<td align=3D"left"><a href=3D"http://amigo.geneontology.org/cgi-bin/amigo/t=
erm_details?term=3DGO:0048663" target=3D"go_query">GO:0048663</a></td>
<td align=3D"center">5.043e-05</td>
<td align=3D"center">9.528e-06</td>
<td align=3D"center">5.210e-04</td>
<td align=3D"center">~19%
      </td>
<td align=3D"left"><span class=3D"bp">BP&nbsp;</span></td>
<td>neuron fate commitment</td>
<td>
<a href=3D"http://flybase.org/reports/FBgn0003295.html" target=3D"gene_quer=
y">FBgn0003295&nbsp;(94)</a>, <a href=3D"http://flybase.org/reports/FBgn000=
1168.html" target=3D"gene_query">FBgn0001168&nbsp;(155)</a>, <a href=3D"htt=
p://flybase.org/reports/FBgn0028999.html" target=3D"gene_query">FBgn0028999=
&nbsp;(232)</a>, <a href=3D"http://flybase.org/reports/FBgn0003731.html" ta=
rget=3D"gene_query">FBgn0003731&nbsp;(247)</a>, <a href=3D"http://flybase.o=
rg/reports/FBgn0002573.html" target=3D"gene_query">FBgn0002573&nbsp;(313)</=
a>, <a href=3D"http://flybase.org/reports/FBgn0015905.html" target=3D"gene_=
query">FBgn0015905&nbsp;(367)</a>, <a href=3D"http://flybase.org/reports/FB=
gn0015778.html" target=3D"gene_query">FBgn0015778&nbsp;(454)</a>, <a href=
=3D"http://flybase.org/reports/FBgn0000210.html" target=3D"gene_query">FBgn=
0000210&nbsp;(487)</a>, <a href=3D"http://flybase.org/reports/FBgn0015624.h=
tml" target=3D"gene_query">FBgn0015624&nbsp;(503)</a>, <a href=3D"http://fl=
ybase.org/reports/FBgn0003410.html" target=3D"gene_query">FBgn0003410&nbsp;=
(615)</a>, ...45 more...</td>
</tr>
<tr class=3D"implied" valign=3D"top">
<td align=3D"left"><a href=3D"http://amigo.geneontology.org/cgi-bin/amigo/t=
erm_details?term=3DGO:0048646" target=3D"go_query">GO:0048646</a></td>
<td align=3D"center">6.351e-05</td>
<td align=3D"center">1.337e-05</td>
<td align=3D"center">7.246e-04</td>
<td align=3D"center">~1%
      </td>
<td align=3D"left"><span class=3D"bp">BP&nbsp;</span></td>
<td>anatomical structure formation involved in morphogenesis</td>
<td>
<a href=3D"http://flybase.org/reports/FBgn0003460.html" target=3D"gene_quer=
y">FBgn0003460&nbsp;(12)</a>, <a href=3D"http://flybase.org/reports/FBgn000=
4861.html" target=3D"gene_query">FBgn0004861&nbsp;(18)</a>, <a href=3D"http=
://flybase.org/reports/FBgn0052296.html" target=3D"gene_query">FBgn0052296&=
nbsp;(43)</a>, <a href=3D"http://flybase.org/reports/FBgn0000490.html" targ=
et=3D"gene_query">FBgn0000490&nbsp;(71)</a>, <a href=3D"http://flybase.org/=
reports/FBgn0000157.html" target=3D"gene_query">FBgn0000157&nbsp;(109)</a>,=
 <a href=3D"http://flybase.org/reports/FBgn0004811.html" target=3D"gene_que=
ry">FBgn0004811&nbsp;(125)</a>, <a href=3D"http://flybase.org/reports/FBgn0=
002973.html" target=3D"gene_query">FBgn0002973&nbsp;(132)</a>, <a href=3D"h=
ttp://flybase.org/reports/FBgn0002789.html" target=3D"gene_query">FBgn00027=
89&nbsp;(166)</a>, <a href=3D"http://flybase.org/reports/FBgn0002926.html" =
target=3D"gene_query">FBgn0002926&nbsp;(171)</a>, <a href=3D"http://flybase=
.org/reports/FBgn0004143.html" target=3D"gene_query">FBgn0004143&nbsp;(172)=
</a>, ...372 more...</td>
</tr>
<tr class=3D"implied" valign=3D"top">
<td align=3D"left"><a href=3D"http://amigo.geneontology.org/cgi-bin/amigo/t=
erm_details?term=3DGO:0001752" target=3D"go_query">GO:0001752</a></td>
<td align=3D"center">6.685e-05</td>
<td align=3D"center">1.422e-05</td>
<td align=3D"center">7.577e-04</td>
<td align=3D"center">80%
      </td>
<td align=3D"left"><span class=3D"bp">BP&nbsp;</span></td>
<td>compound eye photoreceptor fate commitment</td>
<td>
<a href=3D"http://flybase.org/reports/FBgn0003295.html" target=3D"gene_quer=
y">FBgn0003295&nbsp;(94)</a>, <a href=3D"http://flybase.org/reports/FBgn000=
1168.html" target=3D"gene_query">FBgn0001168&nbsp;(155)</a>, <a href=3D"htt=
p://flybase.org/reports/FBgn0003731.html" target=3D"gene_query">FBgn0003731=
&nbsp;(247)</a>, <a href=3D"http://flybase.org/reports/FBgn0002573.html" ta=
rget=3D"gene_query">FBgn0002573&nbsp;(313)</a>, <a href=3D"http://flybase.o=
rg/reports/FBgn0015905.html" target=3D"gene_query">FBgn0015905&nbsp;(367)</=
a>, <a href=3D"http://flybase.org/reports/FBgn0015778.html" target=3D"gene_=
query">FBgn0015778&nbsp;(454)</a>, <a href=3D"http://flybase.org/reports/FB=
gn0000210.html" target=3D"gene_query">FBgn0000210&nbsp;(487)</a>, <a href=
=3D"http://flybase.org/reports/FBgn0015624.html" target=3D"gene_query">FBgn=
0015624&nbsp;(503)</a>, <a href=3D"http://flybase.org/reports/FBgn0003410.h=
tml" target=3D"gene_query">FBgn0003410&nbsp;(615)</a>, <a href=3D"http://fl=
ybase.org/reports/FBgn0003366.html" target=3D"gene_query">FBgn0003366&nbsp;=
(724)</a>, ...39 more...</td>
</tr>
<tr class=3D"implied" valign=3D"top">
<td align=3D"left"><a href=3D"http://amigo.geneontology.org/cgi-bin/amigo/t=
erm_details?term=3DGO:0042706" target=3D"go_query">GO:0042706</a></td>
<td align=3D"center">6.685e-05</td>
<td align=3D"center">1.422e-05</td>
<td align=3D"center">7.577e-04</td>
<td align=3D"center">~63%
      </td>
<td align=3D"left"><span class=3D"bp">BP&nbsp;</span></td>
<td>eye photoreceptor cell fate commitment</td>
<td>
<a href=3D"http://flybase.org/reports/FBgn0003295.html" target=3D"gene_quer=
y">FBgn0003295&nbsp;(94)</a>, <a href=3D"http://flybase.org/reports/FBgn000=
1168.html" target=3D"gene_query">FBgn0001168&nbsp;(155)</a>, <a href=3D"htt=
p://flybase.org/reports/FBgn0003731.html" target=3D"gene_query">FBgn0003731=
&nbsp;(247)</a>, <a href=3D"http://flybase.org/reports/FBgn0002573.html" ta=
rget=3D"gene_query">FBgn0002573&nbsp;(313)</a>, <a href=3D"http://flybase.o=
rg/reports/FBgn0015905.html" target=3D"gene_query">FBgn0015905&nbsp;(367)</=
a>, <a href=3D"http://flybase.org/reports/FBgn0015778.html" target=3D"gene_=
query">FBgn0015778&nbsp;(454)</a>, <a href=3D"http://flybase.org/reports/FB=
gn0000210.html" target=3D"gene_query">FBgn0000210&nbsp;(487)</a>, <a href=
=3D"http://flybase.org/reports/FBgn0015624.html" target=3D"gene_query">FBgn=
0015624&nbsp;(503)</a>, <a href=3D"http://flybase.org/reports/FBgn0003410.h=
tml" target=3D"gene_query">FBgn0003410&nbsp;(615)</a>, <a href=3D"http://fl=
ybase.org/reports/FBgn0003366.html" target=3D"gene_query">FBgn0003366&nbsp;=
(724)</a>, ...39 more...</td>
</tr>
<tr class=3D"implied" valign=3D"top">
<td align=3D"left"><a href=3D"http://amigo.geneontology.org/cgi-bin/amigo/t=
erm_details?term=3DGO:0046552" target=3D"go_query">GO:0046552</a></td>
<td align=3D"center">8.143e-05</td>
<td align=3D"center">1.934e-05</td>
<td align=3D"center">1.022e-03</td>
<td align=3D"center">~47%
      </td>
<td align=3D"left"><span class=3D"bp">BP&nbsp;</span></td>
<td>photoreceptor cell fate commitment</td>
<td>
<a href=3D"http://flybase.org/reports/FBgn0003295.html" target=3D"gene_quer=
y">FBgn0003295&nbsp;(94)</a>, <a href=3D"http://flybase.org/reports/FBgn000=
1168.html" target=3D"gene_query">FBgn0001168&nbsp;(155)</a>, <a href=3D"htt=
p://flybase.org/reports/FBgn0003731.html" target=3D"gene_query">FBgn0003731=
&nbsp;(247)</a>, <a href=3D"http://flybase.org/reports/FBgn0002573.html" ta=
rget=3D"gene_query">FBgn0002573&nbsp;(313)</a>, <a href=3D"http://flybase.o=
rg/reports/FBgn0015905.html" target=3D"gene_query">FBgn0015905&nbsp;(367)</=
a>, <a href=3D"http://flybase.org/reports/FBgn0015778.html" target=3D"gene_=
query">FBgn0015778&nbsp;(454)</a>, <a href=3D"http://flybase.org/reports/FB=
gn0000210.html" target=3D"gene_query">FBgn0000210&nbsp;(487)</a>, <a href=
=3D"http://flybase.org/reports/FBgn0015624.html" target=3D"gene_query">FBgn=
0015624&nbsp;(503)</a>, <a href=3D"http://flybase.org/reports/FBgn0003410.h=
tml" target=3D"gene_query">FBgn0003410&nbsp;(615)</a>, <a href=3D"http://fl=
ybase.org/reports/FBgn0003366.html" target=3D"gene_query">FBgn0003366&nbsp;=
(724)</a>, ...42 more...</td>
</tr>
<tr class=3D"implied" valign=3D"top">
<td align=3D"left"><a href=3D"http://amigo.geneontology.org/cgi-bin/amigo/t=
erm_details?term=3DGO:0007610" target=3D"go_query">GO:0007610</a></td>
<td align=3D"center">8.266e-05</td>
<td align=3D"center">2.019e-05</td>
<td align=3D"center">1.058e-03</td>
<td align=3D"center">~1%
      </td>
<td align=3D"left"><span class=3D"bp">BP&nbsp;</span></td>
<td>behavior</td>
<td>
<a href=3D"http://flybase.org/reports/FBgn0086782.html" target=3D"gene_quer=
y">FBgn0086782&nbsp;(17)</a>, <a href=3D"http://flybase.org/reports/FBgn003=
9507.html" target=3D"gene_query">FBgn0039507&nbsp;(27)</a>, <a href=3D"http=
://flybase.org/reports/FBgn0000459.html" target=3D"gene_query">FBgn0000459&=
nbsp;(44)</a>, <a href=3D"http://flybase.org/reports/FBgn0037324.html" targ=
et=3D"gene_query">FBgn0037324&nbsp;(58)</a>, <a href=3D"http://flybase.org/=
reports/FBgn0034136.html" target=3D"gene_query">FBgn0034136&nbsp;(73)</a>, =
<a href=3D"http://flybase.org/reports/FBgn0010473.html" target=3D"gene_quer=
y">FBgn0010473&nbsp;(80)</a>, <a href=3D"http://flybase.org/reports/FBgn000=
2973.html" target=3D"gene_query">FBgn0002973&nbsp;(132)</a>, <a href=3D"htt=
p://flybase.org/reports/FBgn0004244.html" target=3D"gene_query">FBgn0004244=
&nbsp;(143)</a>, <a href=3D"http://flybase.org/reports/FBgn0259108.html" ta=
rget=3D"gene_query">FBgn0259108&nbsp;(154)</a>, <a href=3D"http://flybase.o=
rg/reports/FBgn0010329.html" target=3D"gene_query">FBgn0010329&nbsp;(173)</=
a>, ...496 more...</td>
</tr>
<tr class=3D"implied" valign=3D"top">
<td align=3D"left"><a href=3D"http://amigo.geneontology.org/cgi-bin/amigo/t=
erm_details?term=3DGO:0005634" target=3D"go_query">GO:0005634</a></td>
<td align=3D"center">8.991e-05</td>
<td align=3D"center">2.290e-05</td>
<td align=3D"center">1.189e-03</td>
<td align=3D"center">~2%
      </td>
<td align=3D"left"><span class=3D"cc">CC&nbsp;</span></td>
<td>nucleus</td>
<td>
<a href=3D"http://flybase.org/reports/FBgn0085375.html" target=3D"gene_quer=
y">FBgn0085375&nbsp;(2)</a>, <a href=3D"http://flybase.org/reports/FBgn0029=
751.html" target=3D"gene_query">FBgn0029751&nbsp;(3)</a>, <a href=3D"http:/=
/flybase.org/reports/FBgn0003460.html" target=3D"gene_query">FBgn0003460&nb=
sp;(12)</a>, <a href=3D"http://flybase.org/reports/FBgn0015929.html" target=
=3D"gene_query">FBgn0015929&nbsp;(14)</a>, <a href=3D"http://flybase.org/re=
ports/FBgn0042650.html" target=3D"gene_query">FBgn0042650&nbsp;(15)</a>, <a=
 href=3D"http://flybase.org/reports/FBgn0004861.html" target=3D"gene_query"=
>FBgn0004861&nbsp;(18)</a>, <a href=3D"http://flybase.org/reports/FBgn00049=
24.html" target=3D"gene_query">FBgn0004924&nbsp;(31)</a>, <a href=3D"http:/=
/flybase.org/reports/FBgn0003300.html" target=3D"gene_query">FBgn0003300&nb=
sp;(32)</a>, <a href=3D"http://flybase.org/reports/FBgn0032741.html" target=
=3D"gene_query">FBgn0032741&nbsp;(36)</a>, <a href=3D"http://flybase.org/re=
ports/FBgn0000459.html" target=3D"gene_query">FBgn0000459&nbsp;(44)</a>, ..=
.1728 more...</td>
</tr>
<tr class=3D"implied" valign=3D"top">
<td align=3D"left"><a href=3D"http://amigo.geneontology.org/cgi-bin/amigo/t=
erm_details?term=3DGO:0007431" target=3D"go_query">GO:0007431</a></td>
<td align=3D"center">1.027e-04</td>
<td align=3D"center">2.730e-05</td>
<td align=3D"center">1.395e-03</td>
<td align=3D"center">~29%
      </td>
<td align=3D"left"><span class=3D"bp">BP&nbsp;</span></td>
<td>salivary gland development</td>
<td>
<a href=3D"http://flybase.org/reports/FBgn0259685.html" target=3D"gene_quer=
y">FBgn0259685&nbsp;(61)</a>, <a href=3D"http://flybase.org/reports/FBgn000=
4197.html" target=3D"gene_query">FBgn0004197&nbsp;(131)</a>, <a href=3D"htt=
p://flybase.org/reports/FBgn0001168.html" target=3D"gene_query">FBgn0001168=
&nbsp;(155)</a>, <a href=3D"http://flybase.org/reports/FBgn0003749.html" ta=
rget=3D"gene_query">FBgn0003749&nbsp;(196)</a>, <a href=3D"http://flybase.o=
rg/reports/FBgn0016797.html" target=3D"gene_query">FBgn0016797&nbsp;(213)</=
a>, <a href=3D"http://flybase.org/reports/FBgn0003731.html" target=3D"gene_=
query">FBgn0003731&nbsp;(247)</a>, <a href=3D"http://flybase.org/reports/FB=
gn0043364.html" target=3D"gene_query">FBgn0043364&nbsp;(309)</a>, <a href=
=3D"http://flybase.org/reports/FBgn0024250.html" target=3D"gene_query">FBgn=
0024250&nbsp;(318)</a>, <a href=3D"http://flybase.org/reports/FBgn0003328.h=
tml" target=3D"gene_query">FBgn0003328&nbsp;(404)</a>, <a href=3D"http://fl=
ybase.org/reports/FBgn0025697.html" target=3D"gene_query">FBgn0025697&nbsp;=
(411)</a>, ...133 more...</td>
</tr>
<tr class=3D"implied" valign=3D"top">
<td align=3D"left"><a href=3D"http://amigo.geneontology.org/cgi-bin/amigo/t=
erm_details?term=3DGO:0035272" target=3D"go_query">GO:0035272</a></td>
<td align=3D"center">1.027e-04</td>
<td align=3D"center">2.730e-05</td>
<td align=3D"center">1.395e-03</td>
<td align=3D"center">~19%
      </td>
<td align=3D"left"><span class=3D"bp">BP&nbsp;</span></td>
<td>exocrine system development</td>
<td>
<a href=3D"http://flybase.org/reports/FBgn0259685.html" target=3D"gene_quer=
y">FBgn0259685&nbsp;(61)</a>, <a href=3D"http://flybase.org/reports/FBgn000=
4197.html" target=3D"gene_query">FBgn0004197&nbsp;(131)</a>, <a href=3D"htt=
p://flybase.org/reports/FBgn0001168.html" target=3D"gene_query">FBgn0001168=
&nbsp;(155)</a>, <a href=3D"http://flybase.org/reports/FBgn0003749.html" ta=
rget=3D"gene_query">FBgn0003749&nbsp;(196)</a>, <a href=3D"http://flybase.o=
rg/reports/FBgn0016797.html" target=3D"gene_query">FBgn0016797&nbsp;(213)</=
a>, <a href=3D"http://flybase.org/reports/FBgn0003731.html" target=3D"gene_=
query">FBgn0003731&nbsp;(247)</a>, <a href=3D"http://flybase.org/reports/FB=
gn0043364.html" target=3D"gene_query">FBgn0043364&nbsp;(309)</a>, <a href=
=3D"http://flybase.org/reports/FBgn0024250.html" target=3D"gene_query">FBgn=
0024250&nbsp;(318)</a>, <a href=3D"http://flybase.org/reports/FBgn0003328.h=
tml" target=3D"gene_query">FBgn0003328&nbsp;(404)</a>, <a href=3D"http://fl=
ybase.org/reports/FBgn0025697.html" target=3D"gene_query">FBgn0025697&nbsp;=
(411)</a>, ...133 more...</td>
</tr>
<tr class=3D"normal" valign=3D"top">
<td align=3D"left"><a href=3D"http://amigo.geneontology.org/cgi-bin/amigo/t=
erm_details?term=3DGO:0001708" target=3D"go_query">GO:0001708</a></td>
<td align=3D"center">1.147e-04</td>
<td align=3D"center">3.143e-05</td>
<td align=3D"center">1.593e-03</td>
<td align=3D"center">~6%
      </td>
<td align=3D"left"><span class=3D"bp">BP&nbsp;</span></td>
<td>cell fate specification</td>
<td>
<a href=3D"http://flybase.org/reports/FBgn0000490.html" target=3D"gene_quer=
y">FBgn0000490&nbsp;(71)</a>, <a href=3D"http://flybase.org/reports/FBgn000=
4197.html" target=3D"gene_query">FBgn0004197&nbsp;(131)</a>, <a href=3D"htt=
p://flybase.org/reports/FBgn0002973.html" target=3D"gene_query">FBgn0002973=
&nbsp;(132)</a>, <a href=3D"http://flybase.org/reports/FBgn0026252.html" ta=
rget=3D"gene_query">FBgn0026252&nbsp;(190)</a>, <a href=3D"http://flybase.o=
rg/reports/FBgn0004009.html" target=3D"gene_query">FBgn0004009&nbsp;(244)</=
a>, <a href=3D"http://flybase.org/reports/FBgn0003731.html" target=3D"gene_=
query">FBgn0003731&nbsp;(247)</a>, <a href=3D"http://flybase.org/reports/FB=
gn0002573.html" target=3D"gene_query">FBgn0002573&nbsp;(313)</a>, <a href=
=3D"http://flybase.org/reports/FBgn0004837.html" target=3D"gene_query">FBgn=
0004837&nbsp;(334)</a>, <a href=3D"http://flybase.org/reports/FBgn0003366.h=
tml" target=3D"gene_query">FBgn0003366&nbsp;(724)</a>, <a href=3D"http://fl=
ybase.org/reports/FBgn0005677.html" target=3D"gene_query">FBgn0005677&nbsp;=
(764)</a>, ...54 more...</td>
</tr>
<tr class=3D"normal" valign=3D"top">
<td align=3D"left"><a href=3D"http://amigo.geneontology.org/cgi-bin/amigo/t=
erm_details?term=3DGO:0007513" target=3D"go_query">GO:0007513</a></td>
<td align=3D"center">1.256e-04</td>
<td align=3D"center">3.413e-05</td>
<td align=3D"center">1.716e-03</td>
<td align=3D"center">100%
      </td>
<td align=3D"left"><span class=3D"bp">BP&nbsp;</span></td>
<td>pericardial cell differentiation</td>
<td>
<a href=3D"http://flybase.org/reports/FBgn0000490.html" target=3D"gene_quer=
y">FBgn0000490&nbsp;(71)</a>, <a href=3D"http://flybase.org/reports/FBgn000=
2973.html" target=3D"gene_query">FBgn0002973&nbsp;(132)</a>, <a href=3D"htt=
p://flybase.org/reports/FBgn0003118.html" target=3D"gene_query">FBgn0003118=
&nbsp;(156)</a>, <a href=3D"http://flybase.org/reports/FBgn0004009.html" ta=
rget=3D"gene_query">FBgn0004009&nbsp;(244)</a>, <a href=3D"http://flybase.o=
rg/reports/FBgn0259984.html" target=3D"gene_query">FBgn0259984&nbsp;(260)</=
a>, <a href=3D"http://flybase.org/reports/FBgn0010389.html" target=3D"gene_=
query">FBgn0010389&nbsp;(2330)</a>, <a href=3D"http://flybase.org/reports/F=
Bgn0004110.html" target=3D"gene_query">FBgn0004110&nbsp;(3434)</a>, <a href=
=3D"http://flybase.org/reports/FBgn0003117.html" target=3D"gene_query">FBgn=
0003117&nbsp;(3785)</a>
</td>
</tr>
<tr class=3D"implied" valign=3D"top">
<td align=3D"left"><a href=3D"http://amigo.geneontology.org/cgi-bin/amigo/t=
erm_details?term=3DGO:0051093" target=3D"go_query">GO:0051093</a></td>
<td align=3D"center">1.328e-04</td>
<td align=3D"center">3.669e-05</td>
<td align=3D"center">1.830e-03</td>
<td align=3D"center">~2%
      </td>
<td align=3D"left"><span class=3D"bp">BP&nbsp;</span></td>
<td>negative regulation of developmental process</td>
<td>
<a href=3D"http://flybase.org/reports/FBgn0000490.html" target=3D"gene_quer=
y">FBgn0000490&nbsp;(71)</a>, <a href=3D"http://flybase.org/reports/FBgn000=
4197.html" target=3D"gene_query">FBgn0004197&nbsp;(131)</a>, <a href=3D"htt=
p://flybase.org/reports/FBgn0028582.html" target=3D"gene_query">FBgn0028582=
&nbsp;(149)</a>, <a href=3D"http://flybase.org/reports/FBgn0259108.html" ta=
rget=3D"gene_query">FBgn0259108&nbsp;(154)</a>, <a href=3D"http://flybase.o=
rg/reports/FBgn0003118.html" target=3D"gene_query">FBgn0003118&nbsp;(156)</=
a>, <a href=3D"http://flybase.org/reports/FBgn0026252.html" target=3D"gene_=
query">FBgn0026252&nbsp;(190)</a>, <a href=3D"http://flybase.org/reports/FB=
gn0037357.html" target=3D"gene_query">FBgn0037357&nbsp;(240)</a>, <a href=
=3D"http://flybase.org/reports/FBgn0004009.html" target=3D"gene_query">FBgn=
0004009&nbsp;(244)</a>, <a href=3D"http://flybase.org/reports/FBgn0003731.h=
tml" target=3D"gene_query">FBgn0003731&nbsp;(247)</a>, <a href=3D"http://fl=
ybase.org/reports/FBgn0029688.html" target=3D"gene_query">FBgn0029688&nbsp;=
(263)</a>, ...137 more...</td>
</tr>
<tr class=3D"implied" valign=3D"top">
<td align=3D"left"><a href=3D"http://amigo.geneontology.org/cgi-bin/amigo/t=
erm_details?term=3DGO:0035051" target=3D"go_query">GO:0035051</a></td>
<td align=3D"center">1.391e-04</td>
<td align=3D"center">3.840e-05</td>
<td align=3D"center">1.900e-03</td>
<td align=3D"center">~12%
      </td>
<td align=3D"left"><span class=3D"bp">BP&nbsp;</span></td>
<td>cardiac cell differentiation</td>
<td>
<a href=3D"http://flybase.org/reports/FBgn0000490.html" target=3D"gene_quer=
y">FBgn0000490&nbsp;(71)</a>, <a href=3D"http://flybase.org/reports/FBgn000=
2973.html" target=3D"gene_query">FBgn0002973&nbsp;(132)</a>, <a href=3D"htt=
p://flybase.org/reports/FBgn0003118.html" target=3D"gene_query">FBgn0003118=
&nbsp;(156)</a>, <a href=3D"http://flybase.org/reports/FBgn0004009.html" ta=
rget=3D"gene_query">FBgn0004009&nbsp;(244)</a>, <a href=3D"http://flybase.o=
rg/reports/FBgn0259984.html" target=3D"gene_query">FBgn0259984&nbsp;(260)</=
a>, <a href=3D"http://flybase.org/reports/FBgn0028789.html" target=3D"gene_=
query">FBgn0028789&nbsp;(651)</a>, <a href=3D"http://flybase.org/reports/FB=
gn0016660.html" target=3D"gene_query">FBgn0016660&nbsp;(709)</a>, <a href=
=3D"http://flybase.org/reports/FBgn0046834.html" target=3D"gene_query">FBgn=
0046834&nbsp;(2153)</a>, <a href=3D"http://flybase.org/reports/FBgn0010389.=
html" target=3D"gene_query">FBgn0010389&nbsp;(2330)</a>, <a href=3D"http://=
flybase.org/reports/FBgn0035956.html" target=3D"gene_query">FBgn0035956&nbs=
p;(2401)</a>, ...10 more...</td>
</tr>
<tr class=3D"normal" valign=3D"top">
<td align=3D"left"><a href=3D"http://amigo.geneontology.org/cgi-bin/amigo/t=
erm_details?term=3DGO:0045596" target=3D"go_query">GO:0045596</a></td>
<td align=3D"center">1.705e-04</td>
<td align=3D"center">5.077e-05</td>
<td align=3D"center">2.479e-03</td>
<td align=3D"center">~5%
      </td>
<td align=3D"left"><span class=3D"bp">BP&nbsp;</span></td>
<td>negative regulation of cell differentiation</td>
<td>
<a href=3D"http://flybase.org/reports/FBgn0000490.html" target=3D"gene_quer=
y">FBgn0000490&nbsp;(71)</a>, <a href=3D"http://flybase.org/reports/FBgn000=
4197.html" target=3D"gene_query">FBgn0004197&nbsp;(131)</a>, <a href=3D"htt=
p://flybase.org/reports/FBgn0028582.html" target=3D"gene_query">FBgn0028582=
&nbsp;(149)</a>, <a href=3D"http://flybase.org/reports/FBgn0003118.html" ta=
rget=3D"gene_query">FBgn0003118&nbsp;(156)</a>, <a href=3D"http://flybase.o=
rg/reports/FBgn0037357.html" target=3D"gene_query">FBgn0037357&nbsp;(240)</=
a>, <a href=3D"http://flybase.org/reports/FBgn0004009.html" target=3D"gene_=
query">FBgn0004009&nbsp;(244)</a>, <a href=3D"http://flybase.org/reports/FB=
gn0003731.html" target=3D"gene_query">FBgn0003731&nbsp;(247)</a>, <a href=
=3D"http://flybase.org/reports/FBgn0029688.html" target=3D"gene_query">FBgn=
0029688&nbsp;(263)</a>, <a href=3D"http://flybase.org/reports/FBgn0003963.h=
tml" target=3D"gene_query">FBgn0003963&nbsp;(329)</a>, <a href=3D"http://fl=
ybase.org/reports/FBgn0004837.html" target=3D"gene_query">FBgn0004837&nbsp;=
(334)</a>, ...69 more...</td>
</tr>
<tr class=3D"implied" valign=3D"top">
<td align=3D"left"><a href=3D"http://amigo.geneontology.org/cgi-bin/amigo/t=
erm_details?term=3DGO:0009954" target=3D"go_query">GO:0009954</a></td>
<td align=3D"center">1.722e-04</td>
<td align=3D"center">5.091e-05</td>
<td align=3D"center">2.479e-03</td>
<td align=3D"center">~21%
      </td>
<td align=3D"left"><span class=3D"bp">BP&nbsp;</span></td>
<td>proximal/distal pattern formation</td>
<td>
<a href=3D"http://flybase.org/reports/FBgn0000490.html" target=3D"gene_quer=
y">FBgn0000490&nbsp;(71)</a>, <a href=3D"http://flybase.org/reports/FBgn000=
3295.html" target=3D"gene_query">FBgn0003295&nbsp;(94)</a>, <a href=3D"http=
://flybase.org/reports/FBgn0000157.html" target=3D"gene_query">FBgn0000157&=
nbsp;(109)</a>, <a href=3D"http://flybase.org/reports/FBgn0004009.html" tar=
get=3D"gene_query">FBgn0004009&nbsp;(244)</a>, <a href=3D"http://flybase.or=
g/reports/FBgn0003731.html" target=3D"gene_query">FBgn0003731&nbsp;(247)</a=
>, <a href=3D"http://flybase.org/reports/FBgn0026411.html" target=3D"gene_q=
uery">FBgn0026411&nbsp;(512)</a>, <a href=3D"http://flybase.org/reports/FBg=
n0086655.html" target=3D"gene_query">FBgn0086655&nbsp;(729)</a>, <a href=3D=
"http://flybase.org/reports/FBgn0005677.html" target=3D"gene_query">FBgn000=
5677&nbsp;(764)</a>, <a href=3D"http://flybase.org/reports/FBgn0011758.html=
" target=3D"gene_query">FBgn0011758&nbsp;(1176)</a>, <a href=3D"http://flyb=
ase.org/reports/FBgn0004854.html" target=3D"gene_query">FBgn0004854&nbsp;(1=
276)</a>, ...13 more...</td>
</tr>
<tr class=3D"implied" valign=3D"top">
<td align=3D"left"><a href=3D"http://amigo.geneontology.org/cgi-bin/amigo/t=
erm_details?term=3DGO:0007155" target=3D"go_query">GO:0007155</a></td>
<td align=3D"center">1.752e-04</td>
<td align=3D"center">5.191e-05</td>
<td align=3D"center">2.508e-03</td>
<td align=3D"center">~4%
      </td>
<td align=3D"left"><span class=3D"bp">BP&nbsp;</span></td>
<td>cell adhesion</td>
<td>
<a href=3D"http://flybase.org/reports/FBgn0003118.html" target=3D"gene_quer=
y">FBgn0003118&nbsp;(156)</a>, <a href=3D"http://flybase.org/reports/FBgn00=
02789.html" target=3D"gene_query">FBgn0002789&nbsp;(166)</a>, <a href=3D"ht=
tp://flybase.org/reports/FBgn0259141.html" target=3D"gene_query">FBgn025914=
1&nbsp;(202)</a>, <a href=3D"http://flybase.org/reports/FBgn0013987.html" t=
arget=3D"gene_query">FBgn0013987&nbsp;(231)</a>, <a href=3D"http://flybase.=
org/reports/FBgn0003731.html" target=3D"gene_query">FBgn0003731&nbsp;(247)<=
/a>, <a href=3D"http://flybase.org/reports/FBgn0086899.html" target=3D"gene=
_query">FBgn0086899&nbsp;(259)</a>, <a href=3D"http://flybase.org/reports/F=
Bgn0031879.html" target=3D"gene_query">FBgn0031879&nbsp;(347)</a>, <a href=
=3D"http://flybase.org/reports/FBgn0028482.html" target=3D"gene_query">FBgn=
0028482&nbsp;(368)</a>, <a href=3D"http://flybase.org/reports/FBgn0001404.h=
tml" target=3D"gene_query">FBgn0001404&nbsp;(371)</a>, <a href=3D"http://fl=
ybase.org/reports/FBgn0028369.html" target=3D"gene_query">FBgn0028369&nbsp;=
(378)</a>, ...160 more...</td>
</tr>
<tr class=3D"implied" valign=3D"top">
<td align=3D"left"><a href=3D"http://amigo.geneontology.org/cgi-bin/amigo/t=
erm_details?term=3DGO:0007517" target=3D"go_query">GO:0007517</a></td>
<td align=3D"center">1.810e-04</td>
<td align=3D"center">5.489e-05</td>
<td align=3D"center">2.632e-03</td>
<td align=3D"center">~9%
      </td>
<td align=3D"left"><span class=3D"bp">BP&nbsp;</span></td>
<td>muscle organ development</td>
<td>
<a href=3D"http://flybase.org/reports/FBgn0259750.html" target=3D"gene_quer=
y">FBgn0259750&nbsp;(62)</a>, <a href=3D"http://flybase.org/reports/FBgn008=
3228.html" target=3D"gene_query">FBgn0083228&nbsp;(88)</a>, <a href=3D"http=
://flybase.org/reports/FBgn0259108.html" target=3D"gene_query">FBgn0259108&=
nbsp;(154)</a>, <a href=3D"http://flybase.org/reports/FBgn0003118.html" tar=
get=3D"gene_query">FBgn0003118&nbsp;(156)</a>, <a href=3D"http://flybase.or=
g/reports/FBgn0002789.html" target=3D"gene_query">FBgn0002789&nbsp;(166)</a=
>, <a href=3D"http://flybase.org/reports/FBgn0001320.html" target=3D"gene_q=
uery">FBgn0001320&nbsp;(170)</a>, <a href=3D"http://flybase.org/reports/FBg=
n0004009.html" target=3D"gene_query">FBgn0004009&nbsp;(244)</a>, <a href=3D=
"http://flybase.org/reports/FBgn0003731.html" target=3D"gene_query">FBgn000=
3731&nbsp;(247)</a>, <a href=3D"http://flybase.org/reports/FBgn0259984.html=
" target=3D"gene_query">FBgn0259984&nbsp;(260)</a>, <a href=3D"http://flyba=
se.org/reports/FBgn0011766.html" target=3D"gene_query">FBgn0011766&nbsp;(28=
0)</a>, ...165 more...</td>
</tr>
<tr class=3D"implied" valign=3D"top">
<td align=3D"left"><a href=3D"http://amigo.geneontology.org/cgi-bin/amigo/t=
erm_details?term=3DGO:0009880" target=3D"go_query">GO:0009880</a></td>
<td align=3D"center">1.837e-04</td>
<td align=3D"center">5.603e-05</td>
<td align=3D"center">2.653e-03</td>
<td align=3D"center">~10%
      </td>
<td align=3D"left"><span class=3D"bp">BP&nbsp;</span></td>
<td>embryonic pattern specification</td>
<td>
<a href=3D"http://flybase.org/reports/FBgn0003300.html" target=3D"gene_quer=
y">FBgn0003300&nbsp;(32)</a>, <a href=3D"http://flybase.org/reports/FBgn000=
0490.html" target=3D"gene_query">FBgn0000490&nbsp;(71)</a>, <a href=3D"http=
://flybase.org/reports/FBgn0001168.html" target=3D"gene_query">FBgn0001168&=
nbsp;(155)</a>, <a href=3D"http://flybase.org/reports/FBgn0003118.html" tar=
get=3D"gene_query">FBgn0003118&nbsp;(156)</a>, <a href=3D"http://flybase.or=
g/reports/FBgn0001320.html" target=3D"gene_query">FBgn0001320&nbsp;(170)</a=
>, <a href=3D"http://flybase.org/reports/FBgn0039283.html" target=3D"gene_q=
uery">FBgn0039283&nbsp;(206)</a>, <a href=3D"http://flybase.org/reports/FBg=
n0015763.html" target=3D"gene_query">FBgn0015763&nbsp;(222)</a>, <a href=3D=
"http://flybase.org/reports/FBgn0004009.html" target=3D"gene_query">FBgn000=
4009&nbsp;(244)</a>, <a href=3D"http://flybase.org/reports/FBgn0003731.html=
" target=3D"gene_query">FBgn0003731&nbsp;(247)</a>, <a href=3D"http://flyba=
se.org/reports/FBgn0003053.html" target=3D"gene_query">FBgn0003053&nbsp;(25=
5)</a>, ...255 more...</td>
</tr>
<tr class=3D"implied" valign=3D"top">
<td align=3D"left"><a href=3D"http://amigo.geneontology.org/cgi-bin/amigo/t=
erm_details?term=3DGO:0009987" target=3D"go_query">GO:0009987</a></td>
<td align=3D"center">1.840e-04</td>
<td align=3D"center">5.617e-05</td>
<td align=3D"center">2.653e-03</td>
<td align=3D"center">~0%
      </td>
<td align=3D"left"><span class=3D"bp">BP&nbsp;</span></td>
<td>cellular process</td>
<td>
<a href=3D"http://flybase.org/reports/FBgn0085375.html" target=3D"gene_quer=
y">FBgn0085375&nbsp;(2)</a>, <a href=3D"http://flybase.org/reports/FBgn0029=
751.html" target=3D"gene_query">FBgn0029751&nbsp;(3)</a>, <a href=3D"http:/=
/flybase.org/reports/FBgn0030304.html" target=3D"gene_query">FBgn0030304&nb=
sp;(5)</a>, <a href=3D"http://flybase.org/reports/FBgn0036713.html" target=
=3D"gene_query">FBgn0036713&nbsp;(6)</a>, <a href=3D"http://flybase.org/rep=
orts/FBgn0041180.html" target=3D"gene_query">FBgn0041180&nbsp;(11)</a>, <a =
href=3D"http://flybase.org/reports/FBgn0003460.html" target=3D"gene_query">=
FBgn0003460&nbsp;(12)</a>, <a href=3D"http://flybase.org/reports/FBgn000567=
1.html" target=3D"gene_query">FBgn0005671&nbsp;(13)</a>, <a href=3D"http://=
flybase.org/reports/FBgn0015929.html" target=3D"gene_query">FBgn0015929&nbs=
p;(14)</a>, <a href=3D"http://flybase.org/reports/FBgn0042650.html" target=
=3D"gene_query">FBgn0042650&nbsp;(15)</a>, <a href=3D"http://flybase.org/re=
ports/FBgn0086782.html" target=3D"gene_query">FBgn0086782&nbsp;(17)</a>, ..=
.5873 more...</td>
</tr>
<tr class=3D"normal" valign=3D"top">
<td align=3D"left"><a href=3D"http://amigo.geneontology.org/cgi-bin/amigo/t=
erm_details?term=3DGO:0035152" target=3D"go_query">GO:0035152</a></td>
<td align=3D"center">2.054e-04</td>
<td align=3D"center">6.342e-05</td>
<td align=3D"center">2.973e-03</td>
<td align=3D"center">~67%
      </td>
<td align=3D"left"><span class=3D"bp">BP&nbsp;</span></td>
<td>regulation of tube architecture, open tracheal system</td>
<td>
<a href=3D"http://flybase.org/reports/FBgn0000490.html" target=3D"gene_quer=
y">FBgn0000490&nbsp;(71)</a>, <a href=3D"http://flybase.org/reports/FBgn025=
9211.html" target=3D"gene_query">FBgn0259211&nbsp;(169)</a>, <a href=3D"htt=
p://flybase.org/reports/FBgn0001320.html" target=3D"gene_query">FBgn0001320=
&nbsp;(170)</a>, <a href=3D"http://flybase.org/reports/FBgn0003731.html" ta=
rget=3D"gene_query">FBgn0003731&nbsp;(247)</a>, <a href=3D"http://flybase.o=
rg/reports/FBgn0003053.html" target=3D"gene_query">FBgn0003053&nbsp;(255)</=
a>, <a href=3D"http://flybase.org/reports/FBgn0000635.html" target=3D"gene_=
query">FBgn0000635&nbsp;(463)</a>, <a href=3D"http://flybase.org/reports/FB=
gn0035625.html" target=3D"gene_query">FBgn0035625&nbsp;(552)</a>, <a href=
=3D"http://flybase.org/reports/FBgn0001323.html" target=3D"gene_query">FBgn=
0001323&nbsp;(701)</a>, <a href=3D"http://flybase.org/reports/FBgn0003254.h=
tml" target=3D"gene_query">FBgn0003254&nbsp;(1006)</a>, <a href=3D"http://f=
lybase.org/reports/FBgn0036844.html" target=3D"gene_query">FBgn0036844&nbsp=
;(1588)</a>, ...37 more...</td>
</tr>
<tr class=3D"normal" valign=3D"top">
<td align=3D"left"><a href=3D"http://amigo.geneontology.org/cgi-bin/amigo/t=
erm_details?term=3DGO:0005509" target=3D"go_query">GO:0005509</a></td>
<td align=3D"center">2.086e-04</td>
<td align=3D"center">6.442e-05</td>
<td align=3D"center">2.997e-03</td>
<td align=3D"center">100%
      </td>
<td align=3D"left"><span class=3D"mf">MF&nbsp;</span></td>
<td>calcium ion binding</td>
<td>
<a href=3D"http://flybase.org/reports/FBgn0020907.html" target=3D"gene_quer=
y">FBgn0020907&nbsp;(8)</a>, <a href=3D"http://flybase.org/reports/FBgn0028=
646.html" target=3D"gene_query">FBgn0028646&nbsp;(23)</a>, <a href=3D"http:=
//flybase.org/reports/FBgn0259685.html" target=3D"gene_query">FBgn0259685&n=
bsp;(61)</a>, <a href=3D"http://flybase.org/reports/FBgn0030755.html" targe=
t=3D"gene_query">FBgn0030755&nbsp;(63)</a>, <a href=3D"http://flybase.org/r=
eports/FBgn0083228.html" target=3D"gene_query">FBgn0083228&nbsp;(88)</a>, <=
a href=3D"http://flybase.org/reports/FBgn0030377.html" target=3D"gene_query=
">FBgn0030377&nbsp;(104)</a>, <a href=3D"http://flybase.org/reports/FBgn000=
4197.html" target=3D"gene_query">FBgn0004197&nbsp;(131)</a>, <a href=3D"htt=
p://flybase.org/reports/FBgn0026144.html" target=3D"gene_query">FBgn0026144=
&nbsp;(135)</a>, <a href=3D"http://flybase.org/reports/FBgn0032480.html" ta=
rget=3D"gene_query">FBgn0032480&nbsp;(142)</a>, <a href=3D"http://flybase.o=
rg/reports/FBgn0002789.html" target=3D"gene_query">FBgn0002789&nbsp;(166)</=
a>, ...194 more...</td>
</tr>
<tr class=3D"implied" valign=3D"top">
<td align=3D"left"><a href=3D"http://amigo.geneontology.org/cgi-bin/amigo/t=
erm_details?term=3DGO:0035222" target=3D"go_query">GO:0035222</a></td>
<td align=3D"center">2.123e-04</td>
<td align=3D"center">6.542e-05</td>
<td align=3D"center">3.021e-03</td>
<td align=3D"center">80%
      </td>
<td align=3D"left"><span class=3D"bp">BP&nbsp;</span></td>
<td>wing disc pattern formation</td>
<td>
<a href=3D"http://flybase.org/reports/FBgn0000490.html" target=3D"gene_quer=
y">FBgn0000490&nbsp;(71)</a>, <a href=3D"http://flybase.org/reports/FBgn000=
3118.html" target=3D"gene_query">FBgn0003118&nbsp;(156)</a>, <a href=3D"htt=
p://flybase.org/reports/FBgn0035971.html" target=3D"gene_query">FBgn0035971=
&nbsp;(237)</a>, <a href=3D"http://flybase.org/reports/FBgn0004009.html" ta=
rget=3D"gene_query">FBgn0004009&nbsp;(244)</a>, <a href=3D"http://flybase.o=
rg/reports/FBgn0003731.html" target=3D"gene_query">FBgn0003731&nbsp;(247)</=
a>, <a href=3D"http://flybase.org/reports/FBgn0003053.html" target=3D"gene_=
query">FBgn0003053&nbsp;(255)</a>, <a href=3D"http://flybase.org/reports/FB=
gn0043364.html" target=3D"gene_query">FBgn0043364&nbsp;(309)</a>, <a href=
=3D"http://flybase.org/reports/FBgn0004837.html" target=3D"gene_query">FBgn=
0004837&nbsp;(334)</a>, <a href=3D"http://flybase.org/reports/FBgn0000179.h=
tml" target=3D"gene_query">FBgn0000179&nbsp;(415)</a>, <a href=3D"http://fl=
ybase.org/reports/FBgn0034071.html" target=3D"gene_query">FBgn0034071&nbsp;=
(626)</a>, ...58 more...</td>
</tr>
<tr class=3D"implied" valign=3D"top">
<td align=3D"left"><a href=3D"http://amigo.geneontology.org/cgi-bin/amigo/t=
erm_details?term=3DGO:0051960" target=3D"go_query">GO:0051960</a></td>
<td align=3D"center">2.178e-04</td>
<td align=3D"center">6.812e-05</td>
<td align=3D"center">3.112e-03</td>
<td align=3D"center">~3%
      </td>
<td align=3D"left"><span class=3D"bp">BP&nbsp;</span></td>
<td>regulation of nervous system development</td>
<td>
<a href=3D"http://flybase.org/reports/FBgn0002973.html" target=3D"gene_quer=
y">FBgn0002973&nbsp;(132)</a>, <a href=3D"http://flybase.org/reports/FBgn02=
59108.html" target=3D"gene_query">FBgn0259108&nbsp;(154)</a>, <a href=3D"ht=
tp://flybase.org/reports/FBgn0037357.html" target=3D"gene_query">FBgn003735=
7&nbsp;(240)</a>, <a href=3D"http://flybase.org/reports/FBgn0259984.html" t=
arget=3D"gene_query">FBgn0259984&nbsp;(260)</a>, <a href=3D"http://flybase.=
org/reports/FBgn0029688.html" target=3D"gene_query">FBgn0029688&nbsp;(263)<=
/a>, <a href=3D"http://flybase.org/reports/FBgn0005563.html" target=3D"gene=
_query">FBgn0005563&nbsp;(417)</a>, <a href=3D"http://flybase.org/reports/F=
Bgn0003317.html" target=3D"gene_query">FBgn0003317&nbsp;(452)</a>, <a href=
=3D"http://flybase.org/reports/FBgn0000635.html" target=3D"gene_query">FBgn=
0000635&nbsp;(463)</a>, <a href=3D"http://flybase.org/reports/FBgn0003410.h=
tml" target=3D"gene_query">FBgn0003410&nbsp;(615)</a>, <a href=3D"http://fl=
ybase.org/reports/FBgn0003366.html" target=3D"gene_query">FBgn0003366&nbsp;=
(724)</a>, ...86 more...</td>
</tr>
<tr class=3D"normal" valign=3D"top">
<td align=3D"left"><a href=3D"http://amigo.geneontology.org/cgi-bin/amigo/t=
erm_details?term=3DGO:0006911" target=3D"go_query">GO:0006911</a></td>
<td align=3D"center">2.180e-04</td>
<td align=3D"center">6.840e-05</td>
<td align=3D"center">3.112e-03</td>
<td align=3D"center">80%
      </td>
<td align=3D"left"><span class=3D"bp">BP&nbsp;</span></td>
<td>phagocytosis, engulfment</td>
<td>
<a href=3D"http://flybase.org/reports/FBgn0033859.html" target=3D"gene_quer=
y">FBgn0033859&nbsp;(49)</a>, <a href=3D"http://flybase.org/reports/FBgn003=
9180.html" target=3D"gene_query">FBgn0039180&nbsp;(60)</a>, <a href=3D"http=
://flybase.org/reports/FBgn0036179.html" target=3D"gene_query">FBgn0036179&=
nbsp;(119)</a>, <a href=3D"http://flybase.org/reports/FBgn0030612.html" tar=
get=3D"gene_query">FBgn0030612&nbsp;(133)</a>, <a href=3D"http://flybase.or=
g/reports/FBgn0003118.html" target=3D"gene_query">FBgn0003118&nbsp;(156)</a=
>, <a href=3D"http://flybase.org/reports/FBgn0030223.html" target=3D"gene_q=
uery">FBgn0030223&nbsp;(176)</a>, <a href=3D"http://flybase.org/reports/FBg=
n0011744.html" target=3D"gene_query">FBgn0011744&nbsp;(188)</a>, <a href=3D=
"http://flybase.org/reports/FBgn0030502.html" target=3D"gene_query">FBgn003=
0502&nbsp;(214)</a>, <a href=3D"http://flybase.org/reports/FBgn0259984.html=
" target=3D"gene_query">FBgn0259984&nbsp;(260)</a>, <a href=3D"http://flyba=
se.org/reports/FBgn0020235.html" target=3D"gene_query">FBgn0020235&nbsp;(28=
7)</a>, ...182 more...</td>
</tr>
<tr class=3D"implied" valign=3D"top">
<td align=3D"left"><a href=3D"http://amigo.geneontology.org/cgi-bin/amigo/t=
erm_details?term=3DGO:0051179" target=3D"go_query">GO:0051179</a></td>
<td align=3D"center">2.388e-04</td>
<td align=3D"center">7.622e-05</td>
<td align=3D"center">3.443e-03</td>
<td align=3D"center">~0%
      </td>
<td align=3D"left"><span class=3D"bp">BP&nbsp;</span></td>
<td>localization</td>
<td>
<a href=3D"http://flybase.org/reports/FBgn0030304.html" target=3D"gene_quer=
y">FBgn0030304&nbsp;(5)</a>, <a href=3D"http://flybase.org/reports/FBgn0041=
180.html" target=3D"gene_query">FBgn0041180&nbsp;(11)</a>, <a href=3D"http:=
//flybase.org/reports/FBgn0003460.html" target=3D"gene_query">FBgn0003460&n=
bsp;(12)</a>, <a href=3D"http://flybase.org/reports/FBgn0005671.html" targe=
t=3D"gene_query">FBgn0005671&nbsp;(13)</a>, <a href=3D"http://flybase.org/r=
eports/FBgn0030301.html" target=3D"gene_query">FBgn0030301&nbsp;(19)</a>, <=
a href=3D"http://flybase.org/reports/FBgn0028646.html" target=3D"gene_query=
">FBgn0028646&nbsp;(23)</a>, <a href=3D"http://flybase.org/reports/FBgn0003=
300.html" target=3D"gene_query">FBgn0003300&nbsp;(32)</a>, <a href=3D"http:=
//flybase.org/reports/FBgn0034911.html" target=3D"gene_query">FBgn0034911&n=
bsp;(37)</a>, <a href=3D"http://flybase.org/reports/FBgn0052296.html" targe=
t=3D"gene_query">FBgn0052296&nbsp;(43)</a>, <a href=3D"http://flybase.org/r=
eports/FBgn0033859.html" target=3D"gene_query">FBgn0033859&nbsp;(49)</a>, .=
..1850 more...</td>
</tr>
<tr class=3D"implied" valign=3D"top">
<td align=3D"left"><a href=3D"http://amigo.geneontology.org/cgi-bin/amigo/t=
erm_details?term=3DGO:0042063" target=3D"go_query">GO:0042063</a></td>
<td align=3D"center">2.429e-04</td>
<td align=3D"center">7.736e-05</td>
<td align=3D"center">3.469e-03</td>
<td align=3D"center">~14%
      </td>
<td align=3D"left"><span class=3D"bp">BP&nbsp;</span></td>
<td>gliogenesis</td>
<td>
<a href=3D"http://flybase.org/reports/FBgn0003460.html" target=3D"gene_quer=
y">FBgn0003460&nbsp;(12)</a>, <a href=3D"http://flybase.org/reports/FBgn008=
6782.html" target=3D"gene_query">FBgn0086782&nbsp;(17)</a>, <a href=3D"http=
://flybase.org/reports/FBgn0003200.html" target=3D"gene_query">FBgn0003200&=
nbsp;(85)</a>, <a href=3D"http://flybase.org/reports/FBgn0002973.html" targ=
et=3D"gene_query">FBgn0002973&nbsp;(132)</a>, <a href=3D"http://flybase.org=
/reports/FBgn0259984.html" target=3D"gene_query">FBgn0259984&nbsp;(260)</a>=
, <a href=3D"http://flybase.org/reports/FBgn0030870.html" target=3D"gene_qu=
ery">FBgn0030870&nbsp;(330)</a>, <a href=3D"http://flybase.org/reports/FBgn=
0025878.html" target=3D"gene_query">FBgn0025878&nbsp;(477)</a>, <a href=3D"=
http://flybase.org/reports/FBgn0013717.html" target=3D"gene_query">FBgn0013=
717&nbsp;(498)</a>, <a href=3D"http://flybase.org/reports/FBgn0086655.html"=
 target=3D"gene_query">FBgn0086655&nbsp;(729)</a>, <a href=3D"http://flybas=
e.org/reports/FBgn0014179.html" target=3D"gene_query">FBgn0014179&nbsp;(778=
)</a>, ...43 more...</td>
</tr>
<tr class=3D"normal" valign=3D"top">
<td align=3D"left"><a href=3D"http://amigo.geneontology.org/cgi-bin/amigo/t=
erm_details?term=3DGO:0004879" target=3D"go_query">GO:0004879</a></td>
<td align=3D"center">2.472e-04</td>
<td align=3D"center">7.821e-05</td>
<td align=3D"center">3.482e-03</td>
<td align=3D"center">25%
      </td>
<td align=3D"left"><span class=3D"mf">MF&nbsp;</span></td>
<td>ligand-dependent nuclear receptor activity</td>
<td>
<a href=3D"http://flybase.org/reports/FBgn0001320.html" target=3D"gene_quer=
y">FBgn0001320&nbsp;(170)</a>, <a href=3D"http://flybase.org/reports/FBgn00=
35849.html" target=3D"gene_query">FBgn0035849&nbsp;(182)</a>, <a href=3D"ht=
tp://flybase.org/reports/FBgn0003963.html" target=3D"gene_query">FBgn000396=
3&nbsp;(329)</a>, <a href=3D"http://flybase.org/reports/FBgn0015381.html" t=
arget=3D"gene_query">FBgn0015381&nbsp;(425)</a>, <a href=3D"http://flybase.=
org/reports/FBgn0001323.html" target=3D"gene_query">FBgn0001323&nbsp;(701)<=
/a>, <a href=3D"http://flybase.org/reports/FBgn0000568.html" target=3D"gene=
_query">FBgn0000568&nbsp;(951)</a>, <a href=3D"http://flybase.org/reports/F=
Bgn0004865.html" target=3D"gene_query">FBgn0004865&nbsp;(976)</a>, <a href=
=3D"http://flybase.org/reports/FBgn0014859.html" target=3D"gene_query">FBgn=
0014859&nbsp;(1031)</a>, <a href=3D"http://flybase.org/reports/FBgn0003964.=
html" target=3D"gene_query">FBgn0003964&nbsp;(1275)</a>, <a href=3D"http://=
flybase.org/reports/FBgn0000560.html" target=3D"gene_query">FBgn0000560&nbs=
p;(1974)</a>, ...13 more...</td>
</tr>
<tr class=3D"implied" valign=3D"top">
<td align=3D"left"><a href=3D"http://amigo.geneontology.org/cgi-bin/amigo/t=
erm_details?term=3DGO:0016055" target=3D"go_query">GO:0016055</a></td>
<td align=3D"center">2.646e-04</td>
<td align=3D"center">8.476e-05</td>
<td align=3D"center">3.747e-03</td>
<td align=3D"center">~15%
      </td>
<td align=3D"left"><span class=3D"bp">BP&nbsp;</span></td>
<td>Wnt receptor signaling pathway</td>
<td>
<a href=3D"http://flybase.org/reports/FBgn0016797.html" target=3D"gene_quer=
y">FBgn0016797&nbsp;(213)</a>, <a href=3D"http://flybase.org/reports/FBgn00=
27342.html" target=3D"gene_query">FBgn0027342&nbsp;(235)</a>, <a href=3D"ht=
tp://flybase.org/reports/FBgn0004009.html" target=3D"gene_query">FBgn000400=
9&nbsp;(244)</a>, <a href=3D"http://flybase.org/reports/FBgn0020496.html" t=
arget=3D"gene_query">FBgn0020496&nbsp;(281)</a>, <a href=3D"http://flybase.=
org/reports/FBgn0015624.html" target=3D"gene_query">FBgn0015624&nbsp;(503)<=
/a>, <a href=3D"http://flybase.org/reports/FBgn0015024.html" target=3D"gene=
_query">FBgn0015024&nbsp;(576)</a>, <a href=3D"http://flybase.org/reports/F=
Bgn0010453.html" target=3D"gene_query">FBgn0010453&nbsp;(936)</a>, <a href=
=3D"http://flybase.org/reports/FBgn0031902.html" target=3D"gene_query">FBgn=
0031902&nbsp;(1090)</a>, <a href=3D"http://flybase.org/reports/FBgn0002945.=
html" target=3D"gene_query">FBgn0002945&nbsp;(1248)</a>, <a href=3D"http://=
flybase.org/reports/FBgn0259896.html" target=3D"gene_query">FBgn0259896&nbs=
p;(1363)</a>, ...54 more...</td>
</tr>
<tr class=3D"normal" valign=3D"top">
<td align=3D"left"><a href=3D"http://amigo.geneontology.org/cgi-bin/amigo/t=
erm_details?term=3DGO:0007428" target=3D"go_query">GO:0007428</a></td>
<td align=3D"center">2.848e-04</td>
<td align=3D"center">9.002e-05</td>
<td align=3D"center">3.949e-03</td>
<td align=3D"center">100%
      </td>
<td align=3D"left"><span class=3D"bp">BP&nbsp;</span></td>
<td>primary branching, open tracheal system</td>
<td>
<a href=3D"http://flybase.org/reports/FBgn0003118.html" target=3D"gene_quer=
y">FBgn0003118&nbsp;(156)</a>, <a href=3D"http://flybase.org/reports/FBgn02=
59211.html" target=3D"gene_query">FBgn0259211&nbsp;(169)</a>, <a href=3D"ht=
tp://flybase.org/reports/FBgn0020299.html" target=3D"gene_query">FBgn002029=
9&nbsp;(695)</a>, <a href=3D"http://flybase.org/reports/FBgn0003254.html" t=
arget=3D"gene_query">FBgn0003254&nbsp;(1006)</a>, <a href=3D"http://flybase=
.org/reports/FBgn0036844.html" target=3D"gene_query">FBgn0036844&nbsp;(1588=
)</a>, <a href=3D"http://flybase.org/reports/FBgn0005592.html" target=3D"ge=
ne_query">FBgn0005592&nbsp;(1614)</a>, <a href=3D"http://flybase.org/report=
s/FBgn0003079.html" target=3D"gene_query">FBgn0003079&nbsp;(1706)</a>, <a h=
ref=3D"http://flybase.org/reports/FBgn0010851.html" target=3D"gene_query">F=
Bgn0010851&nbsp;(1814)</a>, <a href=3D"http://flybase.org/reports/FBgn00003=
82.html" target=3D"gene_query">FBgn0000382&nbsp;(1856)</a>, <a href=3D"http=
://flybase.org/reports/FBgn0020251.html" target=3D"gene_query">FBgn0020251&=
nbsp;(2877)</a>, ...9 more...</td>
</tr>
<tr class=3D"implied" valign=3D"top">
<td align=3D"left"><a href=3D"http://amigo.geneontology.org/cgi-bin/amigo/t=
erm_details?term=3DGO:0007507" target=3D"go_query">GO:0007507</a></td>
<td align=3D"center">2.872e-04</td>
<td align=3D"center">9.059e-05</td>
<td align=3D"center">3.949e-03</td>
<td align=3D"center">~3%
      </td>
<td align=3D"left"><span class=3D"bp">BP&nbsp;</span></td>
<td>heart development</td>
<td>
<a href=3D"http://flybase.org/reports/FBgn0000490.html" target=3D"gene_quer=
y">FBgn0000490&nbsp;(71)</a>, <a href=3D"http://flybase.org/reports/FBgn000=
2973.html" target=3D"gene_query">FBgn0002973&nbsp;(132)</a>, <a href=3D"htt=
p://flybase.org/reports/FBgn0003118.html" target=3D"gene_query">FBgn0003118=
&nbsp;(156)</a>, <a href=3D"http://flybase.org/reports/FBgn0004009.html" ta=
rget=3D"gene_query">FBgn0004009&nbsp;(244)</a>, <a href=3D"http://flybase.o=
rg/reports/FBgn0259984.html" target=3D"gene_query">FBgn0259984&nbsp;(260)</=
a>, <a href=3D"http://flybase.org/reports/FBgn0003963.html" target=3D"gene_=
query">FBgn0003963&nbsp;(329)</a>, <a href=3D"http://flybase.org/reports/FB=
gn0002643.html" target=3D"gene_query">FBgn0002643&nbsp;(399)</a>, <a href=
=3D"http://flybase.org/reports/FBgn0003328.html" target=3D"gene_query">FBgn=
0003328&nbsp;(404)</a>, <a href=3D"http://flybase.org/reports/FBgn0028789.h=
tml" target=3D"gene_query">FBgn0028789&nbsp;(651)</a>, <a href=3D"http://fl=
ybase.org/reports/FBgn0020299.html" target=3D"gene_query">FBgn0020299&nbsp;=
(695)</a>, ...63 more...</td>
</tr>
<tr class=3D"implied" valign=3D"top">
<td align=3D"left"><a href=3D"http://amigo.geneontology.org/cgi-bin/amigo/t=
erm_details?term=3DGO:0007391" target=3D"go_query">GO:0007391</a></td>
<td align=3D"center">2.983e-04</td>
<td align=3D"center">9.499e-05</td>
<td align=3D"center">4.112e-03</td>
<td align=3D"center">~69%
      </td>
<td align=3D"left"><span class=3D"bp">BP&nbsp;</span></td>
<td>dorsal closure</td>
<td>
<a href=3D"http://flybase.org/reports/FBgn0259685.html" target=3D"gene_quer=
y">FBgn0259685&nbsp;(61)</a>, <a href=3D"http://flybase.org/reports/FBgn000=
0490.html" target=3D"gene_query">FBgn0000490&nbsp;(71)</a>, <a href=3D"http=
://flybase.org/reports/FBgn0004009.html" target=3D"gene_query">FBgn0004009&=
nbsp;(244)</a>, <a href=3D"http://flybase.org/reports/FBgn0003731.html" tar=
get=3D"gene_query">FBgn0003731&nbsp;(247)</a>, <a href=3D"http://flybase.or=
g/reports/FBgn0003053.html" target=3D"gene_query">FBgn0003053&nbsp;(255)</a=
>, <a href=3D"http://flybase.org/reports/FBgn0004049.html" target=3D"gene_q=
uery">FBgn0004049&nbsp;(285)</a>, <a href=3D"http://flybase.org/reports/FBg=
n0043364.html" target=3D"gene_query">FBgn0043364&nbsp;(309)</a>, <a href=3D=
"http://flybase.org/reports/FBgn0003963.html" target=3D"gene_query">FBgn000=
3963&nbsp;(329)</a>, <a href=3D"http://flybase.org/reports/FBgn0003328.html=
" target=3D"gene_query">FBgn0003328&nbsp;(404)</a>, <a href=3D"http://flyba=
se.org/reports/FBgn0005634.html" target=3D"gene_query">FBgn0005634&nbsp;(56=
4)</a>, ...90 more...</td>
</tr>
<tr class=3D"implied" valign=3D"top">
<td align=3D"left"><a href=3D"http://amigo.geneontology.org/cgi-bin/amigo/t=
erm_details?term=3DGO:0042165" target=3D"go_query">GO:0042165</a></td>
<td align=3D"center">3.017e-04</td>
<td align=3D"center">9.642e-05</td>
<td align=3D"center">4.145e-03</td>
<td align=3D"center">~7%
      </td>
<td align=3D"left"><span class=3D"mf">MF&nbsp;</span></td>
<td>neurotransmitter binding</td>
<td>
<a href=3D"http://flybase.org/reports/FBgn0015129.html" target=3D"gene_quer=
y">FBgn0015129&nbsp;(48)</a>, <a href=3D"http://flybase.org/reports/FBgn002=
9723.html" target=3D"gene_query">FBgn0029723&nbsp;(111)</a>, <a href=3D"htt=
p://flybase.org/reports/FBgn0031770.html" target=3D"gene_query">FBgn0031770=
&nbsp;(167)</a>, <a href=3D"http://flybase.org/reports/FBgn0053639.html" ta=
rget=3D"gene_query">FBgn0053639&nbsp;(234)</a>, <a href=3D"http://flybase.o=
rg/reports/FBgn0000037.html" target=3D"gene_query">FBgn0000037&nbsp;(286)</=
a>, <a href=3D"http://flybase.org/reports/FBgn0004841.html" target=3D"gene_=
query">FBgn0004841&nbsp;(372)</a>, <a href=3D"http://flybase.org/reports/FB=
gn0030437.html" target=3D"gene_query">FBgn0030437&nbsp;(449)</a>, <a href=
=3D"http://flybase.org/reports/FBgn0035610.html" target=3D"gene_query">FBgn=
0035610&nbsp;(467)</a>, <a href=3D"http://flybase.org/reports/FBgn0036278.h=
tml" target=3D"gene_query">FBgn0036278&nbsp;(601)</a>, <a href=3D"http://fl=
ybase.org/reports/FBgn0011582.html" target=3D"gene_query">FBgn0011582&nbsp;=
(671)</a>, ...44 more...</td>
</tr>
<tr class=3D"implied" valign=3D"top">
<td align=3D"left"><a href=3D"http://amigo.geneontology.org/cgi-bin/amigo/t=
erm_details?term=3DGO:0048519" target=3D"go_query">GO:0048519</a></td>
<td align=3D"center">3.195e-04</td>
<td align=3D"center">1.028e-04</td>
<td align=3D"center">4.360e-03</td>
<td align=3D"center">~0%
      </td>
<td align=3D"left"><span class=3D"bp">BP&nbsp;</span></td>
<td>negative regulation of biological process</td>
<td>
<a href=3D"http://flybase.org/reports/FBgn0004861.html" target=3D"gene_quer=
y">FBgn0004861&nbsp;(18)</a>, <a href=3D"http://flybase.org/reports/FBgn003=
2741.html" target=3D"gene_query">FBgn0032741&nbsp;(36)</a>, <a href=3D"http=
://flybase.org/reports/FBgn0067339.html" target=3D"gene_query">FBgn0067339&=
nbsp;(41)</a>, <a href=3D"http://flybase.org/reports/FBgn0004860.html" targ=
et=3D"gene_query">FBgn0004860&nbsp;(54)</a>, <a href=3D"http://flybase.org/=
reports/FBgn0259750.html" target=3D"gene_query">FBgn0259750&nbsp;(62)</a>, =
<a href=3D"http://flybase.org/reports/FBgn0000490.html" target=3D"gene_quer=
y">FBgn0000490&nbsp;(71)</a>, <a href=3D"http://flybase.org/reports/FBgn000=
3138.html" target=3D"gene_query">FBgn0003138&nbsp;(76)</a>, <a href=3D"http=
://flybase.org/reports/FBgn0004197.html" target=3D"gene_query">FBgn0004197&=
nbsp;(131)</a>, <a href=3D"http://flybase.org/reports/FBgn0002973.html" tar=
get=3D"gene_query">FBgn0002973&nbsp;(132)</a>, <a href=3D"http://flybase.or=
g/reports/FBgn0004244.html" target=3D"gene_query">FBgn0004244&nbsp;(143)</a=
>, ...601 more...</td>
</tr>
<tr class=3D"normal" valign=3D"top">
<td align=3D"left"><a href=3D"http://amigo.geneontology.org/cgi-bin/amigo/t=
erm_details?term=3DGO:0016324" target=3D"go_query">GO:0016324</a></td>
<td align=3D"center">3.195e-04</td>
<td align=3D"center">1.028e-04</td>
<td align=3D"center">4.360e-03</td>
<td align=3D"center">~89%
      </td>
<td align=3D"left"><span class=3D"cc">CC&nbsp;</span></td>
<td>apical plasma membrane</td>
<td>
<a href=3D"http://flybase.org/reports/FBgn0259685.html" target=3D"gene_quer=
y">FBgn0259685&nbsp;(61)</a>, <a href=3D"http://flybase.org/reports/FBgn000=
4197.html" target=3D"gene_query">FBgn0004197&nbsp;(131)</a>, <a href=3D"htt=
p://flybase.org/reports/FBgn0005563.html" target=3D"gene_query">FBgn0005563=
&nbsp;(417)</a>, <a href=3D"http://flybase.org/reports/FBgn0034577.html" ta=
rget=3D"gene_query">FBgn0034577&nbsp;(660)</a>, <a href=3D"http://flybase.o=
rg/reports/FBgn0004359.html" target=3D"gene_query">FBgn0004359&nbsp;(1228)<=
/a>, <a href=3D"http://flybase.org/reports/FBgn0043903.html" target=3D"gene=
_query">FBgn0043903&nbsp;(1590)</a>, <a href=3D"http://flybase.org/reports/=
FBgn0022131.html" target=3D"gene_query">FBgn0022131&nbsp;(1649)</a>, <a hre=
f=3D"http://flybase.org/reports/FBgn0026192.html" target=3D"gene_query">FBg=
n0026192&nbsp;(1684)</a>, <a href=3D"http://flybase.org/reports/FBgn0036715=
.html" target=3D"gene_query">FBgn0036715&nbsp;(1966)</a>, <a href=3D"http:/=
/flybase.org/reports/FBgn0001991.html" target=3D"gene_query">FBgn0001991&nb=
sp;(2188)</a>, ...13 more...</td>
</tr>
<tr class=3D"normal" valign=3D"top">
<td align=3D"left"><a href=3D"http://amigo.geneontology.org/cgi-bin/amigo/t=
erm_details?term=3DGO:0007420" target=3D"go_query">GO:0007420</a></td>
<td align=3D"center">3.293e-04</td>
<td align=3D"center">1.062e-04</td>
<td align=3D"center">4.474e-03</td>
<td align=3D"center">~2%
      </td>
<td align=3D"left"><span class=3D"bp">BP&nbsp;</span></td>
<td>brain development</td>
<td>
<a href=3D"http://flybase.org/reports/FBgn0000459.html" target=3D"gene_quer=
y">FBgn0000459&nbsp;(44)</a>, <a href=3D"http://flybase.org/reports/FBgn000=
3731.html" target=3D"gene_query">FBgn0003731&nbsp;(247)</a>, <a href=3D"htt=
p://flybase.org/reports/FBgn0041097.html" target=3D"gene_query">FBgn0041097=
&nbsp;(328)</a>, <a href=3D"http://flybase.org/reports/FBgn0025776.html" ta=
rget=3D"gene_query">FBgn0025776&nbsp;(455)</a>, <a href=3D"http://flybase.o=
rg/reports/FBgn0000635.html" target=3D"gene_query">FBgn0000635&nbsp;(463)</=
a>, <a href=3D"http://flybase.org/reports/FBgn0004102.html" target=3D"gene_=
query">FBgn0004102&nbsp;(563)</a>, <a href=3D"http://flybase.org/reports/FB=
gn0029092.html" target=3D"gene_query">FBgn0029092&nbsp;(599)</a>, <a href=
=3D"http://flybase.org/reports/FBgn0005677.html" target=3D"gene_query">FBgn=
0005677&nbsp;(764)</a>, <a href=3D"http://flybase.org/reports/FBgn0025800.h=
tml" target=3D"gene_query">FBgn0025800&nbsp;(832)</a>, <a href=3D"http://fl=
ybase.org/reports/FBgn0005630.html" target=3D"gene_query">FBgn0005630&nbsp;=
(897)</a>, ...104 more...</td>
</tr>
<tr class=3D"implied" valign=3D"top">
<td align=3D"left"><a href=3D"http://amigo.geneontology.org/cgi-bin/amigo/t=
erm_details?term=3DGO:0006909" target=3D"go_query">GO:0006909</a></td>
<td align=3D"center">3.577e-04</td>
<td align=3D"center">1.176e-04</td>
<td align=3D"center">4.920e-03</td>
<td align=3D"center">~52%
      </td>
<td align=3D"left"><span class=3D"bp">BP&nbsp;</span></td>
<td>phagocytosis</td>
<td>
<a href=3D"http://flybase.org/reports/FBgn0033859.html" target=3D"gene_quer=
y">FBgn0033859&nbsp;(49)</a>, <a href=3D"http://flybase.org/reports/FBgn003=
9180.html" target=3D"gene_query">FBgn0039180&nbsp;(60)</a>, <a href=3D"http=
://flybase.org/reports/FBgn0036179.html" target=3D"gene_query">FBgn0036179&=
nbsp;(119)</a>, <a href=3D"http://flybase.org/reports/FBgn0030612.html" tar=
get=3D"gene_query">FBgn0030612&nbsp;(133)</a>, <a href=3D"http://flybase.or=
g/reports/FBgn0035976.html" target=3D"gene_query">FBgn0035976&nbsp;(140)</a=
>, <a href=3D"http://flybase.org/reports/FBgn0003118.html" target=3D"gene_q=
uery">FBgn0003118&nbsp;(156)</a>, <a href=3D"http://flybase.org/reports/FBg=
n0030223.html" target=3D"gene_query">FBgn0030223&nbsp;(176)</a>, <a href=3D=
"http://flybase.org/reports/FBgn0011744.html" target=3D"gene_query">FBgn001=
1744&nbsp;(188)</a>, <a href=3D"http://flybase.org/reports/FBgn0030502.html=
" target=3D"gene_query">FBgn0030502&nbsp;(214)</a>, <a href=3D"http://flyba=
se.org/reports/FBgn0259984.html" target=3D"gene_query">FBgn0259984&nbsp;(26=
0)</a>, ...191 more...</td>
</tr>
<tr class=3D"normal" valign=3D"top">
<td align=3D"left"><a href=3D"http://amigo.geneontology.org/cgi-bin/amigo/t=
erm_details?term=3DGO:0007435" target=3D"go_query">GO:0007435</a></td>
<td align=3D"center">3.674e-04</td>
<td align=3D"center">1.206e-04</td>
<td align=3D"center">4.978e-03</td>
<td align=3D"center">50%
      </td>
<td align=3D"left"><span class=3D"bp">BP&nbsp;</span></td>
<td>salivary gland morphogenesis</td>
<td>
<a href=3D"http://flybase.org/reports/FBgn0259685.html" target=3D"gene_quer=
y">FBgn0259685&nbsp;(61)</a>, <a href=3D"http://flybase.org/reports/FBgn000=
4197.html" target=3D"gene_query">FBgn0004197&nbsp;(131)</a>, <a href=3D"htt=
p://flybase.org/reports/FBgn0001168.html" target=3D"gene_query">FBgn0001168=
&nbsp;(155)</a>, <a href=3D"http://flybase.org/reports/FBgn0003749.html" ta=
rget=3D"gene_query">FBgn0003749&nbsp;(196)</a>, <a href=3D"http://flybase.o=
rg/reports/FBgn0016797.html" target=3D"gene_query">FBgn0016797&nbsp;(213)</=
a>, <a href=3D"http://flybase.org/reports/FBgn0043364.html" target=3D"gene_=
query">FBgn0043364&nbsp;(309)</a>, <a href=3D"http://flybase.org/reports/FB=
gn0025697.html" target=3D"gene_query">FBgn0025697&nbsp;(411)</a>, <a href=
=3D"http://flybase.org/reports/FBgn0034539.html" target=3D"gene_query">FBgn=
0034539&nbsp;(470)</a>, <a href=3D"http://flybase.org/reports/FBgn0000210.h=
tml" target=3D"gene_query">FBgn0000210&nbsp;(487)</a>, <a href=3D"http://fl=
ybase.org/reports/FBgn0010488.html" target=3D"gene_query">FBgn0010488&nbsp;=
(502)</a>, ...110 more...</td>
</tr>
<tr class=3D"implied" valign=3D"top">
<td align=3D"left"><a href=3D"http://amigo.geneontology.org/cgi-bin/amigo/t=
erm_details?term=3DGO:0022612" target=3D"go_query">GO:0022612</a></td>
<td align=3D"center">3.674e-04</td>
<td align=3D"center">1.206e-04</td>
<td align=3D"center">4.978e-03</td>
<td align=3D"center">~12%
      </td>
<td align=3D"left"><span class=3D"bp">BP&nbsp;</span></td>
<td>gland morphogenesis</td>
<td>
<a href=3D"http://flybase.org/reports/FBgn0259685.html" target=3D"gene_quer=
y">FBgn0259685&nbsp;(61)</a>, <a href=3D"http://flybase.org/reports/FBgn000=
4197.html" target=3D"gene_query">FBgn0004197&nbsp;(131)</a>, <a href=3D"htt=
p://flybase.org/reports/FBgn0001168.html" target=3D"gene_query">FBgn0001168=
&nbsp;(155)</a>, <a href=3D"http://flybase.org/reports/FBgn0003749.html" ta=
rget=3D"gene_query">FBgn0003749&nbsp;(196)</a>, <a href=3D"http://flybase.o=
rg/reports/FBgn0016797.html" target=3D"gene_query">FBgn0016797&nbsp;(213)</=
a>, <a href=3D"http://flybase.org/reports/FBgn0043364.html" target=3D"gene_=
query">FBgn0043364&nbsp;(309)</a>, <a href=3D"http://flybase.org/reports/FB=
gn0025697.html" target=3D"gene_query">FBgn0025697&nbsp;(411)</a>, <a href=
=3D"http://flybase.org/reports/FBgn0034539.html" target=3D"gene_query">FBgn=
0034539&nbsp;(470)</a>, <a href=3D"http://flybase.org/reports/FBgn0000210.h=
tml" target=3D"gene_query">FBgn0000210&nbsp;(487)</a>, <a href=3D"http://fl=
ybase.org/reports/FBgn0010488.html" target=3D"gene_query">FBgn0010488&nbsp;=
(502)</a>, ...110 more...</td>
</tr>
<tr class=3D"implied" valign=3D"top">
<td align=3D"left"><a href=3D"http://amigo.geneontology.org/cgi-bin/amigo/t=
erm_details?term=3DGO:0007449" target=3D"go_query">GO:0007449</a></td>
<td align=3D"center">3.780e-04</td>
<td align=3D"center">1.236e-04</td>
<td align=3D"center">5.068e-03</td>
<td align=3D"center">~86%
      </td>
<td align=3D"left"><span class=3D"bp">BP&nbsp;</span></td>
<td>proximal/distal pattern formation, imaginal disc</td>
<td>
<a href=3D"http://flybase.org/reports/FBgn0000490.html" target=3D"gene_quer=
y">FBgn0000490&nbsp;(71)</a>, <a href=3D"http://flybase.org/reports/FBgn000=
3295.html" target=3D"gene_query">FBgn0003295&nbsp;(94)</a>, <a href=3D"http=
://flybase.org/reports/FBgn0000157.html" target=3D"gene_query">FBgn0000157&=
nbsp;(109)</a>, <a href=3D"http://flybase.org/reports/FBgn0004009.html" tar=
get=3D"gene_query">FBgn0004009&nbsp;(244)</a>, <a href=3D"http://flybase.or=
g/reports/FBgn0003731.html" target=3D"gene_query">FBgn0003731&nbsp;(247)</a=
>, <a href=3D"http://flybase.org/reports/FBgn0026411.html" target=3D"gene_q=
uery">FBgn0026411&nbsp;(512)</a>, <a href=3D"http://flybase.org/reports/FBg=
n0086655.html" target=3D"gene_query">FBgn0086655&nbsp;(729)</a>, <a href=3D=
"http://flybase.org/reports/FBgn0005677.html" target=3D"gene_query">FBgn000=
5677&nbsp;(764)</a>, <a href=3D"http://flybase.org/reports/FBgn0011758.html=
" target=3D"gene_query">FBgn0011758&nbsp;(1176)</a>, <a href=3D"http://flyb=
ase.org/reports/FBgn0004854.html" target=3D"gene_query">FBgn0004854&nbsp;(1=
276)</a>, ...11 more...</td>
</tr>
<tr class=3D"normal" valign=3D"top">
<td align=3D"left"><a href=3D"http://amigo.geneontology.org/cgi-bin/amigo/t=
erm_details?term=3DGO:0005912" target=3D"go_query">GO:0005912</a></td>
<td align=3D"center">3.828e-04</td>
<td align=3D"center">1.253e-04</td>
<td align=3D"center">5.104e-03</td>
<td align=3D"center">45%
      </td>
<td align=3D"left"><span class=3D"cc">CC&nbsp;</span></td>
<td>adherens junction</td>
<td>
<a href=3D"http://flybase.org/reports/FBgn0259685.html" target=3D"gene_quer=
y">FBgn0259685&nbsp;(61)</a>, <a href=3D"http://flybase.org/reports/FBgn000=
4143.html" target=3D"gene_query">FBgn0004143&nbsp;(172)</a>, <a href=3D"htt=
p://flybase.org/reports/FBgn0028369.html" target=3D"gene_query">FBgn0028369=
&nbsp;(378)</a>, <a href=3D"http://flybase.org/reports/FBgn0003328.html" ta=
rget=3D"gene_query">FBgn0003328&nbsp;(404)</a>, <a href=3D"http://flybase.o=
rg/reports/FBgn0041789.html" target=3D"gene_query">FBgn0041789&nbsp;(474)</=
a>, <a href=3D"http://flybase.org/reports/FBgn0011661.html" target=3D"gene_=
query">FBgn0011661&nbsp;(937)</a>, <a href=3D"http://flybase.org/reports/FB=
gn0028427.html" target=3D"gene_query">FBgn0028427&nbsp;(1085)</a>, <a href=
=3D"http://flybase.org/reports/FBgn0031850.html" target=3D"gene_query">FBgn=
0031850&nbsp;(1265)</a>, <a href=3D"http://flybase.org/reports/FBgn0000667.=
html" target=3D"gene_query">FBgn0000667&nbsp;(1273)</a>, <a href=3D"http://=
flybase.org/reports/FBgn0083919.html" target=3D"gene_query">FBgn0083919&nbs=
p;(1325)</a>, ...38 more...</td>
</tr>
<tr class=3D"implied" valign=3D"top">
<td align=3D"left"><a href=3D"http://amigo.geneontology.org/cgi-bin/amigo/t=
erm_details?term=3DGO:0045465" target=3D"go_query">GO:0045465</a></td>
<td align=3D"center">3.913e-04</td>
<td align=3D"center">1.283e-04</td>
<td align=3D"center">5.192e-03</td>
<td align=3D"center">~89%
      </td>
<td align=3D"left"><span class=3D"bp">BP&nbsp;</span></td>
<td>R8 cell differentiation</td>
<td>
<a href=3D"http://flybase.org/reports/FBgn0001168.html" target=3D"gene_quer=
y">FBgn0001168&nbsp;(155)</a>, <a href=3D"http://flybase.org/reports/FBgn00=
26252.html" target=3D"gene_query">FBgn0026252&nbsp;(190)</a>, <a href=3D"ht=
tp://flybase.org/reports/FBgn0002573.html" target=3D"gene_query">FBgn000257=
3&nbsp;(313)</a>, <a href=3D"http://flybase.org/reports/FBgn0004579.html" t=
arget=3D"gene_query">FBgn0004579&nbsp;(530)</a>, <a href=3D"http://flybase.=
org/reports/FBgn0003366.html" target=3D"gene_query">FBgn0003366&nbsp;(724)<=
/a>, <a href=3D"http://flybase.org/reports/FBgn0003267.html" target=3D"gene=
_query">FBgn0003267&nbsp;(1216)</a>, <a href=3D"http://flybase.org/reports/=
FBgn0000575.html" target=3D"gene_query">FBgn0000575&nbsp;(1527)</a>, <a hre=
f=3D"http://flybase.org/reports/FBgn0004644.html" target=3D"gene_query">FBg=
n0004644&nbsp;(1876)</a>, <a href=3D"http://flybase.org/reports/FBgn0003326=
.html" target=3D"gene_query">FBgn0003326&nbsp;(2078)</a>, <a href=3D"http:/=
/flybase.org/reports/FBgn0010433.html" target=3D"gene_query">FBgn0010433&nb=
sp;(2161)</a>, ...7 more...</td>
</tr>
<tr class=3D"implied" valign=3D"top">
<td align=3D"left"><a href=3D"http://amigo.geneontology.org/cgi-bin/amigo/t=
erm_details?term=3DGO:0030855" target=3D"go_query">GO:0030855</a></td>
<td align=3D"center">4.140e-04</td>
<td align=3D"center">1.342e-04</td>
<td align=3D"center">5.399e-03</td>
<td align=3D"center">~10%
      </td>
<td align=3D"left"><span class=3D"bp">BP&nbsp;</span></td>
<td>epithelial cell differentiation</td>
<td>
<a href=3D"http://flybase.org/reports/FBgn0259685.html" target=3D"gene_quer=
y">FBgn0259685&nbsp;(61)</a>, <a href=3D"http://flybase.org/reports/FBgn000=
0490.html" target=3D"gene_query">FBgn0000490&nbsp;(71)</a>, <a href=3D"http=
://flybase.org/reports/FBgn0003053.html" target=3D"gene_query">FBgn0003053&=
nbsp;(255)</a>, <a href=3D"http://flybase.org/reports/FBgn0003963.html" tar=
get=3D"gene_query">FBgn0003963&nbsp;(329)</a>, <a href=3D"http://flybase.or=
g/reports/FBgn0005634.html" target=3D"gene_query">FBgn0005634&nbsp;(564)</a=
>, <a href=3D"http://flybase.org/reports/FBgn0000658.html" target=3D"gene_q=
uery">FBgn0000658&nbsp;(2640)</a>, <a href=3D"http://flybase.org/reports/FB=
gn0001085.html" target=3D"gene_query">FBgn0001085&nbsp;(3035)</a>, <a href=
=3D"http://flybase.org/reports/FBgn0014020.html" target=3D"gene_query">FBgn=
0014020&nbsp;(3041)</a>, <a href=3D"http://flybase.org/reports/FBgn0000497.=
html" target=3D"gene_query">FBgn0000497&nbsp;(3378)</a>, <a href=3D"http://=
flybase.org/reports/FBgn0000499.html" target=3D"gene_query">FBgn0000499&nbs=
p;(3430)</a>, ...2 more...</td>
</tr>
<tr class=3D"implied" valign=3D"top">
<td align=3D"left"><a href=3D"http://amigo.geneontology.org/cgi-bin/amigo/t=
erm_details?term=3DGO:0010646" target=3D"go_query">GO:0010646</a></td>
<td align=3D"center">4.228e-04</td>
<td align=3D"center">1.377e-04</td>
<td align=3D"center">5.501e-03</td>
<td align=3D"center">~1%
      </td>
<td align=3D"left"><span class=3D"bp">BP&nbsp;</span></td>
<td>regulation of cell communication</td>
<td>
<a href=3D"http://flybase.org/reports/FBgn0004197.html" target=3D"gene_quer=
y">FBgn0004197&nbsp;(131)</a>, <a href=3D"http://flybase.org/reports/FBgn00=
02973.html" target=3D"gene_query">FBgn0002973&nbsp;(132)</a>, <a href=3D"ht=
tp://flybase.org/reports/FBgn0024941.html" target=3D"gene_query">FBgn002494=
1&nbsp;(134)</a>, <a href=3D"http://flybase.org/reports/FBgn0004244.html" t=
arget=3D"gene_query">FBgn0004244&nbsp;(143)</a>, <a href=3D"http://flybase.=
org/reports/FBgn0028582.html" target=3D"gene_query">FBgn0028582&nbsp;(149)<=
/a>, <a href=3D"http://flybase.org/reports/FBgn0020620.html" target=3D"gene=
_query">FBgn0020620&nbsp;(197)</a>, <a href=3D"http://flybase.org/reports/F=
Bgn0051158.html" target=3D"gene_query">FBgn0051158&nbsp;(241)</a>, <a href=
=3D"http://flybase.org/reports/FBgn0259246.html" target=3D"gene_query">FBgn=
0259246&nbsp;(243)</a>, <a href=3D"http://flybase.org/reports/FBgn0003053.h=
tml" target=3D"gene_query">FBgn0003053&nbsp;(255)</a>, <a href=3D"http://fl=
ybase.org/reports/FBgn0002573.html" target=3D"gene_query">FBgn0002573&nbsp;=
(313)</a>, ...289 more...</td>
</tr>
<tr class=3D"normal" valign=3D"top">
<td align=3D"left"><a href=3D"http://amigo.geneontology.org/cgi-bin/amigo/t=
erm_details?term=3DGO:0030707" target=3D"go_query">GO:0030707</a></td>
<td align=3D"center">4.571e-04</td>
<td align=3D"center">1.479e-04</td>
<td align=3D"center">5.872e-03</td>
<td align=3D"center">~47%
      </td>
<td align=3D"left"><span class=3D"bp">BP&nbsp;</span></td>
<td>ovarian follicle cell development</td>
<td>
<a href=3D"http://flybase.org/reports/FBgn0004861.html" target=3D"gene_quer=
y">FBgn0004861&nbsp;(18)</a>, <a href=3D"http://flybase.org/reports/FBgn005=
2296.html" target=3D"gene_query">FBgn0052296&nbsp;(43)</a>, <a href=3D"http=
://flybase.org/reports/FBgn0000490.html" target=3D"gene_query">FBgn0000490&=
nbsp;(71)</a>, <a href=3D"http://flybase.org/reports/FBgn0004811.html" targ=
et=3D"gene_query">FBgn0004811&nbsp;(125)</a>, <a href=3D"http://flybase.org=
/reports/FBgn0003118.html" target=3D"gene_query">FBgn0003118&nbsp;(156)</a>=
, <a href=3D"http://flybase.org/reports/FBgn0002926.html" target=3D"gene_qu=
ery">FBgn0002926&nbsp;(171)</a>, <a href=3D"http://flybase.org/reports/FBgn=
0003514.html" target=3D"gene_query">FBgn0003514&nbsp;(209)</a>, <a href=3D"=
http://flybase.org/reports/FBgn0004009.html" target=3D"gene_query">FBgn0004=
009&nbsp;(244)</a>, <a href=3D"http://flybase.org/reports/FBgn0003731.html"=
 target=3D"gene_query">FBgn0003731&nbsp;(247)</a>, <a href=3D"http://flybas=
e.org/reports/FBgn0259984.html" target=3D"gene_query">FBgn0259984&nbsp;(260=
)</a>, ...197 more...</td>
</tr>
<tr class=3D"normal" valign=3D"top">
<td align=3D"left"><a href=3D"http://amigo.geneontology.org/cgi-bin/amigo/t=
erm_details?term=3DGO:0007219" target=3D"go_query">GO:0007219</a></td>
<td align=3D"center">4.849e-04</td>
<td align=3D"center">1.556e-04</td>
<td align=3D"center">6.138e-03</td>
<td align=3D"center">~29%
      </td>
<td align=3D"left"><span class=3D"bp">BP&nbsp;</span></td>
<td>Notch signaling pathway</td>
<td>
<a href=3D"http://flybase.org/reports/FBgn0004197.html" target=3D"gene_quer=
y">FBgn0004197&nbsp;(131)</a>, <a href=3D"http://flybase.org/reports/FBgn00=
02973.html" target=3D"gene_query">FBgn0002973&nbsp;(132)</a>, <a href=3D"ht=
tp://flybase.org/reports/FBgn0259984.html" target=3D"gene_query">FBgn025998=
4&nbsp;(260)</a>, <a href=3D"http://flybase.org/reports/FBgn0004837.html" t=
arget=3D"gene_query">FBgn0004837&nbsp;(334)</a>, <a href=3D"http://flybase.=
org/reports/FBgn0002609.html" target=3D"gene_query">FBgn0002609&nbsp;(342)<=
/a>, <a href=3D"http://flybase.org/reports/FBgn0002643.html" target=3D"gene=
_query">FBgn0002643&nbsp;(399)</a>, <a href=3D"http://flybase.org/reports/F=
Bgn0002734.html" target=3D"gene_query">FBgn0002734&nbsp;(825)</a>, <a href=
=3D"http://flybase.org/reports/FBgn0000216.html" target=3D"gene_query">FBgn=
0000216&nbsp;(1055)</a>, <a href=3D"http://flybase.org/reports/FBgn0000180.=
html" target=3D"gene_query">FBgn0000180&nbsp;(1115)</a>, <a href=3D"http://=
flybase.org/reports/FBgn0002629.html" target=3D"gene_query">FBgn0002629&nbs=
p;(1247)</a>, ...36 more...</td>
</tr>
<tr class=3D"normal" valign=3D"top">
<td align=3D"left"><a href=3D"http://amigo.geneontology.org/cgi-bin/amigo/t=
erm_details?term=3DGO:0016564" target=3D"go_query">GO:0016564</a></td>
<td align=3D"center">5.021e-04</td>
<td align=3D"center">1.635e-04</td>
<td align=3D"center">6.411e-03</td>
<td align=3D"center">~33%
      </td>
<td align=3D"left"><span class=3D"mf">MF&nbsp;</span></td>
<td>transcription repressor activity</td>
<td>
<a href=3D"http://flybase.org/reports/FBgn0032741.html" target=3D"gene_quer=
y">FBgn0032741&nbsp;(36)</a>, <a href=3D"http://flybase.org/reports/FBgn000=
0490.html" target=3D"gene_query">FBgn0000490&nbsp;(71)</a>, <a href=3D"http=
://flybase.org/reports/FBgn0001168.html" target=3D"gene_query">FBgn0001168&=
nbsp;(155)</a>, <a href=3D"http://flybase.org/reports/FBgn0001320.html" tar=
get=3D"gene_query">FBgn0001320&nbsp;(170)</a>, <a href=3D"http://flybase.or=
g/reports/FBgn0025680.html" target=3D"gene_query">FBgn0025680&nbsp;(189)</a=
>, <a href=3D"http://flybase.org/reports/FBgn0020496.html" target=3D"gene_q=
uery">FBgn0020496&nbsp;(281)</a>, <a href=3D"http://flybase.org/reports/FBg=
n0010825.html" target=3D"gene_query">FBgn0010825&nbsp;(315)</a>, <a href=3D=
"http://flybase.org/reports/FBgn0024250.html" target=3D"gene_query">FBgn002=
4250&nbsp;(318)</a>, <a href=3D"http://flybase.org/reports/FBgn0004837.html=
" target=3D"gene_query">FBgn0004837&nbsp;(334)</a>, <a href=3D"http://flyba=
se.org/reports/FBgn0002609.html" target=3D"gene_query">FBgn0002609&nbsp;(34=
2)</a>, ...95 more...</td>
</tr>
<tr class=3D"implied" valign=3D"top">
<td align=3D"left"><a href=3D"http://amigo.geneontology.org/cgi-bin/amigo/t=
erm_details?term=3DGO:0030594" target=3D"go_query">GO:0030594</a></td>
<td align=3D"center">5.100e-04</td>
<td align=3D"center">1.665e-04</td>
<td align=3D"center">6.488e-03</td>
<td align=3D"center">20%
      </td>
<td align=3D"left"><span class=3D"mf">MF&nbsp;</span></td>
<td>neurotransmitter receptor activity</td>
<td>
<a href=3D"http://flybase.org/reports/FBgn0015129.html" target=3D"gene_quer=
y">FBgn0015129&nbsp;(48)</a>, <a href=3D"http://flybase.org/reports/FBgn002=
9723.html" target=3D"gene_query">FBgn0029723&nbsp;(111)</a>, <a href=3D"htt=
p://flybase.org/reports/FBgn0031770.html" target=3D"gene_query">FBgn0031770=
&nbsp;(167)</a>, <a href=3D"http://flybase.org/reports/FBgn0053639.html" ta=
rget=3D"gene_query">FBgn0053639&nbsp;(234)</a>, <a href=3D"http://flybase.o=
rg/reports/FBgn0000037.html" target=3D"gene_query">FBgn0000037&nbsp;(286)</=
a>, <a href=3D"http://flybase.org/reports/FBgn0004841.html" target=3D"gene_=
query">FBgn0004841&nbsp;(372)</a>, <a href=3D"http://flybase.org/reports/FB=
gn0030437.html" target=3D"gene_query">FBgn0030437&nbsp;(449)</a>, <a href=
=3D"http://flybase.org/reports/FBgn0035610.html" target=3D"gene_query">FBgn=
0035610&nbsp;(467)</a>, <a href=3D"http://flybase.org/reports/FBgn0036278.h=
tml" target=3D"gene_query">FBgn0036278&nbsp;(601)</a>, <a href=3D"http://fl=
ybase.org/reports/FBgn0011582.html" target=3D"gene_query">FBgn0011582&nbsp;=
(671)</a>, ...43 more...</td>
</tr>
<tr class=3D"normal" valign=3D"top">
<td align=3D"left"><a href=3D"http://amigo.geneontology.org/cgi-bin/amigo/t=
erm_details?term=3DGO:0007030" target=3D"go_query">GO:0007030</a></td>
<td align=3D"center">5.193e-04</td>
<td align=3D"center">1.702e-04</td>
<td align=3D"center">6.588e-03</td>
<td align=3D"center">~36%
      </td>
<td align=3D"left"><span class=3D"bp">BP&nbsp;</span></td>
<td>Golgi organization</td>
<td>
<a href=3D"http://flybase.org/reports/FBgn0030503.html" target=3D"gene_quer=
y">FBgn0030503&nbsp;(215)</a>, <a href=3D"http://flybase.org/reports/FBgn00=
37357.html" target=3D"gene_query">FBgn0037357&nbsp;(240)</a>, <a href=3D"ht=
tp://flybase.org/reports/FBgn0032728.html" target=3D"gene_query">FBgn003272=
8&nbsp;(375)</a>, <a href=3D"http://flybase.org/reports/FBgn0030365.html" t=
arget=3D"gene_query">FBgn0030365&nbsp;(433)</a>, <a href=3D"http://flybase.=
org/reports/FBgn0026634.html" target=3D"gene_query">FBgn0026634&nbsp;(746)<=
/a>, <a href=3D"http://flybase.org/reports/FBgn0004378.html" target=3D"gene=
_query">FBgn0004378&nbsp;(909)</a>, <a href=3D"http://flybase.org/reports/F=
Bgn0033651.html" target=3D"gene_query">FBgn0033651&nbsp;(1418)</a>, <a href=
=3D"http://flybase.org/reports/FBgn0031842.html" target=3D"gene_query">FBgn=
0031842&nbsp;(1685)</a>, <a href=3D"http://flybase.org/reports/FBgn0033075.=
html" target=3D"gene_query">FBgn0033075&nbsp;(2103)</a>, <a href=3D"http://=
flybase.org/reports/FBgn0052675.html" target=3D"gene_query">FBgn0052675&nbs=
p;(2555)</a>, ...9 more...</td>
</tr>
<tr class=3D"implied" valign=3D"top">
<td align=3D"left"><a href=3D"http://amigo.geneontology.org/cgi-bin/amigo/t=
erm_details?term=3DGO:0065008" target=3D"go_query">GO:0065008</a></td>
<td align=3D"center">5.228e-04</td>
<td align=3D"center">1.712e-04</td>
<td align=3D"center">6.588e-03</td>
<td align=3D"center">~0%
      </td>
<td align=3D"left"><span class=3D"bp">BP&nbsp;</span></td>
<td>regulation of biological quality</td>
<td>
<a href=3D"http://flybase.org/reports/FBgn0086782.html" target=3D"gene_quer=
y">FBgn0086782&nbsp;(17)</a>, <a href=3D"http://flybase.org/reports/FBgn000=
0490.html" target=3D"gene_query">FBgn0000490&nbsp;(71)</a>, <a href=3D"http=
://flybase.org/reports/FBgn0003138.html" target=3D"gene_query">FBgn0003138&=
nbsp;(76)</a>, <a href=3D"http://flybase.org/reports/FBgn0083228.html" targ=
et=3D"gene_query">FBgn0083228&nbsp;(88)</a>, <a href=3D"http://flybase.org/=
reports/FBgn0024986.html" target=3D"gene_query">FBgn0024986&nbsp;(110)</a>,=
 <a href=3D"http://flybase.org/reports/FBgn0038570.html" target=3D"gene_que=
ry">FBgn0038570&nbsp;(118)</a>, <a href=3D"http://flybase.org/reports/FBgn0=
028582.html" target=3D"gene_query">FBgn0028582&nbsp;(149)</a>, <a href=3D"h=
ttp://flybase.org/reports/FBgn0043884.html" target=3D"gene_query">FBgn00438=
84&nbsp;(153)</a>, <a href=3D"http://flybase.org/reports/FBgn0259108.html" =
target=3D"gene_query">FBgn0259108&nbsp;(154)</a>, <a href=3D"http://flybase=
.org/reports/FBgn0002789.html" target=3D"gene_query">FBgn0002789&nbsp;(166)=
</a>, ...567 more...</td>
</tr>
<tr class=3D"normal" valign=3D"top">
<td align=3D"left"><a href=3D"http://amigo.geneontology.org/cgi-bin/amigo/t=
erm_details?term=3DGO:0051094" target=3D"go_query">GO:0051094</a></td>
<td align=3D"center">5.315e-04</td>
<td align=3D"center">1.756e-04</td>
<td align=3D"center">6.716e-03</td>
<td align=3D"center">~2%
      </td>
<td align=3D"left"><span class=3D"bp">BP&nbsp;</span></td>
<td>positive regulation of developmental process</td>
<td>
<a href=3D"http://flybase.org/reports/FBgn0004009.html" target=3D"gene_quer=
y">FBgn0004009&nbsp;(244)</a>, <a href=3D"http://flybase.org/reports/FBgn00=
11766.html" target=3D"gene_query">FBgn0011766&nbsp;(280)</a>, <a href=3D"ht=
tp://flybase.org/reports/FBgn0005563.html" target=3D"gene_query">FBgn000556=
3&nbsp;(417)</a>, <a href=3D"http://flybase.org/reports/FBgn0003317.html" t=
arget=3D"gene_query">FBgn0003317&nbsp;(452)</a>, <a href=3D"http://flybase.=
org/reports/FBgn0000210.html" target=3D"gene_query">FBgn0000210&nbsp;(487)<=
/a>, <a href=3D"http://flybase.org/reports/FBgn0005634.html" target=3D"gene=
_query">FBgn0005634&nbsp;(564)</a>, <a href=3D"http://flybase.org/reports/F=
Bgn0011706.html" target=3D"gene_query">FBgn0011706&nbsp;(664)</a>, <a href=
=3D"http://flybase.org/reports/FBgn0003366.html" target=3D"gene_query">FBgn=
0003366&nbsp;(724)</a>, <a href=3D"http://flybase.org/reports/FBgn0000568.h=
tml" target=3D"gene_query">FBgn0000568&nbsp;(951)</a>, <a href=3D"http://fl=
ybase.org/reports/FBgn0030028.html" target=3D"gene_query">FBgn0030028&nbsp;=
(1049)</a>, ...55 more...</td>
</tr>
<tr class=3D"normal" valign=3D"top">
<td align=3D"left"><a href=3D"http://amigo.geneontology.org/cgi-bin/amigo/t=
erm_details?term=3DGO:0000122" target=3D"go_query">GO:0000122</a></td>
<td align=3D"center">5.478e-04</td>
<td align=3D"center">1.834e-04</td>
<td align=3D"center">6.973e-03</td>
<td align=3D"center">~67%
      </td>
<td align=3D"left"><span class=3D"bp">BP&nbsp;</span></td>
<td>negative regulation of transcription from RNA polymerase II promoter</t=
d>
<td>
<a href=3D"http://flybase.org/reports/FBgn0032741.html" target=3D"gene_quer=
y">FBgn0032741&nbsp;(36)</a>, <a href=3D"http://flybase.org/reports/FBgn000=
1168.html" target=3D"gene_query">FBgn0001168&nbsp;(155)</a>, <a href=3D"htt=
p://flybase.org/reports/FBgn0001320.html" target=3D"gene_query">FBgn0001320=
&nbsp;(170)</a>, <a href=3D"http://flybase.org/reports/FBgn0020496.html" ta=
rget=3D"gene_query">FBgn0020496&nbsp;(281)</a>, <a href=3D"http://flybase.o=
rg/reports/FBgn0024250.html" target=3D"gene_query">FBgn0024250&nbsp;(318)</=
a>, <a href=3D"http://flybase.org/reports/FBgn0002609.html" target=3D"gene_=
query">FBgn0002609&nbsp;(342)</a>, <a href=3D"http://flybase.org/reports/FB=
gn0027553.html" target=3D"gene_query">FBgn0027553&nbsp;(377)</a>, <a href=
=3D"http://flybase.org/reports/FBgn0025776.html" target=3D"gene_query">FBgn=
0025776&nbsp;(455)</a>, <a href=3D"http://flybase.org/reports/FBgn0034430.h=
tml" target=3D"gene_query">FBgn0034430&nbsp;(634)</a>, <a href=3D"http://fl=
ybase.org/reports/FBgn0000659.html" target=3D"gene_query">FBgn0000659&nbsp;=
(723)</a>, ...46 more...</td>
</tr>
<tr class=3D"normal" valign=3D"top">
<td align=3D"left"><a href=3D"http://amigo.geneontology.org/cgi-bin/amigo/t=
erm_details?term=3DGO:0035075" target=3D"go_query">GO:0035075</a></td>
<td align=3D"center">5.541e-04</td>
<td align=3D"center">1.863e-04</td>
<td align=3D"center">6.996e-03</td>
<td align=3D"center">~71%
      </td>
<td align=3D"left"><span class=3D"bp">BP&nbsp;</span></td>
<td>response to ecdysone</td>
<td>
<a href=3D"http://flybase.org/reports/FBgn0004861.html" target=3D"gene_quer=
y">FBgn0004861&nbsp;(18)</a>, <a href=3D"http://flybase.org/reports/FBgn003=
5538.html" target=3D"gene_query">FBgn0035538&nbsp;(168)</a>, <a href=3D"htt=
p://flybase.org/reports/FBgn0000210.html" target=3D"gene_query">FBgn0000210=
&nbsp;(487)</a>, <a href=3D"http://flybase.org/reports/FBgn0005634.html" ta=
rget=3D"gene_query">FBgn0005634&nbsp;(564)</a>, <a href=3D"http://flybase.o=
rg/reports/FBgn0011706.html" target=3D"gene_query">FBgn0011706&nbsp;(664)</=
a>, <a href=3D"http://flybase.org/reports/FBgn0034262.html" target=3D"gene_=
query">FBgn0034262&nbsp;(665)</a>, <a href=3D"http://flybase.org/reports/FB=
gn0040372.html" target=3D"gene_query">FBgn0040372&nbsp;(791)</a>, <a href=
=3D"http://flybase.org/reports/FBgn0000568.html" target=3D"gene_query">FBgn=
0000568&nbsp;(951)</a>, <a href=3D"http://flybase.org/reports/FBgn0003964.h=
tml" target=3D"gene_query">FBgn0003964&nbsp;(1275)</a>, <a href=3D"http://f=
lybase.org/reports/FBgn0028420.html" target=3D"gene_query">FBgn0028420&nbsp=
;(1959)</a>, ...13 more...</td>
</tr>
<tr class=3D"implied" valign=3D"top">
<td align=3D"left"><a href=3D"http://amigo.geneontology.org/cgi-bin/amigo/t=
erm_details?term=3DGO:0048545" target=3D"go_query">GO:0048545</a></td>
<td align=3D"center">5.541e-04</td>
<td align=3D"center">1.863e-04</td>
<td align=3D"center">6.996e-03</td>
<td align=3D"center">15%
      </td>
<td align=3D"left"><span class=3D"bp">BP&nbsp;</span></td>
<td>response to steroid hormone stimulus</td>
<td>
<a href=3D"http://flybase.org/reports/FBgn0004861.html" target=3D"gene_quer=
y">FBgn0004861&nbsp;(18)</a>, <a href=3D"http://flybase.org/reports/FBgn003=
5538.html" target=3D"gene_query">FBgn0035538&nbsp;(168)</a>, <a href=3D"htt=
p://flybase.org/reports/FBgn0000210.html" target=3D"gene_query">FBgn0000210=
&nbsp;(487)</a>, <a href=3D"http://flybase.org/reports/FBgn0005634.html" ta=
rget=3D"gene_query">FBgn0005634&nbsp;(564)</a>, <a href=3D"http://flybase.o=
rg/reports/FBgn0011706.html" target=3D"gene_query">FBgn0011706&nbsp;(664)</=
a>, <a href=3D"http://flybase.org/reports/FBgn0034262.html" target=3D"gene_=
query">FBgn0034262&nbsp;(665)</a>, <a href=3D"http://flybase.org/reports/FB=
gn0040372.html" target=3D"gene_query">FBgn0040372&nbsp;(791)</a>, <a href=
=3D"http://flybase.org/reports/FBgn0000568.html" target=3D"gene_query">FBgn=
0000568&nbsp;(951)</a>, <a href=3D"http://flybase.org/reports/FBgn0003964.h=
tml" target=3D"gene_query">FBgn0003964&nbsp;(1275)</a>, <a href=3D"http://f=
lybase.org/reports/FBgn0028420.html" target=3D"gene_query">FBgn0028420&nbsp=
;(1959)</a>, ...13 more...</td>
</tr>
<tr class=3D"implied" valign=3D"top">
<td align=3D"left"><a href=3D"http://amigo.geneontology.org/cgi-bin/amigo/t=
erm_details?term=3DGO:0007448" target=3D"go_query">GO:0007448</a></td>
<td align=3D"center">5.744e-04</td>
<td align=3D"center">1.945e-04</td>
<td align=3D"center">7.261e-03</td>
<td align=3D"center">~71%
      </td>
<td align=3D"left"><span class=3D"bp">BP&nbsp;</span></td>
<td>anterior/posterior pattern formation, imaginal disc</td>
<td>
<a href=3D"http://flybase.org/reports/FBgn0000490.html" target=3D"gene_quer=
y">FBgn0000490&nbsp;(71)</a>, <a href=3D"http://flybase.org/reports/FBgn000=
4009.html" target=3D"gene_query">FBgn0004009&nbsp;(244)</a>, <a href=3D"htt=
p://flybase.org/reports/FBgn0000179.html" target=3D"gene_query">FBgn0000179=
&nbsp;(415)</a>, <a href=3D"http://flybase.org/reports/FBgn0003317.html" ta=
rget=3D"gene_query">FBgn0003317&nbsp;(452)</a>, <a href=3D"http://flybase.o=
rg/reports/FBgn0052133.html" target=3D"gene_query">FBgn0052133&nbsp;(492)</=
a>, <a href=3D"http://flybase.org/reports/FBgn0020493.html" target=3D"gene_=
query">FBgn0020493&nbsp;(1170)</a>, <a href=3D"http://flybase.org/reports/F=
Bgn0003892.html" target=3D"gene_query">FBgn0003892&nbsp;(1289)</a>, <a href=
=3D"http://flybase.org/reports/FBgn0004644.html" target=3D"gene_query">FBgn=
0004644&nbsp;(1876)</a>, <a href=3D"http://flybase.org/reports/FBgn0003444.=
html" target=3D"gene_query">FBgn0003444&nbsp;(1988)</a>, <a href=3D"http://=
flybase.org/reports/FBgn0003716.html" target=3D"gene_query">FBgn0003716&nbs=
p;(2159)</a>, ...10 more...</td>
</tr>
<tr class=3D"implied" valign=3D"top">
<td align=3D"left"><a href=3D"http://amigo.geneontology.org/cgi-bin/amigo/t=
erm_details?term=3DGO:0001763" target=3D"go_query">GO:0001763</a></td>
<td align=3D"center">5.898e-04</td>
<td align=3D"center">1.991e-04</td>
<td align=3D"center">7.387e-03</td>
<td align=3D"center">~8%
      </td>
<td align=3D"left"><span class=3D"bp">BP&nbsp;</span></td>
<td>morphogenesis of a branching structure</td>
<td>
<a href=3D"http://flybase.org/reports/FBgn0000490.html" target=3D"gene_quer=
y">FBgn0000490&nbsp;(71)</a>, <a href=3D"http://flybase.org/reports/FBgn000=
3118.html" target=3D"gene_query">FBgn0003118&nbsp;(156)</a>, <a href=3D"htt=
p://flybase.org/reports/FBgn0259211.html" target=3D"gene_query">FBgn0259211=
&nbsp;(169)</a>, <a href=3D"http://flybase.org/reports/FBgn0020299.html" ta=
rget=3D"gene_query">FBgn0020299&nbsp;(695)</a>, <a href=3D"http://flybase.o=
rg/reports/FBgn0026207.html" target=3D"gene_query">FBgn0026207&nbsp;(900)</=
a>, <a href=3D"http://flybase.org/reports/FBgn0003254.html" target=3D"gene_=
query">FBgn0003254&nbsp;(1006)</a>, <a href=3D"http://flybase.org/reports/F=
Bgn0023095.html" target=3D"gene_query">FBgn0023095&nbsp;(1455)</a>, <a href=
=3D"http://flybase.org/reports/FBgn0036844.html" target=3D"gene_query">FBgn=
0036844&nbsp;(1588)</a>, <a href=3D"http://flybase.org/reports/FBgn0005592.=
html" target=3D"gene_query">FBgn0005592&nbsp;(1614)</a>, <a href=3D"http://=
flybase.org/reports/FBgn0003079.html" target=3D"gene_query">FBgn0003079&nbs=
p;(1706)</a>, ...46 more...</td>
</tr>
<tr class=3D"normal" valign=3D"top">
<td align=3D"left"><a href=3D"http://amigo.geneontology.org/cgi-bin/amigo/t=
erm_details?term=3DGO:0007498" target=3D"go_query">GO:0007498</a></td>
<td align=3D"center">6.129e-04</td>
<td align=3D"center">2.090e-04</td>
<td align=3D"center">7.662e-03</td>
<td align=3D"center">~12%
      </td>
<td align=3D"left"><span class=3D"bp">BP&nbsp;</span></td>
<td>mesoderm development</td>
<td>
<a href=3D"http://flybase.org/reports/FBgn0052296.html" target=3D"gene_quer=
y">FBgn0052296&nbsp;(43)</a>, <a href=3D"http://flybase.org/reports/FBgn000=
0490.html" target=3D"gene_query">FBgn0000490&nbsp;(71)</a>, <a href=3D"http=
://flybase.org/reports/FBgn0034137.html" target=3D"gene_query">FBgn0034137&=
nbsp;(74)</a>, <a href=3D"http://flybase.org/reports/FBgn0040674.html" targ=
et=3D"gene_query">FBgn0040674&nbsp;(115)</a>, <a href=3D"http://flybase.org=
/reports/FBgn0035533.html" target=3D"gene_query">FBgn0035533&nbsp;(138)</a>=
, <a href=3D"http://flybase.org/reports/FBgn0004009.html" target=3D"gene_qu=
ery">FBgn0004009&nbsp;(244)</a>, <a href=3D"http://flybase.org/reports/FBgn=
0002643.html" target=3D"gene_query">FBgn0002643&nbsp;(399)</a>, <a href=3D"=
http://flybase.org/reports/FBgn0034886.html" target=3D"gene_query">FBgn0034=
886&nbsp;(456)</a>, <a href=3D"http://flybase.org/reports/FBgn0040089.html"=
 target=3D"gene_query">FBgn0040089&nbsp;(506)</a>, <a href=3D"http://flybas=
e.org/reports/FBgn0020299.html" target=3D"gene_query">FBgn0020299&nbsp;(695=
)</a>, ...85 more...</td>
</tr>
<tr class=3D"implied" valign=3D"top">
<td align=3D"left"><a href=3D"http://amigo.geneontology.org/cgi-bin/amigo/t=
erm_details?term=3DGO:0035026" target=3D"go_query">GO:0035026</a></td>
<td align=3D"center">6.156e-04</td>
<td align=3D"center">2.102e-04</td>
<td align=3D"center">7.662e-03</td>
<td align=3D"center">~72%
      </td>
<td align=3D"left"><span class=3D"bp">BP&nbsp;</span></td>
<td>leading edge cell differentiation</td>
<td>
<a href=3D"http://flybase.org/reports/FBgn0000490.html" target=3D"gene_quer=
y">FBgn0000490&nbsp;(71)</a>, <a href=3D"http://flybase.org/reports/FBgn000=
3053.html" target=3D"gene_query">FBgn0003053&nbsp;(255)</a>, <a href=3D"htt=
p://flybase.org/reports/FBgn0003963.html" target=3D"gene_query">FBgn0003963=
&nbsp;(329)</a>, <a href=3D"http://flybase.org/reports/FBgn0005634.html" ta=
rget=3D"gene_query">FBgn0005634&nbsp;(564)</a>, <a href=3D"http://flybase.o=
rg/reports/FBgn0014020.html" target=3D"gene_query">FBgn0014020&nbsp;(3041)<=
/a>
</td>
</tr>
<tr class=3D"implied" valign=3D"top">
<td align=3D"left"><a href=3D"http://amigo.geneontology.org/cgi-bin/amigo/t=
erm_details?term=3DGO:0046663" target=3D"go_query">GO:0046663</a></td>
<td align=3D"center">6.156e-04</td>
<td align=3D"center">2.102e-04</td>
<td align=3D"center">7.662e-03</td>
<td align=3D"center">~93%
      </td>
<td align=3D"left"><span class=3D"bp">BP&nbsp;</span></td>
<td>dorsal closure, leading edge cell differentiation</td>
<td>
<a href=3D"http://flybase.org/reports/FBgn0000490.html" target=3D"gene_quer=
y">FBgn0000490&nbsp;(71)</a>, <a href=3D"http://flybase.org/reports/FBgn000=
3053.html" target=3D"gene_query">FBgn0003053&nbsp;(255)</a>, <a href=3D"htt=
p://flybase.org/reports/FBgn0003963.html" target=3D"gene_query">FBgn0003963=
&nbsp;(329)</a>, <a href=3D"http://flybase.org/reports/FBgn0005634.html" ta=
rget=3D"gene_query">FBgn0005634&nbsp;(564)</a>, <a href=3D"http://flybase.o=
rg/reports/FBgn0014020.html" target=3D"gene_query">FBgn0014020&nbsp;(3041)<=
/a>
</td>
</tr>
<tr class=3D"implied" valign=3D"top">
<td align=3D"left"><a href=3D"http://amigo.geneontology.org/cgi-bin/amigo/t=
erm_details?term=3DGO:0048518" target=3D"go_query">GO:0048518</a></td>
<td align=3D"center">6.411e-04</td>
<td align=3D"center">2.193e-04</td>
<td align=3D"center">7.947e-03</td>
<td align=3D"center">~0%
      </td>
<td align=3D"left"><span class=3D"bp">BP&nbsp;</span></td>
<td>positive regulation of biological process</td>
<td>
<a href=3D"http://flybase.org/reports/FBgn0052296.html" target=3D"gene_quer=
y">FBgn0052296&nbsp;(43)</a>, <a href=3D"http://flybase.org/reports/FBgn000=
0459.html" target=3D"gene_query">FBgn0000459&nbsp;(44)</a>, <a href=3D"http=
://flybase.org/reports/FBgn0031940.html" target=3D"gene_query">FBgn0031940&=
nbsp;(45)</a>, <a href=3D"http://flybase.org/reports/FBgn0259685.html" targ=
et=3D"gene_query">FBgn0259685&nbsp;(61)</a>, <a href=3D"http://flybase.org/=
reports/FBgn0003200.html" target=3D"gene_query">FBgn0003200&nbsp;(85)</a>, =
<a href=3D"http://flybase.org/reports/FBgn0035976.html" target=3D"gene_quer=
y">FBgn0035976&nbsp;(140)</a>, <a href=3D"http://flybase.org/reports/FBgn00=
01185.html" target=3D"gene_query">FBgn0001185&nbsp;(151)</a>, <a href=3D"ht=
tp://flybase.org/reports/FBgn0004009.html" target=3D"gene_query">FBgn000400=
9&nbsp;(244)</a>, <a href=3D"http://flybase.org/reports/FBgn0011766.html" t=
arget=3D"gene_query">FBgn0011766&nbsp;(280)</a>, <a href=3D"http://flybase.=
org/reports/FBgn0043364.html" target=3D"gene_query">FBgn0043364&nbsp;(309)<=
/a>, ...303 more...</td>
</tr>
<tr class=3D"normal" valign=3D"top">
<td align=3D"left"><a href=3D"http://amigo.geneontology.org/cgi-bin/amigo/t=
erm_details?term=3DGO:0035309" target=3D"go_query">GO:0035309</a></td>
<td align=3D"center">6.881e-04</td>
<td align=3D"center">2.393e-04</td>
<td align=3D"center">8.624e-03</td>
<td align=3D"center">~85%
      </td>
<td align=3D"left"><span class=3D"bp">BP&nbsp;</span></td>
<td>wing and notum subfield formation</td>
<td>
<a href=3D"http://flybase.org/reports/FBgn0000490.html" target=3D"gene_quer=
y">FBgn0000490&nbsp;(71)</a>, <a href=3D"http://flybase.org/reports/FBgn002=
6252.html" target=3D"gene_query">FBgn0026252&nbsp;(190)</a>, <a href=3D"htt=
p://flybase.org/reports/FBgn0004009.html" target=3D"gene_query">FBgn0004009=
&nbsp;(244)</a>, <a href=3D"http://flybase.org/reports/FBgn0003731.html" ta=
rget=3D"gene_query">FBgn0003731&nbsp;(247)</a>, <a href=3D"http://flybase.o=
rg/reports/FBgn0015904.html" target=3D"gene_query">FBgn0015904&nbsp;(1616)<=
/a>, <a href=3D"http://flybase.org/reports/FBgn0003079.html" target=3D"gene=
_query">FBgn0003079&nbsp;(1706)</a>, <a href=3D"http://flybase.org/reports/=
FBgn0004635.html" target=3D"gene_query">FBgn0004635&nbsp;(2302)</a>, <a hre=
f=3D"http://flybase.org/reports/FBgn0003371.html" target=3D"gene_query">FBg=
n0003371&nbsp;(2532)</a>, <a href=3D"http://flybase.org/reports/FBgn0000492=
.html" target=3D"gene_query">FBgn0000492&nbsp;(3194)</a>, <a href=3D"http:/=
/flybase.org/reports/FBgn0000499.html" target=3D"gene_query">FBgn0000499&nb=
sp;(3430)</a>, ...2 more...</td>
</tr>
<tr class=3D"normal" valign=3D"top">
<td align=3D"left"><a href=3D"http://amigo.geneontology.org/cgi-bin/amigo/t=
erm_details?term=3DGO:0048863" target=3D"go_query">GO:0048863</a></td>
<td align=3D"center">7.710e-04</td>
<td align=3D"center">2.691e-04</td>
<td align=3D"center">9.639e-03</td>
<td align=3D"center">~16%
      </td>
<td align=3D"left"><span class=3D"bp">BP&nbsp;</span></td>
<td>stem cell differentiation</td>
<td>
<a href=3D"http://flybase.org/reports/FBgn0003300.html" target=3D"gene_quer=
y">FBgn0003300&nbsp;(32)</a>, <a href=3D"http://flybase.org/reports/FBgn000=
0490.html" target=3D"gene_query">FBgn0000490&nbsp;(71)</a>, <a href=3D"http=
://flybase.org/reports/FBgn0004197.html" target=3D"gene_query">FBgn0004197&=
nbsp;(131)</a>, <a href=3D"http://flybase.org/reports/FBgn0002973.html" tar=
get=3D"gene_query">FBgn0002973&nbsp;(132)</a>, <a href=3D"http://flybase.or=
g/reports/FBgn0259211.html" target=3D"gene_query">FBgn0259211&nbsp;(169)</a=
>, <a href=3D"http://flybase.org/reports/FBgn0003731.html" target=3D"gene_q=
uery">FBgn0003731&nbsp;(247)</a>, <a href=3D"http://flybase.org/reports/FBg=
n0002643.html" target=3D"gene_query">FBgn0002643&nbsp;(399)</a>, <a href=3D=
"http://flybase.org/reports/FBgn0003317.html" target=3D"gene_query">FBgn000=
3317&nbsp;(452)</a>, <a href=3D"http://flybase.org/reports/FBgn0025776.html=
" target=3D"gene_query">FBgn0025776&nbsp;(455)</a>, <a href=3D"http://flyba=
se.org/reports/FBgn0020493.html" target=3D"gene_query">FBgn0020493&nbsp;(11=
70)</a>, ...52 more...</td>
</tr>
<tr class=3D"normal" valign=3D"top">
<td align=3D"left"><a href=3D"http://amigo.geneontology.org/cgi-bin/amigo/t=
erm_details?term=3DGO:0003917" target=3D"go_query">GO:0003917</a></td>
<td align=3D"center">8.211e-04</td>
<td align=3D"center">2.929e-04</td>
<td align=3D"center">1.043e-02</td>
<td align=3D"center">100%
      </td>
<td align=3D"left"><span class=3D"mf">MF&nbsp;</span></td>
<td>DNA topoisomerase type I activity</td>
<td>
<a href=3D"http://flybase.org/reports/FBgn0004924.html" target=3D"gene_quer=
y">FBgn0004924&nbsp;(31)</a>, <a href=3D"http://flybase.org/reports/FBgn005=
2745.html" target=3D"gene_query">FBgn0052745&nbsp;(64)</a>, <a href=3D"http=
://flybase.org/reports/FBgn0026015.html" target=3D"gene_query">FBgn0026015&=
nbsp;(348)</a>, <a href=3D"http://flybase.org/reports/FBgn0040268.html" tar=
get=3D"gene_query">FBgn0040268&nbsp;(1446)</a>
</td>
</tr>
<tr class=3D"implied" valign=3D"top">
<td align=3D"left"><a href=3D"http://amigo.geneontology.org/cgi-bin/amigo/t=
erm_details?term=3DGO:0010558" target=3D"go_query">GO:0010558</a></td>
<td align=3D"center">8.332e-04</td>
<td align=3D"center">2.981e-04</td>
<td align=3D"center">1.056e-02</td>
<td align=3D"center">~6%
      </td>
<td align=3D"left"><span class=3D"bp">BP&nbsp;</span></td>
<td>negative regulation of macromolecule biosynthetic process</td>
<td>
<a href=3D"http://flybase.org/reports/FBgn0004861.html" target=3D"gene_quer=
y">FBgn0004861&nbsp;(18)</a>, <a href=3D"http://flybase.org/reports/FBgn003=
2741.html" target=3D"gene_query">FBgn0032741&nbsp;(36)</a>, <a href=3D"http=
://flybase.org/reports/FBgn0067339.html" target=3D"gene_query">FBgn0067339&=
nbsp;(41)</a>, <a href=3D"http://flybase.org/reports/FBgn0004860.html" targ=
et=3D"gene_query">FBgn0004860&nbsp;(54)</a>, <a href=3D"http://flybase.org/=
reports/FBgn0001168.html" target=3D"gene_query">FBgn0001168&nbsp;(155)</a>,=
 <a href=3D"http://flybase.org/reports/FBgn0001320.html" target=3D"gene_que=
ry">FBgn0001320&nbsp;(170)</a>, <a href=3D"http://flybase.org/reports/FBgn0=
025680.html" target=3D"gene_query">FBgn0025680&nbsp;(189)</a>, <a href=3D"h=
ttp://flybase.org/reports/FBgn0086897.html" target=3D"gene_query">FBgn00868=
97&nbsp;(273)</a>, <a href=3D"http://flybase.org/reports/FBgn0005695.html" =
target=3D"gene_query">FBgn0005695&nbsp;(279)</a>, <a href=3D"http://flybase=
.org/reports/FBgn0020496.html" target=3D"gene_query">FBgn0020496&nbsp;(281)=
</a>, ...232 more...</td>
</tr>
<tr class=3D"normal" valign=3D"top">
<td align=3D"left"><a href=3D"http://amigo.geneontology.org/cgi-bin/amigo/t=
erm_details?term=3DGO:0048542" target=3D"go_query">GO:0048542</a></td>
<td align=3D"center">8.384e-04</td>
<td align=3D"center">3.002e-04</td>
<td align=3D"center">1.057e-02</td>
<td align=3D"center">~69%
      </td>
<td align=3D"left"><span class=3D"bp">BP&nbsp;</span></td>
<td>lymph gland development</td>
<td>
<a href=3D"http://flybase.org/reports/FBgn0000490.html" target=3D"gene_quer=
y">FBgn0000490&nbsp;(71)</a>, <a href=3D"http://flybase.org/reports/FBgn000=
4197.html" target=3D"gene_query">FBgn0004197&nbsp;(131)</a>, <a href=3D"htt=
p://flybase.org/reports/FBgn0004009.html" target=3D"gene_query">FBgn0004009=
&nbsp;(244)</a>, <a href=3D"http://flybase.org/reports/FBgn0259984.html" ta=
rget=3D"gene_query">FBgn0259984&nbsp;(260)</a>, <a href=3D"http://flybase.o=
rg/reports/FBgn0015521.html" target=3D"gene_query">FBgn0015521&nbsp;(300)</=
a>, <a href=3D"http://flybase.org/reports/FBgn0003963.html" target=3D"gene_=
query">FBgn0003963&nbsp;(329)</a>, <a href=3D"http://flybase.org/reports/FB=
gn0014179.html" target=3D"gene_query">FBgn0014179&nbsp;(778)</a>, <a href=
=3D"http://flybase.org/reports/FBgn0023167.html" target=3D"gene_query">FBgn=
0023167&nbsp;(1601)</a>, <a href=3D"http://flybase.org/reports/FBgn0004606.=
html" target=3D"gene_query">FBgn0004606&nbsp;(1667)</a>, <a href=3D"http://=
flybase.org/reports/FBgn0003079.html" target=3D"gene_query">FBgn0003079&nbs=
p;(1706)</a>, ...17 more...</td>
</tr>
<tr class=3D"implied" valign=3D"top">
<td align=3D"left"><a href=3D"http://amigo.geneontology.org/cgi-bin/amigo/t=
erm_details?term=3DGO:0007626" target=3D"go_query">GO:0007626</a></td>
<td align=3D"center">9.019e-04</td>
<td align=3D"center">3.284e-04</td>
<td align=3D"center">1.147e-02</td>
<td align=3D"center">~2%
      </td>
<td align=3D"left"><span class=3D"bp">BP&nbsp;</span></td>
<td>locomotory behavior</td>
<td>
<a href=3D"http://flybase.org/reports/FBgn0000459.html" target=3D"gene_quer=
y">FBgn0000459&nbsp;(44)</a>, <a href=3D"http://flybase.org/reports/FBgn001=
0473.html" target=3D"gene_query">FBgn0010473&nbsp;(80)</a>, <a href=3D"http=
://flybase.org/reports/FBgn0010329.html" target=3D"gene_query">FBgn0010329&=
nbsp;(173)</a>, <a href=3D"http://flybase.org/reports/FBgn0025680.html" tar=
get=3D"gene_query">FBgn0025680&nbsp;(189)</a>, <a href=3D"http://flybase.or=
g/reports/FBgn0016076.html" target=3D"gene_query">FBgn0016076&nbsp;(212)</a=
>, <a href=3D"http://flybase.org/reports/FBgn0259246.html" target=3D"gene_q=
uery">FBgn0259246&nbsp;(243)</a>, <a href=3D"http://flybase.org/reports/FBg=
n0005563.html" target=3D"gene_query">FBgn0005563&nbsp;(417)</a>, <a href=3D=
"http://flybase.org/reports/FBgn0015624.html" target=3D"gene_query">FBgn001=
5624&nbsp;(503)</a>, <a href=3D"http://flybase.org/reports/FBgn0011260.html=
" target=3D"gene_query">FBgn0011260&nbsp;(546)</a>, <a href=3D"http://flyba=
se.org/reports/FBgn0004102.html" target=3D"gene_query">FBgn0004102&nbsp;(56=
3)</a>, ...183 more...</td>
</tr>
<tr class=3D"implied" valign=3D"top">
<td align=3D"left"><a href=3D"http://amigo.geneontology.org/cgi-bin/amigo/t=
erm_details?term=3DGO:0001703" target=3D"go_query">GO:0001703</a></td>
<td align=3D"center">9.078e-04</td>
<td align=3D"center">3.312e-04</td>
<td align=3D"center">1.147e-02</td>
<td align=3D"center">~47%
      </td>
<td align=3D"left"><span class=3D"bp">BP&nbsp;</span></td>
<td>gastrulation with mouth forming first</td>
<td>
<a href=3D"http://flybase.org/reports/FBgn0003300.html" target=3D"gene_quer=
y">FBgn0003300&nbsp;(32)</a>, <a href=3D"http://flybase.org/reports/FBgn000=
0490.html" target=3D"gene_query">FBgn0000490&nbsp;(71)</a>, <a href=3D"http=
://flybase.org/reports/FBgn0003138.html" target=3D"gene_query">FBgn0003138&=
nbsp;(76)</a>, <a href=3D"http://flybase.org/reports/FBgn0000233.html" targ=
et=3D"gene_query">FBgn0000233&nbsp;(731)</a>, <a href=3D"http://flybase.org=
/reports/FBgn0087012.html" target=3D"gene_query">FBgn0087012&nbsp;(933)</a>=
, <a href=3D"http://flybase.org/reports/FBgn0028292.html" target=3D"gene_qu=
ery">FBgn0028292&nbsp;(1205)</a>, <a href=3D"http://flybase.org/reports/FBg=
n0004359.html" target=3D"gene_query">FBgn0004359&nbsp;(1228)</a>, <a href=
=3D"http://flybase.org/reports/FBgn0053555.html" target=3D"gene_query">FBgn=
0053555&nbsp;(1257)</a>, <a href=3D"http://flybase.org/reports/FBgn0001204.=
html" target=3D"gene_query">FBgn0001204&nbsp;(1259)</a>, <a href=3D"http://=
flybase.org/reports/FBgn0000017.html" target=3D"gene_query">FBgn0000017&nbs=
p;(1932)</a>, ...28 more...</td>
</tr>
<tr class=3D"normal" valign=3D"top">
<td align=3D"left"><a href=3D"http://amigo.geneontology.org/cgi-bin/amigo/t=
erm_details?term=3DGO:0010004" target=3D"go_query">GO:0010004</a></td>
<td align=3D"center">9.078e-04</td>
<td align=3D"center">3.312e-04</td>
<td align=3D"center">1.147e-02</td>
<td align=3D"center">~53%
      </td>
<td align=3D"left"><span class=3D"bp">BP&nbsp;</span></td>
<td>gastrulation involving germ band extension</td>
<td>
<a href=3D"http://flybase.org/reports/FBgn0003300.html" target=3D"gene_quer=
y">FBgn0003300&nbsp;(32)</a>, <a href=3D"http://flybase.org/reports/FBgn000=
0490.html" target=3D"gene_query">FBgn0000490&nbsp;(71)</a>, <a href=3D"http=
://flybase.org/reports/FBgn0003138.html" target=3D"gene_query">FBgn0003138&=
nbsp;(76)</a>, <a href=3D"http://flybase.org/reports/FBgn0000233.html" targ=
et=3D"gene_query">FBgn0000233&nbsp;(731)</a>, <a href=3D"http://flybase.org=
/reports/FBgn0087012.html" target=3D"gene_query">FBgn0087012&nbsp;(933)</a>=
, <a href=3D"http://flybase.org/reports/FBgn0028292.html" target=3D"gene_qu=
ery">FBgn0028292&nbsp;(1205)</a>, <a href=3D"http://flybase.org/reports/FBg=
n0004359.html" target=3D"gene_query">FBgn0004359&nbsp;(1228)</a>, <a href=
=3D"http://flybase.org/reports/FBgn0053555.html" target=3D"gene_query">FBgn=
0053555&nbsp;(1257)</a>, <a href=3D"http://flybase.org/reports/FBgn0001204.=
html" target=3D"gene_query">FBgn0001204&nbsp;(1259)</a>, <a href=3D"http://=
flybase.org/reports/FBgn0000017.html" target=3D"gene_query">FBgn0000017&nbs=
p;(1932)</a>, ...28 more...</td>
</tr>
<tr class=3D"implied" valign=3D"top">
<td align=3D"left"><a href=3D"http://amigo.geneontology.org/cgi-bin/amigo/t=
erm_details?term=3DGO:0001738" target=3D"go_query">GO:0001738</a></td>
<td align=3D"center">9.527e-04</td>
<td align=3D"center">3.538e-04</td>
<td align=3D"center">1.219e-02</td>
<td align=3D"center">~37%
      </td>
<td align=3D"left"><span class=3D"bp">BP&nbsp;</span></td>
<td>morphogenesis of a polarized epithelium</td>
<td>
<a href=3D"http://flybase.org/reports/FBgn0259685.html" target=3D"gene_quer=
y">FBgn0259685&nbsp;(61)</a>, <a href=3D"http://flybase.org/reports/FBgn002=
6252.html" target=3D"gene_query">FBgn0026252&nbsp;(190)</a>, <a href=3D"htt=
p://flybase.org/reports/FBgn0003514.html" target=3D"gene_query">FBgn0003514=
&nbsp;(209)</a>, <a href=3D"http://flybase.org/reports/FBgn0004009.html" ta=
rget=3D"gene_query">FBgn0004009&nbsp;(244)</a>, <a href=3D"http://flybase.o=
rg/reports/FBgn0003731.html" target=3D"gene_query">FBgn0003731&nbsp;(247)</=
a>, <a href=3D"http://flybase.org/reports/FBgn0003053.html" target=3D"gene_=
query">FBgn0003053&nbsp;(255)</a>, <a href=3D"http://flybase.org/reports/FB=
gn0043364.html" target=3D"gene_query">FBgn0043364&nbsp;(309)</a>, <a href=
=3D"http://flybase.org/reports/FBgn0015778.html" target=3D"gene_query">FBgn=
0015778&nbsp;(454)</a>, <a href=3D"http://flybase.org/reports/FBgn0015624.h=
tml" target=3D"gene_query">FBgn0015624&nbsp;(503)</a>, <a href=3D"http://fl=
ybase.org/reports/FBgn0005634.html" target=3D"gene_query">FBgn0005634&nbsp;=
(564)</a>, ...66 more...</td>
</tr>
<tr class=3D"implied" valign=3D"top">
<td align=3D"left"><a href=3D"http://amigo.geneontology.org/cgi-bin/amigo/t=
erm_details?term=3DGO:0031012" target=3D"go_query">GO:0031012</a></td>
<td align=3D"center">9.681e-04</td>
<td align=3D"center">3.619e-04</td>
<td align=3D"center">1.235e-02</td>
<td align=3D"center">~3%
      </td>
<td align=3D"left"><span class=3D"cc">CC&nbsp;</span></td>
<td>extracellular matrix</td>
<td>
<a href=3D"http://flybase.org/reports/FBgn0015773.html" target=3D"gene_quer=
y">FBgn0015773&nbsp;(298)</a>, <a href=3D"http://flybase.org/reports/FBgn00=
39155.html" target=3D"gene_query">FBgn0039155&nbsp;(308)</a>, <a href=3D"ht=
tp://flybase.org/reports/FBgn0002527.html" target=3D"gene_query">FBgn000252=
7&nbsp;(385)</a>, <a href=3D"http://flybase.org/reports/FBgn0029791.html" t=
arget=3D"gene_query">FBgn0029791&nbsp;(478)</a>, <a href=3D"http://flybase.=
org/reports/FBgn0020269.html" target=3D"gene_query">FBgn0020269&nbsp;(565)<=
/a>, <a href=3D"http://flybase.org/reports/FBgn0033438.html" target=3D"gene=
_query">FBgn0033438&nbsp;(917)</a>, <a href=3D"http://flybase.org/reports/F=
Bgn0035049.html" target=3D"gene_query">FBgn0035049&nbsp;(969)</a>, <a href=
=3D"http://flybase.org/reports/FBgn0001114.html" target=3D"gene_query">FBgn=
0001114&nbsp;(1078)</a>, <a href=3D"http://flybase.org/reports/FBgn0011828.=
html" target=3D"gene_query">FBgn0011828&nbsp;(1102)</a>, <a href=3D"http://=
flybase.org/reports/FBgn0031850.html" target=3D"gene_query">FBgn0031850&nbs=
p;(1265)</a>, ...37 more...</td>
</tr>
<tr class=3D"normal" valign=3D"top">
<td align=3D"left"><a href=3D"http://amigo.geneontology.org/cgi-bin/amigo/t=
erm_details?term=3DGO:0003730" target=3D"go_query">GO:0003730</a></td>
<td align=3D"center">9.711e-04</td>
<td align=3D"center">3.626e-04</td>
<td align=3D"center">1.235e-02</td>
<td align=3D"center">100%
      </td>
<td align=3D"left"><span class=3D"mf">MF&nbsp;</span></td>
<td>mRNA 3'-UTR binding</td>
<td>
<a href=3D"http://flybase.org/reports/FBgn0024698.html" target=3D"gene_quer=
y">FBgn0024698&nbsp;(175)</a>, <a href=3D"http://flybase.org/reports/FBgn00=
10263.html" target=3D"gene_query">FBgn0010263&nbsp;(265)</a>, <a href=3D"ht=
tp://flybase.org/reports/FBgn0086897.html" target=3D"gene_query">FBgn008689=
7&nbsp;(273)</a>, <a href=3D"http://flybase.org/reports/FBgn0035895.html" t=
arget=3D"gene_query">FBgn0035895&nbsp;(326)</a>, <a href=3D"http://flybase.=
org/reports/FBgn0003031.html" target=3D"gene_query">FBgn0003031&nbsp;(517)<=
/a>, <a href=3D"http://flybase.org/reports/FBgn0064191.html" target=3D"gene=
_query">FBgn0064191&nbsp;(752)</a>, <a href=3D"http://flybase.org/reports/F=
Bgn0003165.html" target=3D"gene_query">FBgn0003165&nbsp;(755)</a>, <a href=
=3D"http://flybase.org/reports/FBgn0260010.html" target=3D"gene_query">FBgn=
0260010&nbsp;(1077)</a>, <a href=3D"http://flybase.org/reports/FBgn0027873.=
html" target=3D"gene_query">FBgn0027873&nbsp;(1386)</a>, <a href=3D"http://=
flybase.org/reports/FBgn0027835.html" target=3D"gene_query">FBgn0027835&nbs=
p;(1561)</a>, ...10 more...</td>
</tr>
<tr class=3D"implied" valign=3D"top">
<td align=3D"left"><a href=3D"http://amigo.geneontology.org/cgi-bin/amigo/t=
erm_details?term=3DGO:0001736" target=3D"go_query">GO:0001736</a></td>
<td align=3D"center">9.872e-04</td>
<td align=3D"center">3.700e-04</td>
<td align=3D"center">1.246e-02</td>
<td align=3D"center">~47%
      </td>
<td align=3D"left"><span class=3D"bp">BP&nbsp;</span></td>
<td>establishment of planar polarity</td>
<td>
<a href=3D"http://flybase.org/reports/FBgn0026252.html" target=3D"gene_quer=
y">FBgn0026252&nbsp;(190)</a>, <a href=3D"http://flybase.org/reports/FBgn00=
03514.html" target=3D"gene_query">FBgn0003514&nbsp;(209)</a>, <a href=3D"ht=
tp://flybase.org/reports/FBgn0004009.html" target=3D"gene_query">FBgn000400=
9&nbsp;(244)</a>, <a href=3D"http://flybase.org/reports/FBgn0003731.html" t=
arget=3D"gene_query">FBgn0003731&nbsp;(247)</a>, <a href=3D"http://flybase.=
org/reports/FBgn0003053.html" target=3D"gene_query">FBgn0003053&nbsp;(255)<=
/a>, <a href=3D"http://flybase.org/reports/FBgn0043364.html" target=3D"gene=
_query">FBgn0043364&nbsp;(309)</a>, <a href=3D"http://flybase.org/reports/F=
Bgn0015778.html" target=3D"gene_query">FBgn0015778&nbsp;(454)</a>, <a href=
=3D"http://flybase.org/reports/FBgn0015624.html" target=3D"gene_query">FBgn=
0015624&nbsp;(503)</a>, <a href=3D"http://flybase.org/reports/FBgn0005634.h=
tml" target=3D"gene_query">FBgn0005634&nbsp;(564)</a>, <a href=3D"http://fl=
ybase.org/reports/FBgn0010453.html" target=3D"gene_query">FBgn0010453&nbsp;=
(936)</a>, ...56 more...</td>
</tr>
<tr class=3D"implied" valign=3D"top">
<td align=3D"left"><a href=3D"http://amigo.geneontology.org/cgi-bin/amigo/t=
erm_details?term=3DGO:0007164" target=3D"go_query">GO:0007164</a></td>
<td align=3D"center">9.872e-04</td>
<td align=3D"center">3.700e-04</td>
<td align=3D"center">1.246e-02</td>
<td align=3D"center">~17%
      </td>
<td align=3D"left"><span class=3D"bp">BP&nbsp;</span></td>
<td>establishment of tissue polarity</td>
<td>
<a href=3D"http://flybase.org/reports/FBgn0026252.html" target=3D"gene_quer=
y">FBgn0026252&nbsp;(190)</a>, <a href=3D"http://flybase.org/reports/FBgn00=
03514.html" target=3D"gene_query">FBgn0003514&nbsp;(209)</a>, <a href=3D"ht=
tp://flybase.org/reports/FBgn0004009.html" target=3D"gene_query">FBgn000400=
9&nbsp;(244)</a>, <a href=3D"http://flybase.org/reports/FBgn0003731.html" t=
arget=3D"gene_query">FBgn0003731&nbsp;(247)</a>, <a href=3D"http://flybase.=
org/reports/FBgn0003053.html" target=3D"gene_query">FBgn0003053&nbsp;(255)<=
/a>, <a href=3D"http://flybase.org/reports/FBgn0043364.html" target=3D"gene=
_query">FBgn0043364&nbsp;(309)</a>, <a href=3D"http://flybase.org/reports/F=
Bgn0015778.html" target=3D"gene_query">FBgn0015778&nbsp;(454)</a>, <a href=
=3D"http://flybase.org/reports/FBgn0015624.html" target=3D"gene_query">FBgn=
0015624&nbsp;(503)</a>, <a href=3D"http://flybase.org/reports/FBgn0005634.h=
tml" target=3D"gene_query">FBgn0005634&nbsp;(564)</a>, <a href=3D"http://fl=
ybase.org/reports/FBgn0010453.html" target=3D"gene_query">FBgn0010453&nbsp;=
(936)</a>, ...56 more...</td>
</tr>
<tr class=3D"implied" valign=3D"top">
<td align=3D"left"><a href=3D"http://amigo.geneontology.org/cgi-bin/amigo/t=
erm_details?term=3DGO:0048634" target=3D"go_query">GO:0048634</a></td>
<td align=3D"center">9.959e-04</td>
<td align=3D"center">3.750e-04</td>
<td align=3D"center">1.246e-02</td>
<td align=3D"center">~9%
      </td>
<td align=3D"left"><span class=3D"bp">BP&nbsp;</span></td>
<td>regulation of muscle organ development</td>
<td>
<a href=3D"http://flybase.org/reports/FBgn0259108.html" target=3D"gene_quer=
y">FBgn0259108&nbsp;(154)</a>, <a href=3D"http://flybase.org/reports/FBgn00=
28369.html" target=3D"gene_query">FBgn0028369&nbsp;(378)</a>, <a href=3D"ht=
tp://flybase.org/reports/FBgn0005563.html" target=3D"gene_query">FBgn000556=
3&nbsp;(417)</a>, <a href=3D"http://flybase.org/reports/FBgn0003317.html" t=
arget=3D"gene_query">FBgn0003317&nbsp;(452)</a>, <a href=3D"http://flybase.=
org/reports/FBgn0000635.html" target=3D"gene_query">FBgn0000635&nbsp;(463)<=
/a>, <a href=3D"http://flybase.org/reports/FBgn0003165.html" target=3D"gene=
_query">FBgn0003165&nbsp;(755)</a>, <a href=3D"http://flybase.org/reports/F=
Bgn0030900.html" target=3D"gene_query">FBgn0030900&nbsp;(767)</a>, <a href=
=3D"http://flybase.org/reports/FBgn0043010.html" target=3D"gene_query">FBgn=
0043010&nbsp;(928)</a>, <a href=3D"http://flybase.org/reports/FBgn0061198.h=
tml" target=3D"gene_query">FBgn0061198&nbsp;(1643)</a>, <a href=3D"http://f=
lybase.org/reports/FBgn0002791.html" target=3D"gene_query">FBgn0002791&nbsp=
;(1645)</a>, ...23 more...</td>
</tr>
<tr class=3D"normal" valign=3D"top">
<td align=3D"left"><a href=3D"http://amigo.geneontology.org/cgi-bin/amigo/t=
erm_details?term=3DGO:0005578" target=3D"go_query">GO:0005578</a></td>
<td align=3D"center">9.963e-04</td>
<td align=3D"center">3.753e-04</td>
<td align=3D"center">1.246e-02</td>
<td align=3D"center">~6%
      </td>
<td align=3D"left"><span class=3D"cc">CC&nbsp;</span></td>
<td>proteinaceous extracellular matrix</td>
<td>
<a href=3D"http://flybase.org/reports/FBgn0015773.html" target=3D"gene_quer=
y">FBgn0015773&nbsp;(298)</a>, <a href=3D"http://flybase.org/reports/FBgn00=
39155.html" target=3D"gene_query">FBgn0039155&nbsp;(308)</a>, <a href=3D"ht=
tp://flybase.org/reports/FBgn0002527.html" target=3D"gene_query">FBgn000252=
7&nbsp;(385)</a>, <a href=3D"http://flybase.org/reports/FBgn0029791.html" t=
arget=3D"gene_query">FBgn0029791&nbsp;(478)</a>, <a href=3D"http://flybase.=
org/reports/FBgn0020269.html" target=3D"gene_query">FBgn0020269&nbsp;(565)<=
/a>, <a href=3D"http://flybase.org/reports/FBgn0033438.html" target=3D"gene=
_query">FBgn0033438&nbsp;(917)</a>, <a href=3D"http://flybase.org/reports/F=
Bgn0035049.html" target=3D"gene_query">FBgn0035049&nbsp;(969)</a>, <a href=
=3D"http://flybase.org/reports/FBgn0001114.html" target=3D"gene_query">FBgn=
0001114&nbsp;(1078)</a>, <a href=3D"http://flybase.org/reports/FBgn0011828.=
html" target=3D"gene_query">FBgn0011828&nbsp;(1102)</a>, <a href=3D"http://=
flybase.org/reports/FBgn0031850.html" target=3D"gene_query">FBgn0031850&nbs=
p;(1265)</a>, ...34 more...</td>
</tr>
<tr class=3D"implied" valign=3D"top">
<td align=3D"left"><a href=3D"http://amigo.geneontology.org/cgi-bin/amigo/t=
erm_details?term=3DGO:0016358" target=3D"go_query">GO:0016358</a></td>
<td align=3D"center">1.003e-03</td>
<td align=3D"center">3.790e-04</td>
<td align=3D"center">1.246e-02</td>
<td align=3D"center">~62%
      </td>
<td align=3D"left"><span class=3D"bp">BP&nbsp;</span></td>
<td>dendrite development</td>
<td>
<a href=3D"http://flybase.org/reports/FBgn0003300.html" target=3D"gene_quer=
y">FBgn0003300&nbsp;(32)</a>, <a href=3D"http://flybase.org/reports/FBgn025=
9750.html" target=3D"gene_query">FBgn0259750&nbsp;(62)</a>, <a href=3D"http=
://flybase.org/reports/FBgn0259108.html" target=3D"gene_query">FBgn0259108&=
nbsp;(154)</a>, <a href=3D"http://flybase.org/reports/FBgn0001320.html" tar=
get=3D"gene_query">FBgn0001320&nbsp;(170)</a>, <a href=3D"http://flybase.or=
g/reports/FBgn0003749.html" target=3D"gene_query">FBgn0003749&nbsp;(196)</a=
>, <a href=3D"http://flybase.org/reports/FBgn0028999.html" target=3D"gene_q=
uery">FBgn0028999&nbsp;(232)</a>, <a href=3D"http://flybase.org/reports/FBg=
n0011766.html" target=3D"gene_query">FBgn0011766&nbsp;(280)</a>, <a href=3D=
"http://flybase.org/reports/FBgn0086680.html" target=3D"gene_query">FBgn008=
6680&nbsp;(312)</a>, <a href=3D"http://flybase.org/reports/FBgn0002573.html=
" target=3D"gene_query">FBgn0002573&nbsp;(313)</a>, <a href=3D"http://flyba=
se.org/reports/FBgn0004198.html" target=3D"gene_query">FBgn0004198&nbsp;(31=
4)</a>, ...122 more...</td>
</tr>
<tr class=3D"normal" valign=3D"top">
<td align=3D"left"><a href=3D"http://amigo.geneontology.org/cgi-bin/amigo/t=
erm_details?term=3DGO:0048813" target=3D"go_query">GO:0048813</a></td>
<td align=3D"center">1.003e-03</td>
<td align=3D"center">3.790e-04</td>
<td align=3D"center">1.246e-02</td>
<td align=3D"center">90%
      </td>
<td align=3D"left"><span class=3D"bp">BP&nbsp;</span></td>
<td>dendrite morphogenesis</td>
<td>
<a href=3D"http://flybase.org/reports/FBgn0003300.html" target=3D"gene_quer=
y">FBgn0003300&nbsp;(32)</a>, <a href=3D"http://flybase.org/reports/FBgn025=
9750.html" target=3D"gene_query">FBgn0259750&nbsp;(62)</a>, <a href=3D"http=
://flybase.org/reports/FBgn0259108.html" target=3D"gene_query">FBgn0259108&=
nbsp;(154)</a>, <a href=3D"http://flybase.org/reports/FBgn0001320.html" tar=
get=3D"gene_query">FBgn0001320&nbsp;(170)</a>, <a href=3D"http://flybase.or=
g/reports/FBgn0003749.html" target=3D"gene_query">FBgn0003749&nbsp;(196)</a=
>, <a href=3D"http://flybase.org/reports/FBgn0028999.html" target=3D"gene_q=
uery">FBgn0028999&nbsp;(232)</a>, <a href=3D"http://flybase.org/reports/FBg=
n0011766.html" target=3D"gene_query">FBgn0011766&nbsp;(280)</a>, <a href=3D=
"http://flybase.org/reports/FBgn0086680.html" target=3D"gene_query">FBgn008=
6680&nbsp;(312)</a>, <a href=3D"http://flybase.org/reports/FBgn0002573.html=
" target=3D"gene_query">FBgn0002573&nbsp;(313)</a>, <a href=3D"http://flyba=
se.org/reports/FBgn0004198.html" target=3D"gene_query">FBgn0004198&nbsp;(31=
4)</a>, ...122 more...</td>
</tr>
<tr class=3D"implied" valign=3D"top">
<td align=3D"left"><a href=3D"http://amigo.geneontology.org/cgi-bin/amigo/t=
erm_details?term=3DGO:0070161" target=3D"go_query">GO:0070161</a></td>
<td align=3D"center">1.004e-03</td>
<td align=3D"center">3.797e-04</td>
<td align=3D"center">1.246e-02</td>
<td align=3D"center">~38%
      </td>
<td align=3D"left"><span class=3D"cc">CC&nbsp;</span></td>
<td>anchoring junction</td>
<td>
<a href=3D"http://flybase.org/reports/FBgn0259685.html" target=3D"gene_quer=
y">FBgn0259685&nbsp;(61)</a>, <a href=3D"http://flybase.org/reports/FBgn000=
4143.html" target=3D"gene_query">FBgn0004143&nbsp;(172)</a>, <a href=3D"htt=
p://flybase.org/reports/FBgn0028369.html" target=3D"gene_query">FBgn0028369=
&nbsp;(378)</a>, <a href=3D"http://flybase.org/reports/FBgn0003328.html" ta=
rget=3D"gene_query">FBgn0003328&nbsp;(404)</a>, <a href=3D"http://flybase.o=
rg/reports/FBgn0041789.html" target=3D"gene_query">FBgn0041789&nbsp;(474)</=
a>, <a href=3D"http://flybase.org/reports/FBgn0011661.html" target=3D"gene_=
query">FBgn0011661&nbsp;(937)</a>, <a href=3D"http://flybase.org/reports/FB=
gn0028427.html" target=3D"gene_query">FBgn0028427&nbsp;(1085)</a>, <a href=
=3D"http://flybase.org/reports/FBgn0031850.html" target=3D"gene_query">FBgn=
0031850&nbsp;(1265)</a>, <a href=3D"http://flybase.org/reports/FBgn0000667.=
html" target=3D"gene_query">FBgn0000667&nbsp;(1273)</a>, <a href=3D"http://=
flybase.org/reports/FBgn0083919.html" target=3D"gene_query">FBgn0083919&nbs=
p;(1325)</a>, ...39 more...</td>
</tr>
<tr class=3D"implied" valign=3D"top">
<td align=3D"left"><a href=3D"http://amigo.geneontology.org/cgi-bin/amigo/t=
erm_details?term=3DGO:0009719" target=3D"go_query">GO:0009719</a></td>
<td align=3D"center">1.080e-03</td>
<td align=3D"center">4.158e-04</td>
<td align=3D"center">1.338e-02</td>
<td align=3D"center">~1%
      </td>
<td align=3D"left"><span class=3D"bp">BP&nbsp;</span></td>
<td>response to endogenous stimulus</td>
<td>
<a href=3D"http://flybase.org/reports/FBgn0004861.html" target=3D"gene_quer=
y">FBgn0004861&nbsp;(18)</a>, <a href=3D"http://flybase.org/reports/FBgn003=
5538.html" target=3D"gene_query">FBgn0035538&nbsp;(168)</a>, <a href=3D"htt=
p://flybase.org/reports/FBgn0000210.html" target=3D"gene_query">FBgn0000210=
&nbsp;(487)</a>, <a href=3D"http://flybase.org/reports/FBgn0005634.html" ta=
rget=3D"gene_query">FBgn0005634&nbsp;(564)</a>, <a href=3D"http://flybase.o=
rg/reports/FBgn0011706.html" target=3D"gene_query">FBgn0011706&nbsp;(664)</=
a>, <a href=3D"http://flybase.org/reports/FBgn0034262.html" target=3D"gene_=
query">FBgn0034262&nbsp;(665)</a>, <a href=3D"http://flybase.org/reports/FB=
gn0020386.html" target=3D"gene_query">FBgn0020386&nbsp;(765)</a>, <a href=
=3D"http://flybase.org/reports/FBgn0040372.html" target=3D"gene_query">FBgn=
0040372&nbsp;(791)</a>, <a href=3D"http://flybase.org/reports/FBgn0010379.h=
tml" target=3D"gene_query">FBgn0010379&nbsp;(793)</a>, <a href=3D"http://fl=
ybase.org/reports/FBgn0000568.html" target=3D"gene_query">FBgn0000568&nbsp;=
(951)</a>, ...34 more...</td>
</tr>
<tr class=3D"implied" valign=3D"top">
<td align=3D"left"><a href=3D"http://amigo.geneontology.org/cgi-bin/amigo/t=
erm_details?term=3DGO:0009725" target=3D"go_query">GO:0009725</a></td>
<td align=3D"center">1.080e-03</td>
<td align=3D"center">4.158e-04</td>
<td align=3D"center">1.338e-02</td>
<td align=3D"center">~5%
      </td>
<td align=3D"left"><span class=3D"bp">BP&nbsp;</span></td>
<td>response to hormone stimulus</td>
<td>
<a href=3D"http://flybase.org/reports/FBgn0004861.html" target=3D"gene_quer=
y">FBgn0004861&nbsp;(18)</a>, <a href=3D"http://flybase.org/reports/FBgn003=
5538.html" target=3D"gene_query">FBgn0035538&nbsp;(168)</a>, <a href=3D"htt=
p://flybase.org/reports/FBgn0000210.html" target=3D"gene_query">FBgn0000210=
&nbsp;(487)</a>, <a href=3D"http://flybase.org/reports/FBgn0005634.html" ta=
rget=3D"gene_query">FBgn0005634&nbsp;(564)</a>, <a href=3D"http://flybase.o=
rg/reports/FBgn0011706.html" target=3D"gene_query">FBgn0011706&nbsp;(664)</=
a>, <a href=3D"http://flybase.org/reports/FBgn0034262.html" target=3D"gene_=
query">FBgn0034262&nbsp;(665)</a>, <a href=3D"http://flybase.org/reports/FB=
gn0020386.html" target=3D"gene_query">FBgn0020386&nbsp;(765)</a>, <a href=
=3D"http://flybase.org/reports/FBgn0040372.html" target=3D"gene_query">FBgn=
0040372&nbsp;(791)</a>, <a href=3D"http://flybase.org/reports/FBgn0010379.h=
tml" target=3D"gene_query">FBgn0010379&nbsp;(793)</a>, <a href=3D"http://fl=
ybase.org/reports/FBgn0000568.html" target=3D"gene_query">FBgn0000568&nbsp;=
(951)</a>, ...34 more...</td>
</tr>
<tr class=3D"normal" valign=3D"top">
<td align=3D"left"><a href=3D"http://amigo.geneontology.org/cgi-bin/amigo/t=
erm_details?term=3DGO:0042048" target=3D"go_query">GO:0042048</a></td>
<td align=3D"center">1.082e-03</td>
<td align=3D"center">4.161e-04</td>
<td align=3D"center">1.338e-02</td>
<td align=3D"center">~83%
      </td>
<td align=3D"left"><span class=3D"bp">BP&nbsp;</span></td>
<td>olfactory behavior</td>
<td>
<a href=3D"http://flybase.org/reports/FBgn0086782.html" target=3D"gene_quer=
y">FBgn0086782&nbsp;(17)</a>, <a href=3D"http://flybase.org/reports/FBgn003=
9507.html" target=3D"gene_query">FBgn0039507&nbsp;(27)</a>, <a href=3D"http=
://flybase.org/reports/FBgn0037324.html" target=3D"gene_query">FBgn0037324&=
nbsp;(58)</a>, <a href=3D"http://flybase.org/reports/FBgn0259108.html" targ=
et=3D"gene_query">FBgn0259108&nbsp;(154)</a>, <a href=3D"http://flybase.org=
/reports/FBgn0039647.html" target=3D"gene_query">FBgn0039647&nbsp;(370)</a>=
, <a href=3D"http://flybase.org/reports/FBgn0003328.html" target=3D"gene_qu=
ery">FBgn0003328&nbsp;(404)</a>, <a href=3D"http://flybase.org/reports/FBgn=
0000635.html" target=3D"gene_query">FBgn0000635&nbsp;(463)</a>, <a href=3D"=
http://flybase.org/reports/FBgn0259481.html" target=3D"gene_query">FBgn0259=
481&nbsp;(609)</a>, <a href=3D"http://flybase.org/reports/FBgn0011661.html"=
 target=3D"gene_query">FBgn0011661&nbsp;(937)</a>, <a href=3D"http://flybas=
e.org/reports/FBgn0035770.html" target=3D"gene_query">FBgn0035770&nbsp;(103=
2)</a>, ...144 more...</td>
</tr>
<tr class=3D"implied" valign=3D"top">
<td align=3D"left"><a href=3D"http://amigo.geneontology.org/cgi-bin/amigo/t=
erm_details?term=3DGO:0007178" target=3D"go_query">GO:0007178</a></td>
<td align=3D"center">1.083e-03</td>
<td align=3D"center">4.164e-04</td>
<td align=3D"center">1.338e-02</td>
<td align=3D"center">~12%
      </td>
<td align=3D"left"><span class=3D"bp">BP&nbsp;</span></td>
<td>transmembrane receptor protein serine/threonine kinase signaling pathwa=
y</td>
<td>
<a href=3D"http://flybase.org/reports/FBgn0000490.html" target=3D"gene_quer=
y">FBgn0000490&nbsp;(71)</a>, <a href=3D"http://flybase.org/reports/FBgn002=
4250.html" target=3D"gene_query">FBgn0024250&nbsp;(318)</a>, <a href=3D"htt=
p://flybase.org/reports/FBgn0024846.html" target=3D"gene_query">FBgn0024846=
&nbsp;(319)</a>, <a href=3D"http://flybase.org/reports/FBgn0039914.html" ta=
rget=3D"gene_query">FBgn0039914&nbsp;(451)</a>, <a href=3D"http://flybase.o=
rg/reports/FBgn0003317.html" target=3D"gene_query">FBgn0003317&nbsp;(452)</=
a>, <a href=3D"http://flybase.org/reports/FBgn0025800.html" target=3D"gene_=
query">FBgn0025800&nbsp;(832)</a>, <a href=3D"http://flybase.org/reports/FB=
gn0051232.html" target=3D"gene_query">FBgn0051232&nbsp;(849)</a>, <a href=
=3D"http://flybase.org/reports/FBgn0041604.html" target=3D"gene_query">FBgn=
0041604&nbsp;(1396)</a>, <a href=3D"http://flybase.org/reports/FBgn0026369.=
html" target=3D"gene_query">FBgn0026369&nbsp;(1710)</a>, <a href=3D"http://=
flybase.org/reports/FBgn0029175.html" target=3D"gene_query">FBgn0029175&nbs=
p;(1731)</a>, ...28 more...</td>
</tr>
<tr class=3D"normal" valign=3D"top">
<td align=3D"left"><a href=3D"http://amigo.geneontology.org/cgi-bin/amigo/t=
erm_details?term=3DGO:0016337" target=3D"go_query">GO:0016337</a></td>
<td align=3D"center">1.113e-03</td>
<td align=3D"center">4.323e-04</td>
<td align=3D"center">1.382e-02</td>
<td align=3D"center">~7%
      </td>
<td align=3D"left"><span class=3D"bp">BP&nbsp;</span></td>
<td>cell-cell adhesion</td>
<td>
<a href=3D"http://flybase.org/reports/FBgn0003118.html" target=3D"gene_quer=
y">FBgn0003118&nbsp;(156)</a>, <a href=3D"http://flybase.org/reports/FBgn02=
59141.html" target=3D"gene_query">FBgn0259141&nbsp;(202)</a>, <a href=3D"ht=
tp://flybase.org/reports/FBgn0003731.html" target=3D"gene_query">FBgn000373=
1&nbsp;(247)</a>, <a href=3D"http://flybase.org/reports/FBgn0001404.html" t=
arget=3D"gene_query">FBgn0001404&nbsp;(371)</a>, <a href=3D"http://flybase.=
org/reports/FBgn0028369.html" target=3D"gene_query">FBgn0028369&nbsp;(378)<=
/a>, <a href=3D"http://flybase.org/reports/FBgn0024189.html" target=3D"gene=
_query">FBgn0024189&nbsp;(383)</a>, <a href=3D"http://flybase.org/reports/F=
Bgn0003328.html" target=3D"gene_query">FBgn0003328&nbsp;(404)</a>, <a href=
=3D"http://flybase.org/reports/FBgn0000635.html" target=3D"gene_query">FBgn=
0000635&nbsp;(463)</a>, <a href=3D"http://flybase.org/reports/FBgn0038247.h=
tml" target=3D"gene_query">FBgn0038247&nbsp;(903)</a>, <a href=3D"http://fl=
ybase.org/reports/FBgn0000180.html" target=3D"gene_query">FBgn0000180&nbsp;=
(1115)</a>, ...50 more...</td>
</tr>
<tr class=3D"implied" valign=3D"top">
<td align=3D"left"><a href=3D"http://amigo.geneontology.org/cgi-bin/amigo/t=
erm_details?term=3DGO:0022610" target=3D"go_query">GO:0022610</a></td>
<td align=3D"center">1.129e-03</td>
<td align=3D"center">4.401e-04</td>
<td align=3D"center">1.400e-02</td>
<td align=3D"center">~1%
      </td>
<td align=3D"left"><span class=3D"bp">BP&nbsp;</span></td>
<td>biological adhesion</td>
<td>
<a href=3D"http://flybase.org/reports/FBgn0003118.html" target=3D"gene_quer=
y">FBgn0003118&nbsp;(156)</a>, <a href=3D"http://flybase.org/reports/FBgn00=
02789.html" target=3D"gene_query">FBgn0002789&nbsp;(166)</a>, <a href=3D"ht=
tp://flybase.org/reports/FBgn0259141.html" target=3D"gene_query">FBgn025914=
1&nbsp;(202)</a>, <a href=3D"http://flybase.org/reports/FBgn0013987.html" t=
arget=3D"gene_query">FBgn0013987&nbsp;(231)</a>, <a href=3D"http://flybase.=
org/reports/FBgn0003731.html" target=3D"gene_query">FBgn0003731&nbsp;(247)<=
/a>, <a href=3D"http://flybase.org/reports/FBgn0086899.html" target=3D"gene=
_query">FBgn0086899&nbsp;(259)</a>, <a href=3D"http://flybase.org/reports/F=
Bgn0031879.html" target=3D"gene_query">FBgn0031879&nbsp;(347)</a>, <a href=
=3D"http://flybase.org/reports/FBgn0028482.html" target=3D"gene_query">FBgn=
0028482&nbsp;(368)</a>, <a href=3D"http://flybase.org/reports/FBgn0001404.h=
tml" target=3D"gene_query">FBgn0001404&nbsp;(371)</a>, <a href=3D"http://fl=
ybase.org/reports/FBgn0028369.html" target=3D"gene_query">FBgn0028369&nbsp;=
(378)</a>, ...174 more...</td>
</tr>
<tr class=3D"implied" valign=3D"top">
<td align=3D"left"><a href=3D"http://amigo.geneontology.org/cgi-bin/amigo/t=
erm_details?term=3DGO:0009890" target=3D"go_query">GO:0009890</a></td>
<td align=3D"center">1.200e-03</td>
<td align=3D"center">4.753e-04</td>
<td align=3D"center">1.496e-02</td>
<td align=3D"center">~3%
      </td>
<td align=3D"left"><span class=3D"bp">BP&nbsp;</span></td>
<td>negative regulation of biosynthetic process</td>
<td>
<a href=3D"http://flybase.org/reports/FBgn0004861.html" target=3D"gene_quer=
y">FBgn0004861&nbsp;(18)</a>, <a href=3D"http://flybase.org/reports/FBgn003=
2741.html" target=3D"gene_query">FBgn0032741&nbsp;(36)</a>, <a href=3D"http=
://flybase.org/reports/FBgn0067339.html" target=3D"gene_query">FBgn0067339&=
nbsp;(41)</a>, <a href=3D"http://flybase.org/reports/FBgn0004860.html" targ=
et=3D"gene_query">FBgn0004860&nbsp;(54)</a>, <a href=3D"http://flybase.org/=
reports/FBgn0001168.html" target=3D"gene_query">FBgn0001168&nbsp;(155)</a>,=
 <a href=3D"http://flybase.org/reports/FBgn0001320.html" target=3D"gene_que=
ry">FBgn0001320&nbsp;(170)</a>, <a href=3D"http://flybase.org/reports/FBgn0=
025680.html" target=3D"gene_query">FBgn0025680&nbsp;(189)</a>, <a href=3D"h=
ttp://flybase.org/reports/FBgn0086897.html" target=3D"gene_query">FBgn00868=
97&nbsp;(273)</a>, <a href=3D"http://flybase.org/reports/FBgn0005695.html" =
target=3D"gene_query">FBgn0005695&nbsp;(279)</a>, <a href=3D"http://flybase=
.org/reports/FBgn0020496.html" target=3D"gene_query">FBgn0020496&nbsp;(281)=
</a>, ...234 more...</td>
</tr>
<tr class=3D"implied" valign=3D"top">
<td align=3D"left"><a href=3D"http://amigo.geneontology.org/cgi-bin/amigo/t=
erm_details?term=3DGO:0031327" target=3D"go_query">GO:0031327</a></td>
<td align=3D"center">1.200e-03</td>
<td align=3D"center">4.753e-04</td>
<td align=3D"center">1.496e-02</td>
<td align=3D"center">~6%
      </td>
<td align=3D"left"><span class=3D"bp">BP&nbsp;</span></td>
<td>negative regulation of cellular biosynthetic process</td>
<td>
<a href=3D"http://flybase.org/reports/FBgn0004861.html" target=3D"gene_quer=
y">FBgn0004861&nbsp;(18)</a>, <a href=3D"http://flybase.org/reports/FBgn003=
2741.html" target=3D"gene_query">FBgn0032741&nbsp;(36)</a>, <a href=3D"http=
://flybase.org/reports/FBgn0067339.html" target=3D"gene_query">FBgn0067339&=
nbsp;(41)</a>, <a href=3D"http://flybase.org/reports/FBgn0004860.html" targ=
et=3D"gene_query">FBgn0004860&nbsp;(54)</a>, <a href=3D"http://flybase.org/=
reports/FBgn0001168.html" target=3D"gene_query">FBgn0001168&nbsp;(155)</a>,=
 <a href=3D"http://flybase.org/reports/FBgn0001320.html" target=3D"gene_que=
ry">FBgn0001320&nbsp;(170)</a>, <a href=3D"http://flybase.org/reports/FBgn0=
025680.html" target=3D"gene_query">FBgn0025680&nbsp;(189)</a>, <a href=3D"h=
ttp://flybase.org/reports/FBgn0086897.html" target=3D"gene_query">FBgn00868=
97&nbsp;(273)</a>, <a href=3D"http://flybase.org/reports/FBgn0005695.html" =
target=3D"gene_query">FBgn0005695&nbsp;(279)</a>, <a href=3D"http://flybase=
.org/reports/FBgn0020496.html" target=3D"gene_query">FBgn0020496&nbsp;(281)=
</a>, ...234 more...</td>
</tr>
<tr class=3D"normal" valign=3D"top">
<td align=3D"left"><a href=3D"http://amigo.geneontology.org/cgi-bin/amigo/t=
erm_details?term=3DGO:0008582" target=3D"go_query">GO:0008582</a></td>
<td align=3D"center">1.294e-03</td>
<td align=3D"center">5.199e-04</td>
<td align=3D"center">1.612e-02</td>
<td align=3D"center">~92%
      </td>
<td align=3D"left"><span class=3D"bp">BP&nbsp;</span></td>
<td>regulation of synaptic growth at neuromuscular junction</td>
<td>
<a href=3D"http://flybase.org/reports/FBgn0259108.html" target=3D"gene_quer=
y">FBgn0259108&nbsp;(154)</a>, <a href=3D"http://flybase.org/reports/FBgn00=
05563.html" target=3D"gene_query">FBgn0005563&nbsp;(417)</a>, <a href=3D"ht=
tp://flybase.org/reports/FBgn0003317.html" target=3D"gene_query">FBgn000331=
7&nbsp;(452)</a>, <a href=3D"http://flybase.org/reports/FBgn0000635.html" t=
arget=3D"gene_query">FBgn0000635&nbsp;(463)</a>, <a href=3D"http://flybase.=
org/reports/FBgn0003165.html" target=3D"gene_query">FBgn0003165&nbsp;(755)<=
/a>, <a href=3D"http://flybase.org/reports/FBgn0043010.html" target=3D"gene=
_query">FBgn0043010&nbsp;(928)</a>, <a href=3D"http://flybase.org/reports/F=
Bgn0061198.html" target=3D"gene_query">FBgn0061198&nbsp;(1643)</a>, <a href=
=3D"http://flybase.org/reports/FBgn0002791.html" target=3D"gene_query">FBgn=
0002791&nbsp;(1645)</a>, <a href=3D"http://flybase.org/reports/FBgn0003716.=
html" target=3D"gene_query">FBgn0003716&nbsp;(2159)</a>, <a href=3D"http://=
flybase.org/reports/FBgn0011655.html" target=3D"gene_query">FBgn0011655&nbs=
p;(2486)</a>, ...12 more...</td>
</tr>
<tr class=3D"implied" valign=3D"top">
<td align=3D"left"><a href=3D"http://amigo.geneontology.org/cgi-bin/amigo/t=
erm_details?term=3DGO:0048641" target=3D"go_query">GO:0048641</a></td>
<td align=3D"center">1.294e-03</td>
<td align=3D"center">5.199e-04</td>
<td align=3D"center">1.612e-02</td>
<td align=3D"center">~21%
      </td>
<td align=3D"left"><span class=3D"bp">BP&nbsp;</span></td>
<td>regulation of skeletal muscle tissue development</td>
<td>
<a href=3D"http://flybase.org/reports/FBgn0259108.html" target=3D"gene_quer=
y">FBgn0259108&nbsp;(154)</a>, <a href=3D"http://flybase.org/reports/FBgn00=
05563.html" target=3D"gene_query">FBgn0005563&nbsp;(417)</a>, <a href=3D"ht=
tp://flybase.org/reports/FBgn0003317.html" target=3D"gene_query">FBgn000331=
7&nbsp;(452)</a>, <a href=3D"http://flybase.org/reports/FBgn0000635.html" t=
arget=3D"gene_query">FBgn0000635&nbsp;(463)</a>, <a href=3D"http://flybase.=
org/reports/FBgn0003165.html" target=3D"gene_query">FBgn0003165&nbsp;(755)<=
/a>, <a href=3D"http://flybase.org/reports/FBgn0043010.html" target=3D"gene=
_query">FBgn0043010&nbsp;(928)</a>, <a href=3D"http://flybase.org/reports/F=
Bgn0061198.html" target=3D"gene_query">FBgn0061198&nbsp;(1643)</a>, <a href=
=3D"http://flybase.org/reports/FBgn0002791.html" target=3D"gene_query">FBgn=
0002791&nbsp;(1645)</a>, <a href=3D"http://flybase.org/reports/FBgn0003716.=
html" target=3D"gene_query">FBgn0003716&nbsp;(2159)</a>, <a href=3D"http://=
flybase.org/reports/FBgn0011655.html" target=3D"gene_query">FBgn0011655&nbs=
p;(2486)</a>, ...12 more...</td>
</tr>
<tr class=3D"implied" valign=3D"top">
<td align=3D"left"><a href=3D"http://amigo.geneontology.org/cgi-bin/amigo/t=
erm_details?term=3DGO:0048742" target=3D"go_query">GO:0048742</a></td>
<td align=3D"center">1.294e-03</td>
<td align=3D"center">5.199e-04</td>
<td align=3D"center">1.612e-02</td>
<td align=3D"center">52%
      </td>
<td align=3D"left"><span class=3D"bp">BP&nbsp;</span></td>
<td>regulation of skeletal muscle fiber development</td>
<td>
<a href=3D"http://flybase.org/reports/FBgn0259108.html" target=3D"gene_quer=
y">FBgn0259108&nbsp;(154)</a>, <a href=3D"http://flybase.org/reports/FBgn00=
05563.html" target=3D"gene_query">FBgn0005563&nbsp;(417)</a>, <a href=3D"ht=
tp://flybase.org/reports/FBgn0003317.html" target=3D"gene_query">FBgn000331=
7&nbsp;(452)</a>, <a href=3D"http://flybase.org/reports/FBgn0000635.html" t=
arget=3D"gene_query">FBgn0000635&nbsp;(463)</a>, <a href=3D"http://flybase.=
org/reports/FBgn0003165.html" target=3D"gene_query">FBgn0003165&nbsp;(755)<=
/a>, <a href=3D"http://flybase.org/reports/FBgn0043010.html" target=3D"gene=
_query">FBgn0043010&nbsp;(928)</a>, <a href=3D"http://flybase.org/reports/F=
Bgn0061198.html" target=3D"gene_query">FBgn0061198&nbsp;(1643)</a>, <a href=
=3D"http://flybase.org/reports/FBgn0002791.html" target=3D"gene_query">FBgn=
0002791&nbsp;(1645)</a>, <a href=3D"http://flybase.org/reports/FBgn0003716.=
html" target=3D"gene_query">FBgn0003716&nbsp;(2159)</a>, <a href=3D"http://=
flybase.org/reports/FBgn0011655.html" target=3D"gene_query">FBgn0011655&nbs=
p;(2486)</a>, ...12 more...</td>
</tr>
<tr class=3D"implied" valign=3D"top">
<td align=3D"left"><a href=3D"http://amigo.geneontology.org/cgi-bin/amigo/t=
erm_details?term=3DGO:0060284" target=3D"go_query">GO:0060284</a></td>
<td align=3D"center">1.313e-03</td>
<td align=3D"center">5.313e-04</td>
<td align=3D"center">1.639e-02</td>
<td align=3D"center">~3%
      </td>
<td align=3D"left"><span class=3D"bp">BP&nbsp;</span></td>
<td>regulation of cell development</td>
<td>
<a href=3D"http://flybase.org/reports/FBgn0002973.html" target=3D"gene_quer=
y">FBgn0002973&nbsp;(132)</a>, <a href=3D"http://flybase.org/reports/FBgn02=
59108.html" target=3D"gene_query">FBgn0259108&nbsp;(154)</a>, <a href=3D"ht=
tp://flybase.org/reports/FBgn0037357.html" target=3D"gene_query">FBgn003735=
7&nbsp;(240)</a>, <a href=3D"http://flybase.org/reports/FBgn0004009.html" t=
arget=3D"gene_query">FBgn0004009&nbsp;(244)</a>, <a href=3D"http://flybase.=
org/reports/FBgn0003731.html" target=3D"gene_query">FBgn0003731&nbsp;(247)<=
/a>, <a href=3D"http://flybase.org/reports/FBgn0259984.html" target=3D"gene=
_query">FBgn0259984&nbsp;(260)</a>, <a href=3D"http://flybase.org/reports/F=
Bgn0029688.html" target=3D"gene_query">FBgn0029688&nbsp;(263)</a>, <a href=
=3D"http://flybase.org/reports/FBgn0005563.html" target=3D"gene_query">FBgn=
0005563&nbsp;(417)</a>, <a href=3D"http://flybase.org/reports/FBgn0003317.h=
tml" target=3D"gene_query">FBgn0003317&nbsp;(452)</a>, <a href=3D"http://fl=
ybase.org/reports/FBgn0000635.html" target=3D"gene_query">FBgn0000635&nbsp;=
(463)</a>, ...128 more...</td>
</tr>
<tr class=3D"normal" valign=3D"top">
<td align=3D"left"><a href=3D"http://amigo.geneontology.org/cgi-bin/amigo/t=
erm_details?term=3DGO:0009966" target=3D"go_query">GO:0009966</a></td>
<td align=3D"center">1.382e-03</td>
<td align=3D"center">5.654e-04</td>
<td align=3D"center">1.736e-02</td>
<td align=3D"center">~3%
      </td>
<td align=3D"left"><span class=3D"bp">BP&nbsp;</span></td>
<td>regulation of signal transduction</td>
<td>
<a href=3D"http://flybase.org/reports/FBgn0004197.html" target=3D"gene_quer=
y">FBgn0004197&nbsp;(131)</a>, <a href=3D"http://flybase.org/reports/FBgn00=
02973.html" target=3D"gene_query">FBgn0002973&nbsp;(132)</a>, <a href=3D"ht=
tp://flybase.org/reports/FBgn0024941.html" target=3D"gene_query">FBgn002494=
1&nbsp;(134)</a>, <a href=3D"http://flybase.org/reports/FBgn0028582.html" t=
arget=3D"gene_query">FBgn0028582&nbsp;(149)</a>, <a href=3D"http://flybase.=
org/reports/FBgn0020620.html" target=3D"gene_query">FBgn0020620&nbsp;(197)<=
/a>, <a href=3D"http://flybase.org/reports/FBgn0051158.html" target=3D"gene=
_query">FBgn0051158&nbsp;(241)</a>, <a href=3D"http://flybase.org/reports/F=
Bgn0003053.html" target=3D"gene_query">FBgn0003053&nbsp;(255)</a>, <a href=
=3D"http://flybase.org/reports/FBgn0002573.html" target=3D"gene_query">FBgn=
0002573&nbsp;(313)</a>, <a href=3D"http://flybase.org/reports/FBgn0004198.h=
tml" target=3D"gene_query">FBgn0004198&nbsp;(314)</a>, <a href=3D"http://fl=
ybase.org/reports/FBgn0010825.html" target=3D"gene_query">FBgn0010825&nbsp;=
(315)</a>, ...271 more...</td>
</tr>
<tr class=3D"implied" valign=3D"top">
<td align=3D"left"><a href=3D"http://amigo.geneontology.org/cgi-bin/amigo/t=
erm_details?term=3DGO:0035239" target=3D"go_query">GO:0035239</a></td>
<td align=3D"center">1.413e-03</td>
<td align=3D"center">5.794e-04</td>
<td align=3D"center">1.770e-02</td>
<td align=3D"center">~5%
      </td>
<td align=3D"left"><span class=3D"bp">BP&nbsp;</span></td>
<td>tube morphogenesis</td>
<td>
<a href=3D"http://flybase.org/reports/FBgn0259685.html" target=3D"gene_quer=
y">FBgn0259685&nbsp;(61)</a>, <a href=3D"http://flybase.org/reports/FBgn000=
0490.html" target=3D"gene_query">FBgn0000490&nbsp;(71)</a>, <a href=3D"http=
://flybase.org/reports/FBgn0001168.html" target=3D"gene_query">FBgn0001168&=
nbsp;(155)</a>, <a href=3D"http://flybase.org/reports/FBgn0003118.html" tar=
get=3D"gene_query">FBgn0003118&nbsp;(156)</a>, <a href=3D"http://flybase.or=
g/reports/FBgn0259211.html" target=3D"gene_query">FBgn0259211&nbsp;(169)</a=
>, <a href=3D"http://flybase.org/reports/FBgn0003749.html" target=3D"gene_q=
uery">FBgn0003749&nbsp;(196)</a>, <a href=3D"http://flybase.org/reports/FBg=
n0003731.html" target=3D"gene_query">FBgn0003731&nbsp;(247)</a>, <a href=3D=
"http://flybase.org/reports/FBgn0004198.html" target=3D"gene_query">FBgn000=
4198&nbsp;(314)</a>, <a href=3D"http://flybase.org/reports/FBgn0005634.html=
" target=3D"gene_query">FBgn0005634&nbsp;(564)</a>, <a href=3D"http://flyba=
se.org/reports/FBgn0020299.html" target=3D"gene_query">FBgn0020299&nbsp;(69=
5)</a>, ...95 more...</td>
</tr>
<tr class=3D"normal" valign=3D"top">
<td align=3D"left"><a href=3D"http://amigo.geneontology.org/cgi-bin/amigo/t=
erm_details?term=3DGO:0007455" target=3D"go_query">GO:0007455</a></td>
<td align=3D"center">1.433e-03</td>
<td align=3D"center">5.906e-04</td>
<td align=3D"center">1.796e-02</td>
<td align=3D"center">76%
      </td>
<td align=3D"left"><span class=3D"bp">BP&nbsp;</span></td>
<td>eye-antennal disc morphogenesis</td>
<td>
<a href=3D"http://flybase.org/reports/FBgn0003460.html" target=3D"gene_quer=
y">FBgn0003460&nbsp;(12)</a>, <a href=3D"http://flybase.org/reports/FBgn000=
0490.html" target=3D"gene_query">FBgn0000490&nbsp;(71)</a>, <a href=3D"http=
://flybase.org/reports/FBgn0003200.html" target=3D"gene_query">FBgn0003200&=
nbsp;(85)</a>, <a href=3D"http://flybase.org/reports/FBgn0003118.html" targ=
et=3D"gene_query">FBgn0003118&nbsp;(156)</a>, <a href=3D"http://flybase.org=
/reports/FBgn0003731.html" target=3D"gene_query">FBgn0003731&nbsp;(247)</a>=
, <a href=3D"http://flybase.org/reports/FBgn0004102.html" target=3D"gene_qu=
ery">FBgn0004102&nbsp;(563)</a>, <a href=3D"http://flybase.org/reports/FBgn=
0025525.html" target=3D"gene_query">FBgn0025525&nbsp;(886)</a>, <a href=3D"=
http://flybase.org/reports/FBgn0003382.html" target=3D"gene_query">FBgn0003=
382&nbsp;(921)</a>, <a href=3D"http://flybase.org/reports/FBgn0004863.html"=
 target=3D"gene_query">FBgn0004863&nbsp;(975)</a>, <a href=3D"http://flybas=
e.org/reports/FBgn0011758.html" target=3D"gene_query">FBgn0011758&nbsp;(117=
6)</a>, ...31 more...</td>
</tr>
<tr class=3D"normal" valign=3D"top">
<td align=3D"left"><a href=3D"http://amigo.geneontology.org/cgi-bin/amigo/t=
erm_details?term=3DGO:0048100" target=3D"go_query">GO:0048100</a></td>
<td align=3D"center">1.544e-03</td>
<td align=3D"center">6.459e-04</td>
<td align=3D"center">1.955e-02</td>
<td align=3D"center">100%
      </td>
<td align=3D"left"><span class=3D"bp">BP&nbsp;</span></td>
<td>wing disc anterior/posterior pattern formation</td>
<td>
<a href=3D"http://flybase.org/reports/FBgn0000490.html" target=3D"gene_quer=
y">FBgn0000490&nbsp;(71)</a>, <a href=3D"http://flybase.org/reports/FBgn000=
4009.html" target=3D"gene_query">FBgn0004009&nbsp;(244)</a>, <a href=3D"htt=
p://flybase.org/reports/FBgn0000179.html" target=3D"gene_query">FBgn0000179=
&nbsp;(415)</a>, <a href=3D"http://flybase.org/reports/FBgn0003892.html" ta=
rget=3D"gene_query">FBgn0003892&nbsp;(1289)</a>, <a href=3D"http://flybase.=
org/reports/FBgn0004644.html" target=3D"gene_query">FBgn0004644&nbsp;(1876)=
</a>, <a href=3D"http://flybase.org/reports/FBgn0003444.html" target=3D"gen=
e_query">FBgn0003444&nbsp;(1988)</a>, <a href=3D"http://flybase.org/reports=
/FBgn0003716.html" target=3D"gene_query">FBgn0003716&nbsp;(2159)</a>, <a hr=
ef=3D"http://flybase.org/reports/FBgn0003396.html" target=3D"gene_query">FB=
gn0003396&nbsp;(2594)</a>, <a href=3D"http://flybase.org/reports/FBgn000126=
9.html" target=3D"gene_query">FBgn0001269&nbsp;(3021)</a>, <a href=3D"http:=
//flybase.org/reports/FBgn0039709.html" target=3D"gene_query">FBgn0039709&n=
bsp;(3129)</a>, ...3 more...</td>
</tr>
<tr class=3D"implied" valign=3D"top">
<td align=3D"left"><a href=3D"http://amigo.geneontology.org/cgi-bin/amigo/t=
erm_details?term=3DGO:0016202" target=3D"go_query">GO:0016202</a></td>
<td align=3D"center">1.603e-03</td>
<td align=3D"center">6.766e-04</td>
<td align=3D"center">2.038e-02</td>
<td align=3D"center">~12%
      </td>
<td align=3D"left"><span class=3D"bp">BP&nbsp;</span></td>
<td>regulation of striated muscle tissue development</td>
<td>
<a href=3D"http://flybase.org/reports/FBgn0259108.html" target=3D"gene_quer=
y">FBgn0259108&nbsp;(154)</a>, <a href=3D"http://flybase.org/reports/FBgn00=
28369.html" target=3D"gene_query">FBgn0028369&nbsp;(378)</a>, <a href=3D"ht=
tp://flybase.org/reports/FBgn0005563.html" target=3D"gene_query">FBgn000556=
3&nbsp;(417)</a>, <a href=3D"http://flybase.org/reports/FBgn0003317.html" t=
arget=3D"gene_query">FBgn0003317&nbsp;(452)</a>, <a href=3D"http://flybase.=
org/reports/FBgn0000635.html" target=3D"gene_query">FBgn0000635&nbsp;(463)<=
/a>, <a href=3D"http://flybase.org/reports/FBgn0003165.html" target=3D"gene=
_query">FBgn0003165&nbsp;(755)</a>, <a href=3D"http://flybase.org/reports/F=
Bgn0043010.html" target=3D"gene_query">FBgn0043010&nbsp;(928)</a>, <a href=
=3D"http://flybase.org/reports/FBgn0061198.html" target=3D"gene_query">FBgn=
0061198&nbsp;(1643)</a>, <a href=3D"http://flybase.org/reports/FBgn0002791.=
html" target=3D"gene_query">FBgn0002791&nbsp;(1645)</a>, <a href=3D"http://=
flybase.org/reports/FBgn0003716.html" target=3D"gene_query">FBgn0003716&nbs=
p;(2159)</a>, ...20 more...</td>
</tr>
<tr class=3D"normal" valign=3D"top">
<td align=3D"left"><a href=3D"http://amigo.geneontology.org/cgi-bin/amigo/t=
erm_details?term=3DGO:0003704" target=3D"go_query">GO:0003704</a></td>
<td align=3D"center">1.644e-03</td>
<td align=3D"center">6.944e-04</td>
<td align=3D"center">2.081e-02</td>
<td align=3D"center">75%
      </td>
<td align=3D"left"><span class=3D"mf">MF&nbsp;</span></td>
<td>specific RNA polymerase II transcription factor activity</td>
<td>
<a href=3D"http://flybase.org/reports/FBgn0003300.html" target=3D"gene_quer=
y">FBgn0003300&nbsp;(32)</a>, <a href=3D"http://flybase.org/reports/FBgn025=
9750.html" target=3D"gene_query">FBgn0259750&nbsp;(62)</a>, <a href=3D"http=
://flybase.org/reports/FBgn0000157.html" target=3D"gene_query">FBgn0000157&=
nbsp;(109)</a>, <a href=3D"http://flybase.org/reports/FBgn0004394.html" tar=
get=3D"gene_query">FBgn0004394&nbsp;(124)</a>, <a href=3D"http://flybase.or=
g/reports/FBgn0259211.html" target=3D"gene_query">FBgn0259211&nbsp;(169)</a=
>, <a href=3D"http://flybase.org/reports/FBgn0004198.html" target=3D"gene_q=
uery">FBgn0004198&nbsp;(314)</a>, <a href=3D"http://flybase.org/reports/FBg=
n0000210.html" target=3D"gene_query">FBgn0000210&nbsp;(487)</a>, <a href=3D=
"http://flybase.org/reports/FBgn0004579.html" target=3D"gene_query">FBgn000=
4579&nbsp;(530)</a>, <a href=3D"http://flybase.org/reports/FBgn0002023.html=
" target=3D"gene_query">FBgn0002023&nbsp;(649)</a>, <a href=3D"http://flyba=
se.org/reports/FBgn0005630.html" target=3D"gene_query">FBgn0005630&nbsp;(89=
7)</a>, ...68 more...</td>
</tr>
<tr class=3D"normal" valign=3D"top">
<td align=3D"left"><a href=3D"http://amigo.geneontology.org/cgi-bin/amigo/t=
erm_details?term=3DGO:0007425" target=3D"go_query">GO:0007425</a></td>
<td align=3D"center">1.676e-03</td>
<td align=3D"center">7.115e-04</td>
<td align=3D"center">2.091e-02</td>
<td align=3D"center">100%
      </td>
<td align=3D"left"><span class=3D"bp">BP&nbsp;</span></td>
<td>epithelial cell fate determination, open tracheal system</td>
<td>
<a href=3D"http://flybase.org/reports/FBgn0000490.html" target=3D"gene_quer=
y">FBgn0000490&nbsp;(71)</a>, <a href=3D"http://flybase.org/reports/FBgn000=
3749.html" target=3D"gene_query">FBgn0003749&nbsp;(196)</a>, <a href=3D"htt=
p://flybase.org/reports/FBgn0004009.html" target=3D"gene_query">FBgn0004009=
&nbsp;(244)</a>, <a href=3D"http://flybase.org/reports/FBgn0086680.html" ta=
rget=3D"gene_query">FBgn0086680&nbsp;(312)</a>, <a href=3D"http://flybase.o=
rg/reports/FBgn0043903.html" target=3D"gene_query">FBgn0043903&nbsp;(1590)<=
/a>, <a href=3D"http://flybase.org/reports/FBgn0016917.html" target=3D"gene=
_query">FBgn0016917&nbsp;(2080)</a>, <a href=3D"http://flybase.org/reports/=
FBgn0015014.html" target=3D"gene_query">FBgn0015014&nbsp;(2901)</a>, <a hre=
f=3D"http://flybase.org/reports/FBgn0026379.html" target=3D"gene_query">FBg=
n0026379&nbsp;(9171)</a>
</td>
</tr>
<tr class=3D"normal" valign=3D"top">
<td align=3D"left"><a href=3D"http://amigo.geneontology.org/cgi-bin/amigo/t=
erm_details?term=3DGO:0090066" target=3D"go_query">GO:0090066</a></td>
<td align=3D"center">1.678e-03</td>
<td align=3D"center">7.122e-04</td>
<td align=3D"center">2.091e-02</td>
<td align=3D"center">~2%
      </td>
<td align=3D"left"><span class=3D"bp">BP&nbsp;</span></td>
<td>regulation of anatomical structure size</td>
<td>
<a href=3D"http://flybase.org/reports/FBgn0086782.html" target=3D"gene_quer=
y">FBgn0086782&nbsp;(17)</a>, <a href=3D"http://flybase.org/reports/FBgn000=
0490.html" target=3D"gene_query">FBgn0000490&nbsp;(71)</a>, <a href=3D"http=
://flybase.org/reports/FBgn0259211.html" target=3D"gene_query">FBgn0259211&=
nbsp;(169)</a>, <a href=3D"http://flybase.org/reports/FBgn0001320.html" tar=
get=3D"gene_query">FBgn0001320&nbsp;(170)</a>, <a href=3D"http://flybase.or=
g/reports/FBgn0011744.html" target=3D"gene_query">FBgn0011744&nbsp;(188)</a=
>, <a href=3D"http://flybase.org/reports/FBgn0004009.html" target=3D"gene_q=
uery">FBgn0004009&nbsp;(244)</a>, <a href=3D"http://flybase.org/reports/FBg=
n0000635.html" target=3D"gene_query">FBgn0000635&nbsp;(463)</a>, <a href=3D=
"http://flybase.org/reports/FBgn0034577.html" target=3D"gene_query">FBgn003=
4577&nbsp;(660)</a>, <a href=3D"http://flybase.org/reports/FBgn0001323.html=
" target=3D"gene_query">FBgn0001323&nbsp;(701)</a>, <a href=3D"http://flyba=
se.org/reports/FBgn0064191.html" target=3D"gene_query">FBgn0064191&nbsp;(75=
2)</a>, ...91 more...</td>
</tr>
<tr class=3D"implied" valign=3D"top">
<td align=3D"left"><a href=3D"http://amigo.geneontology.org/cgi-bin/amigo/t=
erm_details?term=3DGO:0048754" target=3D"go_query">GO:0048754</a></td>
<td align=3D"center">1.682e-03</td>
<td align=3D"center">7.140e-04</td>
<td align=3D"center">2.091e-02</td>
<td align=3D"center">~21%
      </td>
<td align=3D"left"><span class=3D"bp">BP&nbsp;</span></td>
<td>branching morphogenesis of a tube</td>
<td>
<a href=3D"http://flybase.org/reports/FBgn0000490.html" target=3D"gene_quer=
y">FBgn0000490&nbsp;(71)</a>, <a href=3D"http://flybase.org/reports/FBgn000=
3118.html" target=3D"gene_query">FBgn0003118&nbsp;(156)</a>, <a href=3D"htt=
p://flybase.org/reports/FBgn0259211.html" target=3D"gene_query">FBgn0259211=
&nbsp;(169)</a>, <a href=3D"http://flybase.org/reports/FBgn0020299.html" ta=
rget=3D"gene_query">FBgn0020299&nbsp;(695)</a>, <a href=3D"http://flybase.o=
rg/reports/FBgn0026207.html" target=3D"gene_query">FBgn0026207&nbsp;(900)</=
a>, <a href=3D"http://flybase.org/reports/FBgn0003254.html" target=3D"gene_=
query">FBgn0003254&nbsp;(1006)</a>, <a href=3D"http://flybase.org/reports/F=
Bgn0023095.html" target=3D"gene_query">FBgn0023095&nbsp;(1455)</a>, <a href=
=3D"http://flybase.org/reports/FBgn0036844.html" target=3D"gene_query">FBgn=
0036844&nbsp;(1588)</a>, <a href=3D"http://flybase.org/reports/FBgn0005592.=
html" target=3D"gene_query">FBgn0005592&nbsp;(1614)</a>, <a href=3D"http://=
flybase.org/reports/FBgn0003079.html" target=3D"gene_query">FBgn0003079&nbs=
p;(1706)</a>, ...43 more...</td>
</tr>
<tr class=3D"implied" valign=3D"top">
<td align=3D"left"><a href=3D"http://amigo.geneontology.org/cgi-bin/amigo/t=
erm_details?term=3DGO:0060446" target=3D"go_query">GO:0060446</a></td>
<td align=3D"center">1.682e-03</td>
<td align=3D"center">7.140e-04</td>
<td align=3D"center">2.091e-02</td>
<td align=3D"center">~83%
      </td>
<td align=3D"left"><span class=3D"bp">BP&nbsp;</span></td>
<td>branching involved in open tracheal system development</td>
<td>
<a href=3D"http://flybase.org/reports/FBgn0000490.html" target=3D"gene_quer=
y">FBgn0000490&nbsp;(71)</a>, <a href=3D"http://flybase.org/reports/FBgn000=
3118.html" target=3D"gene_query">FBgn0003118&nbsp;(156)</a>, <a href=3D"htt=
p://flybase.org/reports/FBgn0259211.html" target=3D"gene_query">FBgn0259211=
&nbsp;(169)</a>, <a href=3D"http://flybase.org/reports/FBgn0020299.html" ta=
rget=3D"gene_query">FBgn0020299&nbsp;(695)</a>, <a href=3D"http://flybase.o=
rg/reports/FBgn0026207.html" target=3D"gene_query">FBgn0026207&nbsp;(900)</=
a>, <a href=3D"http://flybase.org/reports/FBgn0003254.html" target=3D"gene_=
query">FBgn0003254&nbsp;(1006)</a>, <a href=3D"http://flybase.org/reports/F=
Bgn0023095.html" target=3D"gene_query">FBgn0023095&nbsp;(1455)</a>, <a href=
=3D"http://flybase.org/reports/FBgn0036844.html" target=3D"gene_query">FBgn=
0036844&nbsp;(1588)</a>, <a href=3D"http://flybase.org/reports/FBgn0005592.=
html" target=3D"gene_query">FBgn0005592&nbsp;(1614)</a>, <a href=3D"http://=
flybase.org/reports/FBgn0003079.html" target=3D"gene_query">FBgn0003079&nbs=
p;(1706)</a>, ...43 more...</td>
</tr>
<tr class=3D"implied" valign=3D"top">
<td align=3D"left"><a href=3D"http://amigo.geneontology.org/cgi-bin/amigo/t=
erm_details?term=3DGO:0060562" target=3D"go_query">GO:0060562</a></td>
<td align=3D"center">1.684e-03</td>
<td align=3D"center">7.146e-04</td>
<td align=3D"center">2.091e-02</td>
<td align=3D"center">~12%
      </td>
<td align=3D"left"><span class=3D"bp">BP&nbsp;</span></td>
<td>epithelial tube morphogenesis</td>
<td>
<a href=3D"http://flybase.org/reports/FBgn0000490.html" target=3D"gene_quer=
y">FBgn0000490&nbsp;(71)</a>, <a href=3D"http://flybase.org/reports/FBgn000=
3118.html" target=3D"gene_query">FBgn0003118&nbsp;(156)</a>, <a href=3D"htt=
p://flybase.org/reports/FBgn0259211.html" target=3D"gene_query">FBgn0259211=
&nbsp;(169)</a>, <a href=3D"http://flybase.org/reports/FBgn0020299.html" ta=
rget=3D"gene_query">FBgn0020299&nbsp;(695)</a>, <a href=3D"http://flybase.o=
rg/reports/FBgn0026207.html" target=3D"gene_query">FBgn0026207&nbsp;(900)</=
a>, <a href=3D"http://flybase.org/reports/FBgn0003254.html" target=3D"gene_=
query">FBgn0003254&nbsp;(1006)</a>, <a href=3D"http://flybase.org/reports/F=
Bgn0023095.html" target=3D"gene_query">FBgn0023095&nbsp;(1455)</a>, <a href=
=3D"http://flybase.org/reports/FBgn0036844.html" target=3D"gene_query">FBgn=
0036844&nbsp;(1588)</a>, <a href=3D"http://flybase.org/reports/FBgn0005592.=
html" target=3D"gene_query">FBgn0005592&nbsp;(1614)</a>, <a href=3D"http://=
flybase.org/reports/FBgn0003079.html" target=3D"gene_query">FBgn0003079&nbs=
p;(1706)</a>, ...46 more...</td>
</tr>
<tr class=3D"normal" valign=3D"top">
<td align=3D"left"><a href=3D"http://amigo.geneontology.org/cgi-bin/amigo/t=
erm_details?term=3DGO:0007223" target=3D"go_query">GO:0007223</a></td>
<td align=3D"center">1.698e-03</td>
<td align=3D"center">7.216e-04</td>
<td align=3D"center">2.101e-02</td>
<td align=3D"center">100%
      </td>
<td align=3D"left"><span class=3D"bp">BP&nbsp;</span></td>
<td>Wnt receptor signaling pathway, calcium modulating pathway</td>
<td>
<a href=3D"http://flybase.org/reports/FBgn0016797.html" target=3D"gene_quer=
y">FBgn0016797&nbsp;(213)</a>, <a href=3D"http://flybase.org/reports/FBgn00=
04009.html" target=3D"gene_query">FBgn0004009&nbsp;(244)</a>, <a href=3D"ht=
tp://flybase.org/reports/FBgn0010453.html" target=3D"gene_query">FBgn001045=
3&nbsp;(936)</a>, <a href=3D"http://flybase.org/reports/FBgn0031902.html" t=
arget=3D"gene_query">FBgn0031902&nbsp;(1090)</a>, <a href=3D"http://flybase=
.org/reports/FBgn0010194.html" target=3D"gene_query">FBgn0010194&nbsp;(2265=
)</a>, <a href=3D"http://flybase.org/reports/FBgn0043900.html" target=3D"ge=
ne_query">FBgn0043900&nbsp;(3426)</a>, <a href=3D"http://flybase.org/report=
s/FBgn0038134.html" target=3D"gene_query">FBgn0038134&nbsp;(3567)</a>, <a h=
ref=3D"http://flybase.org/reports/FBgn0004360.html" target=3D"gene_query">F=
Bgn0004360&nbsp;(4062)</a>, <a href=3D"http://flybase.org/reports/FBgn00319=
03.html" target=3D"gene_query">FBgn0031903&nbsp;(4457)</a>
</td>
</tr>
<tr class=3D"implied" valign=3D"top">
<td align=3D"left"><a href=3D"http://amigo.geneontology.org/cgi-bin/amigo/t=
erm_details?term=3DGO:0051963" target=3D"go_query">GO:0051963</a></td>
<td align=3D"center">1.711e-03</td>
<td align=3D"center">7.285e-04</td>
<td align=3D"center">2.101e-02</td>
<td align=3D"center">~79%
      </td>
<td align=3D"left"><span class=3D"bp">BP&nbsp;</span></td>
<td>regulation of synaptogenesis</td>
<td>
<a href=3D"http://flybase.org/reports/FBgn0259108.html" target=3D"gene_quer=
y">FBgn0259108&nbsp;(154)</a>, <a href=3D"http://flybase.org/reports/FBgn00=
05563.html" target=3D"gene_query">FBgn0005563&nbsp;(417)</a>, <a href=3D"ht=
tp://flybase.org/reports/FBgn0003317.html" target=3D"gene_query">FBgn000331=
7&nbsp;(452)</a>, <a href=3D"http://flybase.org/reports/FBgn0000635.html" t=
arget=3D"gene_query">FBgn0000635&nbsp;(463)</a>, <a href=3D"http://flybase.=
org/reports/FBgn0003165.html" target=3D"gene_query">FBgn0003165&nbsp;(755)<=
/a>, <a href=3D"http://flybase.org/reports/FBgn0043010.html" target=3D"gene=
_query">FBgn0043010&nbsp;(928)</a>, <a href=3D"http://flybase.org/reports/F=
Bgn0061198.html" target=3D"gene_query">FBgn0061198&nbsp;(1643)</a>, <a href=
=3D"http://flybase.org/reports/FBgn0002791.html" target=3D"gene_query">FBgn=
0002791&nbsp;(1645)</a>, <a href=3D"http://flybase.org/reports/FBgn0003716.=
html" target=3D"gene_query">FBgn0003716&nbsp;(2159)</a>, <a href=3D"http://=
flybase.org/reports/FBgn0011655.html" target=3D"gene_query">FBgn0011655&nbs=
p;(2486)</a>, ...13 more...</td>
</tr>
<tr class=3D"implied" valign=3D"top">
<td align=3D"left"><a href=3D"http://amigo.geneontology.org/cgi-bin/amigo/t=
erm_details?term=3DGO:0048522" target=3D"go_query">GO:0048522</a></td>
<td align=3D"center">1.713e-03</td>
<td align=3D"center">7.298e-04</td>
<td align=3D"center">2.101e-02</td>
<td align=3D"center">~0%
      </td>
<td align=3D"left"><span class=3D"bp">BP&nbsp;</span></td>
<td>positive regulation of cellular process</td>
<td>
<a href=3D"http://flybase.org/reports/FBgn0052296.html" target=3D"gene_quer=
y">FBgn0052296&nbsp;(43)</a>, <a href=3D"http://flybase.org/reports/FBgn000=
0459.html" target=3D"gene_query">FBgn0000459&nbsp;(44)</a>, <a href=3D"http=
://flybase.org/reports/FBgn0259685.html" target=3D"gene_query">FBgn0259685&=
nbsp;(61)</a>, <a href=3D"http://flybase.org/reports/FBgn0003200.html" targ=
et=3D"gene_query">FBgn0003200&nbsp;(85)</a>, <a href=3D"http://flybase.org/=
reports/FBgn0035976.html" target=3D"gene_query">FBgn0035976&nbsp;(140)</a>,=
 <a href=3D"http://flybase.org/reports/FBgn0001185.html" target=3D"gene_que=
ry">FBgn0001185&nbsp;(151)</a>, <a href=3D"http://flybase.org/reports/FBgn0=
004009.html" target=3D"gene_query">FBgn0004009&nbsp;(244)</a>, <a href=3D"h=
ttp://flybase.org/reports/FBgn0011766.html" target=3D"gene_query">FBgn00117=
66&nbsp;(280)</a>, <a href=3D"http://flybase.org/reports/FBgn0043364.html" =
target=3D"gene_query">FBgn0043364&nbsp;(309)</a>, <a href=3D"http://flybase=
.org/reports/FBgn0004837.html" target=3D"gene_query">FBgn0004837&nbsp;(334)=
</a>, ...268 more...</td>
</tr>
<tr class=3D"implied" valign=3D"top">
<td align=3D"left"><a href=3D"http://amigo.geneontology.org/cgi-bin/amigo/t=
erm_details?term=3DGO:0007163" target=3D"go_query">GO:0007163</a></td>
<td align=3D"center">1.722e-03</td>
<td align=3D"center">7.342e-04</td>
<td align=3D"center">2.101e-02</td>
<td align=3D"center">~14%
      </td>
<td align=3D"left"><span class=3D"bp">BP&nbsp;</span></td>
<td>establishment or maintenance of cell polarity</td>
<td>
<a href=3D"http://flybase.org/reports/FBgn0259685.html" target=3D"gene_quer=
y">FBgn0259685&nbsp;(61)</a>, <a href=3D"http://flybase.org/reports/FBgn002=
6252.html" target=3D"gene_query">FBgn0026252&nbsp;(190)</a>, <a href=3D"htt=
p://flybase.org/reports/FBgn0016797.html" target=3D"gene_query">FBgn0016797=
&nbsp;(213)</a>, <a href=3D"http://flybase.org/reports/FBgn0027342.html" ta=
rget=3D"gene_query">FBgn0027342&nbsp;(235)</a>, <a href=3D"http://flybase.o=
rg/reports/FBgn0004009.html" target=3D"gene_query">FBgn0004009&nbsp;(244)</=
a>, <a href=3D"http://flybase.org/reports/FBgn0003731.html" target=3D"gene_=
query">FBgn0003731&nbsp;(247)</a>, <a href=3D"http://flybase.org/reports/FB=
gn0003053.html" target=3D"gene_query">FBgn0003053&nbsp;(255)</a>, <a href=
=3D"http://flybase.org/reports/FBgn0086897.html" target=3D"gene_query">FBgn=
0086897&nbsp;(273)</a>, <a href=3D"http://flybase.org/reports/FBgn0001404.h=
tml" target=3D"gene_query">FBgn0001404&nbsp;(371)</a>, <a href=3D"http://fl=
ybase.org/reports/FBgn0015778.html" target=3D"gene_query">FBgn0015778&nbsp;=
(454)</a>, ...101 more...</td>
</tr>
<tr class=3D"normal" valign=3D"top">
<td align=3D"left"><a href=3D"http://amigo.geneontology.org/cgi-bin/amigo/t=
erm_details?term=3DGO:0007350" target=3D"go_query">GO:0007350</a></td>
<td align=3D"center">1.732e-03</td>
<td align=3D"center">7.385e-04</td>
<td align=3D"center">2.101e-02</td>
<td align=3D"center">~17%
      </td>
<td align=3D"left"><span class=3D"bp">BP&nbsp;</span></td>
<td>blastoderm segmentation</td>
<td>
<a href=3D"http://flybase.org/reports/FBgn0003300.html" target=3D"gene_quer=
y">FBgn0003300&nbsp;(32)</a>, <a href=3D"http://flybase.org/reports/FBgn000=
0490.html" target=3D"gene_query">FBgn0000490&nbsp;(71)</a>, <a href=3D"http=
://flybase.org/reports/FBgn0001168.html" target=3D"gene_query">FBgn0001168&=
nbsp;(155)</a>, <a href=3D"http://flybase.org/reports/FBgn0003118.html" tar=
get=3D"gene_query">FBgn0003118&nbsp;(156)</a>, <a href=3D"http://flybase.or=
g/reports/FBgn0001320.html" target=3D"gene_query">FBgn0001320&nbsp;(170)</a=
>, <a href=3D"http://flybase.org/reports/FBgn0015763.html" target=3D"gene_q=
uery">FBgn0015763&nbsp;(222)</a>, <a href=3D"http://flybase.org/reports/FBg=
n0004009.html" target=3D"gene_query">FBgn0004009&nbsp;(244)</a>, <a href=3D=
"http://flybase.org/reports/FBgn0003731.html" target=3D"gene_query">FBgn000=
3731&nbsp;(247)</a>, <a href=3D"http://flybase.org/reports/FBgn0003053.html=
" target=3D"gene_query">FBgn0003053&nbsp;(255)</a>, <a href=3D"http://flyba=
se.org/reports/FBgn0086897.html" target=3D"gene_query">FBgn0086897&nbsp;(27=
3)</a>, ...214 more...</td>
</tr>
<tr class=3D"implied" valign=3D"top">
<td align=3D"left"><a href=3D"http://amigo.geneontology.org/cgi-bin/amigo/t=
erm_details?term=3DGO:0030054" target=3D"go_query">GO:0030054</a></td>
<td align=3D"center">1.743e-03</td>
<td align=3D"center">7.422e-04</td>
<td align=3D"center">2.101e-02</td>
<td align=3D"center">~16%
      </td>
<td align=3D"left"><span class=3D"cc">CC&nbsp;</span></td>
<td>cell junction</td>
<td>
<a href=3D"http://flybase.org/reports/FBgn0259685.html" target=3D"gene_quer=
y">FBgn0259685&nbsp;(61)</a>, <a href=3D"http://flybase.org/reports/FBgn000=
4143.html" target=3D"gene_query">FBgn0004143&nbsp;(172)</a>, <a href=3D"htt=
p://flybase.org/reports/FBgn0030870.html" target=3D"gene_query">FBgn0030870=
&nbsp;(330)</a>, <a href=3D"http://flybase.org/reports/FBgn0028369.html" ta=
rget=3D"gene_query">FBgn0028369&nbsp;(378)</a>, <a href=3D"http://flybase.o=
rg/reports/FBgn0003328.html" target=3D"gene_query">FBgn0003328&nbsp;(404)</=
a>, <a href=3D"http://flybase.org/reports/FBgn0041789.html" target=3D"gene_=
query">FBgn0041789&nbsp;(474)</a>, <a href=3D"http://flybase.org/reports/FB=
gn0085408.html" target=3D"gene_query">FBgn0085408&nbsp;(484)</a>, <a href=
=3D"http://flybase.org/reports/FBgn0011661.html" target=3D"gene_query">FBgn=
0011661&nbsp;(937)</a>, <a href=3D"http://flybase.org/reports/FBgn0028427.h=
tml" target=3D"gene_query">FBgn0028427&nbsp;(1085)</a>, <a href=3D"http://f=
lybase.org/reports/FBgn0030989.html" target=3D"gene_query">FBgn0030989&nbsp=
;(1236)</a>, ...81 more...</td>
</tr>
<tr class=3D"implied" valign=3D"top">
<td align=3D"left"><a href=3D"http://amigo.geneontology.org/cgi-bin/amigo/t=
erm_details?term=3DGO:0035108" target=3D"go_query">GO:0035108</a></td>
<td align=3D"center">1.749e-03</td>
<td align=3D"center">7.449e-04</td>
<td align=3D"center">2.101e-02</td>
<td align=3D"center">25%
      </td>
<td align=3D"left"><span class=3D"bp">BP&nbsp;</span></td>
<td>limb morphogenesis</td>
<td>
<a href=3D"http://flybase.org/reports/FBgn0000157.html" target=3D"gene_quer=
y">FBgn0000157&nbsp;(109)</a>, <a href=3D"http://flybase.org/reports/FBgn00=
04197.html" target=3D"gene_query">FBgn0004197&nbsp;(131)</a>, <a href=3D"ht=
tp://flybase.org/reports/FBgn0010825.html" target=3D"gene_query">FBgn001082=
5&nbsp;(315)</a>, <a href=3D"http://flybase.org/reports/FBgn0004893.html" t=
arget=3D"gene_query">FBgn0004893&nbsp;(343)</a>, <a href=3D"http://flybase.=
org/reports/FBgn0026411.html" target=3D"gene_query">FBgn0026411&nbsp;(512)<=
/a>, <a href=3D"http://flybase.org/reports/FBgn0000242.html" target=3D"gene=
_query">FBgn0000242&nbsp;(639)</a>, <a href=3D"http://flybase.org/reports/F=
Bgn0005677.html" target=3D"gene_query">FBgn0005677&nbsp;(764)</a>, <a href=
=3D"http://flybase.org/reports/FBgn0025525.html" target=3D"gene_query">FBgn=
0025525&nbsp;(886)</a>, <a href=3D"http://flybase.org/reports/FBgn0002985.h=
tml" target=3D"gene_query">FBgn0002985&nbsp;(908)</a>, <a href=3D"http://fl=
ybase.org/reports/FBgn0031005.html" target=3D"gene_query">FBgn0031005&nbsp;=
(1334)</a>, ...32 more...</td>
</tr>
<tr class=3D"implied" valign=3D"top">
<td align=3D"left"><a href=3D"http://amigo.geneontology.org/cgi-bin/amigo/t=
erm_details?term=3DGO:0060173" target=3D"go_query">GO:0060173</a></td>
<td align=3D"center">1.749e-03</td>
<td align=3D"center">7.449e-04</td>
<td align=3D"center">2.101e-02</td>
<td align=3D"center">~14%
      </td>
<td align=3D"left"><span class=3D"bp">BP&nbsp;</span></td>
<td>limb development</td>
<td>
<a href=3D"http://flybase.org/reports/FBgn0000157.html" target=3D"gene_quer=
y">FBgn0000157&nbsp;(109)</a>, <a href=3D"http://flybase.org/reports/FBgn00=
04197.html" target=3D"gene_query">FBgn0004197&nbsp;(131)</a>, <a href=3D"ht=
tp://flybase.org/reports/FBgn0010825.html" target=3D"gene_query">FBgn001082=
5&nbsp;(315)</a>, <a href=3D"http://flybase.org/reports/FBgn0004893.html" t=
arget=3D"gene_query">FBgn0004893&nbsp;(343)</a>, <a href=3D"http://flybase.=
org/reports/FBgn0026411.html" target=3D"gene_query">FBgn0026411&nbsp;(512)<=
/a>, <a href=3D"http://flybase.org/reports/FBgn0000242.html" target=3D"gene=
_query">FBgn0000242&nbsp;(639)</a>, <a href=3D"http://flybase.org/reports/F=
Bgn0005677.html" target=3D"gene_query">FBgn0005677&nbsp;(764)</a>, <a href=
=3D"http://flybase.org/reports/FBgn0025525.html" target=3D"gene_query">FBgn=
0025525&nbsp;(886)</a>, <a href=3D"http://flybase.org/reports/FBgn0002985.h=
tml" target=3D"gene_query">FBgn0002985&nbsp;(908)</a>, <a href=3D"http://fl=
ybase.org/reports/FBgn0031005.html" target=3D"gene_query">FBgn0031005&nbsp;=
(1334)</a>, ...32 more...</td>
</tr>
<tr class=3D"normal" valign=3D"top">
<td align=3D"left"><a href=3D"http://amigo.geneontology.org/cgi-bin/amigo/t=
erm_details?term=3DGO:0046845" target=3D"go_query">GO:0046845</a></td>
<td align=3D"center">1.758e-03</td>
<td align=3D"center">7.484e-04</td>
<td align=3D"center">2.102e-02</td>
<td align=3D"center">100%
      </td>
<td align=3D"left"><span class=3D"bp">BP&nbsp;</span></td>
<td>branched duct epithelial cell fate determination, open tracheal system<=
/td>
<td>
<a href=3D"http://flybase.org/reports/FBgn0000490.html" target=3D"gene_quer=
y">FBgn0000490&nbsp;(71)</a>, <a href=3D"http://flybase.org/reports/FBgn000=
1320.html" target=3D"gene_query">FBgn0001320&nbsp;(170)</a>, <a href=3D"htt=
p://flybase.org/reports/FBgn0003731.html" target=3D"gene_query">FBgn0003731=
&nbsp;(247)</a>, <a href=3D"http://flybase.org/reports/FBgn0004579.html" ta=
rget=3D"gene_query">FBgn0004579&nbsp;(530)</a>, <a href=3D"http://flybase.o=
rg/reports/FBgn0001323.html" target=3D"gene_query">FBgn0001323&nbsp;(701)</=
a>, <a href=3D"http://flybase.org/reports/FBgn0003716.html" target=3D"gene_=
query">FBgn0003716&nbsp;(2159)</a>, <a href=3D"http://flybase.org/reports/F=
Bgn0004635.html" target=3D"gene_query">FBgn0004635&nbsp;(2302)</a>, <a href=
=3D"http://flybase.org/reports/FBgn0005672.html" target=3D"gene_query">FBgn=
0005672&nbsp;(6490)</a>, <a href=3D"http://flybase.org/reports/FBgn0003310.=
html" target=3D"gene_query">FBgn0003310&nbsp;(7658)</a>
</td>
</tr>
<tr class=3D"implied" valign=3D"top">
<td align=3D"left"><a href=3D"http://amigo.geneontology.org/cgi-bin/amigo/t=
erm_details?term=3DGO:0045177" target=3D"go_query">GO:0045177</a></td>
<td align=3D"center">1.769e-03</td>
<td align=3D"center">7.533e-04</td>
<td align=3D"center">2.103e-02</td>
<td align=3D"center">15%
      </td>
<td align=3D"left"><span class=3D"cc">CC&nbsp;</span></td>
<td>apical part of cell</td>
<td>
<a href=3D"http://flybase.org/reports/FBgn0259685.html" target=3D"gene_quer=
y">FBgn0259685&nbsp;(61)</a>, <a href=3D"http://flybase.org/reports/FBgn000=
4197.html" target=3D"gene_query">FBgn0004197&nbsp;(131)</a>, <a href=3D"htt=
p://flybase.org/reports/FBgn0005563.html" target=3D"gene_query">FBgn0005563=
&nbsp;(417)</a>, <a href=3D"http://flybase.org/reports/FBgn0005634.html" ta=
rget=3D"gene_query">FBgn0005634&nbsp;(564)</a>, <a href=3D"http://flybase.o=
rg/reports/FBgn0034577.html" target=3D"gene_query">FBgn0034577&nbsp;(660)</=
a>, <a href=3D"http://flybase.org/reports/FBgn0250871.html" target=3D"gene_=
query">FBgn0250871&nbsp;(700)</a>, <a href=3D"http://flybase.org/reports/FB=
gn0004359.html" target=3D"gene_query">FBgn0004359&nbsp;(1228)</a>, <a href=
=3D"http://flybase.org/reports/FBgn0026319.html" target=3D"gene_query">FBgn=
0026319&nbsp;(1543)</a>, <a href=3D"http://flybase.org/reports/FBgn0043903.=
html" target=3D"gene_query">FBgn0043903&nbsp;(1590)</a>, <a href=3D"http://=
flybase.org/reports/FBgn0022131.html" target=3D"gene_query">FBgn0022131&nbs=
p;(1649)</a>, ...38 more...</td>
</tr>
<tr class=3D"implied" valign=3D"top">
<td align=3D"left"><a href=3D"http://amigo.geneontology.org/cgi-bin/amigo/t=
erm_details?term=3DGO:0007292" target=3D"go_query">GO:0007292</a></td>
<td align=3D"center">1.776e-03</td>
<td align=3D"center">7.574e-04</td>
<td align=3D"center">2.103e-02</td>
<td align=3D"center">~7%
      </td>
<td align=3D"left"><span class=3D"bp">BP&nbsp;</span></td>
<td>female gamete generation</td>
<td>
<a href=3D"http://flybase.org/reports/FBgn0004861.html" target=3D"gene_quer=
y">FBgn0004861&nbsp;(18)</a>, <a href=3D"http://flybase.org/reports/FBgn000=
4924.html" target=3D"gene_query">FBgn0004924&nbsp;(31)</a>, <a href=3D"http=
://flybase.org/reports/FBgn0052296.html" target=3D"gene_query">FBgn0052296&=
nbsp;(43)</a>, <a href=3D"http://flybase.org/reports/FBgn0259685.html" targ=
et=3D"gene_query">FBgn0259685&nbsp;(61)</a>, <a href=3D"http://flybase.org/=
reports/FBgn0000490.html" target=3D"gene_query">FBgn0000490&nbsp;(71)</a>, =
<a href=3D"http://flybase.org/reports/FBgn0003138.html" target=3D"gene_quer=
y">FBgn0003138&nbsp;(76)</a>, <a href=3D"http://flybase.org/reports/FBgn000=
4811.html" target=3D"gene_query">FBgn0004811&nbsp;(125)</a>, <a href=3D"htt=
p://flybase.org/reports/FBgn0003118.html" target=3D"gene_query">FBgn0003118=
&nbsp;(156)</a>, <a href=3D"http://flybase.org/reports/FBgn0002926.html" ta=
rget=3D"gene_query">FBgn0002926&nbsp;(171)</a>, <a href=3D"http://flybase.o=
rg/reports/FBgn0010329.html" target=3D"gene_query">FBgn0010329&nbsp;(173)</=
a>, ...557 more...</td>
</tr>
<tr class=3D"implied" valign=3D"top">
<td align=3D"left"><a href=3D"http://amigo.geneontology.org/cgi-bin/amigo/t=
erm_details?term=3DGO:0007392" target=3D"go_query">GO:0007392</a></td>
<td align=3D"center">1.781e-03</td>
<td align=3D"center">7.592e-04</td>
<td align=3D"center">2.103e-02</td>
<td align=3D"center">~83%
      </td>
<td align=3D"left"><span class=3D"bp">BP&nbsp;</span></td>
<td>initiation of dorsal closure</td>
<td>
<a href=3D"http://flybase.org/reports/FBgn0000490.html" target=3D"gene_quer=
y">FBgn0000490&nbsp;(71)</a>, <a href=3D"http://flybase.org/reports/FBgn000=
4009.html" target=3D"gene_query">FBgn0004009&nbsp;(244)</a>, <a href=3D"htt=
p://flybase.org/reports/FBgn0003053.html" target=3D"gene_query">FBgn0003053=
&nbsp;(255)</a>, <a href=3D"http://flybase.org/reports/FBgn0003963.html" ta=
rget=3D"gene_query">FBgn0003963&nbsp;(329)</a>, <a href=3D"http://flybase.o=
rg/reports/FBgn0005634.html" target=3D"gene_query">FBgn0005634&nbsp;(564)</=
a>, <a href=3D"http://flybase.org/reports/FBgn0014011.html" target=3D"gene_=
query">FBgn0014011&nbsp;(1559)</a>, <a href=3D"http://flybase.org/reports/F=
Bgn0000229.html" target=3D"gene_query">FBgn0000229&nbsp;(2386)</a>, <a href=
=3D"http://flybase.org/reports/FBgn0014020.html" target=3D"gene_query">FBgn=
0014020&nbsp;(3041)</a>, <a href=3D"http://flybase.org/reports/FBgn0015295.=
html" target=3D"gene_query">FBgn0015295&nbsp;(3173)</a>, <a href=3D"http://=
flybase.org/reports/FBgn0000723.html" target=3D"gene_query">FBgn0000723&nbs=
p;(3195)</a>, ...7 more...</td>
</tr>
<tr class=3D"implied" valign=3D"top">
<td align=3D"left"><a href=3D"http://amigo.geneontology.org/cgi-bin/amigo/t=
erm_details?term=3DGO:0035111" target=3D"go_query">GO:0035111</a></td>
<td align=3D"center">1.825e-03</td>
<td align=3D"center">7.799e-04</td>
<td align=3D"center">2.151e-02</td>
<td align=3D"center">~89%
      </td>
<td align=3D"left"><span class=3D"bp">BP&nbsp;</span></td>
<td>leg joint morphogenesis</td>
<td>
<a href=3D"http://flybase.org/reports/FBgn0004197.html" target=3D"gene_quer=
y">FBgn0004197&nbsp;(131)</a>, <a href=3D"http://flybase.org/reports/FBgn00=
04893.html" target=3D"gene_query">FBgn0004893&nbsp;(343)</a>, <a href=3D"ht=
tp://flybase.org/reports/FBgn0002985.html" target=3D"gene_query">FBgn000298=
5&nbsp;(908)</a>, <a href=3D"http://flybase.org/reports/FBgn0031005.html" t=
arget=3D"gene_query">FBgn0031005&nbsp;(1334)</a>, <a href=3D"http://flybase=
.org/reports/FBgn0011591.html" target=3D"gene_query">FBgn0011591&nbsp;(2162=
)</a>, <a href=3D"http://flybase.org/reports/FBgn0000658.html" target=3D"ge=
ne_query">FBgn0000658&nbsp;(2640)</a>, <a href=3D"http://flybase.org/report=
s/FBgn0003557.html" target=3D"gene_query">FBgn0003557&nbsp;(2678)</a>, <a h=
ref=3D"http://flybase.org/reports/FBgn0024244.html" target=3D"gene_query">F=
Bgn0024244&nbsp;(3174)</a>, <a href=3D"http://flybase.org/reports/FBgn00234=
17.html" target=3D"gene_query">FBgn0023417&nbsp;(3202)</a>, <a href=3D"http=
://flybase.org/reports/FBgn0004892.html" target=3D"gene_query">FBgn0004892&=
nbsp;(4012)</a>, ...2 more...</td>
</tr>
<tr class=3D"implied" valign=3D"top">
<td align=3D"left"><a href=3D"http://amigo.geneontology.org/cgi-bin/amigo/t=
erm_details?term=3DGO:0007635" target=3D"go_query">GO:0007635</a></td>
<td align=3D"center">1.845e-03</td>
<td align=3D"center">7.884e-04</td>
<td align=3D"center">2.165e-02</td>
<td align=3D"center">50%
      </td>
<td align=3D"left"><span class=3D"bp">BP&nbsp;</span></td>
<td>chemosensory behavior</td>
<td>
<a href=3D"http://flybase.org/reports/FBgn0086782.html" target=3D"gene_quer=
y">FBgn0086782&nbsp;(17)</a>, <a href=3D"http://flybase.org/reports/FBgn003=
9507.html" target=3D"gene_query">FBgn0039507&nbsp;(27)</a>, <a href=3D"http=
://flybase.org/reports/FBgn0037324.html" target=3D"gene_query">FBgn0037324&=
nbsp;(58)</a>, <a href=3D"http://flybase.org/reports/FBgn0259108.html" targ=
et=3D"gene_query">FBgn0259108&nbsp;(154)</a>, <a href=3D"http://flybase.org=
/reports/FBgn0039647.html" target=3D"gene_query">FBgn0039647&nbsp;(370)</a>=
, <a href=3D"http://flybase.org/reports/FBgn0003328.html" target=3D"gene_qu=
ery">FBgn0003328&nbsp;(404)</a>, <a href=3D"http://flybase.org/reports/FBgn=
0000635.html" target=3D"gene_query">FBgn0000635&nbsp;(463)</a>, <a href=3D"=
http://flybase.org/reports/FBgn0259481.html" target=3D"gene_query">FBgn0259=
481&nbsp;(609)</a>, <a href=3D"http://flybase.org/reports/FBgn0011661.html"=
 target=3D"gene_query">FBgn0011661&nbsp;(937)</a>, <a href=3D"http://flybas=
e.org/reports/FBgn0035770.html" target=3D"gene_query">FBgn0035770&nbsp;(103=
2)</a>, ...163 more...</td>
</tr>
<tr class=3D"implied" valign=3D"top">
<td align=3D"left"><a href=3D"http://amigo.geneontology.org/cgi-bin/amigo/t=
erm_details?term=3DGO:0040008" target=3D"go_query">GO:0040008</a></td>
<td align=3D"center">1.912e-03</td>
<td align=3D"center">8.252e-04</td>
<td align=3D"center">2.256e-02</td>
<td align=3D"center">~2%
      </td>
<td align=3D"left"><span class=3D"bp">BP&nbsp;</span></td>
<td>regulation of growth</td>
<td>
<a href=3D"http://flybase.org/reports/FBgn0000490.html" target=3D"gene_quer=
y">FBgn0000490&nbsp;(71)</a>, <a href=3D"http://flybase.org/reports/FBgn025=
9108.html" target=3D"gene_query">FBgn0259108&nbsp;(154)</a>, <a href=3D"htt=
p://flybase.org/reports/FBgn0024250.html" target=3D"gene_query">FBgn0024250=
&nbsp;(318)</a>, <a href=3D"http://flybase.org/reports/FBgn0005563.html" ta=
rget=3D"gene_query">FBgn0005563&nbsp;(417)</a>, <a href=3D"http://flybase.o=
rg/reports/FBgn0003317.html" target=3D"gene_query">FBgn0003317&nbsp;(452)</=
a>, <a href=3D"http://flybase.org/reports/FBgn0000635.html" target=3D"gene_=
query">FBgn0000635&nbsp;(463)</a>, <a href=3D"http://flybase.org/reports/FB=
gn0064191.html" target=3D"gene_query">FBgn0064191&nbsp;(752)</a>, <a href=
=3D"http://flybase.org/reports/FBgn0003165.html" target=3D"gene_query">FBgn=
0003165&nbsp;(755)</a>, <a href=3D"http://flybase.org/reports/FBgn0020386.h=
tml" target=3D"gene_query">FBgn0020386&nbsp;(765)</a>, <a href=3D"http://fl=
ybase.org/reports/FBgn0010379.html" target=3D"gene_query">FBgn0010379&nbsp;=
(793)</a>, ...90 more...</td>
</tr>
<tr class=3D"normal" valign=3D"top">
<td align=3D"left"><a href=3D"http://amigo.geneontology.org/cgi-bin/amigo/t=
erm_details?term=3DGO:0010941" target=3D"go_query">GO:0010941</a></td>
<td align=3D"center">1.938e-03</td>
<td align=3D"center">8.392e-04</td>
<td align=3D"center">2.282e-02</td>
<td align=3D"center">~2%
      </td>
<td align=3D"left"><span class=3D"bp">BP&nbsp;</span></td>
<td>regulation of cell death</td>
<td>
<a href=3D"http://flybase.org/reports/FBgn0067339.html" target=3D"gene_quer=
y">FBgn0067339&nbsp;(41)</a>, <a href=3D"http://flybase.org/reports/FBgn025=
9108.html" target=3D"gene_query">FBgn0259108&nbsp;(154)</a>, <a href=3D"htt=
p://flybase.org/reports/FBgn0003118.html" target=3D"gene_query">FBgn0003118=
&nbsp;(156)</a>, <a href=3D"http://flybase.org/reports/FBgn0026252.html" ta=
rget=3D"gene_query">FBgn0026252&nbsp;(190)</a>, <a href=3D"http://flybase.o=
rg/reports/FBgn0004009.html" target=3D"gene_query">FBgn0004009&nbsp;(244)</=
a>, <a href=3D"http://flybase.org/reports/FBgn0003731.html" target=3D"gene_=
query">FBgn0003731&nbsp;(247)</a>, <a href=3D"http://flybase.org/reports/FB=
gn0011766.html" target=3D"gene_query">FBgn0011766&nbsp;(280)</a>, <a href=
=3D"http://flybase.org/reports/FBgn0002573.html" target=3D"gene_query">FBgn=
0002573&nbsp;(313)</a>, <a href=3D"http://flybase.org/reports/FBgn0000210.h=
tml" target=3D"gene_query">FBgn0000210&nbsp;(487)</a>, <a href=3D"http://fl=
ybase.org/reports/FBgn0046823.html" target=3D"gene_query">FBgn0046823&nbsp;=
(541)</a>, ...110 more...</td>
</tr>
<tr class=3D"normal" valign=3D"top">
<td align=3D"left"><a href=3D"http://amigo.geneontology.org/cgi-bin/amigo/t=
erm_details?term=3DGO:0035215" target=3D"go_query">GO:0035215</a></td>
<td align=3D"center">1.942e-03</td>
<td align=3D"center">8.420e-04</td>
<td align=3D"center">2.282e-02</td>
<td align=3D"center">32%
      </td>
<td align=3D"left"><span class=3D"bp">BP&nbsp;</span></td>
<td>genital disc development</td>
<td>
<a href=3D"http://flybase.org/reports/FBgn0000490.html" target=3D"gene_quer=
y">FBgn0000490&nbsp;(71)</a>, <a href=3D"http://flybase.org/reports/FBgn000=
0157.html" target=3D"gene_query">FBgn0000157&nbsp;(109)</a>, <a href=3D"htt=
p://flybase.org/reports/FBgn0003118.html" target=3D"gene_query">FBgn0003118=
&nbsp;(156)</a>, <a href=3D"http://flybase.org/reports/FBgn0004009.html" ta=
rget=3D"gene_query">FBgn0004009&nbsp;(244)</a>, <a href=3D"http://flybase.o=
rg/reports/FBgn0003731.html" target=3D"gene_query">FBgn0003731&nbsp;(247)</=
a>, <a href=3D"http://flybase.org/reports/FBgn0000635.html" target=3D"gene_=
query">FBgn0000635&nbsp;(463)</a>, <a href=3D"http://flybase.org/reports/FB=
gn0005677.html" target=3D"gene_query">FBgn0005677&nbsp;(764)</a>, <a href=
=3D"http://flybase.org/reports/FBgn0004666.html" target=3D"gene_query">FBgn=
0004666&nbsp;(1217)</a>, <a href=3D"http://flybase.org/reports/FBgn0003892.=
html" target=3D"gene_query">FBgn0003892&nbsp;(1289)</a>, <a href=3D"http://=
flybase.org/reports/FBgn0005592.html" target=3D"gene_query">FBgn0005592&nbs=
p;(1614)</a>, ...17 more...</td>
</tr>
<tr class=3D"implied" valign=3D"top">
<td align=3D"left"><a href=3D"http://amigo.geneontology.org/cgi-bin/amigo/t=
erm_details?term=3DGO:0048645" target=3D"go_query">GO:0048645</a></td>
<td align=3D"center">1.965e-03</td>
<td align=3D"center">8.552e-04</td>
<td align=3D"center">2.308e-02</td>
<td align=3D"center">~18%
      </td>
<td align=3D"left"><span class=3D"bp">BP&nbsp;</span></td>
<td>organ formation</td>
<td>
<a href=3D"http://flybase.org/reports/FBgn0000157.html" target=3D"gene_quer=
y">FBgn0000157&nbsp;(109)</a>, <a href=3D"http://flybase.org/reports/FBgn00=
02973.html" target=3D"gene_query">FBgn0002973&nbsp;(132)</a>, <a href=3D"ht=
tp://flybase.org/reports/FBgn0002573.html" target=3D"gene_query">FBgn000257=
3&nbsp;(313)</a>, <a href=3D"http://flybase.org/reports/FBgn0004198.html" t=
arget=3D"gene_query">FBgn0004198&nbsp;(314)</a>, <a href=3D"http://flybase.=
org/reports/FBgn0024250.html" target=3D"gene_query">FBgn0024250&nbsp;(318)<=
/a>, <a href=3D"http://flybase.org/reports/FBgn0004837.html" target=3D"gene=
_query">FBgn0004837&nbsp;(334)</a>, <a href=3D"http://flybase.org/reports/F=
Bgn0000659.html" target=3D"gene_query">FBgn0000659&nbsp;(723)</a>, <a href=
=3D"http://flybase.org/reports/FBgn0000216.html" target=3D"gene_query">FBgn=
0000216&nbsp;(1055)</a>, <a href=3D"http://flybase.org/reports/FBgn0034013.=
html" target=3D"gene_query">FBgn0034013&nbsp;(1171)</a>, <a href=3D"http://=
flybase.org/reports/FBgn0011758.html" target=3D"gene_query">FBgn0011758&nbs=
p;(1176)</a>, ...28 more...</td>
</tr>
<tr class=3D"normal" valign=3D"top">
<td align=3D"left"><a href=3D"http://amigo.geneontology.org/cgi-bin/amigo/t=
erm_details?term=3DGO:0035277" target=3D"go_query">GO:0035277</a></td>
<td align=3D"center">1.996e-03</td>
<td align=3D"center">8.693e-04</td>
<td align=3D"center">2.336e-02</td>
<td align=3D"center">100%
      </td>
<td align=3D"left"><span class=3D"bp">BP&nbsp;</span></td>
<td>spiracle morphogenesis, open tracheal system</td>
<td>
<a href=3D"http://flybase.org/reports/FBgn0003749.html" target=3D"gene_quer=
y">FBgn0003749&nbsp;(196)</a>, <a href=3D"http://flybase.org/reports/FBgn00=
04009.html" target=3D"gene_query">FBgn0004009&nbsp;(244)</a>, <a href=3D"ht=
tp://flybase.org/reports/FBgn0003731.html" target=3D"gene_query">FBgn000373=
1&nbsp;(247)</a>, <a href=3D"http://flybase.org/reports/FBgn0004198.html" t=
arget=3D"gene_query">FBgn0004198&nbsp;(314)</a>, <a href=3D"http://flybase.=
org/reports/FBgn0004579.html" target=3D"gene_query">FBgn0004579&nbsp;(530)<=
/a>, <a href=3D"http://flybase.org/reports/FBgn0035574.html" target=3D"gene=
_query">FBgn0035574&nbsp;(748)</a>, <a href=3D"http://flybase.org/reports/F=
Bgn0033939.html" target=3D"gene_query">FBgn0033939&nbsp;(889)</a>, <a href=
=3D"http://flybase.org/reports/FBgn0004644.html" target=3D"gene_query">FBgn=
0004644&nbsp;(1876)</a>, <a href=3D"http://flybase.org/reports/FBgn0023172.=
html" target=3D"gene_query">FBgn0023172&nbsp;(2537)</a>, <a href=3D"http://=
flybase.org/reports/FBgn0033692.html" target=3D"gene_query">FBgn0033692&nbs=
p;(2884)</a>, ...8 more...</td>
</tr>
<tr class=3D"normal" valign=3D"top">
<td align=3D"left"><a href=3D"http://amigo.geneontology.org/cgi-bin/amigo/t=
erm_details?term=3DGO:0007393" target=3D"go_query">GO:0007393</a></td>
<td align=3D"center">2.038e-03</td>
<td align=3D"center">8.911e-04</td>
<td align=3D"center">2.354e-02</td>
<td align=3D"center">100%
      </td>
<td align=3D"left"><span class=3D"bp">BP&nbsp;</span></td>
<td>dorsal closure, leading edge cell fate determination</td>
<td>
<a href=3D"http://flybase.org/reports/FBgn0000490.html" target=3D"gene_quer=
y">FBgn0000490&nbsp;(71)</a>, <a href=3D"http://flybase.org/reports/FBgn000=
3053.html" target=3D"gene_query">FBgn0003053&nbsp;(255)</a>, <a href=3D"htt=
p://flybase.org/reports/FBgn0003963.html" target=3D"gene_query">FBgn0003963=
&nbsp;(329)</a>
</td>
</tr>
<tr class=3D"implied" valign=3D"top">
<td align=3D"left"><a href=3D"http://amigo.geneontology.org/cgi-bin/amigo/t=
erm_details?term=3DGO:0035027" target=3D"go_query">GO:0035027</a></td>
<td align=3D"center">2.038e-03</td>
<td align=3D"center">8.911e-04</td>
<td align=3D"center">2.354e-02</td>
<td align=3D"center">~84%
      </td>
<td align=3D"left"><span class=3D"bp">BP&nbsp;</span></td>
<td>leading edge cell fate commitment</td>
<td>
<a href=3D"http://flybase.org/reports/FBgn0000490.html" target=3D"gene_quer=
y">FBgn0000490&nbsp;(71)</a>, <a href=3D"http://flybase.org/reports/FBgn000=
3053.html" target=3D"gene_query">FBgn0003053&nbsp;(255)</a>, <a href=3D"htt=
p://flybase.org/reports/FBgn0003963.html" target=3D"gene_query">FBgn0003963=
&nbsp;(329)</a>
</td>
</tr>
<tr class=3D"implied" valign=3D"top">
<td align=3D"left"><a href=3D"http://amigo.geneontology.org/cgi-bin/amigo/t=
erm_details?term=3DGO:0035028" target=3D"go_query">GO:0035028</a></td>
<td align=3D"center">2.038e-03</td>
<td align=3D"center">8.911e-04</td>
<td align=3D"center">2.354e-02</td>
<td align=3D"center">~95%
      </td>
<td align=3D"left"><span class=3D"bp">BP&nbsp;</span></td>
<td>leading edge cell fate determination</td>
<td>
<a href=3D"http://flybase.org/reports/FBgn0000490.html" target=3D"gene_quer=
y">FBgn0000490&nbsp;(71)</a>, <a href=3D"http://flybase.org/reports/FBgn000=
3053.html" target=3D"gene_query">FBgn0003053&nbsp;(255)</a>, <a href=3D"htt=
p://flybase.org/reports/FBgn0003963.html" target=3D"gene_query">FBgn0003963=
&nbsp;(329)</a>
</td>
</tr>
<tr class=3D"implied" valign=3D"top">
<td align=3D"left"><a href=3D"http://amigo.geneontology.org/cgi-bin/amigo/t=
erm_details?term=3DGO:0035029" target=3D"go_query">GO:0035029</a></td>
<td align=3D"center">2.038e-03</td>
<td align=3D"center">8.911e-04</td>
<td align=3D"center">2.354e-02</td>
<td align=3D"center">~97%
      </td>
<td align=3D"left"><span class=3D"bp">BP&nbsp;</span></td>
<td>dorsal closure, leading edge cell fate commitment</td>
<td>
<a href=3D"http://flybase.org/reports/FBgn0000490.html" target=3D"gene_quer=
y">FBgn0000490&nbsp;(71)</a>, <a href=3D"http://flybase.org/reports/FBgn000=
3053.html" target=3D"gene_query">FBgn0003053&nbsp;(255)</a>, <a href=3D"htt=
p://flybase.org/reports/FBgn0003963.html" target=3D"gene_query">FBgn0003963=
&nbsp;(329)</a>
</td>
</tr>
<tr class=3D"implied" valign=3D"top">
<td align=3D"left"><a href=3D"http://amigo.geneontology.org/cgi-bin/amigo/t=
erm_details?term=3DGO:0050896" target=3D"go_query">GO:0050896</a></td>
<td align=3D"center">2.047e-03</td>
<td align=3D"center">8.951e-04</td>
<td align=3D"center">2.354e-02</td>
<td align=3D"center">~0%
      </td>
<td align=3D"left"><span class=3D"bp">BP&nbsp;</span></td>
<td>response to stimulus</td>
<td>
<a href=3D"http://flybase.org/reports/FBgn0052613.html" target=3D"gene_quer=
y">FBgn0052613&nbsp;(7)</a>, <a href=3D"http://flybase.org/reports/FBgn0041=
180.html" target=3D"gene_query">FBgn0041180&nbsp;(11)</a>, <a href=3D"http:=
//flybase.org/reports/FBgn0003460.html" target=3D"gene_query">FBgn0003460&n=
bsp;(12)</a>, <a href=3D"http://flybase.org/reports/FBgn0086782.html" targe=
[truncated: 84,743 more chars]
