# Supplementary material for: Pure early zygotic genes in the Asian malaria mosquito Anopheles stephensi
Source: Parasit Vectors. 2018 Dec 24;11(Suppl 2):652. doi: 10.1186/s13071-018-3220-y (PMC6304767; doi:10.1186/s13071-018-3220-y)
Supplement: Supplementary file 4 — Figure S1. (XLSX 13 kb) [file 13071_2018_3220_MOESM4_ESM.xlsx]

## Sheet: orthologs
	stringent pEZGs	relaxed pEZGs
An. stephensi specific	3	4
Anophelinae specific	3	6
Culicidae specific	10	17
Diptera specific	1	3
Conserved	53	123
