# Supplementary material for: Pure early zygotic genes in the Asian malaria mosquito Anopheles stephensi
Source: Parasit Vectors. 2018 Dec 24;11(Suppl 2):652. doi: 10.1186/s13071-018-3220-y (PMC6304767; doi:10.1186/s13071-018-3220-y)
Supplement: Supplementary file 6 — pEZG paralogs and phylogeny trees. (FASTA 212 kb) [file 13071_2018_3220_MOESM6_ESM.fasta]

>ASTEI00094
ATGCTGCCGATCACTCGCGACCGTTCGGACCGATCGTGCGGACCGATGTTTGTGTACACGCTTGTTCTGTTCGCGCTAGCGCTCTATCTCGGTCTCCGGTATGTGTACTCGTACTGGGCCCGCCACGGGCTGCCCCATCTGCGTCCCGAAATCCCGTACGGCAATCTGCGTGCACTGGCCGAAAAACGGGAATCGTTCGGTGTGGCCGTAAACGAGCTGTACGAACGCAGCACGTACCGGGTGGTTGGTGTGTATCTGTTCTTCCGGCCGGCCATACTTGTGCGTGATGCTCACCTGGCGAAGCGGATTATGGTGGCCGATTTCCAGCACTTCCATGATCGGGGTGTGTTCTGCGATGAGCATCGGGACCCAATGTCGGCCAATCTGTTCGCACTGCCGGGCGCCCGTTGGAAGCGATTGAGAGCGAAACTGACACCGACCTTCACTTCTGGGCAGCTGCGTCAGATGATGCCCACGTTTCTGGACGTCAGCAAGAAGCTGTTGGAGCAGCTGGAACCGTTGGCGGCGGGTGGGCGTGTGGTGGACATGCGAGACATTGCCTCGCGGTACGTGCTGGACGTGATTGCGTCGGTGTTTTTTGGCTTCGAGGCGAACTGTTTGCGCGATCCGGAGGATCCGTTCATCCGCACGCTCGAGGACATTAACAATCCGAACAGTTTCATGAACAACATCCGTTCGGCGGGTGTGTTCGTGTGTCCGGGACTGTTGAAGATCAGTGGGTTAAGTTCGCTGCCGCCCGGGATGCGCCGGTTTGCGATGGAAGTCGTCACGCGGCAGATCGAACATCGGGAGCGTAATCCACAGGAACGGCGGAAAGATTTTATGCAGCTGCTGATCGATTTGAGACGCGAGGCGGATAAGACGGACGAGTCCGATGATGGGCTGACGATCGCCCAGTGTGCTGCCAATGTGTTTCTGTTCTATGTGGCCGGTGCCGATACGTCGACCGGTGTCATTTCGTTCACGCTGCACGAACTTACCCACAACCGGCAGGCGATGGCCAAGGCACGCCAGGAGATTGACGCAGTGCTCGAGCGGTACGGGGGCACCATTAGCTACGAAAGCCTGCAGGAGCTAACGTACCTGGATCTGTGCGTGAAGGAAACGTTACGAAAGTACCCCGGGTTGCCCATACTGAATCGTATCTGCACCCGCGACTACCCAGTGCCGGACAGTGACATTGTGGTGCGGGAAGGTACCCAGGTCATTATACCTCTGCTCGGTATCAGCCGGGACGAGAAGTATTTCCCCGATGCGGAGGCTTACTTGCCCGAACGGTTCGATGATCAGGCACCGAACTACGATCCGGACGCGTATTACCCGTTCGGAGTTGGGCCTCGCAACTGTATTGGACTTCGCCAAGGAATAATACTGTCGAAAATTGGGCTTGTGCTGATGCTGTCCCGGTTCGAGTTTGAGGCTACCATCCCACAGAAGCTTCGATTTGAGCCGGCTAACGTTACTCTCATGGCGCACGGTGGTCTGCCGATGAAGATTACTTTGCGTGCGGATCGTGCATAG
>ASTEI00139
CACAGACTCGCATCACCCGCAAGACAGTGCATCGACGAAACCAAAGACAAAGAAAAAAAAGCGATGGCAGGCCAACTTTCAACGGCTTTCTTCCGCTGGTTTGCTGCGCTATGGCTCGGCATGATTGCCACCGTTAGCGGGCACGGCATGGTGCTGGATCCGATCGCGCGTGCATCTCGCTGGCGTTGCAATCCGCTCGCCCTGCCCAACTACACCGACAACGAGCTGTTCTGTGGCGGGTTTCAGGTACAGTGGGGCACGTACGGTGGCCGGTGCGGAGTGTGCGGCGATAGCTATGGAGATCCGCAGCCCCGCCGCCACGAGCTCGGTGGCATGTACGGGCAGGGCGATATTGTGCGGCAGTACGCGCAGGGTAGCGTGATCGAGGCGAGAATCCGGCTGACGGCAAACCATCGAGGATACTTTTACTTCGATCTGTGCGATCTGCCCTCCAACGGTGGTACGGAGGATGAGGCCTGCTTCGGCCGCAATCCACTGTACTTGGTGGACGGTAGCCGGAACTGGAGTTTGCCTTCCACCGCGACTGGAGAGTATCGCGTCAGCTTGAAGCTGCCCGATGCGGTCACCTGCACGCATTGCATTTTCCGCTGGACATATGTGGCAGGAAACAACTGGGGCTACTGTGACGACGGAACGGGCAAACTTGGCTGCGGACCGCAGGAAACGTTCAAAACGTGTTCCGATATAAGGATAGCCGCGCCTCAGGATGTTATTCCTAGCTTCGCTTACTGCACTAAAGCTGTTTAGTTGAGTCGAATCTACAAACCTAAGTCCTCCTGTTCACTTACTGTACTATATTAAGCAAATAAAGATA
>ASTEI00170
ATGACGGAAGGTTTAAAGTTAATTGTCATCGAGCTGAACAAGCTGCTCGAGACGGATTACAATCTGATCAGCTTTGACTCACTGTCGCCGGAATCGTTGCTGCAGGTGTTGGTGGACGTGTGTCACGCGTTCGGTGCCATCGACAAGCTGGACGTGCGCGAAACCGATCCGGAGGAAACGAATGCGCTCGTGATGGAGGCGCTGCGTAAGGTACAGTACCGGCCGGCGGAAGCCATCGACGATCCGGGTGCGTTCCGGCGCGGGATGGTGCGGGGCGAGAAGAAGCTCATCCATCCGATCCTTCGCTGGATTTTCGAGAACCGTGAGAGGGTTAAGAAGGCCGCATACCTGGCGAAATTTTTGATTCCACTGGACCTGCCGCCGGAGGCGATGTCGATGCCGGAACTGGGCAGCCTTTGGGCCCAATATCTGGAGACGATGAACGACTTCAAGGATGCCCACCGGGCGTACGAGCAATCCGTGCACGAGGGCACCCAGACGCGCGAACTTCGCAACGACATTAGCGCGATCGAGACGGAGATCGAGAACGTGAAAAAACGCATCGAGCGCACCCAGGCCCGGCTGGACAAGGTGCCCCAGCAGGAGCTGCTGCTGGAGGCGGCCAACAGCCTGCGGATCGAGAAGGAGCGCCAGAAGGAGCTGCTGCAGCAGATCGACGAGCAGAAGCAGGGCCTCAATCGGGCGAACATGGTGCACGAGCGGTTGCAGAAGGAGCTGCACAATGCGAAGATGTCGGTGCAGGGTGCGACGCCCCAGAATCTGATGGAAAGCATCATCGAGGAGACGCAGGTGCTGGAGTTTATGGTGCAGCAAAAGTTGCCCCAGGAGCTAAACCAGCGCCGGTCCGAGGTGCAAACGCTGCAGGAGGTGATCGATGAGCCGAACATAAGTCGGGGCGATTTGCAGGATTTGCAGCAGAAGATCGACGAGCTGAATCGCGATATTCAGCGGTTGGTTGAGGTGAGGCTCGCCGAATACAGTACGCAGAACGATACGCTTGGCCCTTTCCGGCAGCAGGCGGCTATGGTGGCCCGCAACAAGGAAGCCGCCGCCGAGCAGCTCGATCAGCTGACGAAGGAGTTGCGCGAGGTAGAGCGCCAGCTGCAGGACAGACAGCGGCAGCTGCAGGAAACCGTCGGCGAGGTGATACTGCGGGGCGAAGATCTGAAGCAGTTCGTAAACACGCTGCGCGCCAAAAGCAACGTGTACAAGCAGCAGCGTGCCGAGCTGGCCGCGGTCAAGGCGGAAGTTAGCGATTTGACACAGACGCTGGAAAATCTCAAATCGCAGGACCCGTCCCTATCGACGACACTGTCCCAGATGACGGACGACGAAGCGGCTTCGCTAGGGCCGAGCGGTGGGTTAGATGGGGCGAGCGACGTCGGTGAGGGGGACGGGGGTCGCCGCACGGAATCGCCCATTACCGGACGGGGCATGACGGAGCTGGCGCGGCTCGTCGATGGCCTTCAAAGGGCGGTCGGGGCCGCCCGTGAACGCGTCACGCCACTTTCGCAGCAGCTACGGCCACTGCGGGAACGTGTCATCGAGCTGAAAGACGAAATGGACTCCAAAAAGCAGCGTGGTGAGCTACCCCGGAGGATCAATCGATCGCTGAAGAAGATGGCGAAGCTGAACCTTCTAACTGTGCTAAACGAGAACGTTACCAAGCCGATCACGCGCTTCTTTCGCAACGAGATCGTAGAGCTGCAGCGAAACAAAACGAAAGCCGAGTATCACTATTGCTCGAATTACACCGTGACGCGGGATGCGGGCAAGTGCAAGCAGGCGTCCAAACACGCGGTCAAGTGTATAGAGTTTTCCTGCCGCGAGTACAGCCCAAACAAACCGACGCTGCGCGACCAGTTGAAGGAGTTCACCATGAAGCACAATCCGTCGGAAGACATGGTGAAGGATCTGCTCTCGATCATGAAGGACAACGGGCTGGAACTGTCGAGCAGCAGTAGCAGCGGTAGCGATAGCTCATCGTCCAACCTGTCCCTCTCGTCCAAATCGGATGCGGGAAGCTTTTGTGCACCACCGACCTACCACAACTTCGACGTAATTCCAATGTCCGTTGGACGGTATCTATCCTTCGGTATCAGGCGCTCGATCACGAACTATCTGCAGCGCTTTGTGGACGACAGCAACCACTGGTACATGAAGACACTCTTCATGGACATGGCGTTCTATGTGGTGAAATCGGAGAAAGCGAAGGGAGGCAACGGCCAGCTGCCCCACTACCTGATCATCCTCGGCAAGCTCTCGATACAGCTGGACGAACCGTTCGTGATCGGTGTGTATCAGGGTGCGTTTCCTACGCCGACCATCGCGAACGAGATCCTGCGCCCGCTGGTGGACGAGATGAAGGAGTTGGAGAATCGCAAGTTTGAGATCGAATCCCGCCCGTACCTGCTCTCGATACGGGCCGTGCTGTGCGATCCGATCGCGAACAGCTTGATCACCTGTACGGCCCTGCCCAACTCGCAGTTCGGTTGCAGCAAGTGCAATCAGAAGGGCCAGCTGCAGTTTAACGAGGGCATTACCAGCTTTCCACCGACGGCTAACCTGGCGACGCTGCGCACGGATGATGACTTTGTGTACGGGCTGATCAACGGGCATCACGTCGGTGTGCCGGTGCTGGGTGAGCTGAACCTGGACCTGAAGTCCCAGTTCATGATCGACTACAAGTACGTGGTGTGTGAGGGTGTCATGAAGCGGTTGATGAGCCTGTGGATGACGGGGAAGCTGGACTATCGGTTAAACAAGCAGTCGCTCCAGCGGATATCGAGCAAGATGGTTGGGATGGGCAAGTACTGTCCGCGCGAGTTTCGCCAGAAGCCCAAGCCGTTGGAAGAGCTGGACGCGTGGGACGCGTACGACTGGCGTCAGTTCCTGCTGTACTACTCGCCGATCGTGCTGAAGAAGCACATGCCGCACAGGTACTACGTGCACTTCCTGTACCTGCATCTGGCCATGCGGATCCTGATCAGTGGAGAGCTCTTCGTCGAGTGCAACACGTTCGTGGCGGGCCAGCTGCTAAACACGTTCGTGGCGGACTTTTCCCACCTGTACGGTTCGCAGCTCATCGACTACAACGTGCACAATCTGCTGCACTTCGAGGAGGTTAACATGAAGGCGGGACCGATGTGCCGCATGAACGGGTTTCACTTCGATCGCCAGATGGACACGATCCTGCGCAGCATCAGCACCAACTCGGCGATTACGCTCGAGGAGATTGGTGCGCAGATCGACGACACGACCGGTGCGATCGTGGAGAATCAGCTGAACGAGTACAAGCAACCGTTCCCCAGGTTGGAGGCGACTCCGTTCGGTACGGAGCTGCTGATCAACCAGCACGTTACGCTGTCGACCAGAGAACCGGACAACTGTGCGATCACGAAAGGCGGTGTAATGCTGATCGAAGCGTTTGGTGTGGAGGAGGGCGAGATCACGTACGACGCGCTAATCGCCACGCTGAATGCTGAATCGGCCACGATGCAGACGAAGATCACGGAAACGGAGCGCGCCATACACAAGCTCGAGCAGGAGTGGCAAGAGCTGCAGATGGAACACGAACGATCACAGCTACTGCTGGAAAAGGTCAACGAGGAAATGTCCACTGCCGGAAACGGGGAACGAGTTTCACTGAAGGAAACCCTTTCGCAACAGATACTCGAGCAGGAAGCAGCGATAAAACGTTTGTCGGAGGAAAGGACGATGCTGCTCGCGACCAAGAACGATCGTGCCCAGCAGCTGGAAATGTGGAGCGATTTGAGAAAGTTGTTTGAAGTGAAAATCCGTTGTCTGCACGAGCGGAAACAGCGAGGGCCGGGTGGAACGCTTTCCGTTAGCCGTGGTGGAGCTGAAACGTTTACATTGCAGTAA
>ASTEI00214
ATGAAGACCCAAATCCATACGATCAGCGGTCCGAGCGATGGTTCGTACGACAACGCAGCCCTCAGCTGCTCAACGATCGACATATCGACGCACAATGGCGAACCGCACGGTGGTTTACGCGGTTCGAACGAGTTTATTCTGTCCGACAGTGGGAAGAAGGTTACCGGCGATGATCAGGCAGGGCAACTACATCTTTGGCTCCAGCGAAAGGCTAAAAGTGCCTTCTCCGAGAAGATGATCAAAAAACGTTTGCCCATTCTACGATGGCTACCGCAGTACAACTCCACGGATGCGATCGGGGATTTAGTGGCGGGAATAACCGTCGGCCTGACGGTAATACCGCAAGCGCTTGCCTACGCCGGTATTGCCGGGGTTCCCGCAGCGGTTAGTATGGTTTACCTGTACGGACTTTACGGATCGTTCCTCGGTTGCATCGTGTACATAGTGTTCGGTAGCTGCAAGGATGTACCGATGGGACCGACCGCCATAGCTTCGCTGCTCACTTTCCAAACGGCCGGAGGAAACGTTGGAAAAGCCATACTGCTGTGCTTCCTTTCGGGCGTGGTGGAGCTGATGATGGGCATACTGGGGCTAGGATTTCTGGTCGATTTTGTGTCCGGACCGGTCTCGTCGGGCTTTACCTCAGCCGTTTCGTTGATTATCGTTACGTCGCAGGTGAAGGACGTGCTGGGCATCTCGGCCAAAGGCACGACGTTCATCGAGATTTGGCGAAACATTTTCAACGACATCCATAACGTGCAGGTCTGGGACACGTTCCTCGGACTCACCTGTATCGCTGTGCTGCTGATCATGAGAATTATTGCCGGACTGAAAGTGGGACCGGCGGACGATGAGCTTAAATCGAAGAACCATCGGATCATAAACAAAGTGATGTGGTTGATCGGTACCTCCAGGAATGCGATCCTCGTAGTGGTGTGCGGCGCCATCGGTTACACTTTCCAATCGTCCGCCGCGGCACCGTTCAAACTGATCGGAGACATCCCGCCGGGTTTGCCCTCGCTTATGGCTCCACCGTTTTCCCTTACGGCAAACGAAACCATGAGCGGCCAGGCAGAATCGTTTATGGATATGGTATCGAGCCTTGGTTCGGGACTGATCGTTGTTCCACTGATTGCGCTAATGGAGAACATTGCGATCTGCAAAGCGTTCTCGAATGGAAAGCCTGTTGATGCCACACAGGAGCTGATCGCCATCGGGCTTGCTAACATAGCCAACTCGTTCGTGCAAGGATTCCCCGGTACGGGTTCGCTGAGCCGCAGTGCGGTCAACAATGCTTCCGGCGTGCGTACGCCGATGGGCAACATCTATACGATGGGACTGGTGGTTCTGTCCCTGCTGTTCTTCACTCCATACTTTTCCTACATTCCGAAGGCATCCTTGGCGGCCGTCATTATAGCGGCAGTTGTGTTTATGGTGGAGGTAAAGGTAGTGAAACCCATGTGGAGGACCAAAAAAAGTGATCTGATTCCTGGCCTAGGAACGTTCATCGCCTGTTTGGCACTGCCGCTGGAAATGGGCATCCTGTTTGGGGTGGGATTGAACGTCGTGTTTATTCTGTACCATGCCGCTCGACCAAAGATTTCCGTTGAACGTTTAACGAGTCCTGGCGGTGCCGAATATCTGATCATCACTCCCGATCGGTGTCTGATCTTCCCCTCGGTCGATTACGTTCGCAATCTGGTAACGAAACAATCGATTCGCCAGTCACTACCGGTAGTGATCGACTGTTCGCACGTGTACGGAGCCGACTTTACTGCCGCCACCGTAATCGACAGCATAACGCAAGACTTTGCCCGTCGTGATCAGCCATTGTTTTTCTACAACCTTAAACCGAGTGTTTGCGCAATTTTCGAAGGCTTGTCGCCGGCCGATTTTGTGGTGTACTATCGCGAAGAGCATCTGGACGATCTGCTAAAGCAGCGTGCCTATAAACCAAAGGAAGTGATTAGCGCCTAG
>ASTEI00613
ATGGTTAAACTGTTCGCCCTGCTCAGGCTCCCGACTACCCTGGGATGCAGCCCGAAGCTGAAGACGCTGCCGAAGAACCTGTACAACCATCTCCGTGGCTTCCCGGTCGTTAATGGAGAGGTGTCGCTGCTGTCGGACAAGGTGCGCCGCTTTGTGGAGGAATCGGCCGCCATGTGCCAACCGGACCGCATCCACATTGTGGACGGTAGTGAGAGCGAGTGCAGCACGCTCCTGAAAACCCTGCACAGCCAGGGAACGATCAAGCCGCTGCCGAAGTACGACAACTGCTGGCTGGCCCGGACCAATCCCGCCGATGTGGCGCGTGTCGAATCGAAGACGTTCATCTGTACGGAGCGTCCGGAACAGGCGATCCCAACGCCGAAACCCGGTGTCAACGGCAGTCTGGGCAACTGGATCTCGCCGGCCGATTATGAGCGTGCGGTGATGAACCGCTTCCCGGGATGTATGAAGGGACGCACGATGTTTGTCGTGCCGTTCTCGATGGGTCCGATCTCGTCCCCGCTGTCGAAGATTGGAATCGAAATCACCGACTCGGCGTACGTCGTGTGCTCTATGCGCATCATGACCCGCATGGGTTCGGAAGTGCTGGACAAACTGTCTAACAACTCGGACTTCATCCGGTGTCTGCATTCGGTTGGAACACCCGCCAACGGTAAGATTGCCGTACCGTCCTGGCCATGCGATCCCGAGCGTACCATCATCTTGCACAAGCCCGCCAACAACGAGATCGTGTCGTACGGTTCCGGCTACGGCGGAAACTCACTGCTCGGCAAGAAATGCTTTGCCCTGCGCATCGGCAGCACCATTGCCCAGCGGGAAGGATGGCTGGCAGAGCATATGCTCATCCTTGGCATCACCGACCCGAACGGTGTGAAGAAATACATTGCGGCCGCATTCCCGTCCGCCTGTGGCAAAACGAATCTCGCCATGATGAACCCGACCCTGCCCGGCTACAAGATCGAGTGTGTCGGTGATGACATCGCCTGGATGAAGTTTGACTCGAAGGGCCAGCTGCGGGCAATCAATCCGGAGAACGGTTTCTTCGGCGTTGCCCCGGGAACGTCGAACGAAACGAACCCCAACGCTATGGACACGATCTACAAGAACACCATCTTCACGAACGTCGCCTCCACATCCGATGGTGGCGTGTACTGGGAGGGAATGGAGAAGGAAGTCTCCCCCGATGTGGAGATCACCGACTGGCTGGGCAATCCCTGGAAGTTGGGTGAATCGAAAACTCCTGCGGCGCATCCCAACTCCCGCTTCTGTGCTCCCGCCGGCCAGTGTCCGATCATCGATCCGGCCTGGGAAGATTCGGAAGGTGTCCCAATTTCTGCCATCCTGTTCGGTGGACGTCGCCCACAGGGTGTGCCGCTGGTGTATGAGGCCAACTCGTGGTCGCACGGTGTCTTCATCGGTTCGTCTATGCGCAGTGAAAGCACTGCCGCTGCGGAACACAAGGCCAAAGTCATCATGAACGATCCGTTCGCGATGCGACCATTCTTCGGCTACAACTTCGGCGACTATCTGAAGCACTGGTTGAGCATGGAGAAGCGTGCCACCGTCGCCGGAGGTCATGCGCCAAAGATTTTCCACGTCAACTGGTTCCGCAAGGATGCGAACGGCAAGTTCCTGTGGCCCGGATTCGGTGAGAACAGCCGAGTGCTCGAATGGATCCTGCACCGCATTGACGATGCCGACTGCTACCGGGATACACCGATCGGCCGTGTGCCGACGGAAGGTTCGCTCAACCTGGACGGGCTAAGCAGTCCGGTCAACGAGCGGGAGCTATTTTCCATTCCGAAAGACTTCTGGCTGCAGGAGGTGGAAGAGGTTAAGCAGTACTACGACAACCAGCTGCCTCAGGATCTGCCGGTGGAGATTGCCACCGAGCTGGAACAGCTGAAAAATCGCATTGAGAAGATGTAA
>ASTEI00660
ATGTACGCTCAACTTTTGCCGGTGCTGCTGGTCGCTTGTGTGCTGCTCGGAAGCGTGGCTTCCGCACCCCCGTCCACGGCAGACATCATATTTCCGGTGGTGGACGATCTAGCCATTGGCGATCCGTGTACGATCGAACCATCGCCCGATCCGACCGGCATTCAGTTCGCCAGGGAAGGAATCTGTCAGCGGGTGCGTGACTGCCCAACGTTTATTCCACGCATCATACGGGAACCGTTCGACATTCGGCGCGATGTTTGCTACTTTGAGGTGCACGATCCGGTGGTTTGCTGTGTGGAATTACCCGTGTCCGCCGAACTGGTGCCGTTGAACAGCAACAAACGCCTGTCCTTGGATGATCTAGACGATACTAATCTTATTCATTAG
>ASTEI00674
ATGGAACAGAACATCCGAACCAAGGCAATCTGGATGCATCCGGGATCGGCAGAAATTGCTTGCGTCGTTGGTAACGTTGCCGTTGCCATAGCAACCGGGAGCCATATTTTGTTCGTGAACCTGAAAACTGCGGCCAAGTCCTACTATCTAGCCGACAGTGTACAAGCCGGAAATGGAGTGGCCTGTCTCGCCGGTCACAAGCTGTTTCCCATACTTGCCTTTGCGGAGCGATGCTCCAATCCACGCATTTTGCTCATCAGTTATCCTGGCAACACGGTGCTGTCCGTACTGGAAGGAGACCAAACGGAATGTGCCTATGCGGCGCTGTGCTTCTCCGAGAGTGAACTGCTAGTCGCCTTAACCGGTGTGCCGGACTACTCGCTGGAAGTTTACGCCTGGCGAAGCAAGGAACTCCTATGCAAAAAGCCATCCTCCATTATCTGTGACTTTCAGCGGTTGATTTGCAGCCCTTCAGCGGTGTTTGCCGTATGTCAGTATGCGCCACGAAAATCGGAGCTGAAGCTTTGGGAAGTGCATGGCAACATTCGAATCAGTCGTCTGATAGAACGCACCGTTTGCTTGGACCTGGAAAAGCATGAGCTACCGCTGTGTGTGACGTTTCTTATCGACGGTAATCTGGCGGTAGTCACCCAACGAGCGAAAGTGTTCACTATAGCTGCTTCTACGGGACAGATCAATCAAACCATCAGCAGTCCCGATGGTTTGGTAGACGAACGGGACTATGTTCCCTTCATCTTCTACTGCAAGGGTGGGCTGTTTGTGAGCGCACCGGATGGGCAGGTTAACTTCTACAAGAAGCAAAAAGGTACCTGGAACCAGCTGTGGTCCACACAGTCTGATGCGTCGTACAGTCAGCTGCTTCACTATTCCACCTCGGAAGGTCTTTTGGGCATAACTACGGAAGGATTTATCATGCGCACCGTGATGGATGCGGACGTGCGAAATGTAGAATTCCACGTGGTGAAAGATTTAGACGTGGGCTATACATATTCTTGCACCTACAGTATCAACGGCACACCAAAAACCGTTGGCATTAAGCCGGATGTTGGAGCGGTGAAGTTGCTGAACTTTGAGACGGGTGCTGTAAGCGATTCGCTAAACGTAAGACCTCTAACATGCATTGCCAGCCACCCGGAAAAGGCTCTCCTTGTGGTGGGCTCTGACACAGGAGTTCTTCAGCTAATCTTGGTCGATGAGCAACAGGTGAAGCTAGTGAGACGTTTACATCTCTCCCGACACCCGATTGTGGCGGTTGTGTTTGCCATCGCAGATGACCGTTACTTTGCGACACTGGATGCGAAAGGTCAAGTGGCCATATTGGAAATTGCGGAAAATATGGAATTGAATGTCCGACAAGTGTTTGGCGAGATAAACCGGGCAAAGGATTGGTTCTTGTGGTGTAGTAGCGAGGAAGTTTTAATTGTACAATCGGTGAAGGAGTTAACAGATGCAGTTAGCTTCCGATCAGTTGAGTTTATTGTGAAGCAACACCACGCTGAAGAGATCAGCAAAACTCAATTAACGCTTCCTCACGACTACTGTCAAATCGTGCCGAAGCGTACCGAAACCAGGTTGGAACTCTATGCCCATCAAGTAAGGACCAATGTAATTGATTTGCTGGAAGTTTCCCGAACAGAAGCAAAGCTCGATGTGGTGCTGCTCAAAACGATCAGGACGCCTCTATCGGTGGCCCATCTTGAGATGGCGGTAGACGAGCGTTTTCTGTACGTATGGGCGATGGATGGCAAAACGGTTTTGTTTCTATCCATTTTATGTCACAATGGAATGTTGACCGTTTTGAAGTTACTACAACCAATCGCCCAAAGTCTCGAGGCCACCGTCATTCCTGCCAAGTCATTTGTTTGCCTCCAGCCACCAGTCGATGATGTGGAGGATACTAGACGCGTCCTCGAAGAACCTCAAGCTGATGAAGCGCTTCCCTGGATAGAGAGGAAAGAGATCGAGCGACGGAAAGAAAAGGGGAAAATTTACGAACCAGAACACGCAGCCATATTTGCCGAGTTTGCCGAAATTAAACAACAACTCAAAGCGCTTCTTAACCACAATGAGAAAGCACCGCCGGAGGAACAGTTTCCCTTGCAGGTGTTCAATCTGAATGCGGAAGCAACGGAAAAACTTACACAGGAGGCGAATCGTACCAAAGAAGAGGAAAAGAAGCGTTTAAAACAATTTATTGAATCGCAGAGAGGATATCAACGAACGGCTGGTGGAAAACTGTTGGGCACTAATGAATCAATGTTTAAGCGAGCATTCGTCGAAAACTATGCCATGTTGCCAGCCAACCCGTACAGGCAACATTTGGAGAAGGTGCGGGTTTATCGCGAGACGGAACTGAACGCCAGTCACGATGCGCTGATGCCGTGGAAACCGACACCAACTTATCAGCTGGAATCTATCCTGAACCGTGATCCCGACTATGGGAACGTTCTGGACAATCTGGCTCGTGCGTCTTTGAAGAAATCGTACGCCCTGTCCGGAACGACTACTCATCAGTTCTTCGAGCCCTACTCGCTCCGGTACGATCAGCTCGAGGTGGTGACATTTGAACAGCTGTACTTTGAGCTTATCTGCGGTGATGTAGAGATTGAAAAGTTGCGAACGCTGTTTAATGAAAAGTTTGAGCAAATTAAAACTCTCAAGCACGAGGAAATGGAGCTAGTGCTGAAGCGTAACCGTAGAGCACGGTATGTCCAGCAGGAGTTGGTATTTCTTGCCAACTTAATGGCGGATCGCAGCACGTTTGAAGTGACGCACATAGAGGATCCAGAGTACGAGGCAGACGAACGTCCTGATACCATCATACATACGGACGATAAAGAAATACCTGTGGCACCGTACATAAGCCCGAGTGTCGAACGGCTTATGGACCTGGAGCGACAGGAGCGTGAGCGAAGGCAGCGCGAACTTTTGGCCGATGATTTCAAAGATCGTGCTCTAATCACCATGATGGACGGTGTGCTAGAGCATCGGTGGGAGGACGAGATCAAGAAGAGTCTACCGCTCCCTCAGTGTTTGGAAATTGGCAAAGAACCACAACACTACAACGAAACCGATATACGCGAGGTGAAGGAATATGAGGAGCAGAGTAAGCTGTTGTACCAGGAACGACTACGCTATCGTAAGATGCTTCAGGATGAGCTGCAGGAGTTGACCGTTAGTCTGGACGAGCAGATTAAAAGGTTCAATACATCCGTAGCGAAGCTTACGATGCAGAAAATCATTATTGAATCGGCCATACGGCAGGAAGAGATGCGCATTCTACGTGCGACACTCTACAACCATGCCCGCCTTATCTATGAAGCTAACGCCAATGGGCTGCGCACCCAGATTGATCAGATCTCGGAGTACACGGACCAGCTGACGGAGGTGCTGAACGAGTTCCAGGAGAAGGCAGCCGACTATAGAAACACGTACGATACGCTGCGGACGAAGGATCGCTTGCTTGACAAACAGTTCAAGATTAACTTTTCGGACACGGCCCAATCGGCACTGGTCGATCAAGCGTACAAGATATTCAAACGTCGACCAAAGACTCAGCTGCGCTCGATCGTTACCGTGTCGGTGTTTCAGGACATGGCCAAGCGGATCGTGGCAAAGAAGACGCCTGGGACTCATGGAAACCTGCTGCTGCCCAAGGAATGTCAAGACTATTTGGCGCACTGTGATTCGCTGGATCAAACGTCCAACTGTCCGGCCGGTATGGATAGCAGCCTTTGGCAGACGCTGATCAAAATGCGTCGCATCAAGATCGAGAGTGAGTTTAGGTTGAAAAGTTGCGAGCTTATGCTGTCGGATGCGGAGGCAGCCATTGCTGCGTTCCAGCGAGAGATCACCAGCAAGCGCAACGTGTTGACATCGATTGAGCAACAGCTGGAACAGCTTCAAAATGATCAGTTTGAAACTGCCACAAACAGAACGGTGCAGCTCGTTATGAAGCGGGGATGGATCGAAATTCAACAGTCCGGACGTACGAGCGACTTCGACCGCTGCGTCCTAATACATCGCACCGACGTTGAGGATATCAACGCAATCATCCGGAGGGCCGGCACGAAAAAGCTTAACGCAATGGTAAACGCGGCCCTGTTCCGGCGTAAAATCATCTACCAGGAATGGGAACACCGGGCCCTGAAGTTGCAGTTGCGCGATCTACGCGATCAGCTGGCGACGGTTGAGAAGTGCAAAATTACGAAGGAGGTACAGAGTTGGCTCAAGATGAAGGGCATGAAGCGGACGGAAGACTTTAGCCAGATAGCGCTGGAGAAAAAGATCCGAAATGCCATCCAGAATGAAGAAGAGATATTGCAGGACCTCAAAACTTCGCTGGAAGACATTGAGCAGCGTATCGCGACCAAGCGCAAGGAAAATAAGGCACTGGATCAGCAAACACGTGCGCTTAACATTGACGTAACGGAGCAGCACCTACAGCGGGATGCGGAGCTGGAACAGACGGAACAGAAAGCGACCCAGGACCGGATGTCGGCTATCGTCGAGCGTGCACGTTTAGTTCGGCTTGTGCAGGCTCAGCACACGCACATACTGGAGCTGGGCACGATGCTTGAGCTGCAGCGTCTCAAGACGTATCCGACGCTGACCGCTTCCACCAGCGTCATGAACCATAATGTGCACCATTTGTTGGGTTGA
>ASTEI00711
ATGCCTCGGCCATCACGCGATTCGTACGGCGATCAGAAGCCACCGTACTCATACATCTCCCTCACAGCGATGGCCATCTGGTCGTCGCCGGAGAAGATGCTCTCGCTGAACGACATCTACCAGTTCATCACGGACCGATTCCCATACTATCGCACCAACACCCAGCGCTGGCAGAACTCGCTCCGGCACAACCTAAGCTTCAACGATTGCTTCATCAAGGTACCGCGAAGACCCGACCGGCCGGGCAAGGGCGCCTACTGGACGCTGCACCCGAAAGCCTTCGACATGTTCCAGAACGGAAGCTTGCTCCGTCGGCGAAAGCGCTTCAAGCTGCACCAGAACGACAAGGAGTGCCTGAACGAGGAGTTTATCGCGCTGGCCAACATGAACCGATTCTTCATGGCACAGAACGGTGCACCGACGTACCACCATCACCATCATGATCCGGCCGCCTATTATCCACCACTATCGGAACCGAGCGTGGTGTATGCGCCTATCTCACCGCCGCTTTCGCCACCGGAGGATATCGGTGGAGTGCTTGGTGGGTCCCAGGTTGGAGGTGGAAGTGTTGCCGGATCCGAGTCACCTGTCAGTGTTGCTTCCCTGCCAACCACAGCACCAGCGACAGCGGCGACGACGACAACGACGGCCACGAGTAATCCTAAACCAAAGCGATCCTTCACGATCGAAAGCCTGATCGAGCCGGACAGTTCGTCCGATTCGGAGGAAAGCACAGCACCACCGTACCAGCAGTTCCAGCAGCAGCAACAGCTAGAACACCTGCGCCATCTAAGTCAGCAGCAGCTGATGAGCAATCTGACCGCGTTCAACGAGTATGCGGCAGCCGTGCAACATCACCAGCAGCAGCAACAGCAGCACCAGCAGCAACAGCACCAAGCAGCCGTAGCTGCAGCAGCCGCAGCGGCCTATGCAGGAAGTGTCCCACTGCATCCGCTACTCCTACCGCTAGGGAAGATGCAATCACCCGCCACCTACTTCCTACACTCCGGTGCGCCCTACCACCATCATCACCACCATCCTCACCATCTGCATCATCTCTATCCTGGCCATCTACCGACGTCCTCAGCAGTCGCGGCAGCCGCTGCAGCTGCCGCAGCAGCAGCAGTCGCGGCTACCGGACCAACGCACCTTCATCATCCGCACCACGAGCTAGTGGCCCATCAAGGTTTGCGCCCGGAACCACCGACGCTAGCGATCGCGTAA
>ASTEI00715
ATGTTGAGCGTCGAAAATACGGTCATCCGCATCTACGGTCAGCAGGCACGTATCGTTTGCTACTTCAGCAATTGGGCAATCTATCGGCCCGATGTTGGCCGGTACACGATCGATGACATCCCGGCGGAAATGTGCACCCACATCATCTACTCGTTCATCGGGGTGGACGACAGCAACTACCGGGTGTTGGTGATCGATCCGGAAATTGATTTGGAGCAGAATGGATTCCGCAACTTTACCGAGCTGCGGCAACGGTATCCCCACGCCAAGTACCAGATAGCGGTCGGTGGATGGGCGGAAGGCGGCAAGAAGTATTCACAGATGGTGGCGGTCAAGGAACGTCGGCAGTCGTTTATCGAGAGTGTGGTGCAGTTCATGAAGGTTTACAACTTCGACGGGTTCGATCTGGACTGGGAGTATCCGGGGGCGGCCGATCGGGGCGGTAGCTTCGGGGATAAGGATAAGTTTTTCTACTTCGTGGAGGAGCTGAGGCGCGCGTTCGATCGGGTGGGACGTGGATGGGAGATTACGATGGCGGTACCGGTGGCTAACTTCCGGCTGCAGGAAGGATATCATGTGCCGGAGCTGTGCGAGAATCTGGACGCGATCCACTGCATGACGTACGATCTGCGGGGCAATTGGGCCGGGTTTGCCGATGTTCACAGTCCACTGTACAAGCGGCCACACGATCAGTGGGCCTACGAGAAGCTGAACGTGAACGATGGCGTTCAGCTGTGGGTCAACTATGGCTGTCCACCAAACAAACTAGTGGTGGGAGTTCCGTTCTATGGACGAACCTTTACGATGAGTGCCAGCACTACCAATCCCACGCTCGGATCGTACATCAATAAGGAAGCGGGCGGCGGCGATCCAGGACCGTACACAAATGCTACCGGCTTCCTGGCGTACTACGAGATATGTACGGAGGTGCAGGACGAGCAGAAGGGTTGGACTAAAAAGTGGGACGATGTTGGACTCTGTCCGTACACCTACAAGGGTACGCAGTTCGTCGGGTACGAGGACGAGAAGTCGCTCCAGCACAAGATGGACTGGATCAAGCAGAAGGGATATGCTGGCGCCATGACGTGGGCAGTCGATATGGACGACTTCCACGGACTCTGCGGTCCCGAGAATGCACTGATGAAGGTGTTGTACGATAACATGAAGGATTACGTCGTTCCGGCGCCGACAGTGACCACCACACCGAGGCCGGAATGGAATCGACCACCATCCACCATGTCCTCCGACGGAGATCAACCATCACAGCGTCCTACCACGACCACCGTCAAACCGAGACCTACCACAACGACTGCCCCGACCACTACCAGAAGTACGCGGCGAACTACCACCACCACAACAACCACCAGGAAACCGACCACAATTCTGCCTCCAGCACCAACCGACTCAGAGGAGGACAGAGAACCGGCACCGGTAGAACCACCCACCCCGGAGCACGAGGATGAGTCGGAAATCGATTGTTCCGGCTACAAGGACTTCGTTCCCTCGGTCGACTGTACCAAGTACTATCGCTGTGTGCACGGCCAACCGGTAGAGTTTGTCTGCAAACCGGGCACCGTCTTTCACACCGCACTGAACGTGTGCGACTGGCCGGAAAACGCTGACCGGCCCGAATGTCGCACCAAGGCGAAGCTAATCGAACCACTGGCCGACGATGTGTATGGGTTGTAA
>ASTEI00716
ATGGCTTCCCAAGGTGCGTTCCGTGGAGGTGCTTTATGGCTGATCGTGCTACTGTGCCTGGTGCTAGTGGAGCGACGCCACTGCCGGCTGATCTGTCACTACACGACCTGGTCCCAGGGTAGGGCCAATCCGTACTCCTACCGCATCGAGGACATACCGGGCGACCTGTGCACGCACGTGGTGTACAACTTTGTCGGCGTGGACAGCGAAGAGTACGAGTTGGCGATGTTGCAGCGCGAGATCGATGTGGTGCAGAATGGGTTCGGGCGGTTTATCGATCTCAAGCAGCGGTTTCCGGATTTGAAAATGCACGTCGCGGTCGGTGGTTGGGATCATGGCGGTGCACCGTTCAGCAAGATGGCTGCGTTCCGTAACCGGCGCAAGAAGTTTATCGAGAGTGTGGTGAAGTTTATGGGCCGGTATGGGTTCGATGGGATTGAGCTGGTGTGGCTGTATCCGGGCAGCGTGGAACGTGGCGGTACGAACAACGATAAGGACAATTTCGTGTATCTCGTGGAGGAGTTGAAGACCGCGTTTCTGAAGGCTAGACAACCGTGGGAGGTGGCGATACAGGTGCCGGCCGATCATACCCGGTTCGAAGTGGGCTACGATCAGGGTTTGCTCTGCGAGAGCGCTGATTACGTGCACATTATCGGATACGATCTGCGTGGCTCCTGGACAGGGTTTGCCGACGTACCCAGCCCGATGAAGGATCGTCCACACGATCAAGGCATTTACAAGGGGCTGAACGTGCAGGACGGTGTCAATTCGTGGCTGGATAGTGGTTGCGCTCCGAACAAGGTCGTGCTGGGCGTACCCTTTCTCGGCCGAACGTACGTACTGCGCAACAGTCAACAGAACGGTCTTGGATCGCTCATTAGCGGGCCAGGACCGAAGGGTACGCATACGTACAGCGAAGGTTACCTGGGATACTTTGAGATCTGTCAAATGAAGAAGCAACGCAACTGGCGTACGGTGTGGGATTCGATCGGACTGTGCCCGTACACCTACCGCGGCAACCAGTGGATTGGGTACGAGGATGAGCAATCGTTGAAGGAGAAGGTGGAGTTTGCCACGAGCAAAGGGTTGGCCGGTGTTTATGCCTTTTCGCTCGATCTGGACGACTATCGGGGCAAGTGTGGGATTATCTTGGCTGCTGTTCTACTGGCAGCCGTATCTGACTGTGCCGCAAAACCACAGCGACTGATCTGCTACTACACAAACTGGAGCCATACACGTCCCGCGGACTACGCCTACCAAATCGAGGACATCCCGGGCAATTTGTGTACGCACGTAGCGTACACGTTCGTCGGGTTGAATGAATCTACATCCCAGCTGGTATCGCTCAAACCAGAGTACGACGAGGAACAGAATGGGCTCGGCCGGTTTCGTGAGCTCAAGATAAACTTTCCCCATCTGAAGCTTATCGTGTCCGTTGGCGGTTGGACACACGGTGGTGCGGCGTTCAGCAAGCTGGCCGGCTCGAGACACACTCGCCTTCAGTTCGTGGCAAGCGTTGTGGCGTTTATGGAGCAACATCACCTGGATGGGTTTGAAATTGTTTGGTTGTGGCCGGGTGCACCCGAACGTGGGGGCAATCCGGCCGATAAGGACAATTTTTATTACCTCGTAAAAGAGCTGCACGATGCGTTCCGGCGTGTTGGCAAAGGATGGGAGGTTGCCATCCAGGTACCGGTCGATCAGGCACGGATAGCCGCGGGCTACCAGCAGCAATGGTGGTGCGAAGCTGCCGACTTTGTCCATCTGGCCGGGTATGATTTGCGTGGTCCGTGGACGGGACGGGCAGACGCACACAGCATCCTGAGGGCAAGACCCCACGATCAAGACTATTTCTACACCTTCAACATACAGCATGGTGTTGCATCGTGGCAGAGACGAGGCTGCCGGCCCGAACAAATCATTGTAGGTCTTCCGATGTACGCCCGCACTTACACCCTTACAAACGCAACCATCACAACACCTGGATCGCAAACGGATGGCCCCGGTGAGGTGGGTCCCATAACAAAGGATCCCGGACTGTTGGGCTATTTTGAATTGTGTGAGCTGCTGAAGGACAACAATTGGACGGAGGGATGGGACCGAATGGCTGAGGCTCCCTATGTCCATCGGGACGGTCAGTGGATCGGTTACGAGAGCGTGGAATCACTGGCAATGAAAACGAAATTTATACAATCTAGCGGATTGGGTGGCGTTTATGCGTACACGCTCGATTTGGACGACTATCGTGGGAAGTGCGGTGAGGCGTATCCGCTGCTGCGCAAAAGTCGACTGGTTTGCTACTTCACCAACTGGTCACCGGACCGGGGCGGTGAATACGCGTTCAATGTCAATGACATACCGGTCGACCTCTGCACCCATATCACGTACACGTTCGCCGGTGTGGACGAGCACACGTTCGAGCTGCGGCCCACAAACCGGAAGTACGACATTCTTCAGCAGGGGTACGAGAAGTTTGCCAACCTGAAGCAAGCGAACCCGGAGGTGAAGCTTTCGCTGGCGGTCGGTGGCTGGGCGCACGGTGGCGAACCGTTCCAGAAGATGGCCGCCACACTGAACGGCCGCGAAGTGTTTATTGCGAGTGTGATCGAGTTTCTGAAGCGGTACGACTTTGACGGTATCGAAATTGTGTGGCTCTGGCCGGGCAGCCCGGATCGGGGCGGAACGACCAGCGATAAGGACAACCTGTACCTGTTGATAGCGGAGTTGCGCAGTGCGTTCCGGGAGGCGGGACACGAGAATTGGGAAGTGGTGGTACAGGTGCCGCTCGATCGGTACCGGATCGATCTCGGCTATCACCAGAGTCAGCTGTGCCGAGTGGCTAACTATGTGTACGTAACCGGATACGATCTGCGTGGTTCGTGGAACGGATTCACCGATGTGCACAGCCCGATGAACAACCGTCTGTTCGATACGGGTGCGCTGAAGGACCTGAACGTTAAGGGAGGCATCCAGCACTGGATCAAGGGTGGATGTCCGGCGAACAAGATCGTGCTAGGTGTGCCACTGTTCGGGCGGACGTACACACTGGAGAACAGTGAGCAGCACGGGCTGGCGGCACCGATCACTGGACCTGGCAATCCTGGCCCCTACACGACGGAAGCGGGCTACCGGGGGTACTTTGAGATTTGCGACGAAATGAAACAATCCCCGTGGACGATCGATTGGGACGAACGGGGCCTGTGTCCGTACGCGTACCAGGGCAATCAGTGGGTGGGCTACGAGAATAATATTTCACTCGTGGAGAAGGCGAATTTTGCCAAGTTCCAGGGACTGGGGGGAGTGTATGCCTTTTCGCTGGATTTGGACGATTATCGGGGCAAATGTGGTGCACCGTATCCGTTGCTGACCGCGCTAAGAAATGCGTACAAGCCGAAGAAATTCTTTGCTGAAACTCGTTTCGTTTGCCACTACACAACATGGTCGCGCGATCGTCCGGACGAAGCTTCGTTCCAGATCAATGACATCCCGGGCAACCTTTGTTCGCACGTCGTGTACAACTTCCTTGGTGTGAACGAGACCTCGTACCAGCTGGAACTGCTCCAGCCGGAGTATGACATCGACGAGCGAGGCCTGGAACGGTTCGCTGCGCTGAAAGATCAGTATCCTCACCTGAAGCTACTGATAGCCGTCGGTGGATGGGCGCATGGTGGGGCGAGGTTCAGCGAGATGGCCAAGTTTCGCACGCGCCGCAATCAATTCATCGGAAGCGTCGTGAAGTTCCTGCATCAGTACCGGCTCGATGGCATTGAGCTGGTATGGCTGTACCCGGGAAACTTTGATCGTGGCGGTGCAGTCGAAGACAAGGACACCTTCCTCTATCTGGTCTCGGAGCTGGCCAAGGTCATACGGGATGAGAAAAAGCAGTGGGAAGTGGTGATACAGGTCCCGATCGATATATCGCGTATGGCGGTTGGCTATCATCAGGAGGAGTTGTGTAACGCTGCCGACTACGTGCACATGGTGGGGTACGATATGCGCGGCTGGTGGAACAACTTTGCCGACGTGCACAGTCCGTTAGCGCCGCGGCCAAACGATCTGGTGCTGGAAAGCTTCGAGCACGTGAACGTCGGTGATGGTGTGCAGGATTGGCTCGAGAAGGGTTGCCCACCGGAGAAGGTAACGCTCGGGGTCGCTCTGTTCGGTCGGACGTATCTGCTGGACGATCCGCTCGATAACACGATTGGTGCCGTAACGATCGGTGCCGGTGATCCGGGCCCGTACAGTAATGAACCGGGCTACCTGGGATACTGTGAGTTTTGCCAGAATCTTACCAGCGACGAATGGACGAAGAAGTGGGACGATGTGGGCCTGTGCCCGTACGCGTACTCCGAAACGACCTGGATCGGGTACGAGAATGAACGCTCGCTGCAGGAAAAGATTAACTACGTGAAGCGCAAGGGTCTCGGCGGTATGTACGCGTTCTCGCTCGATCTAGACGACTACCGAGGATCTTGCGGTGAACCGTTCCCGCTCACCAGATTTCTCTCCAAGTATCACGACGAAACGAAGATCAAAGATTGGCACATTTTCGTGTCTACCACCGAGAAGAAGGACATAAATGCTGACGATACGGGGCATCGAAAATCATTGTCACTGTGTAACGGGGAAGTTGCTGACGAAAATGCCAGTATAGAGAACACGATCGATGTGACGAGCCAGGAGGAGGAAGACAATACGGCAGCGGAACAGGTGAGCACCGAAGAAACGGACACGGCCGCGGACGATGCTACGGAAGAGATAACTCCCTCGGAAGAGGTACAGGAGCAGCTGTTCGCGGACAAAGCGGATGACGAAGCGGCCACCGAATCGGACCAGGCGGTTGAGGAAGAGTCGGAAAATGTAGCAGATTCGGAGGAAGCTGAACAGGAGCAGCAGGAAGAGGGTGATGCTACAGAGGAGGAAGCATTGACCGAGGAAGACACCCAGGATGACCAGGAAGAGAATGCGACCGAAGAAGCTGACCGAAGAAGTGGTTCGGAAGAAGCAGAACCGGCCGCGTCCGAGGAACAGTCCGACGATACAGTAACGGAATCCGAAGAGCTAACCTCCGAAGAGTCTGCCAATCAGGTGCTAGAAGACGCTGCCGATGGTGAGGACGATGAAGATGATGATGAAGATGACAATGAGAACGAAGATGTAGCTACGGAAGAGGTTACAGAATCTGCTGAGGAAGCTGCTACCGAGAGCCAGGAAGCGGAAGCTGCTGACGAGGATGAGGACGAAGATGAGGATGATGAAGACGAGACGCCAGACAGTGTAGAGGAGGAAAACAAATCAGAAGAAGCTAATGATGACGATGACAGAGAAGAAAAAGACGATGATGATGATGATGAGGAAGATAATGAAGAACAGAACAAGAGTGAGGTCGAGGAGGATGACGATCTAGAGGAGGAAAATGCGGTCAAAGGATCGTATGACGATCGTGACCAGGAAGAAGATAGTGAAGATGCTTCCACAGAAGCTCCCGCATCAGCGGAAGTTAGTGAAACTGACGATGACGTACCGGATAGTTCCGAAGACGACAGTCAGAATGAGAGTGAAGCTTTGGAAGGAAAAACAGCCTCCGAGGAAGAGGAATTGTCCGCCACCGATGATGGCGACGAGGATGAAGAAGAAACGTTGACCGAGGATACGGTCGCTAGTGGTGAGGATGCGCATGAGGAACCGACCGACAGTGAGGAGGAAGCTGAGGATGCTACCGGTAGTGAGAATCTGAGCGAAGAGCCGGAACGTGAAACAGTGGAAAGCAGTACTGCAACAAGCGAGGAGTGGGTAACTCGGCGTGGAGCAGGACCCAGAAGCAGTGGCGATTGGTGCTCAGTAAAAGAGGTGGAAACAAGCAGCGGGATACAGCCAACTGATCGTTCGATCTTTTTGCAGGAGAACGATGAAGCTTCACCTGAGGCTGGTGAGCAATCTGAGGAGCAGGTGGTTGATAGTCAGGAAGACGAAACCGCTGCTCAGGAGGAAGCATCCACGGAAGAGCCTGTTGAAGAGAGCAGTGAAGATGCTGCCACCGAAGTGGCCGTCACTGCTGAGGAGGAAAGCGCAGAGGAAGCCGCCGTAAAGCAGGACTCGGAAGAAACGTTGGCGCAGGAAGGGGCGGGAGAAGAAAGTGTTGAGAAAGCTTCGGAAGAAACGGAAACCGCCTCTACGGAAGAATCGTTCCCGGAGGAAGATCTGCTCTTGGAGTACCAAATTCCATCGAACCTTAGAGATACTACGCACATCTACGAACTGCTGAACATCAACGACGACGCACCCGCCCGGGAGAAGGCCCTGCAAGAGACGGCCGACGTGATCTTGCGCGATCTGAAGCGCATCTACGACAATTCGATCAAACCCCTCGAAACATTGTACAAGTACCGCGATCTCAGCAATCGCCACTTTGGCGATCCGGAGATCTTCTCGAAACCGCTCGTCCTGTTTATGGGCCCGTGGAGCGGCGGCAAATCAACCATTCTGAACTATCTGACACACAACGAGTACACGCCCAACTCGGTGCGGACCGGTATGTATGGGGTGCAGCTCACAATCGGGGCGAGCTTCTGTTCTGCTTTGCTGACGCATGTCTCCACTTCCGTAGGTGCTGAACCGTCGCCCGCATACTTTAACATTTTAATGCACGGTGACGAGCCGGAGGTTTTGGACGGTACCCAGCTGGCCGCCGATTGGACCTTCTCGGGATTGCAAAAGTTTGGACAGGGTCTGCTTGACCGGCTGCGCGGTCAGAAGCTGCCCAACCAGCTGCTAGAAAGGGTTAACATTGTGGAAATTCCCGGCATTCTGGAGGTCCGGAAGCAGGTGTCCAAGTACTTCCCGTTCAACGATGCCTGCCAGTGGTTTATCGATCGCGCTGACATCATCTTCCTGGTGTACGATCCATCCAAGCTGGACGTGGGCCCAGAAACTGAAGCCATCCTGGACCAGCTGAAGGGACGAGAATATCAGACACGAATCCTGCTAAACAAAGCTGATCAAGTGAAACCTGAGGAGCTGCTGCGTGTCCAGAGTGCCTTGATCTGGAACATTTCTCCGCTGATGTCGTCGGCGCAACCACCGGTCATGTACACGGTGTCGCTGTGGTCCAATCCGTTCGAGGTGGGCGCACCCGTCCGTCTGCTGCAGGCACAGGAACGAACTTTGCTGCTCGACCTAGGCCAGGCTATCGAGCGCCGCATTGAGAACAAAATCGCCAGCGCCCGTCGCTTTGCGGTTCGTGTTCGCAACCACGCCAAGATGGTGGACTGCTACCTCACCACGTACTACAACCACAAGACGCTGTTCGGTAACAAGAAGCAGATTTCCGAGAAAATCATTGCCAACCCGCAGGACTACCACATCTACGAGGGCCTGTCGACGCTCACCAACATCTCCCGGTACGATCTGCCCGATCCGGAGGTGTATCGCGATTTCTTCCACCTGAATCCGCTGTACGAGTTCAAGAAGCTGTCCGAAACGTGCACCTACTTCCGCGGCTGCCCGATCAACAAGCTCGACGTGGCGATCGCATACGAGCTGCCCGAGCTGGTCGGCAAGTACAAGAAGATGTCGGAGGCGGCACTTGCGAAGCTGGACGTTCTTACGCCAACATCCGATTTCGGCAAGGGGAAATCGAATAGTTGA
>ASTEI00847
ATGATGCTACGGTGCTCCGGATTACCGTTTCTACCCGGTAACACGTTCCAGGATATTGGTCGCTCCAAGTTCCACAAATCGCACCACTTCGACCAGCGCAACCAGGTGTGCATTCTCGTCGATGCCAAGCGGCCGGGGATCGGTGGCACACCGCTGCTTGCAACGGACAGTCCCGAATACACGCTACCATCGCTCTATCCGCCCAAGTACGGTCCGTCCCGGCCGGGATGGTTGGAGTATGATCGGCAGGTGCTGTGTTTCTACGGTTACTTTCAGGAAACGCTTGGCAACGTGGATCGCATCCCGTACCAGGTCCGGAAGGTGCGCATACTCTACTACCTCGAGGACGACACGATGCAGGTAAGCGAACCGCGTACGCTCAACTCGGGCATACCGCAAGGTTGCCTGGTAACGCGTCAGCGCATTCCAAGGCCACCGCCGTACGATAGTGAGTTTACGTCGCTGCTGGACCTGAACATCAACCACACGGTCCAACTGTTCGATCGGGTCTACACCATTACCGGGTGTGATGATTTTACGCGCCGGTTTCTTAACCGACTCGGTGTCGCTGTACCGGGCGCGGTCGAGCAACCGAACGATCCTGCTACGGACCTTCGCCGGCAGCAAGATTCCGCCAAGATGGCCCGACGGCCGGCGTACAAAATTGATACGTTGGGCAAATTTCTCCAGTACGACCGGAAGGTGCTCCGGTTCAAGGGTGTGTGGGACGATCGGGGCAGCGTGTTCGGGGACGTGCATGAGCTCGACGTGCTGTACCATCTCAGCGACGATACGTTCGAGATCAAGGAGAAGCTACCGGTCAACTCGGGTCGCGATTCGAACGGCATGTTCCTGCGCCGTGGCCGTTTGCCGAAAACGTTCGACCATCTACCGACGATGGGTGAAAGTACGCCCGTGATGGTGCTGAATGTGGTTGGCGGCGGTCTGAAAGGTGGCCGGTATCTCACCGATTGTGTCGGGATTGGCAAATCGGACGGGAACTACTATCGGGACGCGGATTTGCGCATAGGGGCGAGAATCAACGTGTACGGTCGCATGGTACTGCTGACCGGGTGCGATCGGTTCACCGAGGGTTACTACCGGGAAATGTACGGCGTGGAAGATTTCACCCCACTGTACGGTTACAGTGCACCGCGGGAACAGTTTGTGCAGGGTCGCCGCCCAGACCGGGAACTGCCACCGTTCAACGGGTGGGGCACACACGAAGATTCCGAGGGTAACTGTCTGACGCTCGAACCGAAACCGCCCAAAATAAACTTCCGCAAGTTCGTGGTGTACGATCGGTGCAGTTTGCGGTTCGGCGCCCGGATGATATCGCACGTGCGGGAAAACAATGATCGGTTCTTCGTGATCAGCTACCACCTCAGCGACGATACGATCTCGGTGTACGAGATTCCGATCCGCAACTCGGGCTTCCTGGGCGGGGAGTTTATCAAGCGGCGCAAACTGTTCCTTCCCCGGCAGGATCCGTACTCGGCCGAGCGGCCCGCCTGCTACGGTCCGCAGCACTTCTATCTCGGTGCCACCGTGCGCCTGCAGGACCATCAGTTTCACATTACGAATGCGGACATCTATGCGCTGCGCTTCATGGAGCAGCACTGCGAAGAGTTCCCGCTCTCGAACCTGGGCAAGATTGTGCGCAAGCTGCGGGACGCGATGCAACCCCAGTACAAGCAGTACGTGGCCAAGCATATGGCAAAGGTGACGCAGAGCAAGATCGATGGCCGTGCGGTCAGTACGATCCCGTACGAGGGGCTGCGCGAGATACTGCTCGAGCTGCTGGGCGATCGTATCGTCGATCAGGAGATTGTGACGCTGTGCCGACTGTTTTCGGCCGAATCGGAGCAACCCGATCGGTGCGATCGGGAGCTGGTCCGGTCCGCGGTACATGCCGAGCTGAACCGTGCCCTGTGGAGCGATCTAGACCGCACGAAGGAGCACATCTACCATCTGGAACCGACCAACGCGCAGTGGCTGCCGCCGCAGCGTGTCCGTACGATCGTGAAGGCTTGCAAGATACCGCTGGACAGTGCGTTGCTCGATAAGATGCTGCAAATATTAAATACAAATGACCAGGGCCACATTTCAACGACCGACTTCCTCACGATGCTAGATCCGTCCGCCGTCCCTAGCAAACCGATACAGCCGCTTAACATCAAGCACGACGTGTGCCACTTCACGCCCTATCGCGTAACGGGCAAGCTGGTCAACTGGGACGAACTGCTGGCGCATATCGACCTCGAACGGACGCTAACGAATCAAACGTCCTAA
>ASTEI01071
ATGATGTTCAGCAGCTTACCAACGGCGCAAGAACGCGGCCAGGAAATGCAATCGCCCGTCAGCTCACCGGAGCTGATCGATCCGCGCTACAATCATATGCGAATTCCCGCCTCATCAAGCCGCATCTTGTATGATGTACCGTGCAAGGTATGCCGGGATCACAGCTCGGGCAAACACTACGGCATCTACGCCTGCGACGGTTGTGCCGGGTTCTTCAAGCGCTCGATTCGCCGCAGCCGCCAGTACGTGTGCAAGTCAAAGTCCGAGGTACCGTGCGTGGTGGACAAGACACACCGCAACCAGTGCCGGGCCTGCCGGCTGAAGAAGTGCTTCGAGGTGGGCATGAACAAGGACGCGGTACAGCACGAACGCGGTCCACGCAGCTCCACACTCCGCAAACAGATGGCCCTGTTCATCTCGAAGGATTCGCCACTGCGGCACGATATGATGCTAACGCCCGGCATTCCGATTCCACACCACGGACATCATCACGCCCATCACCACGGCCACCACCACGGCCATCATCAACCGTCGATGGGGCTGGATCTGTCGCTCGGTCGCAATCCATTCCTTACCCCGCCTCCGTCGGCACCAACCACCACCGCTCCGTATCTGCCGCCGCCCGTACTCTTCCCGGGCATGCAAGCGTCCCATCCGCTAGTGGCGGTGGACGCGATACGGGAATCGGCCGCCCAGCTACTGTTCATGAACGTGAACTTCCTCAAGAGCCTTACGCCGTTCATTCAGCTCCCGATGGCGGACCAGCTCGTCCTGTTCGAGGAGTCGTGGCGCGAGTTCTTCATACTGGCCGTCGCCCAGTACCTGGCGCCGATCAACTTCAGCCAGCTGCTGATCGCCTACGAGTACCTCAACAACAACCGGGGCGAGAGTGGTAACGTGAGCGAGTTTCTCGTGAAGGAGGTCGAGATCTTTCAGGAAATTCTCGCCCAACTGGCGGCGCTGCGCGTCGACCCGAACGAGTACGTCTATCTCCGGGCGATCGTCCTGTACAAGAGTGAGTTTGATGCGGAAACGAGCATCTCCAGCGTGAGCAGTGATGGTTCGGACGTGACGACCGCTTCTTCCGCCGGGTCAGCCAAATCGATCAGTGAGATAGCGACGGTCCGGGCGCTGGAGGAAAGTGCGAAGGAGGCGCTCGCCTCCTACATCAGCACGTGCCGACCGGGACCATCGAACCGGTACCGGACGTTGCTGCAACTCCTGCCCGTACTGCGCAACGTCTCCAGCTACACGATCGAGGAACTGTTCTTCCGGCGCAACATCGGGCCGGCTCCGCTGCTAAAGCTGTTGCTCGACTTCTACCGACAAAAGTAA
>ASTEI01078
ACCGTGAGCAGCTACGCGCATCAGTACGCGTCTGTTGGGGGTCGGTACTGCCAACAACACCCATCCACCGTGGCGCTCCACTCGACCGAGGCCCTGATGGCGGGCTTCCTCAAGTCGTCCGATCTCGGACCGCACCCGCACGGGTACGGTACCGCCCATCATCCACACCATGCCCATCCGCATGGTCCTTTACCGCCCGGAATGCCTATGACATCGTTAGCCCCGTTCGGTCTTCCCCACGGGCTAGATGCTGTAGGATTTCCGCAAGGTGTAAATCCAAGGAAACAGCGCCGCGAACGGACCACCTTTACCCGGGCCCAGCTCGACGTGCTCGAGGCACTATTCGGCAAAACACGCTATCCGGACATTTTCATGCGCGAAGAGGTTGCACTCAAGATCAATCTTCCTGAATCGCGAGTACAGGTATGGTTCAAGAATCGACGTGCCAAGTGCCGGCAGCAGCTCCAGCACCAGTCCTCATCCAATCTCAACAGCAGCAAATCATCCGGTGGCGGTGCGAGCGGATCGGCCCGCTCCGGTCAGACCGGTGGCAACAATGGACCGTCCGGCGGGAACTCCGGCTCGTCCGGCGGGGCATCCGGCAGCAATGGTAGTCACAGCGGTACCAAGAGCTCGATAGTGAACGCCAACAACAAGCCCACGATCAAGCACACGCCGATGAACAACAGCCACAACGGGGGCGGCAGTGGGCCCGGTTCGGGCGCGGGCAGCAATGGTGGGGGCGGCACCGGCGGTGCGGGCAACCAGTCGAACCCGGCCGGACCGAACCATAACGGGGCGCTCGGGTTGAGCCACAGCAATGCGTCCCCGATACTGCCGATCACACCGTCGACCTCCGTCAGTCCGCCGATCAACGTGATCTGCAAGAAGGAGCAACCCTCGTCCTACCATCATGGGGCGGGCGGCGGCGGCGGCGGTGGTGGCGGTAACGAACCGGGCGGCATGAAGCCCACCGGGTACGACCTGCTGAAGGACTCGGAGCTGAACCTAGCGCACCATTCGTCCTCCGCCTACGTCAACATCAACTCGCGGCTAGGGCAATCGCTCAGCTCGGCCGGCGTCGGTGGGGTGGGCGGTGTCGGCGGAGTGGGCGGCGTGGGCGGAGTGGGCGGTGTTGGCAATCTGACGCCGCTCGGGTCGAACTCCTCCATCATGACGACACCGTCGCCACCGATCACACCGCAAACGTCCCACAATCCGCTGTCGTACGTGCCGAACCACGAGACGTACAACTTCTGGCACAACCAGTACCAGCAGTATCCGAACAACTACAACACACCGTCCTACTACAGCCAGATGGACTACTTCCAGAACCAGAACCAGGGCAACTACAACATGGGCCACACCGGGTACACCACGTCCGCGAACTTTGGGCTCGCGTCCACGTCCGCGCTGGCCGGCCCGATGGGTTCGCAAACGTTCAGCCCGAACGGGCTCGACTACATGAACCCGCAGGACAAGTACGTCAACATGGTGTAA
>ASTEI01222
ATGTGTTGCCTTCAGCGTATGATCGATACGACCCAGCTGCTACAGAGCAAACCGAACCTTCCGGCCAACGTGGAGTTGCTGGATGATGAGAAGCAGACTCCTGGTCACCAATCAGCGCATCCAGCAAGTGAACAGATCCACCAGGATGTTCTCGGTACGGCAACCCGTGCAACACGTTCCATCTTGCACGGTCTGCGCGATCAAACGTACCGTCTTCAACGTAGCCAGCTGTACAAGATACTGACGAACACGACGCAACCAAGTCACGCAATATCGGCGATCGTGGTGTCCATGGTGCTGGTCGCCCTCTGGCCCAACCTGATCAGTGGGCAGGCAGCGGCTGACGCCCAAAAGTGTATGCCGGAAGCGGGTGACAGTCGTGGCAGTCCGTTGACACAGATTGCCTACCTTGGCTCCTTTACCATCCACTTCGGCGCCCAAATATGGATGACATTCGTATCCGGACTCGCACTGTACTTCTCGTTACCACGCCACACATTCGGCCTGATCCAGGAGGTACTGTTCCCGAAGTACTTTACGCTCGGCACTGGTCTAAGCACCATCAGTTTGGTCAGTTTTGTTGAGCTCCGTCGTAGTACCCGGCCCGAGTTAGCTGCCCGCAACTTGGCCCACTGGGATCCGGTCGATCTGCTGCAGATAGCGGCGCTGGCCATTACCGCCTCTCTGGAGCTGTTCGTGCGCCTCTATCTGGCACCACCGATGTTGCGCCTAATGCACGAAAAGCATCGCATCGAGGCACAGGCTAGCATCGGGCAGGAGGTGGGCCAGTTTGATGGTGCAGGCAACGGTTCGCTGGAACGCTCGCGTCACTACAAGGCGACGCACAAAAAGTTCCGCCAGATACATATGGCTACCGCGATCCTGAACATGGTTTCGCTAACGTGTACCTGCGTACATCTGCTTTACCTCGCAACACGGGTGACCATATAG
>ASTEI01566
ATGTGTGCAAAGAATGGGAGTGCTTCGCTGCCGGCAGTCGCGACTGGCCGCGTACAGCGTCACCGCGATGGTGAAAACGACGAAATCAAGCTGTACCTATCGAAACTGCGCGAGCTCGTACCGTTCATGCCGAAAAACCGCAAGCTGACCAAGCTCGAGGTGATCCAAAATGTAATCGATTACATCTGTGAGCTGCAGAATGCACTTGACTCGCATCCCGCGGTCAACAGCTTTGACTCGTTGGCGGTTCTTCAGCATCAGCAGCAACATCACCAGCAGCAGCAAACAGCATATTCGGCCGAATCAATCGAATCCATTCCTCCGGCGCCAGCGTCCAGACAACCACTGGCCACCATCTTGAGCAGTACTGGCAACGTTTCCGGATCGAATATCAACGCTGTCGGCGACGGATTACAGCAGCCTTGGTAG
>ASTEI01604
ATGAGTAAAAGCAAACCAGATCTCAGCAAGCCCAATGGAGCAGTTTTGCTTGAATGGAAAAACCTGACCGTCAGCGTGCGGCCCTCCTCCGACCGACAGGGAGCATCCGCAAACCAGTGGCACGGTCGGCCAGGACATCAGCAGAAGCGGGAGATCACTCTACTTCGAAATGCCTGCGGAGCCGTACGATCCGACAATTTAGTGGCCATCATGGGTCCAAGTGGTGCTGGCAAAACAACGCTACTTGCAGCCATCTCGATGCGTATTACCGGCACAACCACCGTCCACGGAAAGGTGCTTATCAACGGGCTGTATGTGACCAGGACGCAGATGAAACAGCTGACCGGATTCGTGCCGCAGTACGAAATCGCCCTACAAACGCTGACCGTTGCCGAGCATCTAACCTTTGTGGCTAGACTTAAAAATGTCGGATCTACCGCTGTGCTGCGCATCGTCAGCGAGCTCGGCCTACAGGGCTGCTGGGGGACGCGAATTGCTCAACTGTCGGGCGGTGAGCGAAGGAAGGTAAATTTGGCCGGCGAGTTGCTGACCGAGCCGGAGATTCTCTTCTGCGACGAGCCAACGACCGGATTGGATAGCTTCAATGCTGCCTCGGTAATGAAAACACTGCAGGGTCTGTGTGCCAACGGTCGACGCGCAGTCATTTGCACGATCCACGACCCTCCATCGCAAGTGTTTCAGTGCTTTAGCGACGTTATCCTGCTGCAAGATGGCGGAACCGTCTTCTATCAGGGACCAACAGCTGATCGGATAGATTTTTTCAATTCCATCGGTAAGCAACTGCCGGCGAGTGGCAATCCTGCCGACTTCTACTTCCAGCTCGTGAGCCCCGCTGCAAGTACGTTCGAGGCCAGTGAAGCAGAAGAAGCCATCCATCGGTACGAGATCGTGCGCAAGGCTTGTCGGGAAAATATCGCCCGCAAGTGTCTGATGACCCGGTACCACCAGGTAAAGATTATCCAGAAGTTGGCCAACGATAAACACCGCGTGTCCCGGGCAAAACAGCTGATGATACTGCTCCATCGGACGGCTCTCGACAGTTTCCGAAAGGTGCGCGAGTATCTTACTGTGACAGCTATATTTCTGTTTACCAGCGTTGTGATAGCGTCGTTGTACTACGAAGTACGTCCAACGTCACAAACATCGATCCAGGATATACGGGGAGCACTGTTTCTGATGATAAGCGAACTGGTCTACACGATTAGCTACGGTGTGTTCTACACATTCCCTTCCGAGATGCCCTTGATCCGTCGGGAGGTCGGCGAAAAGACTTACAACCTGTCCGTGTACTACGTTCACAAAGTCTTGTACAGCGTACCGAGAGCATTCTTCGAATCCTTCCTGTTCATTGGCGTGGTGTACACGTTCGTCGGGTTCACGACGGATGTACTCACGTACTGCTGCATGTCACTAGTGGCCAGTGGTGCGAGTATCCTTGCGATGGCCTACGGCTATCTACTTTCCTGCACCACTGGCACCATGAACATGGCCATCGAGACAAGCAATATCGTGTTTCTGGCCTTCATGCTACTTGGCGGTCTCTACCTTAACCTGCGAGCCTTCCCGCTGCTAAAGTATCTCTCATTTTTCTTCTTCGCCAGCGAGGGAGTTTCCGTGTACTACTGGCTTCCGGTGGAATCGATCCCTTGCAATGATTCGCCGAACGGCAACGAGACGATCACCTGCCTAGCGAACGGGAAAGCTGTCCTAGAAGACGCTGGATACGCGACCTCTTACGAGGCACTCCACGTAAACTATCTTGTCCTGATGGTCCAAATTGTGCTGGTACATCTGGTGTCGTACGTGTTGCTGCGGAAGTTTGTCCGCAAGGCTGGATTCTACTAA
>ASTEI01609
ATGGTGATATCTACCAAAATTCGTACCAGCAGCATCGGCAGCAACATTGACGGCAGCATTGACGCCAAGTTGGCGAATATGTTCATCGACACAAGCGGCAAGGGAACCTCCGTTGGGATGGTGGCGGAACCGATCGGTGCAACCGTCCGGCGCGCGCTCGTTGCCGCGAACCGCGAGGACCGTGCCATCGTCGGATTGTCCGAATCGATAAACGCCCTCTCAAAGACGCCGGAAGATTTTCTCTTCTGCTTTCTGGCAGCTTCGGGAAACCCGGCCAACCACATGCATCAGGTGCTGCTGGAGGCGTTCTGTTTCGAGCATGACATTTACATAATTAAGGTCGATAGTGCGGAAAAGTTGAGCCGAATGCTCGGCACACAGCGCGTAGAATCCTGCGCCTTGCTGCAGAAGAGCTGGCCTGCAGGATGCGCGGAAACCGTCACCGATGTGGAGGACCAGCTTGTCGACTACTGCGAGGAGCATTGGGAATCGCCAATTAAGCCAATTATCAAGCTACCGGAAAAGTAA
>ASTEI01610
ATGGTTCTGAAGGCATCCGACGATTTAAAGGTGGTGGAGGCGAACGGATTCCACACGGTTGGGATCGGCTCGAGTGTACGAAAGGCGCTGCTGACCGCTCTGGAGGACAAGCGGCTTGTGGTTGGACTGGCTAGCGCTATTCGAAGCTTGTCTGCTCATCCGGAACAGTACAACTTTTGCTTTTTGGCCCCCAGTTCCGAGAGCGGCAGTCACATGCAAGAGGTGCTGATGGAAGCTTTTTGCCTCGAGCACGACATTTACATTGTTCGGGTCGATAGTGCGGACAAATTGAGTCGCCTGGTGCAATCGCCGGTCATCGCTTCGTGTGCATTGGTACGAAAACTGCCGGGGAAAACGGCGAGACGAATGAATAATGCTTTCCGCCGGTCAGAAAGCATCTTGATCGAGCACTGTGAACTTTACTGGGATGAGCCACACAAACCCGTTATCAAATTACCGGAAAAGTGA
>ASTEI01754
ATGCACGCCTGGTTCTATGTGCTGGTGGTGTTAGCGATTTCACACGGTGTATTGCGAGTCGCTAGCACCGGCCCCAATGGAGCGCCACAGACGAAAGTCACCACAGTGATTGGGATCGGCGGAGAGCAGCAACAGTCCAGCAGCCGCTACAATCAGCCGGACAGCAGCAGCAGCAGCAGTAGTAGCAGTAGTAGTGTTGTAAGCAGTAGTGATACCAACGAGTATGAGGAGTACGTCGCCGGGAAGGACGCAGCCCCGGGTGGCGAGATGGAGGAAGAGCCGGCGGAGGAGTCGGAGCTAGAGAACGCGATCAGTGACGGGGAGGCGGACGCTAGTGATGACGACGCCCGGTACGGTGACAGCGCCAGCAGGCCCGATCCTAAAACACTAGTCGAGATCGAGAAGAATCTCCTGAGCCTGTTCGGGTTTCCTAATCGACCAAAAATCGATAGATCTAAGGTGGTGATACCGGAGGCGATGAAGCAGCTGTACGCGCAGATCATGGGCCATGATCTGGTCGACTCCGTCAGTGTACCAAAGGAAGGACTCAACACGCGCAACGCCAACACGGTGCGAAGTTTCACGCACGAAGAAAGTCACATAGACGAGCGGTTCCAGCACCATCATCGCTTCCGGCTACTGTTCAACGTATCGAGTATCCCGCGAGGCGAGAAGCTACGGGCCGCCGAACTCACCCTAACCCGGGACGGGATCGCACACAGAAGTGGCCGGGCCCTGGCTAGGACACCGGTCCAGTACCAGGTGCTCGTGTACGACATAGTCCGGCCGGGCGTGAAAGGTAAGCGAGCGCCCACCTTCCTGCTGGTCGACACGAAAACGCTCGCCATCAACGAGTCCGGTACGGCCAGCTTCGATGTGATGCCGGCCGTCGAACGGTGGCTTAGGCAACCGCGCAAAAATCACGGCCTGTTCGTGCAGGTGACTGGTCGGGGACGGTCGGCCGGAGCTGTCGGTCACAGTCGGCAGAGGCGTAGCGTGCCAGCAGCTGTACCGGTGCACGAGCACGTGCGGTTACGGCGGAATGCGGCCGAACGGCACGATACGTGGGTGCAGAAGCAACCGCTGCTGTTCACGTACACGGACGACGGTCGACACAAGCAGCGACCGATCCGGGATGCGATCAGCAGCGCGAACAGGGCAAGGCGTGCGTCGGCCAAGCGGAGTAGTCGGCGGAAAAATGAGCTCTGCCAGCGGAAGCCACTGTACGTTGACTTTAGTGATGTCGGGTGGAACGATTGGATAGTGGCGCCGCCCGGGTACGAGGCGTACTTCTGCCAGGGCGACTGCCGGTTCCCGATCGCGGACCATCTGAACACGACGAATCACGCGATCGTGCAGACGCTGGTCAACTCGTACAATCCGACGCTAGCGCCGAAGGCTTGCTGTGTGCCGACGCAGCTATCCTCCATCTCGATGCTGTATCTGAACGAGCAGAACAAGGTGGTACTGAAGAACTACCAGGACATGACAGTTGTTGGTTGTGGCTGCCGGTGA
>ASTEI01814
ATGAAACTGTTCGTCGCCATCGCTTTCGCCCTGCTGGCTGTCGTCGTCGCCCAGGACCAGTACACCACCAAGTACGACGGTATCGATCTGGACGAGATCCTGAAGTCGGACCGTCTGTTCAACAACTACTTCAAGTGCCTGATGGATGAGGGCCGTTGCACCCCGGACGGTAACGAGCTGAAGAAGATCCTGCCGGAAGCGCTCCAGACCAACTGTGCCAAGTGCAGTGAGAAGCAGCGTGCTGGTGCGATCCGTGTGATCAACTACGTGATCGAGAACCGCAAGGAGCAGTGGGATGCCCTGCAGAAGAAGTACGATCCGGAGAACCTGTACATCGAGAAGTACCGTGAGGAGGCCAAGAAGGAGGGCATCAACCTGGAATAA
>ASTEI01820
AGTAGTGACCGATAGAGAGTTGCGTACGGAGCTTGCGTGTCCGTTGTCCACCATTTTCGCTGTCCGATTCGTGAACGAAAGTGAAAACTAGCCGCGTGGAGTTGAGCCCAGACAGTTCAACAAGGTGAACAAAGACGAGCAGACAAACAGTAAACAGCAACAAAAATCACCAGCACAGCACAATGAAGCACCTGACGATGGTTGCCCTTTTGGCGATGGTGGTGGTGCTGGCCAGCGCCCAGAAGTACACCGACAAGTTCGACAACATCGACGTTGACCGCGTGCTGTCGAACGACCGAATTCTCAACAACTACCTCAAGTGTCTGCTGGATAAGGGACCGTGCACCCAGGAGGGCCGTGAGCTGAAGAAAACGCTTCCCGATGCGCTGAAAACGAACTGCGAGAAGTGTAGCGAGAAGCAGAAGACTAGCTCCCGCAAGGTAATCGCCCATCTCGAGGACCGTAAGCCACAGGAATGGAAGAAGCTGCTCGACAAGTACGACCCGGAAGGCATCTACAAGAGCAAGTACGAGAAGCTCAACAAGCGATCCTAGAGAGCTAAGGGCAGAGCATCCAGAGGACTTCGAGCGACTTGTTAGCATGAGCACTGCGGAGT
>ASTEI01927
ATGCTGTTTGATGGGAAGGTGTGTGCCCCGGAGGAGAACGTGATGTGCGAAAGTGCGGAATCAACGGCAGCAAGCATCCGGTACGAGGCTGACCCACGCTGCTATGGACTCCCCAATGGAAACCACGTGCTTCCCGACGATGGGATGGATTGCAAACGGTTTCTTCTCTGTCAAAACGGCCAGGTGCTGGACGTGTTGGAGTGTCCATCGGGGTATCGGTTCGACGAGCGAAGCAAACGCTGTAGACTGTCCAACCAACGGACCAGCTGTCGAGCGTCGTACCAGGACTGGAAAATGGCCGACGATAGTGGTTGTAGCATTCTTCCGGACGGGTTTCATCTCGCCGTTACCTCACACGATTGCCGATCGTACGTTAAGTGTCAGTCTCGACGCTTGGCTAGCCGGCATGAGTGTCCCGCGATGACGGCGTTCAACGGACAGCAGTGTGTTCCCACGTTTCTCTACCATTGTCCCCGGTTGGATGGTCCGGGAGATATCTGCCAGCATCGGGACGATGGATATCTGGTTGATCCTCGCAAGGGCTGCGGATATTACGTACGCTGCCAGGGGCAACGTACCGTCGAACAGCATTCCTGCCCGAATGGGTTCCATTACGATGCGCTGGAGAACGCGTGCCGTGAAGCGGTGCAGGACACCACCTGCCATCAGATCCCGTACTCGACTGACTGTGTTGAGCGTGCGTCCGGGTTCTATCAGGATTTTACCGCCATGGACGATGCATCGTTAAGTCCGTGCCGTGCGTACTTCCACTGCCACAATGGGGTGAAAACGAGCTTCCACTGCAGCCAGGGGTACGTTTTCGACGGAGAAAACTGTGTCCCGCAGGCAAGCTACCAGTGCCCGGTGGAGGATGTGAACTCGTGCCAGGGCAAACCGAACGGCTATTACAAGGATGCACGGGCCGGTTGCCGGGCGTACCATCTCTGCACCAACGGCAACAAAATATCGTACCTGTGCGAACCGGGACAAATCTTTCTCGGTGGTAAATGTGTCGACGGGGTACACGGTCAGTCGCTTTGTGAGACTGACACGCCTTGCTCGGAACGGCCGGACGGGTACTACCAGGACCGGGACACCCAGTGTCGTCAGTATTACTTCTGCCAGCGTGGCGAAAAGCTGCAGACACTTACCTGCCGGGGAAGCAAAATCTTCGACGGGCGTACCTGTGTCCCGCCGGATAGTTACACCTGTCCGACCGGGGTAGACGATGTGGATGCGGCTGCCAGTGAGAACTGCATCGTGCGCCACTGTGAGCCGGCCTGTGCGAAGGGTGGCTTTTTTGCCGATTACGATAGTGGGTGCGAGCAGTACCATTTCTGCATCGATGGCAAACAGAGCACACTGTCGTGTTCGGACAATTATGTGTTTAATGGAGAGCTGTGCGTTCCGAAGGCGTCCTACTACTGTCCACGGTACTGTACGCCACCGGAATCGTGCTAG
>ASTEI02027
ATGAAGTCTCTGGTGTTATTGGGTTTGACCACCCTACTGGTCTTGAGTTCAGCGGCCGAACAGAAGCAGCAGCAGGCGGCGGCCGAAGAAGCGAAACCAGCGGAGCAGGGTGAAAAGCGCCATGATAAGCGTGGTCTGTTCGAGCACGACTTCGGTGGACATGATTTCGGCGGCCATCAGTTCGAATCGTACGGCCACGGTCACCATCACATCGATCTGCACCCACACCACGAGAAGACGCTGACCGTCGTCAAGAAGGTCCCGGTCCCATACCCTGTGGAGAAGCACATCCCTGTGCCAGTGGAGAAACATGTCCCCGTCCCGGTGAAGGTTGGAGTGCCGAAGCCCTACCCAGTCTACAAGACTGTCCACTACCCAGTCAAGGAGATCGTGAAGGTGCCCGTGCACGTTCCAGCTCCGTACCCGGTGGAGAAGAAGGTCCCGTACCCAGTCCATGTCCCGTACGATCGTCCCGTCCCGGTGAAGGTGTACGTGCCAGCTCCCTACCCAGTCGAGAAGAAGGTCCATGTGCCGGTGAAGGTCCATGTCCCGGCTCCGTACCCAGTGGAGAAGAAGATCCCGTACCCGGTGAAGGTCCCAGTGCACGTTGAGAAGCCATACCCGGTTGAGAAGATCGTCCACTACCCGGTCCATGTGCCAGTCGATCGCCCAGTCCCGGTTCATGTTGAGAAGCCAGTGCCAGTCCCGGTGGAGAAGCCAGTGCCGTATGAGGTCATCAAGAAGGTCCCGTACCCAGTGCATGTCCCGTACGATCGTCCCGTCCCGGTGCACGTTGACAAGCCAGTGCCAGTCCCGGTGAAGGTCCCAGTCCCGCAACCCTACCCAGTGTACAAGCACATCCCGGTCGCGGTCGAGAAGCACGTCCCATACCCGGTCAAGGTCCCGGTCGACCGTCCAGTGCCCTACACCATCGAGAAGCACGTCCCTTATGAGGTCGAGAAGCCAGTGCCGTACCCGGTCAAGGTCCCGGTCCATGTCCCAGTGCACCACCATCACGAAGAGTACCAGCACGATCATGTTGAGCTTGACCTGCACCAACACCATCACTAG
>ASTEI02047
CACGCTGCTAACGGTCGTCCCAGTCAGCGCCCAGCTGCCGCTTAGCCTGCAGAATCTCGTCGTGGAGAACGTTGCCGTCGGGGAGTGTGCTTTTAGGCCCGCGCCACCACCACCATCCCAGCATCAGGCCGTATCTCCGGCGGGCAGCGCACCGTCGTCCAGCAGTACACGGCCCGCGTGCTACTTTACGCCACCGAACCGTACCGTCTGCTTTCGGGGGATCGAAACGAAACGGTTCCAGGCCGGCGGCAAATTTAATCTCACCCGTTGGCTGATACTGTGCGATTGGCCCCTTCGGTCGTTCGATCCGCTCGTGCTGAGCCGGCTGGTGCCGCGTATCGAACGGCTCGCCGTAACCGGGCGCGTACTGCAACGGTTGGCACACGACTTCCCGGCCCTGCCGTACCTGCGGATGGTTAACATTACCGGCACACGGTTGAATCATACCGGTGTGAACGCATTCTACGAACTGGAGCGATTGCAGGTGCTCAATCTACGAGGAAATGAGCTAGAACAAATACAACCGTACCGGTTCCGGAGCGGACACGTGGAGGTGTATCTGCAGGGTAATCTGTGGAACTGCACGAACGACATGATATGGTTGCTGAAGGAACAATCACGCCAGTACGTCGACAAACCGACGCTGGTGTGCAAGGACTGGAAGTACACGGGACGTCCGGTTATGACCGCCATGGAATACAAGCGCGTGGTTCGGGAAAGTTGCCTGCATGAGGAAATCTGGAACTGTAGCTGTCACGTGTCCTACCTGCGGTTAAGCGAAAACGGACTGTCCTTCCATCCCATGATCATGGTAAACTGCAGTGATCGTGGATTCTACCAACTGCCGCAGTACCTGCCGGGAAACACAACCGTACTGCACATAGCACGCAACAAGCTACAATCGGTGGACAGCTTAACGACGAACGAACACTACCAAAGCGTGCAGGACATCTATCTGGATGAAAATCGTATCACGACGATCGACATCCTGGAGGACACGATATGGTTGGACAATTTCCGTATCCTCAGCCTGCGGGGAAACCGACTGAATCGGATACGCGTGTACAGTGTGGAGCACGCGATCGAGCGGAATCCGGGCGTCGGGAAGCTCTACCTTTCCAACAATCCGTGGCGCTGCGGATGCCGGTTTGCGATACGATTCCAGCGGTTTCTACGCAAACACGAATCGCTGGTGGCGGACTCGCGCAACATCACCTGCTACTTCATCAACGACGACGATGGCCGGAAGCAGTATCTACCGGTGCTGACGGTAACGCCGAACGATATCTGCCGCCCGTCGGAGCATAACACGGCGGCATTTTACAATACGCTCAGCATAATCTTTGCCTCGCTAATCGTGCTCATCTTTACGAAGCTGGCGTACGATTACTATCACTACCGGAAGTACGGTAAATTGCCGTGGTTAATAATGAAGATGCCCTGA
>ASTEI02065
ATGGCAGCCGTAGTGTATGGGAACAGTCCGCGGCACAGCAGTCGTCACCATCAGGGTCATCTGCTGTCACAACACTCACCGTACCACACGCAGTCAGCGAATGCTGGCCAGCATCATTCACTGCCACCACCGCCCGGACACCATTCCCACCACTCGTCCGTGTCGCCCCCGTCGCAGCAGATCATCACACCTCCCACCTCGTACCTTTCCTCCGCCACGACTGCCATCTCGTCACAGCAGCCGGGTGGTGGTCAGCAGCAATCATCGTCCCAACCATCCTACTATCATCATCACCATTCGCAATCGGTCTCGTTGCCACCGCAGCATTCGCAGACGCTCAGCAGCTACCATCAACTGCGCAGCTCGAAGCGAAAGTCGGCCGTAGAGCTGCTGGCCGAAAGTAAACCGTTCTACGTCAAGTCGGAAACGGTGCTCGATCGGCAGCAGCAACTGCTGAACAAGCGTTCGAGCGGTGGTAGCGGTAGCGGTGGTGGTAGTGGCGGTAGTAGCGGTGGTGGTGGCGGTGGAGGTGCATCGCAGCAGAGTAGAGGCGGTGGGGGGGATGGTGGAAACATGGTATCACCGTCGAGAACACTGCCATCGTCCGCCGTCAGTCAGGCACTTCAGCAACAGGTGCAGCAGCAGCAGCAACAGCAGCAAGCACAACAACAACAGCAGCAACGACCAACTAACCGCCGGAGCGCTTCCTCCGGTTCCGATCTGCTGCAGACCAAGCTGCGCAAGCTGCTGAACGCCGCCGACAGCAAAGAGACAATAATGCCCCCGGTCGACGTAGGGCTGATCAATTCTAAATACGGCCAACCGCTGGAAACGAGCTACATCGGCACGGGAATGGTCGGTGGTGGTGGTGGTGGCGGCGGAATTGCCGGCAGCCTGGATGATATCGGGTACATACAGCCGCCGAAAAACTATCAGCAGCAGCTGACCGTACACCCGGAGCAACCCAGCGACGTGTCCGTGTTCTTCCCAAGTGCGTTCTTATCGCCCCAGTCGCTGCCGCCCCATCCGGGCGGTGATGACGATCTGTATCTGTACGGTGGGCTGCACGACAGTCTGGTGCTGACCGATGATTACCGTGCCATTAGTCCGCCGGCGGAGTATGCGGAGCAGCAGCAGCAGCAACAGCAGCATGGCGGCTCGCCTGAGAGTAAACATCCTATGGGAGGTGGTCATAGTCGCTACAACTACCAACGATCGTACTCCCACTCCCAGGCCGTGGTGACAGGTTCCGGCCATCATCCGACCGACGAGTCCGACTACTCCCCGACCCAATCGTACAACATCAACAGCCACAAGTCGCTGCCGGATCTTCACTCGCAAAGCAGTCGCCATTCACCGCACTCGGAAGCACTGAGCTGCTGCAGCCGGGGCAACCGGTCCAACCGTTCCGGTAGCTCCTTCAACCGTGATTCGGGCGGTTCCTCGGGTCACTACACGCACCACAGTGAACCGTGCTGCAAGCAGCAGCAGCAGCAGCAGCAGCAGCAACAGCAGCACCAACAGCACCAATCATCCCACCACCAGCTGTCCCACCTTCCCCACTCCCAGATGCTCATGCAGCAGCATCAGCAACAGCAGCAGCACCATCCCCAGCACTACTCCTCGCATCACTCGCAGCAGCAGCAGCAGCACACCCTATCGCAGGGTGGACAGCAGGGCAACGAATCGATGATGATGCTGGGCGACTATCGGCGCGACAGTGGCTCCTCGACCCAGCACAGTGGCAACTCGTACTACGCGTACGGCATACCTCCGCTGCGCTATGACTGCATCGAGTGTCGGGCAAAAATACGCGAGGAAGCGGACTGTCTGCTCAACTTCACCACACCCGAGGTCCCGGAAGCGTTCCAGGATGGGTACAGCGAGAAGCAACACCAGCTTCAGCAGCAACAGCAGCAGCAGCAGCAGCAGCAACACCACCACCAGCAACAGCAACAACACTCAATGTCCAAGAGCAGTCAGCACGCGAAATACTACGATGAGTCGCGTGGCCGGAAGTACGGCTACAAGAACGTTCCGGGTCCGCCGATGTCACCACTCTCGCCGGTATCGCCACTATCGCCACCGGACCAGCAACAGTCGCAGCTAGACCTTAGCCCACCGCTCGGTACGTTCAAGCGGCAAAAGTGCTTACGGTTCAAGAACCGTAGCGGACGTCAGTCGGCCGTCAGCAACCCATCCCCATCGTCAGCCGGTGGACGGTGTGGACCCGGTGGGCCCGGTTCGAGTGCGAGTGCCGGTGCCGTTGGAGGCAGCCAGCTCGATGACGATCGCCGACCGATCTTACGCTCCAAGAGCGACATCAGCGATCGCTACTGGAACCGCAGCCAGCCGGAGCGAAGTCTGCCGGTAACGGCGGCCGATGTTCGTGATCACCGTGAGCGACGGGTGGATCGGGAACGGGATCGTGATAGGGAGCAGCTCGAGAAGCAACGATCCCGCTCGGACAGCCTTACGCAGCTCGAGCGCTTCTTCGATCGGCTCGGACTAGACGAGGAAACGTACGATCGTTACATCGCACCGAAGAGTACGCTCCAGCGCCGTTCGTCCGGTTCCTACCATCATCATTCGCACCACAACAATTCCGCCTCGTCCGACATACACCGCCTTTCGGACGATTGCTCTGCTGGTGGTGGTGGTGGTGGCGGTGGAAGTGGTGACGGTGGTGGTGCCGGTGGTGCCGATTCCGATGAGTCTAGTGCCGTCTTCTTCTCCGACGTGTCCACCATCGATTCGACCAAGCTGCCAGATAGTACGGAAACGGGTAACGCTCAGCTTGGTGCTGCCGCCGGACCACAGCTGCACGGAGCTTCGGGACCAACATTGGGAGCCGCTGTCACTGGCGGTGGTCAGGGAACGTTGGCGGCTGATGGTGCGCTACTTGCTGGTGGGGGTCCTCCGGCACCGCTCTACCGTACCAGCGAACCGCCGTCCATTATCGAGCGTAACGCGCGCATCATTAAGTGGCTGTGCAACTGCAAGAAGATGCAGCTGGCCTAG
>ASTEI02158
ATGTTAATCGTACTGAACAGTCGGTTTTTTGCGAGCTTCATCGAGCGGCGGCTGGAAACGTTGGTGGAGTCCTTCGCCGACCAGGATTCCGACCGGACGACGACCGTTCGCCCGGAACACTTTCTCGAGCGTGCCGGTGCTAAGTGTTTCACTCTTATGCTCTCCACAGCGCGCACCGTTGCGGCATCGAGCTCGAGCCGGCTGCATTCACCCGTCGCCTGGAACCGGAAGTCGGATTACTACGATCTGGAGGCGGGCGAAGCCGAACGTACGCCGCTACTGTACACGAGGGAGAGCGCCCGTGCAGCGTATCGGCGGGCGAAGCGGCGGGCCGAAGATCCGACCAAAATTCATCCGGTGGCGGTAGGTCTGATGGTGGCGTTGCTGATATTCCTGTTGCTTGGTGTGGTGATTGGCGTGTATCTGCTGCTGCTAACGATTCAACGTCCTTGGCCCGTTTCGCATCCGTTCTTTCTGGTGGAACGACCCGCCTGGTGGCAATATCCGGTCGCGCTGGAGGCAGCAACACTCGACAAGCAAGCCGTTACGGACGTGATCGTGGTGGATACGGGTGCGGAAGGATGTTTCGATCAGGAGAGCTGTGTCCGGTTGCTCCAAAACACCGAACAACGCTGCTGGACGGCAAGCCGTGACCACATCCCGTACAACTTTCTCATCGGAGGTGATGGTGTGACGTACGAGGCGCGTGGCTGGAAGAGTCAGCACGGATTCGAAGATCTGCCCGGTCGGAACACAACCCTAGTAGTGGGCATGATTGGCAACTTCACCGATCGTCAACCGACCGCTGTACAGTACGCCGAGCTGAAAGCATTCTTCACCGAGTCGATCCGTCGCTTTAGCCTCTCGCCACACTATCGACTGCACGGGTTCATCAATACGACGCACGCCACCAACGATGGTGCCGCCCTGTACGGCCAGCTGCAACGATGGCCCCACTGGAAGGGTTTCGTGTGA
>ASTEI02237
ATGGGTGAAACCGACGAGAAGGAAACTGTACCGGCCGCGGCAACAACAAACGATACGCAAAAATCGGAAACACCTCAACCGAACGTGGACGGACCGGAGGTAGAGCCGAAGGAGACGGAGAAACTGCTCGGCAACACGGGCACCACCGATGAGGAGGAGCGTTCAGCTCCGACCGTCCCCACACCGACCACCGACGATAAGCCACAAACGAAGGCGAGCAGCGAAAATGTCGCAAACGGGGAGGAAATCATCAACATACCGGAGGAGGCGGTGAACGGGGAGGAGGGCAGGAAGGATGCGGCCGAGGAACCGGGCAAACCGGACAAACCGAACAAGGTGCAGGCGGAGGAGCGCGAGGTAAAGCCGAAGAAGGTGCCGGCCGGTGCGTTCAAGCTGCCCGGCTTCTTCAACAAGAACAAGGACAAACCGAAGGAAGCGGACGGGGCGGATAATGAGCTGCTGGAGAAGAATGGTGGGGCGGAGAATGGTGGTGGTGGTGAGGGTAAGGAGGGCACCAAGCCGGAGGATGGTAAGACGGGTGCGGAGGAGAAAACGAAGCGAACGGCGGGCGGGTTCTTTGCCAATCTGAAGCTAAGGAATCCGTTCGCCAAGAAGCCGGCGACGGAGGCTGCTGGCGGGGAGGGCGCTGACAAGGGTGCCGAAGAGGAGGAGAAGGATGAGGTGACGGCCGAGGCCACGGATAAACCGAGCGTCGGGGAGGAGGCGGGCGTTGACGGTACCGAGGAGAAGAAGCCGGTGGAAGAGGAGCCGGAAGTGCAGGCACCGAGGAAAGGATTGCTGGAGGCGCTACGTGTTCCGCTGGCTTCCATTATCCCGAAACGGTTCAAACCGGTGGCGAGCGGTGATCCGGACGATGACATTGAGCTTGGAAAGACACCGAAAAACAGGGCCGGACTAGCGTCGATGGAAACGTTGGACGATTCGCTGAAGGATGCGGACACGAAGGATACGGTCGATAAGCCTGGTGCGAATGGGACGGATGGGGAGGCGTTGGTGAAGCCGGACGATAAGGAGGCAAAGGATAAGGCGGCCGAAGCGGAAGAGGATGCCCAGGAGCGTAGTTTGCTGCAGCGGGTGCAATCCTACCGTTGTTCAGTTGATGACATCGCCATCATTGCTGGTGTGGTGATCTTCCTGATCCTAGTCGCGCTGATCATCGCCTTCACGTTCGTGGGCAAAAGCGAACCGATCACGGCTCCGGTCCGCGATGGAAAGTACATCGAGACGGTAACGAACTGTGGACGTGTCGAGGGCATCCTCGAGGATGGTTCGTTCGCTTTCCGTGGCATCCCGTACGCTGTGCCTCCGGTCGGTCCGAATCGCTGGAAGGCGGCACAACCGATCGAGAACATTGAACATTGCTGGAACGGAACGCTTAAGGCACACAACTCGACGCCCGTCTGCTGGCAGATCTATGCCGACGGGAAGGTTGATGGTGCGGAGGACTGTCTCACGCTGGACGTTATTACCCCGCACGTACGCTACGATAATCCTCTCCCGGTGGTTGTCCTCGTCGGTGCCGAATCTTTCACCGGGGACTCGCCCGGCAAACTGCGTCCCTCTACCCGTTACGCTCGCGCACGTGACGTTATCTTCGTACGACCAAACTTCCGACTGAATGTGTTCGGTTTCCTCGCACTGGAGCAGCTTACCAAGAGCACTCATCCACCGACCTCCGGCAACTACGGACTCACCGACCTAATCGTCGCCCTCAAGTGGATCCAGCTAAACATCCCTCACTTCGGCGGAGATCCAAAGTCAGTGACGCTGTTTGGACACCGGGCCGGCGGTACGATCGTAACTGCGCTCGCATCCTCCAACAAGACAACGAAACTGTTCGCCCGCACCTGGATCTCATCCGGTGCGTCCATCTTCCCGGGCAAACCGCTTGCCGATTCGGAGAAGGAAAACGCACTGTACATGAGCAAGGTCCGCTGCGAGGACACCAACTGTCTGATGGAGAAGGAAGACGAAGACATTCTGGACGCGGTACCGGATGTGTGGCGCCGTACCTTCCCGGACCTACCGGCAGCGGACGAAAACGCAACCGCACGGCACGAATGGCTGGTGCTGGACGGTAACATCATGCAGCAGCATCCGGCCGACGTGTGGAGTGCGGACGTCTCCAACAGCGTACGGTACGTGATCGGGTCGACGACGCACGAAGCGCACAACACCAAGCTTCACCTGAAGTACACCGATTGGACACCGGAACTGGTAACGCGTCACGTCAACGAAAGTGTCGTCGGCAAGCTGGGACTTACCGAGGAAGCGCTGCGCCGATATAACGCCACCTACCAGGGACTCGTTGCGATGGTATCGGACATTCGTACCATCTGTCCGCTGCTGACGATCACGCAGAAACTGCAAAGCTCCCAGTTCTACGTCGTATCACAAACGGGCGGCGAGCTGGCGATCGCCGATGTCGATTCCGATGTGCAAGCCATCCTGGGCCGTTACGAACCGAAAACGCCCGAACAGCGACGGTACGTTTCGGCGATCCAGCAGCTGTTCTACCATTACGTGTCGCACGGCGAAATTAAGCACGAGCTGCGGAAAAAGCTGCTCGACATTGGGCAGGACGCGCTGCCGACGTACAACACCGACAACTGCCTGTTCTGGATCAAGAACGACGTGGTGCCGCGTTACGCACGGTTAGATTAA
>ASTEI02319
ATGGCACACGAAGAGACCACCACTTTCTTCGATTGGGCTTCAAGCCAGGGTGTTTCCTTTTGGGAAGTCATGGCTCGCAACTTTACACAACATGGTCCCGTCGGCCCGATGCAAACACCCGGCAGTGTACTGCTGTCAGCAGACGAAAACCGTCTCGATATACTCATATCGCCCACACAGTTTGGATTACTCTCTGGATTGGTATTATTCCTATTTCTGAGGCACAAAATAACGCGATGGAGAGAGGAGCACAGCCACCTGAAAGTGACCAACAACGATGACGTACGCCGTGCAGTCTTTACATTCCTAACGTTTCTTGAGTTCTTAGCGATTTCACCGCTTTTGCTCACTATTCTACTCGTCTTCCAAGTTTACCGCATTGCAATACAGACAGTATTGCGACACCGCCATGGGAAACATTTCAAAGGTTTGCTGGATGGTGCAGACGTAGTTTGGGCAATTGAGGATCAAAACTCCCGTGGCATGATTAACATTATGGCCAATGTAGAGGAGCCCTTTACGGACTGGGCATCAGTTGACGGTTCCACGAGTGCAGGCATTCTGTTGACTTTGCGCAAACGTATATCCGCGCGGCTGATGCGCAACTATCAACCACATCCAAAAATGTTCTGGAAGCGCAGCGTCGAGCTCGGCTACTACTTTTGGTCCGACCAATCCGAACTTACCGTAGAGGACTACATTCGCTACATGGACACTGTTCCCCTCCAAGCGGGGCTACACTTCATCGAAGAACACCAATTACGAACTTTGCTCAGCAAAATTAACAATCGGCAGCTTCCGGCAAACCATTCCGCCTCGTGGGAAGTTCTCGTTGGCAAGCAACCTTTGTTTGATGAGAAACGAAACATGCTTAAGTATCCTATCCTGTTTCGTGTTCATCACTCACTAGGAGATGGGGTGGCCTTGATGCGTTTGCTGCTGGAAGCGATTGTCGATAAGGAGGTACCATCACGCTGGAAGCATCTGTCTAAGCTGAAGGTCATGAACATCAACTACATTTTAAAGCAGCAAAAAGCTGCAAACCATCACCGGTTAGCTGTGGGGGACACATTCTTCCAGCGTGTGCGGAAAATTCTTCCCTCTGCGTCAGAGCTGGCAGCGCAGAGGGACAAGCTTGTCCGAATAATCTGGACAATTTACACGGCTCCTGCTTTCTTCCATGATGTCTCGCGCCGTCAGGCAGACAACAATTGCATACATGCATCGCAGATGGCCAATGACAAGGTTGTAAGCTGGATACACGAAGATCACAACAGTGGCACAAGCTGGGTTGAGATTATCAAACGCACCAAGCGACTCATCCCAGGGACTAGGTTCTCGGACGTTTTTCTCACTGCTCTGTCGTCCAGCTTGGAAGCTTACTTCAACAAGCAAACAAGTACACCTCCGAAAAATCTCACCGTTGTGCTTCCAGCAAGAATAGAAAAAGAAACACCGCACTTAAGGCTACACAATCGTTTTTCGGTAGCGCTTCAGACGCTGCCGATAGCTCCCCGTATACAGATGAACGATTCAAACAGACATTATGCTTTTTCCAAACGTATTCGAGCGGTTAAAAGATATTCGGACAGCTTACGCTCTTCATCCGACTATTTGATCAATTATTGGATCATGTCAAAAATGACATGTCTTTTTCCGGAAGCTATACTGCGAAAAATTCTGAAAAGCGCACACAGCACACTGGCGATCTCGAACCTTCCAGGACCCCAGCAGTTGCCTCGCATTCAGGGCAGAGAACTGAAAAACCTCAGTTTTTTCATTCCCAACCTTGGCACCACCGCCGTTGGAATTACGCTTCTTACGTACGGTGGTAAACTCCAGCTTGGAATACTAGCTGATCGTGCAGTTATTCGTACTGAGGACGAAGCCCACAGCATTCTCATGGGAACAATCGAAGAGATCGAGCGAATGAGTCAGTTACTGGAGGAAATGTAA
>ASTEI02384
ATGGTTCTAGTGCTCCGGTTAGCGGTGTTCGTGTGCACACTCACCCTGGCTACCTGCTCCCAATGCACGTGGGAGTACGAAAAGTCCAGCGTCGTGTGCCGGCTTCGGACACTCGAGCGAACCGGGCTTGATCTGCAAGGGGCAGAAGGTACCTCCCGGCTGGACATCGAGTGCAGTGAGCTGATTCTGTTCGAGAGTCAGCTTCCGCGGAACAGTTTCAGCCGGTTGGCGGCTCTCGGCGAGCTACGGATCGAGTCGTGCAAACTGCTCCAACTGCCCGAGGGTGCCTTTGAGGGTCTGCTGGCCCTGAAGAAGCTTAGCGTCAACACGCACAATTACGAATGGGGACCGGGCAAGGTGCTGGAACTGCAGGCCGGTTCGATGCGCGGTCTGAAGGAGCTGCAGTCGCTCGACCTGAGCGATAACAATATTCGTGCCCTGCCCGATGGTTTCCTGTGTCCCCTGACCGGGTTGAAGGTGTTGAACCTTACCAACAACCGCTTCCGATCGGCGGAAGCGCTCGGTCTGGCCGAGAAGACGTGTGCCGGTGGCTCGGAACTGCAAGCGCTTAATCTCGCCTACAACGAGCTGCGAGCCGTGCCGACCGGTTGGGGCGTTTCGAAGCTACGCCGTCTGCAGCATCTCAACCTCGAGTTCAACAACATCTCCGAGGTGCACGGAGATGCGCTGGCCGGTCTGGGTTCGCTCCGTACGCTCAACCTTAGCTACAACCATTTGGAAACGTTGCCGGCCGGTCTGTTCGCTGGATCGCGTGACCTCCGCGAGATCCATCTGCAGGGTAACCAAATCTACGAGCTACCCCGTGGGCTGTTCCACCGACTCGAGCAACTGCTCGTGTTGGACCTCTCGCGCAATCAGCTGTCCTCGCACCACGTCGACAATGGGACGTTCTCGGGACTGATCCGCCTGGTGGTGCTTAATCTGGCCCACAATGCCCTAACCCGCATCGATGCACGCACCTTCGCCGAGCTGTACTTCCTGCAGATTCTCGATCTGCGCAACAACTCGATCGGTTACATCGAGGACAATGCGTTCCTGCCGGTGTACAATCTGCATACGCTCAATCTGGCAGAGAACCGGCTTCATACGCTGGACGACAGGCTATTCAACGGGCTGTTCGTACTGTCCAAACTAACCCTCAACAACAACCTCATCAGCATCGTAGAGCCGAACGTGTTCCGCAACTGCTCCGATCTGAAAGAGCTCGACCTAAGCTCGAATCAGCTGACCGAGGTGCCGTACGCAATCCGCGACCTGTCGATGCTGCGGGCACTCGATCTCGGCGAGAACCAGATCGCACGCATCGAGAATGGCACGTTCTCCAACCTGAACCAGCTGACCGGACTGCGGCTAATCGATAACCAGATCGAAAACGTCACCGTTGGCATGTTTGCCGATCTGCCCCGTCTGTCCGTGCTCAACCTGGCAAAGAACCGTGTGCAGAACATCGAGCGCGGTTCGTTCGATCGCAACCTGGACATTGAGGCGATCCGGCTGGACGGTAACTTCCTGACGGACATTAACGGTATCTTTGCGACGCTCGCTTCACTGCTGTGGCTGAACCTGGCCGAGAACCACCTGGTGTGGTTTGACTACGCGTTCATCCCGAGCAACCTGAAGTGGTTGGACATACACGGCAATTACATCGAGTCGCTCGGCAACTACTACAAGCTGCAGGAGGAGATCAAGGTGAAGACGCTCGATGCGAGCCACAACCGGCTGACGGACCTTGGGCCGATGAACGTACCGAACAGTGTCGAGCTGCTGTTCGTCAATGATAATCACATTGGCACGATCCATGCAAACACCTTCATCGACAAGGTTAACCTGGCCCGGGTGGACCTGTACGCGAACGCGCTCAAGAAGCTCCAGCTGCACCAGTTGCGCGTGGCGCCGGCACCAACGACGGACCGGCCGCTGCCAGAGTTTTACCTCGGTGGCAACCCGTTCGAGTGTGACTGTTCCATGGAGTGGATGCAACGAGTGAACAATCTAACGACCCGGCAACATCCCAAGATTATGGATCTGCCGAACGTCGAGTGCATTATGCCGCACGCACGTGGCTCTCCGATTCGTCCGATTGTGTCGCTACAGCCGAAAGACTTCCTGTGCCGGTACGAGACGCACTGTTTCGCGCTGTGTCACTGTTGTGATTTTGATGCGTGTGACTGTGAGATGACGTGTCCGTCGAACTGCACCTGCTACCACGATCAAACCTGGGGCACGAACGTGGTGGACTGTGGCAATCAGGGGGCCGCATCCACGGCTGCTGCCGGTGGACTTCGGCCGGTGCCGATGGACGCGACGGAAGTGTATCTGGACGGGAACGACATCCCGGAGCTGCAGCACCATGTGTTTATTGGGCGCAAGAATCTGAAAGTTCTGTATGCGAATGCGAGTCATATCACCACTATTCAGAACCGAACGTTTGCCGGGCTGACGGCACTGCAAGCACTCCATCTGGAGGATAATGCACTGCAAAGGATCCACGGGTATGAGTTCGAGAATCTGGCACTGTTGCGTGAGCTGTACCTTCAGAATAACGCACTGCAAAGCATTGCCAATGGGTCGTTTGCTCCGCTGTACTCGCTGCGAGTGCTACGGCTCGACGGCAACAAGCTGGTAACTATGCCACTGTTCCAGCTGCAAGCTGCCCAAGGTAATCTGCAGGCACTGCAGTCGCTCTCGCTCGGTCGCAATCCTTGGAGCTGCCGGTGTCGGTTCCTACCCGAGTTGACCGCGTTCGTAGCGGACAATGCGGTGATCGTGCAAGACCCGCAAGATGTGTACTGTGCCGATGATGGTGTGCATCGTGAGCTAGACTTTAATGTGAGTGCCGCGTGTAGTGACTTTTACGCCGGACGTTCCGTGCTACCCGGTGATGGCCTATCCGAAACGTACATCCTGCTGATGGCCAGTGCGTTCGTGCTTACCTGCCTGCTGCTCCTGGCCGTGCTAGTGTTTGTGTTCCGTGAGCCACTCCGCTTCTGGCTGTTCTCGCGTTACGGTGTGCGTGTGTTTGGACCGCGGTGTGAAGATTCGGAAAAGTTGTACGACGCGATCCTGCTGTACTCGGCCAAGGACGCTGAGCTGGTGGCACGCAGTATAGCGAGTGAGCTAGAGAACGGGCGACCTCCGTTACGTTTGTGCTTACAGCATCGGGATCTTCCCGAGGATGCATCCCATCTGCAGTTGCTGGAGGCTTCACGTGCCTCGCGGCGCATTGTAGTGCTCTTGTCGCGTAACTTCCTGCAAACGGAGTGGAGTCGGTGTGAGCTGCGTCGCGCAGTGCACGATGCACTTCGTGGCCGTCCGCACAAGTTGGTGGTGGTGGAGGAGGGTGGTGGTGTACTACTAGAGGCGGAGAACGATGTAGAGTTGGTGCCCTATCTGAAGACGACAACCGTGACGCGGGTACGGCGTGGCGATCGTCACTTCTGGGAGAAGCTACGCTACGCCTTACCGGTCGAGGCTCCCTATCGTGGCAACAACTACACCATCGACCACCACGAACGGGTGAAGCAGACCGGTGCTGGAGGTGGTGCGGGCGGTGCAGGTGGTGCTGCTGGTGTTATGTTCCGGCAACCTCCTCCACCCGCCTACTGCCCAGAGATCGACGAGGCGAACTACTCTTCGGCGACGACGGCGACTCCTTCGCCGCGGCCCTCACGGCGCGGTATGGTGGAGGTGCCGACCCAGCGTCCACCGAGTGAACACATCTACTCGAGCATCGATTCCGACTACAGTACGCTCGAGTGCGAGAACATGGTGATGGCACCGGCCGGCGTACATCGACCGTCGTGGCGATCGGCTGGCGGACATCCCGTGCAGAACGGTGGCACGATGCATCATCCGCACGGTCCGGGTGCCGGTGGCCATCACGTGCAGGCGTATCTGGTATGA
>ASTEI025762
ATGATGGGCACTTGCCGGGAGAATGAGGTGTGCAACATCGTTCACCACCGTCACTGGATGCCGAGCACGGTGGACAAGGTGTGCCGATGCCCGCTCAACACACCCAGCTGCCCGGTAGTGCATACGCGCCACGGCAACGTGATGAACGTCAACAGCCGGACGCAGATGAAGTTCTGCGCGCCGCTACGCAATCTGCGCCCGTGTCGCGACGGTGAGATTGCGCTGCGCCGCAAAACGCTGTACCAATCGTACGGCGTGAAGAATGTGTCGATCGTGGTCGACTGTCTGTGCGACCATCGGCAAAGCTACTGGACGTTTCACAACCGTTCCGGGGAGGACTTTAACGATGCCCGCCATCTGTTTACGGTGGTGCAGAACTACAAGTGTGTAGCAATGAAGCGTTGTGCGGCGCACGAGTTCTGTGGCTACGGGAGGCGCGATTATGGGTTTATCTATCATCGCTGCACCTGTCCCATGTCGCACCAGTGCAAGTTCGATCTGGACGAGTACGAGGATGACGTCAGCGAGCTGTTCTATCAAGGACCGGCATACCTGGCCCGCTGTGTCCCCATTTACGATTACGACTGGTGGTGA
>ASTEI02624
ATGATACCACGAGTGTTGCAAGTGATCTTGCTACTGCACTGCCTGGTGCAGCTTATCGCAGCGCAAGGCAACACGTGCTGCGAATCGTACTGCTACAACGATGATACCGAGCGCAAGCAGGTGAAACATTTTGCCACCAAAACCGTGTACGAGCTGGTACGCGCACCGGACACCGATCGACAGCATATTGTGCCGAACTGTGTGCCGGTGAAATTTTGGCTGCTCAGTCGCCATGGTACGAGACTGCCGGGACGGGGCGATATCATCGAGTTGCCGAAGCAGCTCAAGCTGCTGCAAGATGCCATCATGGACAATTACTTCACGCGTCGCACTCCCCCGGACAGTGGTCGGATGTGCGACGAGGATTTGGAGATGTTGCGCAATTGGCGCTGGGATCCGAACATTACCGAGCAGTACGATGCACACCTAACCGAGCAGGGCTGGGAAGATCTGAAGTATCTGGGGCTGCGCGCTAAGGAGAAATATTGGCAGGTGTTCGGTACCGGATATCAACCTTCCAAGTTTATGTTCCGTCACACGAAAACCCAACGGACGGAGGCAAGTTTCAAGGCGTTCGCCGAAGGGCTGTTCGGCCGGGACGAGTCACAGAGGGTGAACCCGTCGCCAGCAACCGAACCGGACCTGCTGCTCAAACCCTACGACTACTGTGCGGACTTTGAAGCGAACAAGAACCGAGACGAGCGCGACGAAAGCTCGGAAGTGAACAAATTTCTGCGCTCCACCCTGTTCACCGGCACGGTGTGGGACATTTCGCAGCGGCTCGGCTTCCGGCACAATCTGAGTGTGGCGCAGGTGGAAGCGATGTGGGACGCGTGCCGCTACGAGCAGGCGTGGCACATTTCGCGACCGAGCCCGTTCTGCACCGCGTTCACCGAGGATCAGGTGCGGGTGCTGGAGTACAAGGAGGACCTGGCGTACTTTTACCGTACCAGCTACGGGTACGCGCAAAGCCAGGATCTCGCGTGCCACGCGATGTCCGACATGCTGCGCCACCTCACTTCGCGCGACGACCCGTCGGTGGTGGCGTACTTTGCGCACGATTCCGAAATTCAGCTCATGCTGGTGGCGCTCGGTGCGAAGCGTGATTCCACACCGATACGGGCGGACAATTTTCCGTTCATGCGCAACCGCCAGTACACGACGAGCGACATCCCGTTCACGGCAAACATTGCCGCGGTCAAGTATCAGTGCGCCGAACAGCGGGAACCGGAGAAGGTGCTTTTTTTCCTGAACGAGAAACCGCTCATGTTTGACTGGTGCAACGTGGGGCTGTGCAACTGGTCGGATGTGAAGCGCCAGTACCAAAGGTTTGCCGAAGCGAACTGCGATCGGATGTACTGTCCGGGCAGTGGTGCTCAAGCAACATTCGGCGGTAACATCGCTGTTGCTTTGATGGCACTTCTATTAGCGTCCGTACGACATCTTACCTTGCAGTAG
>ASTEI02647
AGTGTCAGTTGGAAGTGCGTCCGGTACGGTCACAAACATTCGGGACAGTTCCGAGGTACGGCTGGTGTTCGGTGGAATCGGTTCGGGGCGCTGGTGTCACGCCGCTAAATGGCTGTTTAATTAACATCAATTCGTGAACGATGGCCGTGATTGAAAAGTCCACACGTAATCTTTAAAACCACACCAAAACAATTGCAACACAAAAATGCATCCAACGGTAGGCAGAAGCAGGGGCGTATCATCCGTCGCCACGCAAACCCTGACCCTGACGGCCATCTTTATGCTGACGCTGAGCTATGCTAACGGGTTTGCAACGTTACCGGCGGAATTGGATCGACCGCAGCGCTGCCAGCTCGAGCGGACGTACAAAATGGTCGGCTACAATTGTGCGAATTTAAATCTGAAGGAGATACCACAAACGCTCAAGTCGAGTCTAGAGATATTCGATCTCAGCTTCAATCGGATCCGTGATTTAAATGCCCAATCCTTCGCCCGCTACACCTCGGTCAAGTATCTGTATCTGTTCGAGAACATGCTCCACAACATCGATGAGGATACGTTCAGTTTGCTCACGAACCTAGAGGCCATCGATCTTTCGTACAACGCGTTGAAGAGTATACCGCTGGAGCTGTTCCAGCTTCCCGTCCTGCGCAACCTATACGTCAGCCACAATGCACTGTACGAGCTTGAGACCTCACTGGCGGCGCTCGAAAAACCTATCAAAGCGCCGCTGCAGGTACTCGGCCTTGCCGACTGTCGGCTGCAGCGATTGCCGGACTTTGGCGTCCTGCCTGACCTGTGGCAGCTAAACATCTCGTCCAACCCGATGAAGGAGCTCACCTTGGGACAGTTTTCGCCCATGTGCAACTTGAAAACGGTCGATCTCAACAACACACAGATTCCGATCTGCGCTTGCCAGGTGCTAACGGCGGAGCTAGTTCTCCGGCGTACCAAAATCATGTATCCGCCACTCTACTGCATCCCGCTTACATCTTCCGAGCAAAACCTCTGCCAAGCGGAAGCGGGCCAGGAGATCCAGCCGGAACAGGTCGCTGATTTCCTCCAGTGTATGGAGATCCAAAAATCCCGCCAGCTCGACACGGAAGCCAAATCGACGTGGACCAAGATCGTCGTCGCGGTGGCCAGCTGCATAGTGCTGCTTGCCATCATACTCTTCTACCTGCATCGGCGCAACGAGAAGAAGCTAAAGGCGAAGCTGAAACGTAACCTGCAGAAAGCACCGCTGAAGAACATCAGCGGTGTCATGGTGCCACAGACGCTCGGTGCGCCGGAAGAAGCACCTACGGAAAATGCCAAGTGTGATAAACTGTTGAGCGATTGTGATTAG
>ASTEI02800
ATGCACACCCTGTTTACGACGGACCAGCGCCATTATGGGCACGCGCAACCGGGCTATCCGACGAACGCGCCCACGATGGCATCGGCTCACCACTACACGTACGATCAGTACTCGCGGTACGCGTACGCCGGATCGGCTTATGCGCTGGCCGCACCGCACCAGAACAAGGAGATGGTGAAGCCACCGTACTCGTACATCGCCCTGATCGCCATGGCGATCCAGAACTCGGCCGACAAGAAGATCACGCTGAACGGCATCTACCAGTACATCATGGACCGGTTCCCGTACTATCGGGACAACAAGCAGGGCTGGCAGAACTCGATCCGGCACAACCTGAGCCTGAACGAGTGCTTCGTGAAGGTGGCGCGGGACGATAAGAAGCCGGGCAAGGGCAGCTACTGGACGCTCGATCCGGACTCGTACAACATGTTCGACAATGGGTCGTTCCTGCGGCGGCGCCGTCGGTTCAAGAAGAAGGATGCGCTCAAGGAGAAGGAAGAGCTGATGAAGCGCCAGAGTCTGCTGCTGGACGACAAGATGGGGGACATCAAACCGATCAAGATCATGTCCGGTGGGCATCATCACCATCACCACCACCATCACCACACGCTCGAGGGTAAACATCACCAGACGGCGCTCGGCCATCATCAGACGTTCAAGCGCGAGCCGGGCCTGGAGCTGGCGGCCCAGTGCATGGTGAAGGACGGGCTAACGTCCTCGCTGCTCAACACCTGCCACGATACGTTCGCGACCCAGATGAACCACCTGTCGGCCGCCGGTGACCATGGCTTCACGGTGGACTCGCTGATGAACGTGTACAATCCGCGGCTGCATCACACCTCCTATCCGTACCACTTCAACGACGATAATCTGATGGCGGCGTCCGGCGGTCAGCTGAGGCACCATCACAGTTCTGCCCATCATCCACCGCCGCACGGTGGCTGGTACACGCCGGAGACGCCGCCCGAATCGATCGGCAACACCTCCGGAAGTTCGACCACCACTCCAACAACCCTGCCCTCGGTCACCGTCACTCCAACGTCCGGCATCGGTCTCAATGGTGGTGGTGGTGGCGGTGGAGGATCCATCGGGAATGGAGTTGGTCTCGGTGGTGGAGGCATTGGAGCGCACAACGGAGGCTCGATGGGACCGGTAGGATCCGGTGGCTTCCGGGACATGGTGTTCGATCACAACCAGGCGTCGGCTGCTGCTGCTGCGGCGGCTGCCGCTGCCGTTGCCGTTAACTGTCAGATGGAACCGGCCGGTAGTCCCGGAAGCAACAGCCTTACGTCCGCCAGTCCACCGGTCAATTCGGCAGCCGCCGCAGCCGCTGCCGCTGCTGGACATCTCGGCGGAAACCTTGGCCACCTGGGTCACTATCGGTCGCACGTCGGATACTACCAGGACTGTGGGTTGAAGTACGGTGTGTAA
>ASTEI02809
ATGACCGCCGATCTAATGGATTTACGGATGCACCATCACCTAGCGCTCCAGACGGAGTTCTACCGGATGCAGATGCAGCGTTTGCCAGATCCGTATCCGGCGATGCTACCGGTTCCACCGCCCCGACCACTGATGATACCGCCGCGCTACAACACCCTGCCGGATGTGGACATCAAGCTGCAGAACCGCGATCTCTGGAGTCAGTTCCACAAGATCGGTACCGAGATGATCATCACCAAGAGTGGCCGACGTATGTTTCCCTCGATGCGACTGTCCGTTAATGGGTTGGAAGCGGAGGAGAACTACTTCATACTGCTCGAGATGGTCCCAATCAGTGACTGTCGGTTCAAGTTCAGCGGATCCCAGTGGGTGCCGGCTGGTGGTGCCGAACCGCAGAGTCCCCAGCGTATCTACTTTCATCCGGATGGGCCAGCACTCGGGTCCCACTGGACGTCGCAACCGATCGTCTTCAACAAGGTGAAGCTTACCAACAATACGCTGGACAGCAATGGTCATATCGTCCTGACCAGCATGCACAAATACCAACCTCGTATTCACGTCATCAAAGCCTCAGATGCTACCCAAATCCCGTGGGCACCACAGCAAGCCTTCACCTTCCCCGAGACGGAGTTCGTCGCTGTAACTGCCTATCAGAATGATCGCATCACGAAACTGAAGATCGACAATAACCCATTCGCGAAAGGATTCCGGGAGACGGGCCAGTCACGGTGCAAGCGCAAGGCAGGACTCCTCATGTCACCCGACTCCGGCCTTGGAAGCCGCAGCTCGGAGGAGGACGATGAGTCTGACGGGCAGGAAACGGGCCCGGAAGCAAAGCGTCCTCGCACCAGCAGCCTTGCCGGTTCCCTGTCCTCCTTGGACGACAGTGAACTCTCCGTCAGTGATGGATCGTCCAGTGGGACGAGCTCACCGCTAGTGGTGGATGACTTCGGATCTCCGGTGCGTCCTTCACCTTCTTCCATGGCGGCAAGTGCATTCTACCAGAACCACCATCCGGCGATGCACGCTGGACTGTTTGCCGCCCAGCATCCTCACCATCTGTCCCACGGCCATCCGATGCTACCGCAACCCGGTGGAGGCTCCTGGATGGACCTCATGTTCCCTTCGTTCGCCCGTTCACAGACGGGCGGAGGATCGCCCAGTCTGGAACAGAGCGCGCTCGTGCAGGCAGCTCAGCAGCTGCAACAGTTTGCACGCCGTGAGTTCCTTCCCCTCCCAGTTCCCTCACCCCGGACACCCACCATCAACAGCAGCAGCAGTGAGGAGGATAGCCCAAACAAAAAGCACCAGCAGCAGCAGCAGCAGCAGCAGCATCTTCCCCAGCATCAACTCCCCTTCAGCATCTCCGCCATTCTCGGACATGATCGGTAG
>ASTEI02825
ATGGCCGCCACCGCCTACATCTCGCCCGGCGCCGAGCTGGACATGGCGCTGGGCGGTAGCGGTGGCGGTGGTGGTGGAGGAGGCGGCGGCGGCGGCGGCTATCATCATACGTCCTCGCCGCGCAGTGCGGCCGACGCGAACGAGATGAAGTACATGCACCATCATCACCACCATCACCATCAGTCGGCAGCGGCTGCGGCGGCTGTGGCGGCCGCCGCCACACACCACCATGCCGCCGGTCTAACCGTGCCCTCGAGCCCTTCGCCCAATCCGGCCGGGTTGGGATCGGTGACCGGGGGGCTCGGGGCGTCGCCGTGGGGTGCCCTCCAGCCGAGTGATCCGTGGTCACTGCACGTCGCCCACTCACACCCTGCCCATACGCACCCGCACGCCCATCCACATCCGGCGGATGTGAAGCAGGAGATGCACCTGAGTCAGCAGGCCGCCCGCCAACAGGCCGGTGGTGGTCCGGGCGGTGGCGGCGGAGGAGGCGGCGGAGGAGGCGGAGGAGGAGGCGGCGGTGGTGGGATGACGTCGCCGCACGGGTGGCATGCGCCGGTGCATGCCGGGGCGCATTACGCGACCGGTACCGGATCACCGCTGCAGTACCATGCGGCCATGAACGGCATGCTGCACCATCCGGCCTCCCATCATCATCACCCTGCGCATCACCAAAGTGCGGCGGCCGCGACGCCGTCGCTTCATCCCTCGTTGCGGGGCGAATCGCCACAGCTGCACCTGCCACCGCATCATCACCACCACCATCACCACCATCACCTGCAGGGCGACCGGGACGTGAGTGCGGGCGAGGAGGACACGCCGACCTCGGACGATCTGGAAGCGTTCGCGAAACAGTTCAAACAGCGCCGGATCAAGCTCGGCTTCACGCAGGCGGACGTGGGCCTGGCGCTCGGCACACTGTACGGCAATGTGTTCTCGCAGACGACGATCTGCCGGTTCGAGGCGCTGCAGCTGAGCTTCAAGAACATGTGCAAGCTAAAGCCGCTGCTGCAGAAATGGCTCGAGGAGGCCGACTCGACGACCGGCTCGCCGACCAGCATCGACAAGATAGCGGCCCAGGGCCGGAAGCGGAAAAAGCGCACCAGCATCGAGGTGTCGGTGAAGGGTGCGCTCGAGCAACACTTCCACAAGCAGCCGAAACCGTCGGCCCAGGAGATCTCGACGCTCGCGGACAGTTTGCAGCTGGAGAAGGAGGTCGTGCGGGTGTGGTTCTGCAATCGGCGGCAGAAGGAGAAGCGGATGACGCCACCGAACACGATGGGTGGCGATATGATGGACGGGATGCCACCGGGCCACATGGGTCACGGTGGCCATCATGGGGGACATGGTGGATACCATCCGCACCACGATATGCACGGCAGCCCGATGGGGGCGCACAGTCACAGCCACAGTCCGCCGATGCTGAGTCCGCAGGAGCACCAGGAGTCCACGGCGGCGGCGGCCCAGGCGGCCCAGGCGGCGGCAGCGGCACAGGTGGCGGCCCAGGCGGCCTTCTTTACGCCTATCCACCACCCGCACGCCCACCACCACCACCACCACCATCACCCGCATGCCTACCATCATCCGCACGCGCACCACCCGCATCATGGGGCGGCGGCAGCGGCGGCCGCAGCAGCCGCGGCCGCAGCGGCAGCCGCCGCCGCCATGGTCGGTGGCCACGGTGTGTATGGGTCGGCGTCAGCGGCAGGAGGAACACCGGGCGGGGCCGGTGGCGAGGGAGGCAGCAGCACCCAGGTGTCGCTGTCGTCCGCGTCACCGCCCGCCTCGTCTGGGTCATCGGCCGCACCGTCGGCGGCAGTGTCCGGGTCGGGTCTCGGGGATGGCGCTGGTCAGCAGCAACCGTCCCAGTCGTCCTCGGCTCCGGCACCGTCGTCCTCTTCACCTGCCCCAACGAGCTCGTCATCGTCTGCTTCGTCATCGCTGGCCGCACAAATGTACATAGACCATCAGCGAAGTCAGCAGCAACAGCAGCAGCAGCAGCAGCAGCAGCACCATCAACAGCAGCAGCAGCATCAACAGCAGCAGCAACAGCAGCAGCAACAACATGCTCAAGCTCATCACCAGCAGCAGCTGCACACGAGACGACTCTTGCAGGAATGGACTCTGCAGTTCGGACCAACCGGAACAGCAACTGGTGCACGTTACATTTAG
>ASTEI02828
ATGGAAAGTCTATATTCGAACAGTTCCAAGTTTTCCGCGCTTCATCGCCGCAAGGCGGCTGCTAGGCAACCGGCCATCGTGATTGCGTCCAACAGCGATGTGCGGCACCGGGTAATGTCGGCGCGAATGTTGCGCCTGAAGCAGATGCAGAACCAACTGGAGGCGGCCAATATGGTCATTGCGGAACTGACCAAGGATAATCGTCTGCTGAAATCGGTACAGAAACGTCAGGATTCGGCCCTCTCCAAGTACGTCAACTCGAACGCCGAGCTTCCAAAGCTGCTCAATTCGCACGCGGAAGAGATCCGGACCTGGCAGACGAAGTATCGGAACCTCCAGAACCAAAACAGGGAGCTGAATGGGAAGCTGAAGGCAAAGGATGCACACATACTTACGATTACGGATCAGAACAAGCACCTGGTGCAGCTCAACAAAGATAAACATTTGGAAGAACGCGAAAGACTGGCAGACAGGGTACGGTATTTAGAGAACAGGCTGATGGAGAAAGACAACGATGCCAAATTACTCGCTAGGAGACTGCAGTTGGAGACGAAAAACTTCAAGGCACAGCTACAGCAGGAAGTGTTGAAGCAGCGTGAGATGGCACAGAAGCTCGAACGGGCACATCATGAGATCAATCGCTTGAACTCTGTTATTGAGATATACGAGAAACGCACTCCTTCAACCTTACTGAAGAACAGCAGCTTTCTGATGAAGACGACACCGAAACCATCTTCGGCCCAGCAACAGCAGCAGCAGCAGCAACAGCAACAAATTGTTCGATTTTCAAACGGCACCACACACAAGTCACCTTTTCCGAACTTTTCTGAACCTTCGCCGGTGACGAATCTGGACATGAGTCCGAAAATCAAACCCGTCCACGATGGCGAAGGCGATAACAAATCTCCCGTTCCGAGTCCAAGAACGCTCCAACCCCTATCACCACATCATGAGGACACACCTCCCGTTCCACAGAATTCATCCAAACCCAGAAAGAAACACAGCTCAAGGAAGCAAAAGGCAGACAACCACTCGGATGAAGCAAGCACCAATGGAAAGCCGGATGAGCACCAGTACGACGAGGGCATGTGCTCCGAGTTCAACCAGTACGCGCTGGAACAGGAGGCCGAATTTGATAAGGCAATCGCGTCGGAACTGTTCCGTTTGCAAACGGAAATGGGTTCCGGTGCAGCGAAGCTACCGAAAAGCCAAACCTCCAACCGTTACAGCGCAACTACGGAAACATCGTACGAGGATGATTACGAAACGGACCGATCGCCGGAAAAGACCGTTGATCATCTGAGTGAAATATTCGAACATAAGGCACACATCAGCGAAATCGAGGAACAGTTCCGCGAGGTTAGCTCCTCGGCCACCACGAATGGTTATTCAACCGCCAAGGACAGTGTGAAGCTGCGGAGCGTGAAGAAACGGATCGTCACCTCGTCCGAGACGAACGATTCGGACTCGATCGATAGTGCGAGCCGTTCGTCGGCGGTGAAAGATTTGGAAGCGATGAAGCAGGAAATGCATCAGAGCATCATGAAGAAGGAAGCACTGCTCGATACGTTTTGTGACGAGTTTAATGGGAAGGAGGTGGTTCGTGCACCGCCGCCACAGCTGAACCGACCCAAGCTGGACAACACGAAGCGTGCGCCGATAGATCCTAAAAAGAAGCAAAACTTGCTGGAAGTGCTGAAGGCAATCGATGGTGATAGTTTCGAGAAATGA
>ASTEI02909
GTGACAGTGCTAGTTCTTATTACCACATACACGCTACCCAGCGTACGGTGTCGATCGGCCAACGTTAACTCACCGAACCATCCACACAGCCGACACCATCGGTCAAACATATCGATCGAAAGCAACTCGATTCAGCGGCTCGATGCGTCCGGTGGTCACAGACAAACGGGGCTGGGAGGTGCAGGAGGAGGTTACAACGGCATGTCCAGCCAGCCACCGCTCCTGAAGCGAGTGTTTCTCTCGAATCGGACGGTCACGTGTAACGATGGCTCCCAGGCCGGGTTTTACCTTCGTAAGTCGCCCGGCTCTCGTCGGTGGGTAGTGTTCTTCGAGGGTGGATGGCATTGCTACGATCACAAATCGTGTCGAACGAGGTGGCTCAAGCAGCGTCACCTGATGACATCCGTCCAGTGGCCAGAAACGCGAGATGTTGGTGGCCTCCTATCGGCATTACCATCGGAGAACCCGTACTGGTACAACGCGAATCACGTGTTTGTTCCGTACTGCAGTAGTGACTCGTGGAGTGGAACGAAAATCCGTCCAGACACACGCGACGGACTGCGATTTATGGGCTCACTCATCGTGCGGCAAGTGATGTCCGATCTGGTTCCCTTGGGGTTGGGCCACTCGCAAGGAGCAGATCTCTTAATGGCCGGTTCTTCTGCGGGAGGACTGGGTGTGATGCTGAACCTTGATAAAGTGCGAACGTTTCTACAGAACGAACGAGGTCTTAAAGTAAGCGTACGCGGTGTTAGCGACTCGGGGTGGTTCCTCGATCGGGAACCATACACTCCCGGTGCAGTTGCTGCCTCGGAAGCCGTACGACAGGGCTGGAAAATGTGGGACGGTGCGTTACCGCAGGCTTGCGTTGCCGAACACGCGAAGGAACCGTGGCGTTGTTACTTCGGCCATCGCCTGTACAACACGCTGAAATCTCCTCTATTCGTGTTCCAGTGGCTGTTTGATGAGGCACAGATGCGTGCCGATAGTGTTGGTGCACCGGTCACACCACAGCAGTGGGACTACATACACGACATGGGTGGTGCACTGCGTGAGTCGCTCAACAACGTGTCGGCCGTGTTTGCTCCCTCGTGCATCGGCCATTCCGTGCTAACCAAGCGCGACTGGATGAAGATCAAGATCGACGACATCTCGTTGGCGGACGCGTTACGCTGCTGGGAGCAATCGAATGCGGACGAGCGCCAGTCACAGTGGCGCTCGATCAACCGAAGTCCACAGAAACTCCACCGCAAACACAATGGCGGGCGCAGGAAGAACAAACAGCAACAGCAACAACAGAAACAGATCGGTTCGGTGAGCCTGGACACTTCTTCCGACCGGCCGCCACGTCCGAAGCTTACCAAAGAGGAGCGAGAGCGTCGACGGCAGGAGCGCCGTAAGCGCCAGAACCAGCGCAAACAGAACGGGCCTGGCAAGGCGACCCCAACCGAAACCACCGGCACCCAGCTCGGTTTAACGAAAGTTCCTAAACTAGAACGAATGCCAAAAAATAGTACTACCAGCACGGGTAGCATCAAACCCACGGCCAACAATCAACCGAAGCGGCACAACCACCGGCATCATCCACCGCAGCAGGACCTGTCGCTCGGTGTCCGGACGCCCGCGGTAGCTCTGTTGAACGAGCCAACGCCACCGACTCCCCCGCACAAGCTGCGGAACCAGAACAAGAAGCGACTGAACGGCCATCGGAATCGAAACCGAAAGGCACGAGGTGGAAACGGTGGCGGTGGAGGTGGAGCGGGTGGGAATGGCCGGAATCGAGCACCCCAGCCGGTGGACATTGCGGAACCAAAGAAGTGCTCGTTGCGGTTGTTGGAGCGTTGCAGCTGGCCCCAGTGCAATCACTCCTGTCCGACGCTCACCAACCCGCTGACCGGCGAGGAGATGAAGTTCCTGGAGCTGTTGGCCTCGTTCGGGCTCGATATGGATGCGGTCGCGACCGCACTCGGTGTCGACATGCAGACGCTCAACAACATGGACCATGCCGAGCTGGTGAATCTGCTCACGCAGCAGGTAACGTAG
>ASTEI03001
ATGCCAACATCGATCATGCAGAAGAACTACAGCAATTGTCCGCTCAAGAAGCGTCCAGTCTTTATGTCCAAGGAGGACGCCCTTAAAAATGACTCAGACGGTGAGATGGAACCGGAAAACCTGAGCACCAAACCGCAGGACCTCTCGATGAAGTCCATGAAGAAGAAGGCACGGTCGGAATCGCCCGAGCAGCTGGTCGTGATCAAGGCGGAGGACACTCTGCCCACCCCGCCACCCTCCTCGTCCCCCGCGCCCAGTGATACCAAATCGCCTCTGTCCATCCCAACGCCGACCTATGGCTCGTTGCCCTCGATGTACTACGCCGGTTCCCGGTCGCCCGCCTCGTTCCCATCGGTGTACCCCGGATTCCCGTACCCGTTGCCATATCCGGCCGACTTCTACAGTGCCTACCACCATCAGCAGAGCCAACAGACTACCCCGCACCATCCGGCAGGACTTCCGCTGCACCATCACCACAGCCATCACCTGCATCCGCACCACAGCCAGATCTCGCCACCGCGCTCCGAGCCGCTGTCTCCGTACAGTGCCGGCCAGCACGATACCTCCGGCAGTCCTTCTGCCTCACCGACGCACCTCTTCCGTCCGGATCGCCATTCGCTCTCGCCACCACCGTCGATGGTTGTGCCGGCCTACCCAGCCGAGCTTCGCCTTAACCAGAACAACAACATCATCAAGTCGGAGTCTGCGTTCGTGCGGGCCCAGCACCGCTACATGCCTTACCCGCTGCATCATCCCGCCGCTCACCATCACCACCATCACCATCTGATGATGTCCTCCGTGGCGGACCATCCCTCCCTCTCGCCTGCCTCCAGCCATACCTCTTTCAACTCGTACCTTTCGTCGCGTGGCCGTTCCCTGTCGCCGATCTCCTCGTCGGCACCCGCCAGCCCGGGAGCCGATTCGGAGGAGAACAACAACAGCCTGAGCGTCACCAACGGTAACAGCACCTCGCTATCGTCCTCGTCCGGCTGTTCGTCGATCCTCACGGAAAAGTCCACCTCGAGCTCCAACATCCAGAAGAAGGGTGAGGGTGAGAAGGGAGCGGCGACGCCGGCGAGCGGTGGAGCGCCACGCTACCAGTGTCCGGACTGTGGCAAATCTCCCCATTCGCAGAGTGGTGCCTCGTGCAACATCTCGGAGGATAGCTTCATCCCGACCGTGTTACCGCACGGTGGTAACATCGCCGTGTACTAG
>ASTEI03105
ATGATCAATCGACGAAAACCGTCCTTAACTGCAGTGGCATGTGCGCTGTTCCTGCTGATCGTAGTCAACATGGAGCCCTGCTCCGGACATGGACGCTTGATAGAACCACCGAGTCGTGCATCGGCCTGGCGTTACGGATTCTCCACACCTCCAAACTACAACGATCACGAGCTGTACTGTGGAGGCTTTAACCGGCAGTGGCAAAAGAACGAGGGCAAGTGCGGTGAGTGTGGTGATCCGTTCGATGCACCGATCCCGCGGCCTCACGAGTTCGGTGGCAAATGGGGCCAGGGGGTGATAGTGCGAAGGTACAAACCCGGCACCACCATCACGCTACGAGTCGAGCTGACAGCAAGCCACATGGGCTACTTCGAGTTCCGCATCTGTGACAATGTGCAAGCGAAGCAAGACTGTCTGGATAAGCATCTGATGAAGATCGTCAGCGGTACACCGAGCATTCCCCATCCGAACGATCTGAAGACTCGATTCTATCCTCGCAACGGTAGCCGTATCTACGATATGAAGGCCGAACTTCCAGCAGACCTAAACTGCAACAACTGCGTCGTGCAGTGGAAGTACGTCGCCGGCAACAACTGGGGCATCTGTCCGGACGGTAACGGTGCCGTGGGCTGTGGTCCGCAGGAAGAATTCCGTGCCTGTGCCGATGTAAAGGTGAGCGAAAAGGATGGCCAGGACAATCGTACCCCGCTACGACCGGGACAGAAACCGACACCGACCCGCGCACCCGACTCCAGCACGGAACCGTCCGAGGGCGAAGAGCCGATCGAGGAGCCACCGAAGGGCATCAAGTATATGGGCCCACTGGTGGCGATTATGTCGCTTTTTCTGGTCCTATGTGGATTTGCTGCACTTTATATTTATCACTATCATGGGGGGCGGATAAAGGCACTGATGCGCTGGAACCGGGAAAAGACGCAGAAAGGTGGCCACGCAGCCGAAACGATCGCAAATCTTGCCACGGCACCGTCACCGTACGGCGATGTGGAAGCCAACGCACCGGTACCGCCACCGAGGATGAAACGAATTTCGAGCCAGATTCGCGATATCGATGCCCAGGAGTCGAGCGTACTGTCCGGCAGTACCAAGCACCAATCGCCGCTAGATATTCAAGTTAGCCGGAAACCGAGCGGGACGGACTGA
>ASTEI03106
ATGGCCAGCCTGTGCGTGACGATTGTCTGGCTGCTGTTGCTGTCGGTCGATCCATCACGGGGCGATGAGTGTGTCAGCATGAAACGTGATCGACACCGAACGCTGATGGAGGAGTACCGCCATTCGCCGAACTGGGACGGCTACCTGACGGAGGACACGCTCAACCTGCGCAACAACGAAACGGAGGTGGACCTCTCGAGGCAGGGCTTCAAAGAGGTCCACTGGCATTTGAGCAGCTTCGTCGGCGAAGGGTACGAGATATTTGATCTCAATCTGGCGTTCAACAATTTCGAGGAGCTGAACGAGCTCACCTTCCTGAAGTTCTACTCGCTGGAAACGCTCAACCTGTCCAACAACCGGCTGCACTCGATCAACAACCTTACCTTCGGTTCGTTGATACGGCTGGTCGAGCTGGATCTGTCCTTTAACCTGATCCACACCCTCGAACGCCAAGCGTTCGATCGGCTGTACGCGCTCGAGTCGCTGAGCCTGCGGGAGAACTGTTTGATCACACTGGCGCCGAACCAATTCCACTTCAACGATCATCTGTCGTCGGTGCTGCTGGATCACAATCAGCTGGCCTTTTTGCCCACGGTGCTGTTCGACCCGATCACGATGGTGGACGAGATCTACGAGCTGGACCTGTCGGACAACAACTTCCGCCGGATGCCGTACATCGAGACGAAGGAGATCGCACTGCTGAAGATCGACAACAACCACATCGAGACGCTCACGGTTAACAAGTCGTTCAATGTGCGGGCGCTGCAAATTCAGCACAACAACATATACGACGCGGATCTGTTCAAGTTTAGCCGGGCCGAACACATCGATCTGTCCCACAACAATCTGGACAACATCGTCGGCCTGCACGAGATGAACCAGCTCGAGTATCTGGACCTGTCGTCCAACAATGTGTCCAAGTTCGATTACAACCTCAAGTACTCGATCCGCAACATTCCGAGCCTGGTTACGTTACGGCTGCAGAACTGTAGCCTCAGCGAGAACAACATCCAGGGACTGCTGGCATCGGAGTCGATCCTGAACCTGGATCTTTCGCAGAACAACTTTGTGCGTCTGAACGTGAGCGATCTGTCTCGGATGCGGTCGCTGCAGTATCTGAGCCTAAACTTCAACTATCTCCGGGAGCTGATCAATTACGAGCGGTTGGGCCAAGAGTTCCCCTATCTCGAGCTAGTGTCGCTCTCGTTCAATCGCTGGAACTGTACCTACTACGATCAGCTGAACGCGTACCTTAACCGCACGCACATCCGCTCGACGAGCGATCCGCGTGATTGCTACATCAACGGTACGCACGTGACCGATTCCTACGTTACGGATACGTTCGAGCCGCAGTACACGATGAACCACGTCAAGCGGGACATGACCGTGCTGCGTAATCTCGGGCGCAATACGATCTACTTCATGTACGCACTGTTCTCCACCATCCGGGGACAGTACAATCATACGGTCCTGCACCAGCAGCAGCAGGACGAGGAACTGCGCGTCCTAGAACGGGATGTGGACCGATTGCTCGGGATGCTAGCGTTTCTGGTGGCCATCTTTGCTTGCGTGCTGTGTGTGGCCGTGGCGTACGGTGGCTGGTGGTTGTTCCGCAAGTGGCAACACGATCGGGCGGTTAAGGTGGTGACGTACAATAAGCGTGCGAACGAGTTCAGCAATGGCGTCACGGTTAGTGATGTTATACGCGACAACTCGGCAGCGTAG
>ASTEI03201
ATGCTATCGAAACACACCGAAGGGCCCAAAACGCCTCTGATGATTGTTAATTTGAACATCCCGCCCGGTACGGAAACGTTGGCACCGAAAAGCGCATCCCGCTCGGAACGTCACAAGCTTCCCCACTTCTGCATGCAGTATCGCAACTTCGGACGGTACTGCTCCGCACCGCCTGGATGTTCACCCGGGCATGGGTCCGGAGTTCCGACCGGTGTCGTAGGGACATCGGGCCCCGGCAGTGGTCTCATCCCTCAGATATTCATCCAAAGCTTCGAGCTGCAGGATCGCCGGGCGGCGGACGGATCGGGAGGGTCGGCGGAGCACGATCAGCAGCAGGGAAGCCAGCAGTACAACATCATTACCGAGAACGAGGAGGATACGTTCGCGACACTACTGTTGGACAACATCTCCAACATTTCGCTCGAGATGATACAGCGCCATCAGCAGAAGCTGCTCGGTACGACGGCGTCCTCCATTACGGAGAGTCCGCTCGTCACAGGAGCTACGGGTGGTAGTGAGACCTGTTTCCAGCACGTGGAAGGTTGCAGCAGTATGGAGCGTACGGAGAGCAAGACATCCACCGACGTGCTGTTGCCCCTGGACGGCACGAGGATGGATTCGCACGAGGAACGTGATCGACAGCCAAGCAGAGGACAGTCTGCATCGGGTCCGGCTTCCGCCGACCGGCTAGCAGTTGGGCAGGAAAGCGTGGATGATCAGAACCCAGACATCCCGGCAGGTTACCGATCACTCTGCTACAGGACGCCAAGCCCCAAGACACGTCAGATCATTCGGGTGGACATAGTTACCAGCAGGGAAAAGTATTGA
>ASTEI03203
ATGGCCAGTAATGGGGGGACTCTGCACGGGGTTCCCCAGAGTGTGTCACAGCAGCAGCAGCAGCAACAGCACATCTGCTCCCAGTGTGGCCTATACTTTGAGAGTGCGTCCTCGTTGCAGGTGCATCATATGCACTACCATCAGCATGACAGCATGAACCGTTGGGGTTCACAGCAGCAGCCCGTGGTCAGTACAACGCTCGGAACGACAGCGGTTGCAACGACAACAACGACCGCCACCACCATAACAACGAACGGGACCGCACCGTCCTCCACGACGCCAACGTCCTCCGACACGGAGAACAACAACCAGCCCGGTTCGCATACGCCGACGCACGCGACGGCTGGTTTGAAGCCGGTGGCGTCACCTCACACGACGATCGCGGCCGCCGCCGATTCGAGTGACAATCAGCCGCCAACGCCACAGCCCACCATAACGGAGCCTGGAACTCCGCAAAGTTACGGCGGTGGTGGCACATCGCCCTATCACTCTCAGCAACAGCAACAGCAGCAGCAGCAGCAACAACATCAGCAGCAACTAGGATTGCCCACGGGGTCAGCAGGGAGTGAGATGCATTATCCCAGCTACATCCATCCCGGGTACGATCCGGGCAGTTACTACTCCGGTGGACCTGGTTCGGGTCTTGACTACGGTGGCGGTGTACTAGGTGCACCTCTGCAACCTACGGACTATAAATCCGGCTCGTCGGTCGTGTCCTCGGCAAGGTACCATCCGTACGGCGGTGGTTCCAGTGGCAGCAGCAACAACGGCGGTGGTCCGGATGGTTCTTCGCCGGCGGTGGTTAGCAGCAACGGTGGTTCGGCCGGCATGAGTCCGCAAGTGGTAAGTTCTTCCAATGGTGTTACCGTACCAGGTAGCGGCAGCGGATCCACGACTGTGACGACCGTCGCCAGCACCACTTCCCAATCGTCCCAGCCGGCCCATTCGCCACCGAACGGAACGGGCGGCTCGAACATTCCACCAACACCGTCCCCATCGCCGATCCAGTGCGAGAAGTGTGGTATGGTGTGCGAATCCGACGAGGCCCTGAACGAGCATGAGGCCACGATACACTCGAACGTGCAGTCGGCGCAAGATCAGCAGCAGCAGCGCGTCGATCAGGTTGATCTGCAGGGTGGTGGTGGAAACTGTTACACGTACGGAGCTGGAGGAGCAGGCGGTACGCCAGTGTACCCCGTGAAGGAAGAAGCGCCCGCTTCGGACATCCTCGATCTCGACTCGCAAAAGATGGTTGGTTATGGACCTGCGGGTGACGGTGGTCTGTTGCCACCGATGAACTCGCTGCATCCACTACAATCGATGCAACGACACCCGATGATGTCTTGGCATGATCCGCACAACTTCATGGGTCCTCCGTCACTTCCACCGCCGCATCCATCGCATGGTGGTGGGCCCGATATGAAGCACTCGGCCGCCGTAGCAGCAGCAGCAGCCGCGGCCGCCTATTACCATCATCCGATCAAGTCCGAGTATTCGGCTACTCCGGCGATAAAGTCCGAGTATCTTGGTGGCGGAGGAGGTGGACATTACGGTGGGACGGGTAGTCCGATCGTGAAGAATGAATACAGTCTGCCGCCAACATTGCCACCACCGGCCGTGGCTCCACAGCCAACGAACGCCCAGACGATGAAGCAGTACGCGGACGAGATGCACGACAATCAGCTGGCAACCAGTCCGTCCGATTTCCCGAGCACGACCACACCGCAGGAAAGTGGTTCGCAGTACCGTACGTTCGAGCCGGCAACTTCATCGCTTCCGGGAACAGCGGGACCCACGAAGGGCACTGCTTGGAAGTCGAACGAAGCGCGCCGTCCGAAGACTTACAACTGTACGGCGTGCAACAAGTGGTTCACTAGCTCGGGCCATCTGAAGCGTCACTACAACACGACGCTGCACAAGAATGCGGTAAAGTCGAGTGGCCAGCCAGATCCGGCGACGCTACCGATCAGCGTGCATCATCACCCGGGTCGTGATCCGAACTACGCCAACAAGGGTCGCCGAGGAGGAGCGGGCAACGGTTCCGGAGCCGGTTCTGGAGGAGGAGGTTCAGGTGGTGCTGGAGGTGGAGGAGCAGGTTCGCAGATCCAGCAGCCTATACAGCAGCCAGTACCACCGCCCGATCCACCGAGAAGTCCCGAGTATGGGACGGGTCCGGGTGCGCAGCAGTACGGTAGCGCATCGGCGGCGGGGTTTTCGACGGCCGGGAACTCGCCCGGCCATCAGCACCCGGGCAGCGTGGGCCAGGTAGTCAGCTCGAACCAGTCACCGGGGTTTCATCACCCGTACGCCGGCGCGACCAGCGCGAACGGCACCACAGCCAGCTCCACTTCTTCAGCGGTTCCCCCAAACGGGGTAGCAGGTCCCTCCGTCCAAGTCTCCCAACCGAGGGGCCTGCAGATCTACTCGAACAGCAGCAACAGCCACAGCATGGCGGAGCAAATGGAGCAAGCCACCCATACCATTACCACCATCCTCACGCCCACCACCCATCCGCTCATCTCCACGGTGGGCATCCCGGACACCCTGGGCACCCGCATCTCCACCAGCACCACCCGCACGCCCACGGACACCCACACGCCCCCCACCATGGGCATGGGCTCGCCGGTGGACCATCTGCAGCAGCAGCCGCAGCCGCCGCAGCAGCAGCAGCAGCCGCCGCAGCACATCATCAGTTCAATGGAGCCCTACCACCACCCCCACACGCAGCCCCACACAATGCACACCATCTCCAATCCTTTAACTATCAGCACCAGCATTCCATCCTTCCAAACCATCCTGCCGGAGGCACCGAGCTATCACCTTATTATTGGTAATGCGGCCCATCAGCAGCACCAGCAGCACCAGCAGCAGCAGCAGTACCACCCGTCGCAGATGGGGCTGATGGCCGGAGACGGTCAGTGGGTCGATGGAGGAGCAGGAGGTGACGGGCTGATCGAGTCGACGACGGGAGACCGTAACGGGTCGTTGGGGTTTCCCCGGTGTTCGGGGGGCGCCGAGGTGTATCAGGGCGATACGGCGCCCCCCTTTTCACCTAACGTACCGGACCAGTACCAGCGTCCCAGTAGCAGCGATGGGACCACCATCCTGACGAACCTGACCGATCAGCAGCAGCAGCACCATCACCAGCAGCAGCAACGCAACCAGCAATCGCAGCAGATGATGATCGCCCACAGCACGATGGGCAACAAGTACAAGGAGTACGTTGTGCTCCAGCAGCAGCAGCACGAGGTAGACCCGTACCAGGAGCAGCTGTTGTACCGCGTGGCAACACCTCAGCTGGGCGCCACGGCACCCTCCATTTCGCCCGCTCCCTGCTCCCCCAGCCAAACGGGTGCCAACAACCGGAAGCTCGATCCTGCCGAGTTCCGAAGCGTAAGTGAATAG
>ASTEI03363
ATGGCCTCATTCGATCGTATGCTCGTGTTTGGTGCTCTGGTGCTGTGGGCAGTGTGCAGTCTAGCTTGTGCGGCCGATGCAACGACCGGTGCGGATAGCAGTTTTGATGCCGATATGATTGAGGGACGCACGTTTGGACATCACTTCCTGAAGCGCATCAGTTTCGCCATGATTCCGGCCGCGTTCGTCGTCGGTGTCATCACCACCCTGCTGTCTGCCCTGACCGTGGTCTCGATGAAGGGTTTGGGTGTCGGTGTAATTCTTCTGGTGCTTACCATCTCGCAAGTAATTGCCAGAAGCTTCCCGGCCCCGCTGCCACCACCAGTCCCGGTGGCTTACAGTGCACCCGCTCCCGCACCCATTCCCCTCGTCTACAAGGATTGGCGGAAATTAAGACGGTGCGAGACGGCTTTAATGCTGCTCATGATAACCGCCTGCCCATTGCTTATCCGCGGCGAGATGCGCAAATCGTGGCAGACGAAAAGTGTCGCCGTGCAGACACAGATGCTTAAAGCTGCCCGGCTTGAAGATCCACCAAATGCGAAGCCTCCGGAAGGGAGTGATGCGGCGTCGGGTTCAGCGCTGGAGGACCCAAATAATGGAGCATCGCTTACCGAACCACCGCACTCTACCGTGAAAGCGACGGAAGAGCTTAAACCTAAGCCTGCGACCGTTTTTAGTAGCCGGGTGCGTAGCAAATACGGTACCGTTGTGGGTTCGGTCGCTCCAGAAAAGCTGACCGAGAACAGTGCAGCACCTGCGCCACAGGACGCTGATGTCCGTGCCGTTCCGCTCGGGTTCGAGCATAGTCCGGAGGAAATACAAATAGACGACGCTACCGTACAGGATGACGATGATGATGAGGATGATGATGACGATGATGATCCACTGGGATGGGATGGAGTGCAAGATGATCAGCAGGGTAAGCAGTACGATCTGATCGAGAACATCCTGGCCGAGGTTGAAGAGCGTGTCACGGATGAGAAGCGAGACGAAGCGGATGAGTTGTTACGGTCCAGAACGAAAAAGCCTACCGAACGGACGAAGACGTACACCTTTCCGCCGGTGCTAAACATGACCATCGACGAGCCCAACAATATCGTGAAGGTGAAGCTAAATCAGGACATTGTGCGTGATATGCTGAATACCGGGCGTGAATCGGGCGGTGGTATCGGTGGCAAGAAGATGCTGCGCTATGTGCTCCCACTGTTCATCCTACCCTTCCTGATCCAGTCCGCCGTCATACCGTTCATGCTGACGGCGGTCAAACTGTTCCTGCTCAAGTCGCTGATGGCGGGCAAGCTGGCCATCTTTCTGCTGCTTCTGGGTGCGTTCAAAAACTTTACCAAAAAGGACCGGGACGTGTACGTGAAGGATCTGCCCGACCGGCGGTACGAACCGTCGAGCGAAGGGTTCGCGTATCTCGCCGAGGGACGACCGAGCGGATGGGTCAACTAG
>ASTEI03424
ATGCCCGAAAAAGTGAACGAAATTAGTGCGGAAACGTGGCGCGAATGGATTCGGGACGCGATTTGTACGGTGCTGAAACAGAAGCAGGTAGCAACGTTCGGCCGTATCTGTGGTGCGCTACGAAAACGTCACACAGTTCACCAGGAAACGATTGCCGGCTGGCTGCAGGACGCAGTGGACTGTGGTTTGATCCGGACAATAGAGCGACCCAATGACACGATCTATCGCGTGGTGAAACGGTCCGATGGGCAGACTGCCGAAACGCAGAGCAGCGCACGCAACGCGTACCCGGCGCCGAACGTACTTTGTATCGAATGTTTGAAGCCCAACCTGAAAGTCCCAAATGGACAGAAGCCGGAACCGATGAGTTCGTGCGTACGCTGTGGGATATCGCTGCACGATAGCTGTGTGAACAAAGTGAACGGTTACGACACGGTTGCGGTTGCACTGTCCCAGCTAGTGTCCTGCGGAAACCGGTGGTTCTGTGAGGAATGCAAACCGTGCGATGGATGCAACGTCGCGAACGAGAGTCTCAGCGCTGTGCAGCGGTGCGTCGTGGAGTGTGCTGCCAGCTGCGAGCGTCGATTTCACTTTCAATGCATGAACCCACCGGTGGTACAGTCGGCTGACCGGAAGGTACGGGAGAGCTGGCGCTGTGGCCACTGTATCCAGTACGAGCGGGTCAGCGAATCGGCGGAAAGCATCAAACGGACAGCCAACTTCGGGCCGGACTCGCGGAAAGCTCGCTTCCACCGTGCCCAACCCACCGAAGCCGACCTGATCGATGGACGTGTCGAGGCGATGCGGCTTAAACTGGGCGACCGTGTGACGGACGACGATCTGGACGTGTTTCGCGATGTGCTGCGGATGCGCTGTGAGCTGGAGCAGGAAAATCTGGACCGCACACCGGAAGCCGTACGGTTGGGCCGGCACGAAATCGTAACCTGGTACTCGAGCCCATTCCCGCAGGAGTACGCCAAGCTGAAGGTGCTGTACATGTGCGAGTTTTGTTTGAAGTACATGAAAACGAACGACGAGCTAGGCCGGCATCAGAGCAAGTGCGCGCTGCGCCATCCACCGGGCTGGGAGATCTACCGGGACGGTGATGTTTCCGTGTTCGAAGTGGACGGTAACGATCAGAAGCTGTACTGTCAAAGTTTGTGTCTGTTGGCGAAGCTGTTCCTGGATCACAAGACGCTGTACTTCGATGTGGAACCGTTCCTGTTCTACATTCTCACCAAGCGCGATCACCTCGGACATCATTTGGTGGGTTATTTTTCGAAGGAAAAACACAATCAACTGAGCTACAATGTGTCCTGCATACTGACGATGCCTCAGTACCAGCGGCAGGGCTACGGGCGGTTTCTGATCGATTTTAGCTACATGTTGAGTCGGGTCGAACGGAAGCCCGGTACACCGGAACGGCCACTGTCCGATTTGGGCCGGCTATCGTACCAGCAGTACTGGTGTTCGGTGCTGCTATCGTACTTTTACGTGAACCGGGAGGAAACGCTAACGTTGGAAAGGGTGTCGCGTGATACGGGCATGATCGTTGGTGATATTGTGACAGCATTGCGGAAGCTAGGTTTTATAAGGTTCAGCGTTGAACGGACCGGTTGTATACGTGCCAATCGTCCGTTTATCTGCGTCGATTGGCGTCGTGTTGAGCAGCATCATCAACGTACGGCAGTGAGGGGTGGGAAAAGGATTGAAGTACGTGAGATGTGTCTCCAGTGGATACCGAATATGCGGTTAAGTGTTGTGATGAAGCAGCATATGCAGGCACTGTGCAAAGCACCAAATAAAGACAATTCTCCGGTGTCTTGTGTGTCAGCAGAGAGCGAAACGAGCGTAATACGTAATGGCAACAAACCCAGTCAGAACTCACCTTCCACCGAACAAACGGTAACCATTACCAGCACCGGCAGGACACGGTTCCGATCGCGAAAGTACAGCGACACGATGTTCGATCTATCGCTATCGCTTACCACCGGAACTCCCAAAGTGCACCGAGCGTTAAAGCAACCACCGAACACGGTACCCGTCGTGAAGTACAGCAACTTGTTGAAGAGTTCATCTGCCGCCGGCCTTAAATTACCGTTCATTGTATTGGTTCCTTTGAAGATGGAAGACGCCCTGGTGCGATCAACCGTGGCCCGCAGCGCACCGAGCCCATTGTTCGATGGGGAAGAAATTTCCCTGGACAGTGTGGAAGCGTTCATGGGTACGCCCAAAAGTGAGCTACAAAAATCATCGCCCGAAAAGCACCCGGTCGCCGGAGCTGGTTTTACACCGATCGCACCCTTTCGCCATCGACAGGATGATGAGGGTCAAACGAGGAGCCCGGTAAGAGCGAGTGCGGAAACTTACGGTCGATTTTGTACTCCGAAAACAACCCGCGGGCGTCATGTGGTCGGCAGCTTGCCGAACTGTCGCAAACGAATCATCGACCTTGAGCTGCTGGCCGAGGACGAAACGCACGCCAAGCGGATGCGGTTGGACGACTCGTCAGGAATATACGGGCCAGATGAGCAGCTGGGCCTGCGGGAAAGTACGCAGCAAAACATACCCGTCCAGCTGGTAGGTGGCGGCCACGGGAAACTGTTCGAGTTCACCCGGTCTACGACGACGGGTAAAGCTGCAAGAGCAAGTCTGGATGGGTGGGTCGGTGTAAAGCCGGCCAAAGTGCTAGCATTAGTAGGTAGATCATTACCCAGAACGATTTAG
>ASTEI03466
ATGATGAACGATCCGGCCGCCCTTGGGATGATCCCGTTCGATACGATCGGGCTGTATGAGCAGCCGAAGCCACGGTTTATCTTTAAAATGCCGCGCGTAGTGCCGGACCAGAAGTCCAAGTTCGAAAGTGACGACCTGTTCAAGAAGCTGAGCCGCGATAGTGAGGTACGATACACCGGCTTTCGCGATCGTCCGATCGAGGAACGGCGGGGCCGTTTCCGGGCGGGATGCTGCGAGGGCCACACGGAGGTGTCGTTCGCCGCCACCGGCATTAACCTGCAGCTCGTCTTCAACCCGAACCATGGCCTCTACCACCACCCGCACCATCACCACCATCACCATCCCGCCCATCTCGGACTGGAGAAGGAGTGTGACTTCGACAAGGAGCACGGCAAGGTTCACATTAAGTCTCACTTCATCATGAACGGTGTGTGCGTACGCTTCCGGGGCTGGCTCGATATGGAGCGTCTGGACGGTATCGGCTGTCTGGAGCTGGACGAGAAGCGGGCCGCCCAGGAGGACGCCATCCTCCGGGAACAGCTCGAACGGTACAACCAGCGTTTGCGGGACTTTGAGGACAAGCAGCGCACCTACCAGCGCACCACGCAGGACGAGTTTGAGCAGATGCGCCGGAACGGGTCCGGGATTGGGGTGGGCGTGACGGCCGGTGCGTCCGGCATGTGGAGACGATAA
>ASTEI03552
ATGATCGATCGGTGGCGGATGGTACTGATGATGATGATGATGGTGGTGGTGTCTGAGCGCAATCACTCCGCAGAATATTCGCAGGTCTCGGTGCGGGACTCGGCGCAAGCGATGATGGGATGCTGCGTCACGAACGAGGAGTGCCAGTTTGGGAAGACCATACGCGAACTGCATACGACCTGGTTTGCCGATTTGGGCCCCCCGTTCGGCGTAATGTACTGCATCATGTGCGAATGTGTACCGTTCCAGAAGAAGCGTCGCGTTGTGGGACGTGTCCAGTGTCGCAACATCAAGAACGAATGCCCGAAACCGACGTGCGACGATCCGATCCTGCTGCCGGGAAGATGCTGCAAGACCTGTCCGGGAGATGCTCAGAGTCCTGACGTGGTGCAAGATCTTCCCCAAGCGACAATGCCCGAAGAGGAGGAGCGCAGCAAACATTTTGCAGCTCTCCTAACCGGACGTACCTCAGCGCTGTTAAAGAAGGATGACATGAGCACAATGTACACGACACTCAACCCCCAGAACGTGGTCGCCACTGGACGATTCTCGTTCCACAAGAAGAATCTGTACTACAGCTTCTACGTGTCGGAGCGGGCCGCACGTCCCCGATCGATTCAGTTCGTGCACGCGAATGGTAACATCTTGGAGGAGCATACGCTTGCCCTACCGTCCGACGAGGGTCGTTTAAGTGCGTACCAGAACGGGACCGGAAAGGTGTGTGGTGTCTGGCGCCGAGTGCCCCGCGAATATCGTCGTCTGCTGCGAGATGAGCTGGTGAGTGTGGTATTGCTGTGGGGTAGCAAACATCAGGCGGAACTAGCGATAGCCGGCTCGATCGCGAAATATCCCGCCCTGGCACATGAACTGTTCAGCTCACTGTTGGAACCGGCTGCCCAGCAAGATATGATGAGTGGTGCCGGTGGTACGGCGATCGTGTCCACAAGCAGCGGTGTCACCTCCTCCATCCATCTGACAATCGTCCTGAACGGACTGTTTGCACCGGAAGACGTAAACGATGTGCCGCTGAGCGTGCGACTAGAATCACTCGACAAGCGCCAGCTGATCCTAGAGGACGTTCAGCGTGTCCGCAAACCGGCCCACGACATCAACGTACTCGAGGTATCATCGCCAGTCTCCATAAGCGATCTGCGTCTGCTAACGCGCGGTAAACTCACGCTGACGGTTGAATCACGCCGCAACCCAGATATCCTTCGGCTGCAGGGCCCAGTAAGAGGACGTGTCGCTTGCGAAGTTTTCCAAACTCTACTCAGCTCGCACGGAGTCGACGTACGAAGTGATGCGAGCGGATTGGCCTGGATGTATCAGAACCGAGAGGGAGCACTGGTGTACCACGTACAGACGCATCATCTTCACGGTCAGCCAGGAGCATCTAGCCCGGTTCTGACGCTCATCGACGACAGTGCCAAGCGCAAGCCTGAGCTTGAAACACTAACCCGAGCGTTTGCCGGTGAGCATGCGTCCGGTGTTATCGATCGGATGGGACCACGCGTACTGGAACCGCTCTACTCGGGCGAACTAGCCATTCAGGTATCGAACGACCAGAATCTCACGCTGCTGCAAGGCAAGTTTGTGACGCGCCAAGTCGCGGACGCCCGGGACTCTAATGCTCCGGTACTGCTGCGCCGTACCGCCGATCTGCCACCGCTTGCACACGCCGTCGGTATGGCCTGGATGGCGGTAGACAACGAGTGTAGCCTGCACTACGACCTATCGCTTACCGGAGTTCCAAGCGCCTTCCATCCTCTGCAGCTATACCTGGAGGAGCTACCACTGGAAGCACCTAACGCACCGATTAGCCGTCGCCTACTGGAAGAGTTTGGAGGGAATCAGCTCGAGGGCTTCCAGCTTGGACTACCACCCCGTGATCTGGCCAAGCTCGAGACGAGCGTTATCTATCTAGAGGTACGCTCCAACAGTACGACCGGACCTCTGATGCGGGCACGCGTCCATACACCGACTCGCGTCCCTAGCCACTGTACCGGTGGGCTAGACAATGAGGTGCAGCAGGATCCGTTCGCGGCGAATGATGTACCGGTCACTACCAACGAGAAGTGTTTCCATTCCGGCCGGTTCTACGACGAGGGTGAAACGTGGCGTAGTGCGGTGGAGGCGTGTACCATGTGCTCCTGCGATCATCAGCAGTACAAATGCGAGAAGATGAAGTGTCCTCCGTTAAGATGTCGCAAGGAAGATATTGTACAAAAGAAGGGCGAATGTTGTCCCTCGTGTGCTGTCAGCAATGGCAGCTCAAGCTCTCAGCGTGGTTGTAACCTCGGTGATGAGTTCCACGAGGCAGGCACAACATGGCATCCCTATCTGCACCCGAGCGGATACGAAACCTGCACCATCTGTACGTGCGAGCTGTTTACGCTCCAGGTCAAGTGTACTCGGGCTCAGTGTCCTCCGCTGCCGTGCAGCGACAAGGTCGCCTATCGACCGGACAAGAAAGCCTGCTGTAAGGTCTGTCCGCAGGTGAAGGAACCGAAGGTCCCGAAGAAGGTGCACGCCGGCCGACAGGATGTGCAGTACGATGAGGCTGGCAGCCCGACATTGCGTTCGCCACAGATGATCCTGGCGGCCGGTGGCTGTCGTTTCGAGGAAAACTTCTACGAGAACGGCGAAGAGTATCATCCAGTGCTGGCGACGCATGGCGAGGAGAAGTGTATCAAGTGTCGCTGCAAGGTAAGCATCGCGATGCCGCAATGTCCGGCAGCAACCGGTCGTTGTGCCATCTGGGAACCAGTCAACTAA
>ASTEI03727
ATGTGCAGCTACGCCGAACACAGTGGCAATCAGCGTGACAACATGTGCTGGTGCTTCGAGGAAATCAGCCTCATGCTGTTGGTGCAACGTATCCTGATGTATCTGTGGTATCGGCTACTGCTGAAGATTAAACACATCCCATCGGAACCACCAGCGTACGAGGAAGCGATCATGCCATACGAGGAGGATCTCTTGGAGGAGGAAAACTTTAACTTCAACTGTAGCGACATTAGCCACGTGTATCAGAGCACCTTTCTGGATGAGTACGACGAGTGTCTGCTGGCGGAGGCGGATATTGCGTGGGATATGCCCGTGCCCGATCCGAAACCAAAGGACCAATGTCAGTTGGATGAGGAAATTTCGCTTCTCCTGAACGATTACTACATCGACGACGATTTGGACGATCACCTACAAATGGCAGCGTACGAGACGGCGATCGGGAACAGCTTTTTCGGTGATTCGTGGATGGAGTAA
>ASTEI03869
ATGGACGAGTTCGAGAGTGTGATCGATTTGCTAGAATGTCCGTACAACCCGGCACACAAGCTGCTCGGCCACACGATGGCACGCCACGTAAGCAGATGCCGGCGGGCGTACGGCGTGCTCAAGATTGTGCCGTGCCCGTTCAACCCGGAACATCAGGTGCCCGAGCTGGAGATGACGCTGCACAAGCTGGAGTGTGAGGATCGGGAAGCGTTCGAGCAGTACAAGTTTTGCTTCACGTCGCTCATTTCACCGACGCAGAAGGTGTCGCCCACGCTTTCGCCTCCCGAAGCGGTGGGTCGGCGCGCGAAAGACACCACCGATTTGACGGACGGACAGTCACCGCGACGATCGATGGCTACGCGCAGACGAACGCTCTGTGGCGCACTGACAGCAGCAGCTCCAACCGCACCTTCGCCTTCCGTCGTGGTGGATCATTCCAGCGGCCGGGTGTACGATCTGCGTACGGCTTGCCGTGCCGGGCGCAAGGACAGTAGCCCACGTGCGTCACCGACGGTCGATAGAAAGCTTCCGGTTGCGACTGTTACGCCGGTCCCGAAAAGTCCCAAACCAGCGGCACTGATACGAGCGCCAACGTTTGAGAAGGAAAACGCTGCCATCAAAACGCCCAACCTGCAGAAGTTCCGTACGCCGGTGAAGATTTCGGAACGGAAGCTAAGCATCGAAGACTTTCGCCAGCGCTGGAAGCAGGTGCACAACGAGCGCCGGGCCCAGTCACGCAGCCGGGATCGTAGTGCACGGCGGAGCTGCTACCAGTAG
>ASTEI04200
CAATCAAAAAGTGTTCAGCATTCGAGCAAGAACAACCTCTACTAGCTCAACTAGCTCTGTACGATCGTTCAGGATCCGTGAAAGTAAAAGTGCAAAGTGCTCATCATGAAGTGTGTAACGCTCATCTGTGCCGTAGTCGTGGTCCTGGCGGCTCTGCTGAACAACAGCGTCCAGGCGATGCCCGAGGAGCAAAGCGCCGCCTTGAACACGCTCCTGGATGAACTGCCCGAAGAGACGCACCAGGCTGCGGTGGAGAACTATCGGGCCAAGCGGGCCACTTGCGATCTGGCCAGTGGATTCGGTGTCGGCAGCAGCCTTTGTGCCGCGCATTGCATCGCTCGTCGCTATCGTGGCGGATACTGCAACAGCCAGCAAGTTTGCGTTTGCCGTAACTAGGGCTGCGAGATTCCTGCCCAATCCGGTTCCATGTTCCTTCCCCAAGAAGAAGAGAGTTGTACCACCGCGCAAAGTCACCGAAAATTTCCATACTAATTAAAGCTTTAAAGTTGGATGTAAAAGCCTCTTCTCCACACAGACATGTACAACGGACAAAAATAAATGCTTTTCGTTCTGTACAAGGACATGCACAGC
>ASTEI04240
AACATTGACCATAAGCTGAAGCTGCGCTCGAAGAAGGGACAGCTGCCTTTCGTCGAAGTCAATGGCGAAGAAATCGCAGACTCGACCATCATCATGCAGGAGCTGGCGACCCGCTACGACAAGGACCTGGACGCCGCCCTGACCCAGGAGCAGCGCAACATTGCCCACGCGATGATCTCGATGCTGGAGAACCATCTCGTCTGGGTGGTGCTGTCGTGGCGCAGCAAGAACACGGAACAGATGCTTAAGGGATACAAAATCAACCTGCAGCACGCCCTCGGAAGCCGTCTGCCGAATGCGCTGCTGAACTTCTTCTTCAAGTTCCAGTTTAGCCGCAAGTGTTTCCAGGGTGCTAAAAAGGTGAAAGCTCAAGGCCTGGGTGTCCACAAGCCCGAGGAGATCGAGGAGTTCGGTCGCAAGGATCTGAAGGTGCTGTCTGAGCTGCTGGCCGATAAGCCGTTCTTCTTCGGTGACGAACCCACCACGCTGGACTGCGTTGCATTCTCCGTATTGGCACAAATCCATTTCATTCTGGACGAGGTTAAGTACGGGCTGAAGGAGTTCATGCAGGAGAACTGCCCAAATCTGGTGGGTCACGTTTCGCGAATTAAGGAGCGTTGCTTCCCCGACTGGGAGGATATCTGCACCAAGCTCGATCTGAACGCGCACATCCCGAAGCCAGAACCCGAAACCAAGGAAAACAAGGAAGGTGCTGACACGGAAAAAACTGCCGAACAGGACAAGAACGAGTCGGAAAAGGAGCTCGAGAAGGACAACTCGAACGAGAAGTCCGAAAAGAAGGAGGAACCCGAGAAGGTGGTGGAAGAAAATAAAGAAAAAGAGGAGGCAGCCGCCAAATAA
>ASTEI04241
ATGGCCACCGAAACGGAAAACAAGCCCGTCGTAGCCGGCGAGGAGGAGAAGAAGGTGGTGGAGGCGGCAGCGGCGGCTGCAACCGCCACCGTGACCGAGGCAGCACCGGCCGATAAGGCGGCTGCGGCGGCTGGCGGCGGTGAAGCTGCGGCCGGCGGTGACGCGTCCGATAAGAAGCCGGAGGAGAAACCGGCCACCGGTGAGAATGCACCGGCGGGCGGTGAAGGCGATGGGGCGACCAGTTCCGATGCGGCCGCCGCCCCGGCCAAGAAGGAGAAGGAAGTGAAGCCCACCGTGCACAAGGTGAACTTCGAGAAGGACGTGGTGTATCTGTACCAGTTCACCCGCACACCGATGCTGCCGTCCATTTCGCCGTTCTGTCTGAAGGTGGAGACCTGGTTGCGCCTGGCCGGACTGAAGTATGAGGTAAGTGGCGTGGCGGATTTTTGCCGCCATTTGTGA
>ASTEI04277
TCCGCCCAACAGACGCCGTCCGCGAGTCCGAGCATCGTATTTATCAGCCCGGAGCAAATCAAAGACATTGGCGAGCAAGTGACGCTCAACTGTTCGATCGCGAACGTGAAGAACTACATCGTCGGCTGGCAGAAGAGCAACCGCGACCGGACGAAGGAAAGCAACATCATCTCGCTCGGGGTGCAGCTGGCCGTGACGGAGGATCGATTCCGGTTGAACTTTACCAAGGAAAACAATGCCGCCAACTATGTGCTGGAGATTCATGATATCGTCAACACGGATGCCGGTTTGTACGAATGCCAGATCCAGGTGAACAGTACGAGCAAGATCACCAAAACGGTCGAGCTGCAGGTCCGGCATCCGCCGATGCTACTCGAGAACCAGCACACGAACACGCTTACGAAGGCGGAAGGTGAGGACGCACAGCTTGTGTGCCGTGCTGAAGGATATCCACGTCCCACCATCACCTGGCGCCGTGAGTACAACGCCATTCTGCCCATCGGGGGTCAAACGTTCACCGGCAACGAGCTACGGCTTAATGGACTGCGCCGGGAAGACCGGGGCACGTACTACTGTTTGGCCGATAACGGTGTGGGTCGGACGGATACGAAGACAATCACGCTGGAGGTGGAGTTTGCTCCGGTGATTCGTGTACCACGGCCGAAAGTAGCTCAAGCCATCGATTATGACATTGACGTCGAGTGTGTGGTACAGGCGTTCCCAGCGCCGGCTATTTCCTGGTTCCGAGATGGCAAACAGATCCACAACGGCGGGTCTTACAGCATCTCCCAGATCGGTTCACCGGACGATGTTACAACGTCCGTGGTTAAGGTCCATTCCGTTGCCTCGGAGCATTACGGTGACTACGTGTGCAAGGCGACCAACAAGGTCGGACAAGCTGAGGCTCGGTTGAATCTGTTCGAGCAAAACGTTCCCAACATTAACTATTCCGGGCTAAAGTGGGCCAACGGTGGCACCACGACACGGCACGTCGTACTCGGACACATGCTGATCGTTGTAACTACCTTACTGCTGGCAACGCTCTTGTGA
>ASTEI04294
ATGAAGTGCGACGCAGTGATCGAGAAAATTAAGGCCCGCGTTGCCTCGATCGACCCGAACGGTCCGCGTAAGGTGCTCGGTGTGTTCCAGCTGAACATCGAGGCTGCCGATGGCATGCACGAGATTGTTGTCGATCTGAAGGCACTGAAGGTGTCGGACGGTAAGGCCGGATCGCCCGATGTGGTGATCAACCTGAAGGATGAGGACTTCATCGCCATCGGTACGAAGCAGGTCCCGGTGAAGGATGCCGTCGCCCAGGGCAAGGTGACGATGACTGGCGATCAGACCCTCTTCCAGGGCTTGGTGGATGCGATCTAA
>ASTEI04314
ATGGCGTTCCAGGGTTACAGTTCGTCGGATCAGTTACTGCACCGCCAGGGGGAACGGATGTTCGGGGGGGTGGGGCTCGGCAGCACCCGCCGGTTGTCGCTATTCTTCGCCACGCTCTGTGTGGTCGATCTGTTCGGTGTGTTTCCGATCGTCGCGCTGCCAAAGTCGATCATTTCCTGCGGATTGTACGGTATACCGTTGGTGCTGTTTGTGATTACGCTGCAGATCTACACCGCGGTTGTGTTGGGGCGTTGCTGGACGATTGCCGAAAAGTTGGACCCATCGATAGTGGCTAAAAATCGATACCCGTATGCAGCCATCGCAGAGTTTACGTACGGCAGACGGATGAGCGTGTTCGTGACGGTGCTGCTCGACCTGACCGTGTTCGGCGGTGGCATACCGAACTTGCTGGTGGCAGCACAGAATCTGCAGCTGCTTGGGGCGCGTGTCAGCGAGGGCAGGTTTGAGATATCGTTCTGCTACTGGCTGCTGATTATAGGACTGTTCCTTTGTCCGATCATGTGGTTGGGGAGTCCGAAAAATATGCGCACCCTGGCGAGTGTTTCGGTGGTGGTTTGTAGCAGCGTGGCCATCCTGACGTGGATCTCGATCGGAGAGGATCGCTCGGGAAGCTTCACTCCGTTCAAAGACATTGCGCTCGGGCTGCCACCGTTCGTCCAGCTACTGAAAGCGTACGGTATAATAGCGTTCCAGTTCGATATTCATCCGATGCTGCTGACCATACAGGTAGACATGCAGCACAAACGGCAAATCGGGAAGGCGGTACTGTATGGCATCCTGATCACGTGCAGCCTATCGGTGGTTACTACCTTCCTGACTGCCTATCGGTACGGCATGGATGCTACGAATAACGTGCTGCAGATTTTACCCCGAAGCTGGTCGCTATACATGACCATCCTGCTGGTCACTTTGCAGCTGTGCCTATCGAGCGCCGTAGGCAACTCAGCGTTATTTCAGCACATTGAAGATCTGCTCGGAGCTTCGCGAGATTTTACCATTAAAAGATGCATCATAAGATCAACGCTGGTATGGCTGGGGGTTTTAATAGCGGAAATCTTACCCCGGTTCGACCTGGTAATGGGTATCATCGGTGGCACGCTAACCGGACCGTTAATCTTCATTCTGCCTCCCCTTTTCTACCAACGCATGCTGGAGCTGGAGAAAATCTATAGCCAGGAGCTGAAACGATCGTACTCGACCGATTCGTCGCAAATATCAGAGGATCAATTCGAGGATTCGGACATCGAAACGATTAGCGGTTCGCGGCGCAGTTGGTACGGTTCAATTGGATCGCAAGGATCGGCATTGTCCGTGGCTAAAATTCGAGATGGTGTCAAAAAGTGTATGGACGTGTTGGCCATTCGTTGCAGGCAATTGTGCCACTTCATGTACAGCGATTGCATTCTGGCGGGATCGGTCATTGTGTTCGGAATAGCAGCAACCTTAGCGTCCACGTACTATAACATGTTCGATGTGCGTGAAACGCAACTATGGTTTTCATGTCTCAGTGCGTGGCGTCGATGA
>ASTEI04329
ATGCCCTGCAGTGCGGTAACGCTGTCGCTCGCGACGATATCCGCCATCATCGCCGTTGCCCTGTTGGCAATCGCCTTCTCCACAGACAACTGGCAGAGCTATGAAGTGAAGCGGACCAACATACAGAATTTTATTGCAAAACATCCGGACGCAGCCGCACTGACCGACAGCTTCAACAACCGGCTCATCTACTACACGCGGACACGTGGCCTGTTCCGGTACTGCTACCCGAAGGAGCGTCCTCCAGCATCGTCCGTGCAAATCTACCTGTCGCCGGTCGAAACCCACTGCTCGAACATTGACTACTTCCCCGCGAACGAGGAGCACAAGGAGTCGGACTCGTTCACCGATGACATCATGACCCGACTCCATCTGGCACGTTCCGTCATTGCTGCCTTCATCCTGAGCTTCGTCGTCATTTTCTGTGCCTTCTGGACTGGCCTCTCGGGATGCTGGAAGCGTTCGGCCGGTGCCATTACGGCGACCGCCATCCTTATGCTCACCGCCTGCCTGCTCGCCGCCGGTGCGATGGGCCTGTGGCACACGGTTGAGTTTTTCGAGAAGGAAAAGGTCGTCGGCGAGGAGTACTACCAGCAGTGGAATACCGTCCTCCGAGACAACACTCGTCTGTCGTACGACTGGTCGTACATTGTGGCCTGGGCCGGTGTGGCCTGCAGCCTGCTGGCCTCGATCCTGCTGTCCGGTGCGGCCGTCTGCCTGCGGGGCGAACGCGAAAAGGAGGAACAGCTGAACCTCCAATATCTGATGCCCGTGTACCCCCAAAAGCAGCCTCCCTACCCTTACGGTGGTTTCCCCCAGCCCCAGCTCTATCCGCAGCCATACTACCACGGATCGCAGTACGGACCGTACAACTATTGA
>ASTEI04443
ATGTCCCGATTCGCACGCCTAACAGCACTCACAGTGGGAACGTTCTGCATCGCATCGTGCAGTACCGGGTACAGTCTGCTTCGATCCGAGGTAACGACGACCCGCAACACGAACAGCCTTACCGACATAGTCGGTATTATACTGCACACGCACTTCCGGACACCGTTCGCCACGACAATCGTATCGATGCGAAGCGCCACGCAGCAGGGCCAGTGGCGTCTGCAGGATCTGCTCGAACGGCTGCTGGTACAGCACGGCCGGGGTCAGCTGGTCGTACAGCTGGAAGGCATTGAATCGCACGGTGAACAGCAACCACCCTGGTCGCGTAGTTTACTGCTGGCGGAGAGCTTCGACGCGCTGCGCACCGTGTTCGGGGAGCTGACGTTGGACCGGTTCGACTTCTCTGGACGCTATCTGATCGTGCTGGAGGACGCTCCGGTAACGCTCGCGACGGTGGACCGTATCTTCAACGAGCTGTGGGTAAGGCAGATAGTGAACGTGGTGGTGGCACTGCGCACGACCGATGAGGATGAGCGTACCGGACCGGTGCAGCTCTGGACGTACTATCCGTTTTCGCCCGGGTTGTGCCGGATCCCGAAACCGTACCTGCTGTTCACCTGGCCGCAAGACACCGTCCTGTACGGGGTTGACTTCTATCCGCGCAAGAACGTCCAGTTTCACGGGTGTCCGCTGCGCGTCGGTAGCTTCGAGACGCGCCCGTTTACGGTGCTGGAGGCCGGTGCCGGTGTTGCTGTTGGCGCCGGTCCGACTCTGTCCGGGTTCGAGGGTGATCTACTGCACAGTCTAGCGCTGAGGTTCAACTTCGACGTGAATGTGCGCGTGCCACCACGATCCCAGCAGTGGGGAGATGCCGCGTTCGAGAACAGTACCGGCATGATGCGCATGATCTACACGGAGGAAGTGGACTTCGGTATCTCCTGTCTCGGGGTGTCGTACGAGCGTAGCGCTATGCTTAAGGCAGGCAAGGTACACTTCACCACCGAGCTCGTAGTGGTCGTGCCTCCCGGCACACCGTACACCGCGTTCGAGAAGCTGTTTCAACCCTTCCAAATAGCCATCTGGATAGCGACCGGACTGTGTACCGGGATCGGATTTCTGGTGATTGCCGGTCTGCAACTGCTGCCCACCAATGGAACGCGTGCCACCGTACGACGCTACATTGTCGGCGATCGGGACCATCACTCGCCCGTCCTTAACATCGTGCGCGTGCTGCTATCTGCTCCGCTACCTTTCACCCCCACCGGTACCTTCCCCCGGACGCTGTTATCGCAGTGGATGCTGGTCTCCCTGCTGCTGAACCTGCTCTACCAAGGTTCACTCTTCCAGTATCTGCAGCGTGCGTCCATGCATCAACCAATGATGACGCTAGCGGAGATCGATCGTTCCGGCGCCCTGTACCACATCAGCGAATCGGCCCGTCGCTACTTCGACCAGTACCCTCAACGGTTACCCCGGCTACGCTTCTTTCCCAACGTGCCGGACAGTATCGCCGCTCGGCTGCGTTGGATGGGTGAACATCCGCGCGATCCTAATGTGGCGATGTGTACGCGTGACCATGTCGCCTACTACAACGCACAGCATGGCCAGCGGGCTGACGGTAAACGGTTGCTGATTGCACGCGAATCGATGGCCCTGTACACGGTTACGATACTCTACCCGAAGCGTTCGATGCTGACGGCGAGCTTTGACGAGCATATCGAGCGGATTGATTCGTCCGGTTTGCTGAAGCACTGGTCCGCCCGGTACGGTGACTATCACTTCTTTGGCTCGAGGAAATCGGACCGCCGCACGGAACCTTCGCCGATCAATGTGGCACAACTGGCTGGAGCATTGCAGCTGCTGATCGGGATGCTCCTTGGAGCCACACTACTATTTTTCGCCGAACTTGGCTGGGCACGACACGGCACGCGCAAACAGCTATACCTGCGCTGGGAGAACACCTCAGCCCTGATCGATCAGATACTGAAGCGGACCGCTACCCATCTAACAGTGCTGATCGAATCAAACCTGCAGAGCAGTACGGCCGACCATTTGTCGCCCTCGCTCGGGCGACACCAACAGTTGCGCGTACTGAACCTAGTGATAGTAGCCGATTACGAGGGCTTCAGACGTGTAGCGGACGGGTTTAACGATGAGCTGTTTGACTTTTCCGGTCTCTACACGGTGCTGATAGCAGCGCCAGCTGAACATCGGCTCGAAACAGCGGGCGCCATACTACGCACCCTCTGGGCACTGTACATTGTCAATGCGATCGTCCTGATAGGACCACCGTCGGACGAGACAATCGCCAACGGGGTACGACTCTACACGTACTTCCCGTACGGTGAAGGATACTGCGAACGCGCCCTGCCGGTCGTGTGGAACGTGTACCAACCGGACGTTGGGTTTGTCCATCCCGACCGTGTCCTGTTTCCACGCAAGCTGCGCAACTTCTACAACTGCCCACTGGTGGTCGCCACGTTCCCCGTCTTTCCTTTCATCATCCCGAACCCAACGGCTGGTGTGGGCAATGAGTTGGAAGGTATTGAAGGCACCCTGTTGCGTACGCTGATGCAGCGATTAAACTTTCGACTGCAGGTAGCCTTCGTCGATCCACCCGACTGGGGAACGGCAGGACCACGGGATCAAGCAACCGGTGCCTCAGCTTACATTCGTCATCTACGAGCGAACCTTACCATCGGTTACTGGGCGACTACTTTGCACCGGAACCGGTATATGGCGAACAGCTTCAACTACTACACCTCCCAGCTAGTGCTGGCTATCGCACCTGGCGAACCCTACACATCGCTGGAGCTACTCCGCTTCCCATTCGCTACCCCCATCTGGTCCCTGCTGTTTGTCTCACTCACCGTCGGTCTAGCTGTGATCGGAGTACTACGCCACAGAGGTTCCAAAGCTCTGCAGCGTCTAGTGCTCGGCCGAACCCCAGCTAGCGCATGGCCGGGCATGTTAAACGTACTGCTGGGCGGTTCCATAGCTCGTCCACCAACGCGCAACTTTGCCCGTACACTCCTCTTCTGGTGGCTCGCCGGTACCCTTGTGCTGCGCAGCGCCTACACCGGCTCAATGTTCCGGTTTCTGCAGGCGGGGCGTAACCATACGGTGCCGGCCGGTATACCGAGCCTGATAGCGGCCGGATACAGGCTGTACATGTATCGCAACTACAGCTTCATCTTCGACGCCTACCCACACATCCAGCAGCACATGCACCTGGTGACGGCGCAACAGTTCCGCGAAGTCATCGTGGACGAGCTGCAGATAGCTGGTGCACCACTGAGCGTGCTGTTGCCGCTCGAAACCGTCACCTTTCTCAATCGGAATCTGACGCGCGAGGGACAGCTACTTCGCATCAGCCGGGACCGGGTGTACGTCGCCAAGTTGGCCATCTACACGCAGCGTACGTCCCCGCTGCTCGGACCACTCAACAAGATGCTCGAGATATTCGTCTCGTCCGGATTGCTCAACCGGTGGGCCGGTCAGTACCATCAGCTACAGTTTCTAGCCGATCCTTACCGCTACCGGGGTAGGCAGCAGATTGCGCTTACCGACATGGTGGGTGCATTTATCATTCTGCTCATCGGACTCGGTATAAGCTCGGTCGTGTTTATCGCAGAGTTGATGCTAGATGCAACAAAGGTGGGAACTCATGCTACCAACTAA
>ASTEI04494
ATGAAATGGGCTTTTACCGAGCTGGAGGACATGGAGGACATGAGCCCGATGTTTACGATTGTGAGGGTGTGCGTCCTCGGATACAATCGCAATCAATCTCTACCCCAATCTCCTAAACAATCACACAAGCATCCAAATCCATGCCAGGAAGCGATGGCACGGCACAATCAAACCACTGCACCCTTGCATATCTGCTCGAGCGATGATGAGATGCGCGAAGCGGAAAATAACTCCCTGGTAGAATCGGTAACGATCGTACCGGGCCGAATACAGATGGCTATAATGACGAAGAAGCCAAGAGCGGAGAAAAACGCTGCCAGCTACTACTTCACTACCGACGAGCAGCTTGTGTATGCGAACTTTTACCAAGACTTTGGACCGTTGAATTTGGCCAAGCTTTATCGATTCTGTACCTTCCTCAACAATGCGCTCCAGGATGAGATTCACGCGGACAAAACGTTCTACTACTACACCCGGAACGAGCCGAAAAAGATCTTGAACGCCGCCTACCTCATCGGCAGCTACATCATCATCTACCGGCAGTTTAATGTGCCGACCGTGATGAAAACGCTCGGACCGATCTTGAAGCATGCGAACGGGGCAAAGTTTTGTGACGCATCGATCAATGATCTTGCCTTCCTGTCGCTGAAGGACTGCTTCGGCGGTATACATAAGGCGGTGCAGAAAAATTTCTTCGACTTTGACGACTTCAACGTGGACGACTACGAGCACTACGAATGCGTGGAGAACGGGGACTTTAACTGGATCGTGCCGGACAAGCTGCTGGCATTTTGTGGTCCGAATTCGCGCACCGAACGTACCAGCGACTCGGTAATGCTTGGACCGGAGGTGTACATCGATTACTTTCATGCCAACAATGTTACCGTGGTGGTGCGATTGAACTCCCCACGGTATGATGCACATGCCTTTACCCGGGCCGGTATTCAGCACCACGATCTGTACTTCTCGGACGGTAGCTCGCCCAGCGAACGGTTGGCGAAACAGTTTTTAAAAATTGTAGAAAATGCACGTGGTGCGGTGGCGGTCCACTGTAAGGCCGGTCTGGGACGTACGGGAACGCTGATCGGTGCGTACTTGATAAAGCACTATCAATTTACCGCGATGGAAGCGATCGCTTGGTTGCGCATCTGTCGGCCCGGTTCGGTCATTGGGCAGCAGCAAACCTGGCTGAACAGCAAGCAGACGCAGCTGCTACAGGAGGGCGAGATTTATCGGCAGCAGCGGCATCATCTCTACAATCCGCCCGAGAAACATGACCACGGGGTGTACAGCATGGTGCGGGAGGAGCACACGCAAAAATCGACCCAACCACCGGGCACGCAACCGACCACGGACCAGGAGCTCGATTCGGAAAACGTGCAGCGTATTTCGCAGCGTGTCGATACGATGCGGTTGAACGATGAGGACGATCAGGAGGAGGAGGGCGATCGGGTCGATAGCGTATCGCAGACGAACAACAACATCGTACACTGTAAGCCGATCAGGACGAAGAAGGTCGCCAAGCTCACCACCCGCCACACACGCTGGACGAGATCAAACAATGGGCGCACGGTGGTCAGCAATGCCACCACCACGGCTACTGCCGTTCGGCGTGGCCGAGGGAACGTCACGCCATTGGGTGGTACGCCCCAACGTGCATCGCTGCAGGAGTGA
>ASTEI04498
GTCCGGCTCGGCAGCACCCGCAAGGGCACGGTACCGGCACCGCCCTCCACCTACCACCGTACCCGTCGTCCACCGCCGGCCCCGGAACGTTCCGGGCCGAGTGTACGCACCCGGGCCACCCATGGTACCTCGTCCCGCAGGAAGGCAGCAGCACAGGGGGGTGGTGGTGGTGGTGGCCGGGCACGCGGGCACCGTACCGTACCCCGACCCGACGAGCTTATCGATGCGAACAACAACCATCCGGCGACACCGGACGGCCACGATGAACCGTCCGGGTTGCGCTACCTGTCACGAGTAATCATTTCCGATGACTTTTCACAGGTGGAAGTGAAGACGGCGGCGGACAGTGCCGAGGTTGAGGCAGTCAATCGTGAAGAGGAAATCATTAAGAAGCGGAAAACGGAGCTAACGACGACGCGCCAAATAGAGACGCGCGTTAAGCGGCAGCTGCTGTTCGAGGATGGCAAGGTGGTTGAAGATTCTGGTCCGATCGTGTCGACCAACACGACCGAGGACACGGACAAACAGGAAACGGTACAAACGGAGCACCGTACACTGGGCGATCCGGCGGAGGAGCAGGCGGGCGAATCTGGCAACCGGCTGGCCGGTGCCGGAGAGGGTGCCGATGCTGGCGGTGACACCGCCCCGCCCACCCTGCCGATCGATAGTGTAAGCAGCATCGCACCAAAGACGACACCGACGGCCGGCGGCACCATCGTGGCCCGACCGCCCGACGGACTGCTGCGCAACATCAAGGAGGAGGTGGTGGTGTCGCGGGAAGAAACCAAGGAACGGACCGAGGTGACCGAGCAGAAGCATTTTGGCGATTTTACTGACGACGCGTACCTGCGTGCAATCAACAGCGGTGTCGACGATATACGGGAGCTGCTACTGTCGGAGAAGGCGCGATCCGAGCTATCGCCAACTGGGCCACAGCTGGTGCAGCAATCGATCAGCTCGCGGAAGGTCATCGACAGCGAGGACACCGATATCCGGCAGCTCGCGAAACCGGACGGTACGCTCGTAACGGAGAAGGAACAGACGCGCCAACACGAGGAGCTATACGACGACGAGCTGCCGGAGACGGATGAGCAGCGATTACTGCTCTCCGGCTACGATCAGGTCGACAGTGGCGAGCGAGTGATCGACCAGAAGTCTTCCGCCCAGCGGTACTTCAAGCAGCGTGACGAACAGCATGTCGATCTGATCGGCACGAACGGTGAAGTGATCGGACACGAGATGCGCTACGCAGCCGAACAAACCCAGATGGATAAGGATGGTGGTGGGGGACGAGTCGGCGGACCGGGTGATACCGGTGGGGGGCTGCTCTCCGACTGGGACAGTCTATCCGATCGGTTGCGCAAAGCTCGCCGGCTAGGGCGCCATCCGAAAGAGCTGGCACTGGTGGGCCAACCGGGAAACAATCTGCCCGGCGTTGTGCCGGTACTAAACGATCGGCTCGATGCGCTCACCAAGAAGCCGCTGGACTTCGATAAGGAGGAGGAAACGCGCAAGCAGGAAACGAGCAAATGGCTCGAGTCACACTTTGGCAGTGAGTCACGGTCGTCCCGCGATTCACGCGAGGATCTGGACGAACTGGTCGAACCGACGAAGCGTACGTACTTTAACGTGACGATCAAATCGGGTGATACGATGGGAGGTGGTACGGTCGAACCGGACGGTACGACTGCCGGTGGTGGTCCATTCCGAGCCGGTGTTCGTGGTGTACCGCCCGGGCCCAAATTTTACCAAGGCGTTTCCGAGTGGACGTCGGACCGGACGGCTAGACGAGGGCTGACGGCTTCGCGGGAGGATCTTCTGTTGGAGGGTTCAAGCCACGATGCAGGTTATCGGTCCGGCGAGCGTCATCGGTCTGGTAGTGAGGATGCGCGTCCGGTGCAACGGCAGCTGTCCTCCGTGCAACCGGGACGCCGTGAAGATCCCGGTGTACCAATGTACGCATCCGCCTACCTAACTACGCCACGTCCACGCACTAACGGCGCGCGTAACTTTAACGCTAGGTACGGTCGTTCCGTGTCACCGGATCGGCACTCGGTTGGCCAACCGACACCAGACGGTCGTCCTACCGTCCCACAGCGGCGCAAAGTCCTCGAACGGCGACAGGTTGGCGTTCAACAGCAGCAGCAGCAGCAGCAGCAGCAGCAACAACAGCAGCAACACCAGCAACAGTATCACAGTAAACCGATCGCTCCCGCGATTGTACATGGGTATGCTCCGCGCAGTCGCTCCGTATCCCCGATCCAGATCCCTCCGGTGGTGACCACACTGCGTAAACCGTACCAGAAGACACGCTTCAGCAGCATCCAGGATCTAAGTCACACCGGCGGACCGCAGCAGCACCACCACCAGCAACCGCTGCAACGTGCAGCGAGCCGTGCGCAAAGTACTCCACCGAAGGCGAACCGTGTCGGGTCCGCCATCGGTAACTCCATTCGCAAGCTGATGGGCAAGATCCGTTCCGCCAGTGCCGAGCGGAAGCTCAAGCTAAAAAACGGTTCAAAGCAACAGCAACGGTCCCAATCGCCGACCCCGTCAGCACTGGCCGGTGGGCAGCAAAAGCGACAGTCCACCACCTACCAGCAGTATAACGTGATCGACGGGCACATCAGCAGCAGTGGCGGTTCCCCGCTGCTCAACCCTCATCATCAGCATCACACGAGTCAGTACGGAGGCGACGATCAGCGAGCTGCAAGCCATTCTCAGCCACCGTTGGCAGCCAGTCACAAACCGAACGGTGCCGGAGGTAGACGCGAATCGGAACGCACGCGCGACCGAACCTACACCGAACGGCGCGGCTCGTCCGACATACTCTCCGACATGACCACCGGGAGCGGTGGGCCGACGCCCCGCCAGAAGTACTATCTCGGCGAGAACCCGTACGGTGGAAGCATCTTCGGGAAGGAAAACAAATACAATCCGGCTGCGGCAGCGGCAGCGGCAGCCGCATCTGCCGGGCGGGATCGTCGCGAGGAACGCGTCTACACCTCCTCCCATACACGATCGTTCAGTCAACCGCCACAGACAAATCTGAATATGCTGGGTCGATTTAGCAAAAGCACCAACCGGCTCCCAACTACACCGGGCGGCGGTATCCACTACGAGCATGAGCCGGGTGTCCAGTACCATCCCGGCGGTGGTTCCGGTTACGGTGTTACCAGCTCCCAGACCCTGCCCCGCAACGATCAGCACCGGCTGCAAAGGTCGAAACCGCTGCACTCATCCACCATCAACGTATCGATCGTGAACACGGTCAACACGAACAGTCCGAAACCGCTGGCCAACACGGGCCCGGTGAAGCCGGCCCGCACGTACAAAGCGCTCAACCGGAGCAAATCGTTCAACGTGCACGGCCTGAACGGTACGAACGATCCGAGCCCGATCTACCTGGAGAAGCTGAGCCGGGGTCCACCGGTAGCACCCGGCAGTAACGGTGCCGCCGGCTTCTACCGCTCCAACTCACACCTCGACCAGTACGCCGCACCGGCCAAGGAGTCACCGCTGCAGCTGAAAAGTCCGTCGATCGTGAATCTCGTGAGCCGTAGCACCCGCGACCTTACCCAGAACGGTGCCGACCACTACCCGGACCGGACCAGCCCGGACGGGCCGACGCTCGACAAGAAGAACGTGTTTCTGCGCAATCTGCAAAACCGTGCGCCGGAACTGTACCGCACCCTGCACGGCGGTGGTGGTGCAGATTCACACACGAACGGTACATCACGCGAGTATCTAAACTCGTACATAACGCGTGAGCAGGAACAGATGATCGGTACACGGTCGCCGGTAACACTCAACAAAGACACGGCCAGCATTGTACGGCGTGGCAGCTCCAGCACGGACGATTACCCGGACGCGTACCGGGTGGCGTCCACCGTCCACCACCGCCATGACGCTAGCGACCAGCGTCATCCGACCAGCGCAGCACAGCCCCGAACAAAGCAACACTACTACAAACACACAACCGCACCGGCACCACGTACGGACGGGATGGCCGTGGGTGCTGGTCGCTACCGGCCAGAAACGGACCTGAAGTATCAGGACATGTCGAGCGGAGGGACGGGAGTAGGCGGCGGTGGAGTTGTCATCGAGTTGCGCAGTAACTCCTAA
>ASTEI04532
ATGACTGAAACGACCACCGGACAGTTGCAGGCACTGGTGTTGGTGGTAACGCTCGCCTGCACACTACTGCCGCCGGTAGTGCAGTCGCGCCAGGAGTACTATTACACCTACCAGGACCCGTACGATGACGACCTGTCGCTCTGGATCAATGAGCAGCAGGTAAAGATCTTTAGTGGCGTCGCGATGAAGATCTACGCCATCGACAACGGGCGCGTATCGCCCCACATCCGGGATCCGAACTTTAGCCAGTACCTGCCGGTGATACCGTCCGAGGTGAGCAGCGTCAACTTCACGTGGAAGGCGGGCTCGAAGAAGTACTACTACAACTTCGACCGGCTCATGTCGGTGGACGAAAACATCCTAAAGCCACCGACGATCTCGATCAAAACGTCCGGCCGCGTACCGAAGAACGCCAAGGAGTTCAGTGTGATCCTGCCATGCTCCGGTAATGTATCGGGCATTGCAATGTTCAGCATTGGACTCCTGATCCAAACGCGGAAAGGCAAACCGGTCCCCGGGACGCCTCTCCGCATCAAACTGCGTAAGGAATGTGCACATAGAGGACCCGACCCGGAATGTGACAAGAAGTGTGCCAACAAGGGTGTCTGCAACGAGGACAAGATCTGCCAGTGTCCGGAGGGTTATATGGGACAGTACTGTCAGACCGCACTCTGCTATCCGCAGTGCATGAACGGTGGGAACTGTACCGCACCGGGCACCTGTTCCTGTCCGCACGGTTACCAGGGACGCCATTGCGAGGGAGGAATCTGTGCGAACAAGTGCCTGAATGGTGGCAAATGCATCCAGAAGGATAAGTGCGAATGTACCAAGGGATACTATGGACTGCGCTGCGAGTACTCGAAATGTGTTATACCGTGCCTGCACGATGGCAAGTGTCGAGGCGTGAACAAGTGTCGCTGCAAGCCGGGACTGAGCGGTGATCACTGTCAGATCGGGCGTCGGCAACGGTCGACCTGCAAGAGACCGTGCAAACATGGCGTCTGCCAACTGAACCATACCTGCGCGTGCGACAGTGGATGGTACGGGCGGCTATGCAATCAGCGTACGTACTTCCGTAACACCGCAAGGTAG
>ASTEI04618
ATGGACCAAACGTCGCAGAACGGTGCTGCGGTGAGCAGTGGGGACGACGATCAGCCATCGACAGCGGTGTTCGAAGAAATACGGCAGGAAATTGGCAAAATTAATCCGTACGCGGAAACGATCGAGCTGACGTACCATCTGCGCAAGTTCGCTGAACTGTTCCGGCGCCGCATCACCAACGATCAACTGCTCAGCGATCTCTTCCCGTACCTGAACGAGGCCGCCCTATCGTGCCCCATGTTTGCCATAAAGCTGGCCACCGTATTCGCATCCCGCCAGCTAGCCGATGCATCGATCTATGAAGCGAAAGTCCGCAACGCCATGATTGCAACGCTGCAGCAGAACTTTCTCGCCATCGAACGGCTAAAGCAGGAAAACGTTTACCGGTTCTACAACTCCGTCTCGCTGCTCGGCGAGTACTACCACCGGAAGCGGGTCGCATTCGGCAAACGGATCCACATCCTCGGCCAGTCGCTGCTGCTGCTGCTCACGTCCGAACTGGAGCAGGAAATTAGTAAATCCTGTCAGCAGCAGCAGCCGCCAGGTACGTACCGGTTCGAGCCCAGTTTGGCCAAGCTGGTGCTCGCCCAGATCTTGCTGAACGGCGAGGAGGTGAAGGAAGAACACCAGAAGGAAGTGCGCGATCTGCTCTACACGGTGCGGAAAGCGTTGATCGTCATCCCGAATCTGTGCGCACATGCCAAATCGTTCCTGCTGATGACGCTGGACATTTACTACGGGCAGTTGGCGGGGCTCAACAATCTGTACGGCAAGTATTTAAACGAATCGGATGGTGTAGACCTGAAGGCGGAGCAGAAATCAACCGTAAGCCCGAAGGAGGTAAATGGTCATGAGGAAGCGCCCAAGGAGAATGGTGTTGAGACGGCGTTGCAGCCCTCACCGGACGACACACACAAACCCTCGGTAACGGGTGTAAAGACGAAGGAAAAGCAAGCACAACAATCACCCGGCTCCCAAAAGCAAGAGCCTGCGGCGGGACAGAAGCCGAAAGCAGTAAAACCGAGCACATCCGAGCGTACGCCATCCGGTCGGAGTGGTAAAGCATCCAGCCAGAGCAACAACACCACCAACGACAAGGAAAACAAGCGTCGATCGCAAACGAAGCCGGTCACGCCGGTGCCCAAAACGTCTCCAAAGTCAACGTCCGGATCCGAGAACCGTTCGATTCGTTTGCACGAGGATGGCAATATTGTTGCTACCATTACACGCCGTGACACAACGGCAACAGCAGCAACGGTAACTTCCCCGACGAAGCGACATCCTCCTCAGCCGCTATCGAGCACGCCTTCCCGTTCATCCACCAGCAAGCAGAAGCTTTCGCCACGCATGGACAAGCTGGCAACACTGCCGAAGATCACCGTCACCAGTGCGACCCCATCACCGAAGCGTACCCAGGACAGACAGCAACCGGCCTCGGTTTCGCCCCGAGCCGTACTCGGTCCCTCGATAGCGAAACAAAAGTCACATCCACCACCGAAAAGCCCAACAACCCGGTCCTCCGACACGAGCCGGGAAGGACAGGCGCCGGTGGGTCGTACCCGTCACGAACGAAACCTTCGTGATCAGAAGGCTCTTGCTGCTTCCAAAGCCGAGCGGCAAAACGCTTATGCCAACGATGCGCTGAAGCACACCGAGGTAGAGGTGAGTCAGCCATCGAGACATTCACCTTACGCCCCGGAAGTGCCGGACAGGCAGTCGGAATATCACGACTGGAGCGCCATGCCTGAGCCGGAACCGGTTCGCACATCGACATCAGCTTCACGGGAGCAAACCAACGATGCGTATGGCGATACAAATCGTAGTCCAACGCCACCGTACTATCTGTACGAGAAAGACGACCCGTTGGATAACGATCTGCTGATCGAAGGCATGGTAATGCAACAGGTGAACCCGCAAACCACATCGTTCCTATCGTTTTTGGCTAGGGAATAA
>ASTEI04777
ATGAATCAGTCATCGATGGCCGAAGAGCCACAGTGTCACATAATGGATAAAAACATCGATTTCCACATCGTCCAGCTGTTCGAACGGTTGGAAACGCTCCGGAAGGATCCTGGTCCCAAGTTATCGCTATCCGTGCAAGGGCGGGCCAACATGCACAAGGAACTTCGCACACTGGAGCTTTGGAGATCGGTCACGTCGGAGTGTTTGGCTTCGTTCTTCTACGTGTTTGTTGTCTGCGGTGCAGCTGCCGGTGCGGGTGTCGGTGCGAGCGTGTCCTCGCTACTGCTGGCAACATCGCTGGCGTCTGGGCTGATCGTCATCGTACTGACGCAGTGCTTTCTGCACGTCTCAGGCGCACATATAAATCCAGCTGTCACCATGGCCCTGGCGGTGACACGAAAGATATCGGCGCTTCGTGCCATCCTCTACATTACGGCCCAGTGCGGTGGATCGATAGCCGGTGCTGCCATGCTGTACGGGTAA
>ASTEI04778
GTAACAGTTCCGGGTTATCAAGGTAATCTACAGGCAGCTGTTTCGCACAGTGCTCAGCTAGCGCCCTGGGAACGATTCGGGGTCGAGTTTATCCTGACGTTCATCGTCGTCCTGGCGTACCTCATCTCGACCTGTTCCTTCAAGAAGTACTTCGGCTCGTCCGCGATCGTCATCGGTGCGGCGTACAGTGCGTGCAGCTTCGTGTCGATGCCCTATCTTAATCCAGCCCGCTCGCTGGGTCCATCGTTTGTGCTGAACAAATGGGACAATCATTGGGTGTACTGGATTGGGCCGTTCTTTGGAGGTATTATTGCCGGTCTGATACATCAGTTTGTGTTCACACCGAAGCAAAAGTCGAAGGGAAAATCGAAGAGCGCGAACAGCTCGAGCATCTCAGCGGTAGCGGCAGAAGAGCCCAACAACTACACGGTCGATGTGAGCAAGATGGCTGCAGCGCAAGGTGTCGTCGGGAAGTTCCAAAATGCTCGTCATCACAGTGTATGTACGCGAGCAGCGATCAACCGACGATCAAGATTGAGCCGCTGGAACCGATCTACGGTGCGGCTAGCAAGTCCATGTTTGGGAAGTCTCCGCAAATGTCTCTCGGTGTACGCCAAGAGCAATACCGCGTTGCATCAGGAGATCCCTGCCACGGTTGCTGCTACGGCTACTCTACGCCCAGGTGTTCTAGTTCCAGCACAAAGCTTATATCCTCTGCGTGTGACACAGCAGCAGCAGCAGCAACAGCCACATGTGCACACACAAAACCAGAACGTGCAGAACCAGCTCCATCAGCGATCGGAGAGTATCTACGGTATTCGCAACACGGTTCGGCAGCAGCAACAGTTGGCCGAGCATCTCACCCAACAGTTGGCTCCCCGACCAAGTCACTCGGAAGCGGGCGGACAAGCGTTTCAGCCCATCTACTCGGTGAGAAACAATCCTAGCTGCTCGGCCGACGGTTTGCGAGACGTTCACGAACAAGCCGGCTGCGATAAGGTCATCAACACGCTGACCCGCTCCGAGCGACCGGAATCCGTGTACGCTGCGACACGTCGCATCCATTCGACGCATTCGGATGACAGTTCGTACGGGTCGTACCATGGAAATGGGCAGGGAAACACACCACCGACGCGCGATCATCAGCATGGTGGAGCTTACGGTGGATCGCTGCTGCACCCGGCATCGAGCTCTCGCACTATGCCACACCCGCACGGACACAGGGGAGTCGTCATACACGATCCGAGCATGCCGCCTCCACCGCCACCGCTCATGAGCTGCAGCTAA
>ASTEI04779
ATGGCAGACGAAAGCCTTCACGTACCGGACACCAGCATCGATTTCCATATCGTCCAGCTGTTCGAGCGGCTCGAGGCGATGCGCAAGGAACCGGGCCAAAAGTTGTCCCGGTCGTTGCAAGGCCGTATCAACATGCACACCGAGCTGCGCAGTCTGGAGCTTTGGAGATCTATCACGTGCGAAAGTTTAGCATCGTTCTTCTACGTGTTTATTGTGTGTGGTGCAGCAGCGGGAGCTGGCGTTGGGGCGAGCGTGTCCTCCGTACTGCTGGCCACCGCACTTTCTTCCGGCTTTTCCATGATTGCCTTGACGCAGTGTTTTCTGCACATTTCTGGTGCTCACATTAACCCGGCCGTGTCGATCGGGATGCTTGTCTCGCGCCAAATTTCACCACTCCGTGCCCTGCTGTACATCGTGGCACAGAGTGGCGGATCAATTGCTGGAGCTGCCTTACTGTACGGTGTCACCGTACCTGGCTACCAGGGTAATCTGCAAGCGGCCGTTTCTCACAGCTCATCGCTGGCCGCCTGGGAGCGATTCGGCGTCGAGTTTATCCTGACGTTTATCGTCGTCCTGGCGTACCTCATCTCGACCAGCTCGTTCAAGAAGTATTTCGGCTCGTCCGCGATCGCCATCGGTGCGGCGTACAGTGCGTGCAGCTTCGTATCGATGCCCTACTTAAACCCGGCCCGATCACTCGGTCCTTCGTTTGTGCTGAACAAATGGGACAACCACTGGGTGTACTGGGTAGGACCGATGGTTGGCGGAGCCGTGTCCGGTGTACTGCACGAGTTCATCTTTAGCGCCAAGCGTTCGTCTAAGCGCTCGAAAGACGATGTCGACTCTAGCCTGAACTCCGAGGACGATATCAACTACGACATGGATCTGGAGAAACCTCAGCAACAGCCACCACACCAGGGCAAATACCACCAGTACCGACCACCGAGCGGTACACTCACCGGAAGTCAGCAACGTTACTGCCAAAGTATCTACACTGCCGAACCAACCTCGAAGGTGGAACGCGTGGAACCGATCTACGGTGGCACCAAGTCGATGTACTGCAAGTCACCACCGTTGACCCGTGCCAACCTTAATCGTTCACAGTCGGTGTACGCTAAGAGCAACACCGCACTGAACCGTGACCTGCCTGTCCGTGCCGGGCCACTGGTGCCAGCTCAGAGCCTTTACCCGTTGCGAGTATCTGCCGCACCGCAGACGCACCTACAGAACCAGAACGTGCAGAACCAGCTTCAGCAGCGCTCGGACAGTATATACGGCATCCGGAGCTCGATGCGACAACCGGCACCGGCTGATGGCCGGATGGCCTCCCAGATGCCTCCCCAGATGGCACCGCTAGGTGATGGTCAGGGCTTCCAACCGATCTACGGCTCGCGCCAGAACCCGAACTGCTCCACCGACGCGCTCAAGTTCGATCGTGATCCCAACAGCCGTGATGAAACGCTGAACTCCAAGTTCTCGCGCGGCACCGGAGCTAACCGGCCCGAATCGATGTACGGCGGAGCTGGGCAACGGCGCATCCACTCGGCCCAGTCCGACGATAGTTCCTACGGATCGTACCATGGTCCTGGACCGGCACTGACGCCACCGACGCGCAACGCTAGCAACAGTAGCAGCACCTACAATCCGGTCGTAGGTACCGTGCTGCCAAATTACGAGCGGAAGACATCTTCATCGTCTTCCTCGAAGCACAGCAGCAGCAGCAACAGCAACAGCAGCAACAGCAGCAACAGCAGCAATCTCAGCAGTCACGTGGTGCTG
>ASTEI04846
ATGGCTGTGTTTGGACTCGTCTCAGCTGTGGCTGGGTTCGTGAAGGTGCGCTACCTACAGGATAAGGCCATCATCGATAATATGGTGTTCCGGTGCCACTATCGCATTACCAGTGCGATCCTCTTTGCCTGCTGCATTATCGTCACAGCGAACAATTTGATCGGCGATCCGATATCCTGCATTAACGACGGAGCCGTACCCGGGCATGTGATTAACACCTATTGCTGGATTACGTACACGTTTACCCTGCCCGGTCAGCACGGACGCACGATGGGCACGGAAGTGGCTCATTCCGGACTGGGCAACGACAACCAGGAACGAACGTACCACAGCTACTACCAGTGGGTACCGTTCATGCTGTTCTTCCAGGGTCTTCTCTTCTATGTGCCGCACTGGATCTGGAAAAACTGGGAAGAGGGCCGCATGCGTATGATCACCGAAGGTATGCGAGGAGTTTCGACCGCCAGTCCGGCGGAGCGTAAGGCACGCCATGAACGTTTGGCTCAATACTTGTACGACAGTGCCAACACACACAACACATACTCCTTTGGATATTTCATCTGTGAAGCGCTCAATTTTATCAATGTGGTGGGCAATATTTTCTTCGTCGATAAGTTTTTGGGTGGTGCTTTCTTGACCTACGGTTCCGATGTGCTAAGATTCTCGAATATGAACCAAGAAAATCGTTCTGATCCCATGATTGAGATTTTCCCGCGAGTGACTAAGTGTACGTTCCACAAGTATGGTGCCTCGGGAAGCATCCAAAAGCACGACGCGCTCTGTGTGCTGGCGCTTAACATTTTGAATGAAAAGATTTACATTTTCCTGTGGTTCTGGTTCATTATATTGGCGGTCGCTTCGGGTTTGGCTATCATCTACTCGGCCGCCATCGTCATGATGCCCACGACGCGAGAAGCCGTACTTAGACGTCGCTTCCGCAAGGCAGACCCGGTTGACGTTTGCAATCTTATTCGCCGCGTGCAGATCGGCGATTTTCTCATGATTCATCTGCTTGGCCAAAATCTCAACGTTACCTCGTACGGTGAGATGCTGCACACCTTTATCAACATGCTGGACGAAAGCCGACCAATCTCGGGCGATACACCTTCGGCCCCGTCGACGCTGGAAATGGCACCAATGTATCCGGCGATCGAGAAATACGGTAAAGAAACTGAAACATAA
>ASTEI04860
ATGTACTTCGGGCGTAAACATATGTGCTTTGTTGCGTTGGTGATCTTCTCGATCTTCAGCGGAGGCGCCTACACGGCGCAGCGTACGCATGATGCCGTGGCGGACGAGGGTAGCCCGTTCTTAGATATGGCGAGCGAGTTCTTGTCGACGCTGGGCAATCAACAGGGAGGCGGTGGTGCTGGTGGTGGCGGCGGTGGAGGTGCTGCCGGACTCTCCGGCATCGCTTCGATGCTGTTGCCACTGATGGCCAACGCTAACAGTGGTGGGAAAGCTAGTGGTAATGATGGCATGGGTGCGATCCTTTCGGGCCTCGGAAGTATGTTAGCGGCCGGTGCGAACGGAGGTGCAGGTGGTGGTGGAGGAGGAGGAGGATTTGATCCTGCGCTGATTGGAAACGTGATTCAAATGTTTGCCGGAGCGGCTAGTGGTGGTGGCGGATTAGATGACGATGAGCCTGTTCGTCGTCAGCAGCAAGGTGGTAGCAAGCGTCAGAAACGAAAGGCACAACCTGACCAGGCCCAGAATCCGCTCGTAGATACGATGCTTACAATGGCTACCAGCTGGCTGGCGAACTACAACAGTGCTGACCACGATCGTGATTCGCCCTCTAACGGCGCTGGTGGTGCTGACGCGCTCATGAACCTGCTGCCCTTGGCAGTGCAAGCATTCCAATCGTTTTCCGGACCGGAAATGGAACGTACCCATGCGAAGCACAAAGATCATTCCTGGGTGTTGCCACCGTTCCTGGAAAACATCCACGTAATGTGGGACCAGTTCACGCAATCCGAGCTGGCGGAAGCACTGTGGATGAAGTTGGGTTTGAACGCGGTCTTCAAGGGTTTTGTCGGACGTGACGGTAAGCTGGACTACGACAAACTCTTCCAGTCGCTGCAAAACCAATCGTTCCGGCGGCGCTGGATCAAGGCTGCGACCATCTATCTGGCCGAGTGGGTGAACTACATCGCCAATCCGGAGGTTTACCAACGGTACGTTGCCACCGGACAGATGATGGCCAACGGGTTCCTGCAATCGCAGGGCTACCCGAAACAAACGTTCCTCGATATTAATCGACCGAGCGAAACGATCTCGCACCTGATCGATCACGTGGCGAAGCGCCATCTGGCGGTAAAAATTTCTTCCATCCAGTACGTTAAGCCGGCCGTGAACTACGTGAAGGATCTGCTGAAGCTGGGCAAGGCCAAACAGTTCCTGACCCAGTACAACGTGACCGAGATGACGGATAAGCTAACCGACACGCTGAATCTTGAGGTCATTGAACCGGTGCTAAAGGTGCATCGGGCTTACCGGCAAGCAATCGCAACGCCACACTGCGACAAATACATCCTGTGCGACATCAACTCACACGATCCGAACGAAAAGTTGGGTCTCGGCGGCTTCAAGCACGGCGTGACCCGATTCGGCAGCATGGCAGCGGCCTGGTTCATTGCACAGGAAACGCACACCCCCTTCTGGACGCTGTTTGCTATCATCAACGACCCGCACAACTGCGATGTGAAGCATCCGGTCGATTGTTTAGAGTACCACGAGAGTGAAAACCGTGTCACCACGGAGTATCCGCACAGTGAGCTGTAG
>ASTEI04899
ATGGATTCTTCTCCTGGCAACCGAAACACGAGGAATTCAACGCGGAACACGCAGAAAGCTAAGGAAACTGTACCGGTTTTGAGCGTTCTGGACCCTTTGCTACTGAAGCAGTTTAAGGCAGGACAACTCGGAGGAACCACAGCGAGGTCCGACAACTCCAGTTACTTTGAGAGTGACGACAGCTGTGACAGTGGCCGCCTTCAGCTGGCCTGTGATGGTGACAACAGTGAAACTCAGTCAAACCACAGCGAAGGATCAGAATCGAGTGGTGCCAACTCGTCCACCAACGGTGCCCAAATGCTGATGCAAGTCAAGTCCTCACTGGAACCACGACCCCTCAAACGGTGGAACGCAGTGATCACGTTGGAGAATGCCCAGATTCCGATCGTTTATCACAAAAGCATGGCGCGCCAGTATCCCAGCAAGGACCGCACGCCAGAGCAGGTGGAAATTTGTCATCGTAACACCGAGGCGGCGCGGCTCAGCAGGGCCAAGACGAAGTTGGCAGAGCTGATGATGGAAAAGGAAGCGTCGGAGCTGAGCACCGCGAACACCGCCATCAAGCATATGATCGCATCGCAGCTAGTTTATGCGAACGCACTTCGGAAACTGTTGGATATGTCGTCGGTGGAGCTTAGCTTTTTCAAACGGGTCGGTCATAGGAATAGTGAAGATGCTTAA
>ASTEI04965
ATGCATGCCTCTCGCAAGGCGCTGAACATGATCAAGTATCTGATCTTGATGCTAACGTTCATGTGTGTTGTGATTGAAATAATTCAAATCGTCGTTGGTGCGGTGTTACATCGACTGTTCGCAACCTACACCGTCTTCATTGACAATGACTTTGTGCGTGCGACTCACTTCCTGATAGCGGTCGGTATCGTGCTAGTGTTCCTATCCATTTTCGGCTTTGCTGGTATTATTTTCGAAAATGTGATAATGATATTTTTGTACGCGGGAATGTTCAGTTTGGTTGTTATCCTGGAGATCATCCTTGCATCGGCCGCATTCTCGATGTACAACCGGGTGGATAGCATGCTTACCCGGCGCATGAACATTGGCATACAGGAGTTTTATTCCGATAGGTTTATGCGTTCCAGCTTCAACCATATGCAAACGACGATGAATTGCTGCGGTATTCAATCGTACGTCGACTGGAGCAACTTTCATCCTGATCGAGAGCTACCGAACTCTTGCTGCCGTCGTTTTGAGGACGGTTGTATGCCCCACGAACGTGGCTGCCATTCACCGATGTCTGATTTTATAGGCTCTCGTATCCACATGATCGCGACCGGCACGACGATTATTATCGTGTTTCAGGTGGTCTGTATCATTACGGCCATCATCATGGGAGCCCGGTTGTCGCTGTACAAGCGGCGACTGAGGGAAGCCGGAATGAGTCCGGGCCCAGTAACGGCGCCGGAGCCTATCATGACCGAGAAACCAAAATATTGA
>ASTEI05074
ATGGAAAACTTCCGGTGCGCGCAGTGTAAATGCTTCCCGAACGGTGATGTCTGGAATTGTACGGCGAAGGAGCACTTTTACTGTGCACCGTGTAAGGAGTCGAAAGGCATAACACTTTGTGCGTGTGGAGCCCAGCTGCAGGAAGAGCAGGTATCTAATCCTATCGAGAAGCTGCTGTACCAGGCGATGTGTCCCTGCCGGTATGCGCCGAATGGCTGTACCTGGAAGTTTGTGAAGTCCGAGATGGAGGCGCACGTACTCGAGTGTCGGTTTCGTCCGTATCGATGTGTGGCGCACACGTTAAATGTGTTAAAATGCGACTGGGAAGGTGTTCAGCACCAGATCGAGAATCATCTGACCGAGGGCCACAAGGAGTTGGGCCCGATGTTTCGCTTCCGCCAGTCGACGTCACTGGTGTTCAAGGAGCAAATTTCGCTCGGCGGACTCAAGGTGGTGGATGCGTTCAGCAAGCGGTTCTTGTTCCACTTCTTCTCGGATGTGGCCAACCGGAAGCTTTCCTTCCTGATGATCTACTTCGGCCGTCGCGAGGAAGCGAACCAGTACTGCTACGAGCTGGAACTGCGTGCCGCACCCATCCCATCGTCGGACGCTGCCGAGCCAGCCGAGAAGGAAAAAGCAACCTTCGCACGTAGCGTCAAGTTTGTCGAACGGTGTTGCTCCGATTCGGAGGATCTTGCTGCACTGCTGCAACAGGATCGTTGCATTACACTTGCCCATCGTCAAGTGTTGAACTATCTGCACGAAGGAAAGCTCCATATGGCGTACAAGGTGCGCAAGGTGGATGCTGTAGGTCGCGAAAAGAAACTCTCCACGTCGAGTGTTCCCGGGGCGGAAGCTGCTTCTGTAAGCAGCACAGCGTCAACGAAACCGAAGCCAAGACCACCGCCGTTTGTGTTTGCCAACAAAGAAAAGGTCGCTAGCAATAGCAAGCGTTCGAGTTCAGCTTCCAGCTCTGCCTCCAGCAAGAGCACGAGCAGTTCCGAATCAGTGTCTTCCTCGTCCGCCAGCCAATCGACGACCAAAGCATCACCTAGCCCGTCATCCTTACCGTCGCGCACCCCATCATCCGCCTCGACGGCGACGGTTTGTTCGGAGCGGAACAGTGTCGATGCGCTGGCATCGGCCGTTAATCGCAGTTCACTGTCGTCCATCAATCGTGTAACCACGCCGCTGACACCTTTCGAAAAGCCGGAACAGTGTCCGCTGCTGACGCCATCCATCAACAAGCACGATGTGCCCCCAACGTGGGTCATCTCGCAGACGACAACGAGCGGATTTGCCTACCACACCAGCACCGAATACCATCGACAGATGTATGGACACGAGCCGTACCGTAGCCTTCATCGGTATCCACCCGGCGAGTGTACGACTACGGCTGCCGTTTGCCAGAAGTACACCCAACCGTACAAGGAGAAGGACGATCGTCCCTACCTGATGAAGCATCCGACGAATTGTCTGTACAAACCACAGCCGAAGTGGTCGGCCGGTGGTGGAGGGAAAGGTGGTGGCTAG
>ASTEI05120
ATGCTGAAATTCAAACTGTGTGGAAGCGTGGCTGTGCTGTACGTGCTTATCGGAATGGTCCACACGACCGGCTTCTACATCGACAACGGTGTCGATCAAACCGTCCGGGAGAAAAGCGTAGAGCTGCACGAACGACAAGAAATCGAGCACGAAATTCTCGAACTGCTGGGTCTTCCGGATCGTCCCAACAAACAGCATGTTCATCCTTCTCTCAGGAAATCAGCCCCACAGTTCCTGCTTAACATTTACCACAAATTCACGGAAGAGTTTAACGGCGGTCACACACGTCGGAAACGGTACGCGGACGGTAGCAATCTCTTCACGATCGCCGACGAGCGTGCCATTGGCGAGAGTGACGTGATCATGTCCTTCCTGAACAAAGCGAACCGTCATCTGCCCAAGATCCGGCATCACCGCGGAGGACATCGCCTGTGGTTCGACACGTCGGAGATTGGTGCCGGTGGCGATAATAACAATCAGCTGCTGTACGCAAGTTTGCGCATGTACAAAAACCGTACCACCGAGCGGCCCTGGGACGCGATCGTGCGTGGTCGGCAGATAGTGGTGAGGGCCTCGCTGATCGGTGGATACGACGCGGTTAAAGATGGCCACCGATTGGAGTACATTGGGGAACAGTCCGTCCCCTACAACTACGAGGGATGGGTTGAGCTTAACGCCACGCAGGCCATGCAAAGGTGGATCGTAGATCGAGTGGCAAACAAGGGCATCTTTGTGGAGGTATACTACGCGGAGAGTCCTCGCAAGGACATTCTACCGCACGAGGTAGGTTTGATCCTGTCGAACCGTTTCGGACGCTATCAACCGTTTCTGGTGGGTTACTGCAAGGGACCGGAGCTAGTGAAACCAACCGCATCAATCACCGGCGGTAGCTTGGGTGGAGGACGAACGAAACGTAGCACCCGACGTGGCAACAAGGGCGGCACCGGTGGCAAACGTTCCGAGCGCGTCCGAAATCCTTTCCTCGAGCGATTTGGCGCCGCGTCGGAACGGCAAAAGAGCTGTCAAATTCAAACGCTGTACGTTAGCTTCCGGGACCTGAACTGGCAGGACTGGATCATCGCACCGGACGGGTTTGGGGCGTTCTTTTGCTTCGGCGAGTGTAACTTCCCGCTCAACTCCCACATGAACGCCACGAACCATGCGCTCATACAGACGCTGGTCCATCTGATGCATCCGACCCGCGTGCCGAAACCGTGCTGTGCGCCAACCAAGCTGAACCCAATCTCGGTCCTGTACCACATCGATGACGCTAACATTAATCTAAAAAAGTACAAAAACATGGTTGTGAAAAGCTGCGGTTGCTTGTAG
>ASTEI05137
ATGAAGCTGCTAACAGTTGTATGTCTCGTCGTTTGGTCCCGGGCCGTGGGGAGTTATGTGATTGTGAATCGTGATCGTGATCTTTACTACACGAATAAACCACTAGCTGGAGGCAAAAACTATGCTGGACCGGATACAGAAAACGCACCGCAAGATGAGACACCGGTTGATCCATACGCGAAGAAGCTGCTCCAGCTGTACTATTTGGTGCAGGTGATGCGCTCCTACCACCGGCCAGCGTACCAAGAGCCAACGACCATTCTAAGCAATCTTATCGATCGGCTAACGAAGGAAGAGCTGCGCGACGAGCTGGAACGGTTGCTGTCCGGTGTCGATGGGTTCGAGGAAGTGTTCAACATCGGCGAGTATGCCGTGCGGGATCCGATCAAGGAACAGTTGGCCAACGATTTTCGACTGTTGTTCCCGATCGTGGTGAAGACGCTCAGCGGACTGCAGGATGCCGGTACGGAAAGTGAAGAAATGGAGGATACACTGCAGGGCAGCATACGAGCAGCGTTCAACGATTTTCGAAGTCTGCTGATGAGTGTGGTGCAGTCGGAAAGTGAAGTGTTTAATGAAATCGAGACACTCCCAGACACACAGGACCGTATAGAGCCGGTGGTGGAGGGAAACGAGGTGCATTGGAGTGTGGCGGATCTAAGGTCGGACATTGTACCGAACCCAGTGGATGTGGTGTACGTGACGCAAATGCCTGCCGCATCAAAGAAAGCCATGGTGAACGATTACGATTTAGACGAGGAGCACACGAGTACCGAGGGTGTGAAGGAAGTGTTGGCAACGGAACGGCCTTTCGATGAGGGGCTGCAAATTGATAAACAGCTAGATTTTTTACCCGATGGGAGTGATGTAAAGTACGAGCTAAGCATGGGACCAGATATGCTGTCGCAGGAGCACGATTCCGACGAGGAGGACAACGACGACGACGAAACGGAGCTGATAATTCTAACGGAAGACATGAACCTGCATAAAGCTGGCCCTTCAGATGGTGAAGTGGCAGGTAGCGGACCGATGGCAGTGCTGGTAAAGGACCCGGAAATGGCCGCCCTGATTCCGCACATTATCGAGCAACTGCGCATGGAAAATGTTACAGCGGAGGAAAAGGATGCATTGGCTGAGATTTTCGAAGACCTGTGGCCGTTGATGGTAGCTGAGGCAGATCGTTTGCGCACGGAATCGTAG
>ASTEI05241
ATGCAGTCGTTCACGATGCTCCTGTCCAGCACACTGCTGATCGTCGTCTTCGGTCAGATAGCAGTAGCACAATTTAACCAATGTACGGGTAGTGATAGCTGTATCGTCATTAACGACTGTGCCCTGTTTGGTCCCTACTTTAACGAGCCCTCCAAATGGTCCGACAGCTTAAGAAGTGAATTTCGGTCAAGGGTTTGCCAACGGGAACGGACCAATAATGGCAATGTCTATAAGGTGTGCTGTCCACGAACTGTCACGTATAACAGTAACCGTAAGCGAGGCATCGATGTGCTCGATCTGGAGGGATGCGGTTCGTACTCGGAGGATAGGATCGCTTTCGGCCAGGATGCTAAACTGTTCCAATATCCCTGGATGGCGCTACTGAAACCGAGGGTTGGTAACTTCGTCTGCGGTGGTACGCTGATCAACGAACGTTACGTGCTGACGGCGGCTCACTGTCTCAAGAATAACGATATTGCAATAGTCCGGTTGGGCGAGTTCGATTTGGGCAGTGAAATCGATTGTGACAAACGTGGAGAGCTGTGTGCTCTACCGCCACAAGACATCCCCGTCGAGCGTGGCATCCTGCACGAAAGCTACAGTGCGCGACGCAAAGTGAACGATATTGCATTGCTCCGACTGGCAAAGGATGCGTCCTACAATGATAATGTCTTGCCCATCTGCCTGCCAGTATCTCCCGCCATGCGTACAACACAGAGAACGTTCTTCGTTGCCGGCTGGGGCGGTACCGAGTCCGCCGTGTACTCCAACAAGCTCCAGTTCACCAAGCTCAGCATACTGCCAAACGACGAGTGCCTCCAGCAGTTGCTGAAGGTGGATCCGTACACCAAGCTGAACGACAATCAGATGTGCGCGATCGGTACGAACCTGACCGACAACTGTACCGGCGATTCGGGTGGACCGCTAAAGTCGATCAGCATCAACGCACGGTACGTCCAGTACGGAGTCGTATCGTTCGGTTTGCGTACCTGCGGCAGACAGAGTGCGCCCGGTGTGTACACCAAGTCGTTCACGATGCTCCTGTCCAGCACACTGCTGATCGTCGTCTTCTGTCAGATAGCAGTAGCACAATTTAACCAATGTAAGGGAAGTGATAGCTGCATCGTCATTAACGACTGTGCCCGGTTTGGTCCCCATTTTAACGACCCCTCCAAATGGTCCGTTAGCTTAAAAAATGAGTTCCGATCGAAGGTTTGCAAGCGAGAAAAGACCAATAAAGGAAACGTCTACAAGGTGTGCTGTCAGCAATCAGTCCCCGAGAATAATAACCGCCAGCGAGGGCTCGACCTGCTCGATCTGGAGAGTTGCGGTGCGTATTCGGTAGACAAGATCGCGTTCGGCCATGATGCCAAACTGTTCCAATATCCTTGGATGGCGCTACTGAAACCGAGGTTTGGAAACTTTGTCTGTGGTGGTACGCTGATCAACGAACGTTACGTGCTGACGGCGGCTCACTGTTTCAAAAATAATGACGTTGCGATAGTCCGGTTGGGTGAGTTTAATTTAAGCAGTGACATCGATTGTGACAAACATGGCGAATGTGCACCAGCACCACAAGACATTCCCATCGAGCGGGCCATCCTGCACGAGAGCTACAGTGCGCGCCGTAAAGTGAACGACATTGCGTTGATCCGGTTGGCACAGAAGGCTTCCTATAACGACAATGTACAGCCTATCTGCCTACCGGCAACACCGGCGATGCGTACCAAACAAACCGTCTACTTTGTTGCTGGCTGGGGAAGAACGGAGACCGCACTTTACTCGGACAAACTTCAATACACGATGCTCAACATACTGCCAAATGAGCAATGTAGTCAGCAGCTGTTGAAGGTGGATCCGTACACCAAGATCTACGACAGTCAGATGTGTGCGATCGGTAGGAATCTAACGGACAACTGTACGGGAGATTCGGGTGGACCGCTTAAAGCGGTCAGCATCAACGCCCGGTTTGTGCAGTACGGTGTAGTGTCGGTTGGATTGCGTTCGTGTGGCAGACAGAGTGCGCCCGGAGTGTACACCAGGGTGGAGAGCGCACGGATCCTGTCACGGTTGGTGGTGTTCGTCGCCTACTGCCAGACAGTCACCGCACTTAACGAAATCTTGTGCCCAACAGAGTTCAACGCCTGCTACGGTAGTGAAATGTGCATAAATATTCGTGACTGTGACCGTTTCAGTCCGCACCACAGCGAGCCGGGCAAGTGGTCGGCGAGCTTGAGGAATGAATTTCGGCAGCGGGTCTGTCAGCGTGAAAAAAACAACGGTATCAGTATATTCAAGGTTTGTTGTGATGTACCGGCCGTGCAGGCGGATGATGAGGGTGCCCGCAAGCGAGGCTTAGAGTTGCTGGACCTGGAGCGCTGTGGGTCGTACACGGACGATAAGATTTCGTTCGGACAGGATGCTAAGCTGTTCCAGTTTCCGTGGATGGCGTTGCTTAGGGGTAAAGTTGGGAGCTTTTTCTGCGGAGGAACGCTGATCAACGATCGTTACGTGCTGACGGCGGCACATTGTATCGTGAACAATGATGTCTCCTTTGTACGACTTGGTGAGTACGATCTCAACAGTACGATCGATTGCGATAAGCATGGTGAGTGTGCGATGCCACCGCAAGACATACCGGTGGAGCGTACCTTCAGCCACCAGGATTACAGTGGTCGGTTCAAGATGAACGATATTGGACTGATCCGGCTAGCACGACGAGTAGCGCTGAACGATAATGTACTTCCAATCTGTCTCCCGGTAACTCCGGCCTTCGGTACGAAACAGACGACCTTTTTCGTGGTCGGCTGGGGTCAAACACAGAACGCACTGTTCTCCAACAAGCTGCAGTACACCAAGCTTAGCTTGGTGGCGAACGACGAGTGTCAGAAGCAGCTGCGCCAGAAGGACAAGTTTGTGCGCATCTTCGACAGCCAGCTGTGTGCGATCGGGGCCGATCTGTCCGACAACTGTTCGGGTGATTCGGGCGGTCCGCTAAAGTCGATCAGCGTTCAACACTCGCGCTACGTCCAGTACGGTGTGGTATCGTTCGGTTTGCGGACCTGTGGCAAGCAGAGCGCGCCGGGTGTGTACACGAAGGTGGAAAACTATATCGACTGGATCTTGAGCCGGATGGAAGAGTGA
>ASTEI05242
ATGCCGTACGGGGCAATAGCCTCGGCGAAGATACCGTTCGGGAGGTTGTGGCTGTACGGGTTGGTGCTGGTGGGCGGTGTGCTGTGGTGCGGTGGAAACGCTCAGAACTATAATGCGCCGTCGAAGGCCGTCAGTGAACAGTTGGTTGGCGCGATTAACGAGCTAGCACGGAGCCTCGGACAGCAGCTCGGGGCGACCGGAGGCAACAGCAGCAAGACGGAACTGTTCTCCCCGGTCAGCATCGGGAGCATGATGTTCTTGCTGTTGCGTGCAGCGAATCGAGACACGCGCTCCGAGCTGCTCGATGTGCTGCAGCTGCAACAGTACCGAAAACCGGGCGGCGGAAACATACCGAAGAACTTTGCCCGGTTGCTGAAGGAGTTCACGCACGACATTGCCGGGAAGGGCATACTGGAGCAGTTGCCGAGCTGGCACACGGCAACCGGATGCTACCCGACCATCGATGGCGTGGACTATGAGGATGATGATGATAATTATCTCGATGAACCGATCCAACCCAACGTGGTGCAGCTCGCTAATGGGATCTTTCTACAGAACGGGCTAATCAACAGTACCAACTTTGTGAAACTGGCCAAAGAGCTGTACCAGGCACAGATCGAGCAGGTTAACTTCAGCGAACAACCGCACGCGGCCCGTGCCACCATCAATCACTGGGTGAACGAAAGTACGCGAGGCCGCATCGAGGAGATTCTTTCGGACGATCTGGACACCAGCACGCAGATGGTCATCGCCAATGCGCTCTACTTCAAGGCCACCTGGGAAACGTTTTTCAACGAGCCACAGTTCACTCGTCCGCAACCCTTCTTTCCCGATGGTGAAGACCATCCATCCATAATGGTGCCCACCATGTTTGCGGGCGGTTGCTACCCGTACTACGCCTCGCCCGAGCTGAACGCACGCATTATGGCCTTCCCGTACCGTAACCGCACCACCTCCATGTACATCATCCTGCCGAACGAATCGAACCGTTCCAAGCTGCGCCAACTACAGGCGAAGCTAAGCTCGACCGAGCTCGATCGGTTGATCGATCGTATGCGAATGGCTAAGGCGATCGTACAGTTCCCGCGGATGCACGTCACCAACACGTACGATCTGAAGCGGGCACTGCAGCAGCTCGGTCTAAGGACACTGTTCGATAGGACGAAAAATAACCTCAAAATAAATGCACCCACCAGTCGGACGGCCAATCGGGCGAGGAAGCTGTACGTCAGTGAGATGGTGCACAAGATCGATCTGGCGATTAATGAGCGTGGTACGGAGGGTGGTGCCGTTACGATCACCGCCATGGAGCGATCGCTACCACCGGTGAACTTTCGCGTGAGAGGACCATTCCTGCTTGCCATACGGCACGATCCTACCAAGATGCTACTATTCTACGGAGCTGTGTTTGATCCTTCGTAG
>ASTEI05303
AATGGCATTGTGATAGCCGATAAGCTCATCCAAATACGCGTTAGAGCTATCATCGCAGATTCACCAGCGCGTGCGTTCATGAAAGGTGTTGCATACTTCAATCATAAACATGGGTGCCAAAAATGTACAGTAGAAGGAAAACATCACAGTGCCGCACGTGTTATCTATTTTCCGGATATCGACGCTCCAGTAAGAACGGATGAAGATTTCCGTGCATTGAAATATGGTGACCATCATAGAGAAACATCACCGTTCATAGATTTGCTCTTCTTTGACATGATCAAAGGTTTCCCTACATCAGATTGCCTGCATCTGCTTGACTACGAAATAACCAGAACATATGTTAATTGTTTGAAATCAGGCAAATTGGGATTGCATCGCAAGTGGTCACCAGATACAATTAGTAGGATTAATAATGTTCTTCAAAACGTGGAAATACCTATAGACTATCACCGC
>ASTEI05333
ATGTGGAAGTTGAAAAGTAAGCTGAAACGAAAGTTCCGCTCATCAAAGATCGACTGCAATAGCAATCGGGTAGATTACGATGTGCGCTCGTTTGAATCCGAAAGTCCGGCAAGGCCCGCATCGGAACAATCCGATACATCGGTGGCAGTGCCGGAAGGTGGCGGTTACCATAGACACGCCCGTGGCTGCTGCAGTGCACCGGTCGTCGGAGCACGAAGAGGGCCTGGTAGCGCCAGTAGCGAGAATTCCTCCCTTTTTAGCTACAATTGCTGCTACAACTACAATTTCCACATCAATTACAACGTGCATCACCGGTTGCAACATCATCTGGGACATCACCATCACCATGGCAACGGTCGGGAAGGGACGGACGATACCGAGGGAACGCCGTTCGGGAGTACGAGCTGTATGACAGGGCTGGGGTCAGAAAGCTCTGCGGAGCTGCCACGAAAAACTCGTCCAGTGTCCACGGAACATCGATCCCAGCGGACCCGAGCCGGTTCCAGTGCGTCCTCAACGAAAGTTTCTTCGGAACCGGATGTCGGTAACAAGAGACTATTGGCCAGTGAGAATAAAACGGCTACCCGGTGCCTTTCGACCAGCGACCTATCCTCGTACAAAAGCCGATCCGAGCAACGGTCACGCCAAGGCGCGGGAGCGAAAAAAGGAAAACCGTCATCATCCGGCGGTCGAGTGCTGCGACCACGTTCAGCATCTCAGCGAGGCCGGGCCGAATCGCTCGAAACCGCCGGTACTGATTCGGTGTCCGCAGACTATCGCACCATTTGCCGTCGGTTGCATGCGGTCTCGCTTCGACAGGAGACCGACGACCCATCCGAAGGCGATCCCATCGCGAACCGGCCAGATCTAACCGATCACGACCGCCGTATCCTGCACTGCATGGTGCTGAAGCGCATCAAGGAGCTGGAGCAGCTGGAGGAAGCGGTCCTGGCCAAGCAGTGCTGGGAGCAGGAGAAGGTGTTCCGCAAATCGTTGCTCGACCAGCAGGAGCGCAACTATCGGAAAGCGATCCGCCAGAAGCGTACCATCGAGATGATCGAGGTGCGCAATCGAAAGCAGCGGCTGGCCCGTCTCGAGCAGCAGCAGATCGAAAAGATACAGAACGAAATCAGCGAAAAGGATCTCCGGTCGGCCAGTCTGCTGAAGAACATCGAAATTAAGAAAGGCATCCGGGAGTGCGAACGTAGAAGCCGCGAGCTGAAACGCCTCGAAGATGCGACGGTTAACCAGGAAGAGCGGGGGCTCGATCGGGACATCTGGCGCCAATCGTTGGTGGAAACGCTGGAGGAGCGTGCGAACCGGGCGGAAGGTTTGCGCCGGAAGGTGATGGATGTGTACCGGCGGCGGTTGAAAATCGACAACCAGCTCGAGCGGAAAATGCACGCACACAACCTGAAGCAAACGCTCGAGCAGGAGCGGTACAAGCTGTCGCTGCTGAAGGAACGCATCCTGGTGCGCGAAAGCCGGTTTCAGAAGTTCAAGGACAGCAAGAAGCGCATCTTCGATCAGCTGAAGACACGGGCGAAAACGACCGCCGCACTGCGGGACATGGTGCGACATACGATCGGGCCGGGAAGTTCGGCCACCGTGGTGACCGTTTCGGCCAGCAACACCCGGCCCGGTTCGGTCGTCCAGCAGCAGGCTGGACCACGCTGTGGTTCTTCTGCACGTTCCGCCGCCGGCTCGGTTGCTACGGTTGGACCGGCGGTCGTCCCGCACAGACTGCTCGATGTGGTACGGATAAAGTAG
>ASTEI05375
ATGGAATTGAGTTTGTATGGTTCGCAGATTAACCTGGCAACGCGCGAGAAAACCACCACAAATCAATACCGCGAGCGGCCAGGATCCGCCCTGCAACATCCAACCCGTCCCTGTTCAGCGGCCGCAGCGCACATCAGGCGTCCGCTGTCGGCGGACAGTACCCAGTATCGCTACCGGAAGCGGCCATCTTCCAGCGGAAGTGCAGTGGACGTACCACGGCAAGCTACGTCACCGTTCCACCAGCGAAGCACGTCCTCGTCTAGTTTGCTGCTGAAGAGTCTTCTAGCAGAGCCGATCCCTCGTTACTGGGAGTCAAAGTCACTGGCACGATCAACGCAGAGCGCTTCAACGCGCGGTTCTTCCAGTGCGGAACGCATTCGGCAACATAAGCGACATCAAACATTGGCAACGGACAGCAGTACACGGCCCGTGTTGAAGACGAAAACGCGAAAGCGATCGGAGAGTGGTTGTGCAGCCAAGAGAAGCAAACAGAAGGCCAACAACGATCGCCGAAGACGGCGTGATAGCACCGAAGAGGAAGATCCTGATCGAGACGAGGCGGAAAGCACGATGGACGAAATGGAGGACACGCAGGAGTCGAACAATGAGGCAGAGCTGGAAGGCATCTGGCGAGGCAAACCAACGGCGGGAAGTAATCGTGAGGATAAGAAACGATCACCACCGCTACCGATGGTAGCGTTGCCTCTTAACAGGAAAGCTGTGGAAATCAGTTCCTGTGGAGGTTTGAAGAAGAACAATACGTCTCCGGAGAAGCAATCGCGCAAGGTCGATCTTCCTGGCAGGGTGTCCTTCAGCTCGAACGAACCGTACGAGATTGATTACAGCGATTTTGAGGAGAACGAGTTCGGCTGCTCGAAGGAAGCTCAATCCAAGCAAGCGGGAAAAGGCAAAGATCCTTACAGCAAGAAACCATCGTTCTCTAGCTCACTGTACGACGAACGGATGTTCCAGGAGAAATCCCTCATGGAGGAAGTTTCGGTGAAGTTTGGAAGCGTAAAGTTTGAGGAAGACCTTACGACGAGCTCGGGCTACGAAACCAAATGTGATGAAAGTGCAAAAGCAACCATGAGAAAGCGGACAACAACGGTTGCGTCTCCATCGCCGGTCAGTGATGTGCGAGAGTCTAACAAAATCATTGAAGAGTATAAGAAGGAGATAGAGGATCTGAACCGACGGCACGACATGGAGCTTCGGATGGCCGTTCGAGATGTGGAAGATGTGTCGTTGCCTTCAAAGCCTTACGATCCCAAGTGTTTCACACCCTCAGACACACCGGAAGATCTGTTTGCCAATTCGGTATCTACCAAGGCGGTCGAGAGCACCACGGAAGATACGGACGCGGAGTTGGAACGTGCTCCATGTCGTTCGACCGGTTTGCTGGAGAAAAACGTCATCAATGAGTACTACGAGTGCATCAACGAGATCATCACAGAACAGTCCCCTTCGAGACGGTCCCAGAATCGACATACGCTTCCAGCGCTGGGTGGATGTGCCGACGAAAAGGAGGACACAATACAGCACAACTTAAACAATGAATGTACTAAGAGTGCCCCGAAGGATAAACAGTTTGCGTCGGGTGTGGTAACGGCTGGGAAGAGCAAATCCTCCAACGCGGATAAGAACCGGCTGGATTCGAGCTCCAACCCAGTGATCAAGAATTACTTCAAGGTGAAGGAACAGAACATTGTGAGTGCGAGTGCAAGCAGCTTGGCGAGCGGAAGCGGTAGCAGCACTACCGGCAGCAAGTCAGGACACTCGAAAAACTCTCTCGCGTCCAAGAAAAATGGCAAAGAAAAGCCAAAGTCAGCCGACGCACACAAGTCTATTCTGAGGAATTCGAAAAAGCAGAACAATAGCGTTGGTACGGGCGGGAGCGGTAGTGCTGGATCGGGGAAGTTCTCGTCTGCGCTGTGTCGAGAAGATAGCAACATATCCGAGTTTCATATGGACAAGGTTGTGAGTTGGATGTCGTGCAATGAGGATACGTTTCCGACGATACCGGACGTTCCTGTGCTGGACGATGTGGGTAGTGACGGGCAGCAGCAGCGTGTCAAGTGTCCTGAGGATAGTTCTACCATAGCTAGGCAAGACTCGATCGAGAGATCTCCCAGCTATGGCGTCAGCTTCCCAGACAGTGTATCCAGACCGAGAACTGAACCGCCGGAGGAGATAGTTAGCAGTGTACAGTCTAACTACGACGACGAGTCCGTTGTGAGTGGAAGTGCCAAACAAAAGTCGGATTTTCAAGCACTCAAAACTGAGGTCGAGTACCGGCTAAGCAACATACTGGACTGCACCGATTCTCAGGTCAGCTCCGGCTGTGAGGGTGAACCGTCTGAGCAGCCAGCGAAGGGCAAGGTAAAAGATCTCTTCTCGTACCTCGATCAGGTTGAGCTGAAGTGTGAGAAGGGCGCATTCAAGGGAGCTACTGGTTCTGCGCCAGTCTTACCCTCAGAATCCGATCGTTCTGAGCTGGATTTTGCTGCCGAACCAGACTACATTGAAGCAGTGCCGAAAATGAACGACCTGCTGGAGCTTCCGCCACATCAGCTAGCCCGAAGGGTAATCAAACTATCGCTTCGCGCCAACGAACTAAGCAACGCTATGCAGCTGTCCAAAAATCACATCGCCACTGTGCGAGCGGACAAAGCGAAAGCGATCCGCACGGAGAAATGTGCCCTGCAGGGTAAGCTGAAGGAGCAGAAGAAACACTACGAGGACATCATTGGGAGGCACCAGGAATTTATCGACCAACTGATCAAGGACAAATCGGGCCTATGTGATAAGGTGACGCAGCTAACGCGCCGCCTAGACTCTCAAAACCAAAGCTGGGAGCACCGGTTAAAGACGGAGCTGGAACGCGCCCGTGATACGGCGCTCGCCGCCGAAAAGATTCGCCGCGAGAAGTGGGTGCGTGAAAACACGAAGAAAATCAAGGAGCTCACCGTGAAGGGGTTGGAGCTGGAGATTAACAAAATGACCGCCACCCATCAGAAGGAAATTGGTGAGCTGAAGCGGCAGCACAAGGACGAGCTGCTGTGTGCCCTCGAGGAGCTTAAGCTGCAGTACGAACAGAAGGAAGCGGACGTTCGGCAGGGGCTGGTAAAGGAACGGGAAACGACGATCGAACGCGAACGTCAAGCGCTGCTGGAGCGGTTCGATCGCCAAGTGTCCGAGGAGCGGAACATTTTCGAGCAGCAGCGTCAGCACCTGCTGAGCGAGTTCGATCTCGAGAAGGAGCGGCTGCAGAAGGAGGCGGCCCGTAAGGCACAGTACGCCGACTCGCAGCTGGAAGATCTGAAGCGCGAGAACGCGAAAAATCTCGACTTTGCCCAGAAAGAGTATGTGCAGATGCTGAAGCAGCGGGAGGCGAAGCATCAGGACGAGCTGGAGAAGCTGCAGAAACAGTTCGAGTCGGACTTTGCGATCTGGAAGCGTGAGCACGAGCGCAAGTCGAAGGTGGAGTTGGAGCAGCGTGAAAATGAGATCCGCTCCCAGTGTCGCACGGAGCGGGATCAGCAAATCGATCGCATCGTGGCGAAGGTGGATGCCGAAACGCAAAAGTATCAGCAAGAGTTCGATGCCAAAATGAGTCGCCTGAAGGAGAAACATGACGCAGAGCAGAAGGAAGCGGAAGCCTCGGAAGCGTTGATGAAGCAAAAGTATCAAGATGCGCGTGTCAAGTTGGCTGAGGCCGAGGCGACGATACAGAACATGAAGGCGACGGCTAAGCAGACCGAAATACAGCTTAACCACGCGAAGAAGCTCTGTGACGATTTGCTGCGGGAGAAGGAAACGATGCGCGACGAGGCACGCCGCGAGGTGCAGAAGGACATGACGAACATGCAACGGGAACGGGAACGTGAGATCGAACGAATTTATTTCAGGGTGCAACAAGCTATCGAAAAGAAGGACGCATCTATAGCGGCTCTGCAGAAGGAAATGGCCGGACTAAAGGAGCGTTGCTTGAAACAGGACGCCATCATACGGCAGCAGCGGATGGATTATTGTACAAAGTAG
>ASTEI05471
ATGCAGAAGCATTTCGCGTTGCTGCTCACAGTCGGTGCGCTAGTCGTACACGCCTACCCGACGGACCTGGGCCATCATGGAAGCAGTAGTGGTAGCAGTAGCAGTGGTAGCTCGGCCATCAGCAACTCACAGTCAGCCGGCTTCGGTGGCTTCCCGGCCCTGCCCGGATTCCAGGGAGGATTTGGTCAGCCACAGTTCTCGCAACCGCTTGTAGCCGGACCGGGGCACAATGCCGGTGGCTGGAGTCCGGATGTGTTCGGTAAAGGATTCCCGTTCCCCGGGGCCGGTAGCAGCTCGGGAAGCTCATCGTTCTCCAGCTCCTTCTCATCGAGCCACGGTGGTAAGGTGACCGGTTCACAGTCTCAGGCACAGTCCGGAAGCCACAGTGGCGGGCATGGCGGTGCATCGGGAAGTTTGGCCGGATCGCAATCGTTCAGCAAGGGCGGTCACGGACATCATGGTAGTGAAAGTGGAAGTGCTGCTGGAGCGCAATCAGTTTCGCACGATCATCACGGTCACCAAGGGTCCTCGTCCGGTGCCCAGTCGCAGTCCACCAGCCACAACGTTCACGGCCACGATCATGGAAAGGATCTGCACAGTGGCGCAGGAGCAAATGCGCAGTCGCACTCCGTTGGCCAGGACCAGCACGGACTTCATGGAGCGGTCGGTAGCTCTGCCGGGTCGCAGTCACAGTCGGCTTCTTCGGACCAGGGACACCAAGGTCATCTAGCGTCGGGTAGCAATGCGGGTGCACAGTCCGTTTCACAGTCCGTGCAGGACGCACACCACGGACATGGCCATGGACCGGCCCACGGATCTGCCAGCTCGGCCGGTGCACAGTCACAGTCGAGTTTCGCGAAAGATCACGGCCATGGACATCATGGTTCGGGAGGTCATCAGCATGGAACGGGTGGCCATCATCAGGAGTATCACCACGGACACAGCCGCGACGGTGAGGCATTCGGAGTGCGCGTGAGTGCGGACGAATCGCAAGACGGATCGGTGAAGAAGACTGCAAGCGAAGCTTGGCCCGCCACCAGTTTTCCGTTACCACAAACGCAAGGAGCGTCCGCTGGTGCGAGTGGTGCTGGAGGTCCAGCAATGGGCTTCGGGTTTCCTGGCTTCGGTGGACCAGGTGGACCAGGAGCCGGATTCCCAGGAGCAGGCTTTCAGTTCTTCCAGCCCCAGGCTGGCACTGGGATGGGTTTTCCTCAGATGCCAGGATTCCCCAATATGGGATCGTTTAACTTCAATGTACTGCAAACACCGGGCTTTGGTTTCCCAACCACTGGATCGCAGTCCTTTGCCGGCAGCAGTTCGTTTGGCGGCGGACCTAGTGGAGCAGAATCGGGTAGCAATGCTGGAGCAAGTTCACAGTCGTCACAGGGTCATCAGCAACCGGGACATGGTGTGATTGGAACGGGAGGCTCCGGGTCGGCCCAAACCGAGCAGCATCCTCAGCAGGGACACATCGGAACGTCAAGCGGTGCAGGGAGTTCCGGCCAGGGACAACCGAGCCACGGTGCTCACGGTGGACAGAGTTCCAGTGGTGCTGGCTCACACAGTGCAGGGGGCCATGGGCAGGGAGGATTCACGGGCTCTAGCAGTGGTGCTCAGTCCGGTGGATCTTCGTTCGGGCCAGATGGACGCCATACGGAGTTAAACTTCGGCAATGGGCCGGGTGATAGCTTCGGTGTGCGCATCAGCACCGATGAGTCAGCGGACGGGACGGTGAAGAAAACTGAAACCTCATCATGGGTTTGGAACTAG
>ASTEI05505
ATGCGCTTTCGAATCGATTTCGAGCACTACGACGACCAGTACTTCGTGCTGCCCATCCACAACAAGAACAAATGGTACCGGGGCTGCAACCGGCAGATCAACCAGGAATGGAAGCGAATGCGGGTCGAGAAGCTGAAGACGCTCGAGCGCAGCACGGAGATGCCACCCAGCCTCACCATTGTCAGCGCCCAGAACGAACGGGTGCAGGTGATAGCGCTGTGTTCCATCTCGAAAATTCCCTCCTGTGCCCGGCGCTGTCTGCTCGAGGTGATAGCAACGCAGGAGTATCTGTACTACCTGAACATCGAGCACATCTTTGTGGCGCTGCGGGATCAGCACGTGTTTCGGTCGAAGTTTCGGTTTAGCTTCACGCGCTCGCTGGCGTACCGCGAGATACTGGAGCGCAACGAACCGCGAGGTGTGTCCAAATTTTTGCTGTCGAACGATCCGCAACGGTGGGTGGTGAAGCAGTACGAATCGTCCGAGGAGGAGCTGTACGCGCAGCGACAAAATTGCTACTACTACTACTACTACAACGAGGAGGAAGATGACGACACGTACCAGGATTATTACAGCTGTAAAAAGCGGGTGGCGCACGATGGTCCTCCACCGCCGACCTCGAATGAACCGTACCTGGTGGTCCCGATCCATCGACATCCGGAGCTGAAAGAGCAGTGCGTGCGGTTGATAAACACCGAGTGGCCACGCTCCCGGATGGCACGGTTTTGGAGCTTCGAAACCTCAACCGATACGCTTCCGATCACGTTCGTACTGACGCAGCTCATCGACGAGACAACCACCGTGCTGGGACACGCGAAAGTGTCTCCCGTGCCGGCGGACGATACCTCCGCGTACGTGGAATCGGTCGTGGTGGATTATCGCTACCGGGGCCGAGGAATTGGCACGCACCTGATGGAGGAGATTGAGAAGTACTGCAAGGCGGTGATGAACATCAACCACATGTACATAGCGACCGACGGGCAGGAAGTGTTTTACGCCAAGCTTGGGTACATCTTCTGCAAGGCGATCAACATCTTCGGCACGCGGTCGACGCGCAACACCGTCAGCAAGAAGCACTGGATGCGGAAGGTACTCTCCGACTGGGAACCGTACCCGATGGGTTACGGGGACGAGGTGCCGAGCGATCCGGTCGCAAGCATCGTGGAGGTGGACGTCGGACCGCCGCAGGAGAAGCTGTGCGTCGATCAGCTCATCTGGAACATTCGCAACATCGTGTACAACCAGACGAACGTACCGTGCCGGAAGGCGAAGGGAGAAGAAATAGTGTACGATTTAATTCTTAAAATGCATGCCATTTAG
>ASTEI05544
ATGATACACGTAGGTGACAATACCTGGAACCTGAAGGTCTACATTACCGACCTTCAGGTGCAGAAAACGCTGCGTGTCCGGGGCGATCTGCACATCGGCGGTGTAATGCTGCGTCTGGTCGATCCAGAAAACCCGAAAGATTGGTCAGACCACGCACTCTGGTGGCCAGCCCGTAACCAATGGCTAACGCGTACCAAGTCAACCCTCGACCAGGTGGGCCTACACGCGGACGCCCTGCTGCACTTCACACCGATGCACAAAACGCTGCGAGTTCAGATGCCCGATCTGCGATACCTAGATTGCCGGGTTGACTTCTCGATCAAAACGTTCGGTGCGGTTGTGGCGTTGTGCAAGGACCTTGGCATTAGACACCCAGAGGAGCTGTCGCTGTGTAAACCGCTAGAGCCGATGCATCTAAAGAAGAACTATGCCGATTTGGCTAAGAAGAAGATACCGATCGAACAGAATGGCAACGGGCGGGACTACATCCATCTGCCGCCGGACACAAACACCTTCATCCCGGTGGCCGCACACAACCTGAACGGCAGCAACGGAAGCTTGGACAGTCCGGTCAACCATGGGCCTTTTTCGTGTGCACCCGTACCGAACTCAAACTTCTCCACACCGAAACCGGCCCTGCAGAGCACTCCGATCAGTTCGCCCACTGGTACGTTGCGGCACGGACACGGTTCCGGCTTCAGTGAGTCGTCGTCCAGCATCGGGGATATGCAGGAAAATTTGGCGTACAGTCCATATGCACCGAGCCCGGAAGCTAGGTCGCGCCTGTTGAAACCAAAATCGTTGGTCGAGCGGGCACGCATGAACATCGGCTGGCTGGACTCGTCGCTGTCCATCATGGAGCAGGGCATCCGGGAGTTTGAGACGCTCTGCCTGCGCTTCAAGTACTACACGTTCTTCGACCTGAACCCGAAGTACGACCAGGTGCGCATCAATCAGCTGTACGAGCAGGCCAAATGGCAGCTGCTGAACGAGGAAATCGACTGCACCGAGGAGGAGATGCTGATGTTCGGCGCGCTGCAGCTGCAGGTGAACAAACAGAACGAGATCCCGCAGGCCGACTCCGGCATCGACACCTCCAGCCTGGACAATGCGGCCGACGACGATGTGGATGCGGCACTGCGCGAACTGCAGATCACGCTCGAAGGGCCGAGCAATGGGGTGAACGCGGGCGACATTACGCATATTCCGGAGCTGACCGACTATTTGCGCTTCTTGAAACCAAAAAAGTTCACCTTGAAGGGTTACAAGCGTTACTGGTTCACGTACAAGGATCTACATCTCCATCTGTACAAATCGCGGGAGGATTCGCGCTCGAACAGCCCGCCCCAGGTGACGATCAATCTGCGCGGGTGCGAAGTAACGCCCGAGGTTAATCTCGCGCAGAAGAAGTTCAACATCAAGCTGGAGGTACCGCTGGAGCAGAGCATCAACAGCGAAATGTGGATCCGGTGTGACAATGAGGAGCAGTACGCCAAGTGGATGGCGGCCTGTCGGCTCGCGTCCAAGGGCCGTTCGCTTGCGGACAGCTCGTACGACAGTGAGGTGGCCAGCATCCGGTCGTTCCTGAGCATGCAGAAACCGGCCCAGGCGCCGGCGATCAATCTAAACCCGGGAGAGATCGAACCGAACGAATATCTGGCCCCGCGGTATGTGAAGAAGCTGAAGAACAAGGCCATCATCCGGATGCTGGAGGCACACGCGAACGTGAAGGATTTGCCGCTGATCGAGGCGAAGCTGAGCTACATCCGGGCGTGGCAAAGTTTGCCCGAGTTCGGCGTGACACTGTTCGTGATCAAGTTCGACGGACACAAGAAGGAGGAGCTGCTCGGTGTGGCGAGCAATCGGATCATGAAGATGGACATTGCGACCGGCGATCATCTCAAGACGTGGCGGTACAATACTATGAAGGCCTGGAACGTGAACTGGGAGATCCGCTGCATGATGGTACAGTTCCAGAATGAAACGGTCGTGTTCTCCTGCCTGTCGGCGGACTGTAAAGTGATACACGAGTTCATCGGTGGCTACATCTTCATGTCGATGCGTTCGAAGGAAACGAACCAAACGCTCAACGAGGAACTGTTCCACAAGCTAACGGGCGGTTGGAACTAG
>ASTEI05589
ATGATATCTCTCCGTGGAGTGATGCCGCCTAGTACTATCTTGAGACGTCCGCGTACGGTAAGAACTGCTGCCGTAAAACCCTACAACCATCATTCCACCAAGCATGGAACACAGGTGTACGTAAAACATTTACCCGAAACGATCACGAAGGATGAGTTTTTCGAACTGTTCGTGGAGCTGGACAATCTAGTCGACCATCGATTGATCATGAAGGATGGTAAATGTGACGGATTCGGATTCGCCGTGTTCAGCACAAAACAGGCGGCAGAAAAAGCCGTTGCAATGCTGCACGGCAAGAAACGTTTGCCGAACGGGAGGTTGCTGCACGTGAGGATTGTCGAACAAAATAATGTGTTTGTTAAAAATTTGCACGCAAAAGTCGCGTGGAAGATGCTGTTCGGCCTGTTTGCCACACACGGTACGCTAAAGTACGTGCATGTGATCATCAACGAGCGTGGCTTCAGCCGGGGTTATTCAACGGGCAGGGCGATCGTGTCTTTCGTCACACCGGAAGCAGCTTCCAGGGCTATTGCGAAGATGAACGGACACGTGCTGTATGGGAAGCCGATGTGCGTCGAACGCTACAAATCGAGCTACGAACTCAGGAAAGAAAAGTTCCATACCTACTTCGGCTCGAAGCAGCACGAAAAATTGACCACCGGCAGTCGGAGCAAGAACGGCAGCAGCAAAACTACTAACGCTGCCTCAGATGACTCGATCGATCCGAACGACGTGGCGTCCATCAAACAGACGTACGCCAACAGGTTGTCTGCCTTCGCTCAACATTCGCATCCGGCGAAATATGAGGAAATAGCCGAACTGCTGCTCGAGTACGACAACGATCAGCTGAAAGCGTTTTTCGAAGCTCCGCGCCGGCTACAGACAGCCGTAGATAATGCGGCAACATTGCTTACGATCCGGCAACTGATGCACTGA
>ASTEI05778
ATGCAAAAGGTCAGCAGTCGCAACTCCGGCAGCATATGCTGTTGGCTCGTCGGGCTCTGCCTGGTGGTGGTCATCGTGATGGTCCAGCTGGCCGGTTTTACCCACGCCGAGGCGACCACCGCCCGGACGCAGGTTTCGGACGAAGCGCTCGACAAAGCCCTCAGTGACAAGCGGTACCTGATGCGCCAGCTAAAGTGTGCCCTCGGCGAGGTACCGTGCGATCCGGTGGGAAAGCGCCTCAAGAGTTTAGCACCGTTCGTTCTTCGCGGTGCCTGTCCCCAGTGTACGCCGGTCGAGATGAACCAGATCAAAAAGACGCTGGCCCATTTGCAGCGAAATTTCCCCTCGGAATGGAACAAGCTGGTGCAGACGTATGCCGGCTAG
>ASTEI05879
ATGCTCATACTGGATATTAGTGGGGCCGGTCCCACCGGCGGTCCTGCAACCAACTCGTCGGCGTACCCCATGAAGAAGCCCACACACACTACGGTGGCTTCGGTGAAGCTGGAACAGGAACGGTACGGTGACGATGGTGATAAGCAAGATCACCTGAATGGGACGTATCAGCAGCACCAGCAGCAGCAGCACCAGCTTCACGTTCGTCCCTTACCCGAGCTACACCCGATCCACCAGGGACAGCATCATCGGGAGCCCGAAACGCAACCGGTGCATCAGAATCCCGACTTTGGCGTACTGATGGGACAACCGACGGTGAGTGTAGCGCCGGCCACTTCCCAACCTGCGTACGTGTACCAGAGCAGTACAGGCGAGATGAACCCAAGCGGTCGCATTCCCTTCCCCGCACTACAATGCTACGGTGTCCAGGGGGCGTTGGATGCGCAACCACAGCCACCCATACTGGAGTCCCTTCCATCGATCCTGGCCACGTACTCCTCATCCTGCGAGAGTGCCAAGAAGCGCCGGATGCTGGATGCGGACTACGATTACGAGTTCGATCAAAGCTCGCTAAGCCCGGATGGATATCAGCCCGAGAAACGAATACGGTACGATGGGAACTACGGCGGTTGGGCTTACACTCCGATGACGCCAGCGGGCCAGGAGTACAGCCACACGGCTAATGGCGCCAACGGACCGATTTCGTACGGTGGTCCCGAACTGGTAATGGCACGCGGTAATGGCCCACTCCCGGTCGCATCCATGAACGGGCTGGATGATGAGTCATCCTCCAACGGTTCCTGCCACATAAATCCCTGCCACTGTGCACCATCTCCCGGGAAAACGATGATGTGTGCCGCGGACAACAATGGAGCGGGGTATGAATCGTCCGGCGTCGTCTATTACTATCACCCGGTCCACGATCAGGAGCAAATGCCACCGAACTCGCATCAACTGCCACCGATCGATTCAACACCAACGCACAGCCCCATCGGAGCGGACAGTTCCCTGTCGGTGTGTTCCAGCTCACCCGTAAAGCTGGACGAATCGAGCTGTTCCGTCGGCAAGTATGGGCAGGAGCGTGTGCAACCAACAACGGTTGCGATGCTGGAACCTTCCAGCGGGCAATCGGGATTATCTCCCACCAGCACTACCGGGCCGGGTCAGCAGGGAAACGGTGCGATTGAAGCGCCAACACAGAGCAAAAACGCCGCCACATTCGGAGCGGGACGCAAAGCACGGTCCGCGCGGGTTCGGAAACGGGTGCTGAAGGAGTCGGTTAGCTTCCAGGAGGTGCAAAACCAGCGGGTGATTGCAAACGTGCGCGAACGGCAACGGACGCAGAGCTTGAACGAGGCGTTTGCATCGCTGCGCAAAATCATTCCGACCCTGCCGAGTGACAAGCTGAGCAAGATACAGACGCTGCGACTAGCCTCAAGGTACATCGACTTCCTGTACCGGGTGCTGTCCAACAACGAGATGCCGGCGATGCGCGAAGAGCACAAAAACATGGCCGTTTCAGGTGGTAACCTACAGTTCAGCGGCAGCGGTATACTGGCGCACGAGAAGCTAAGCTATCTGTTCAGTGTTTGGCGCATGGAAGGTGACTGGAGCAACGGGTCGTCCGGTGGGGAGGGGATCGGTGAGGTGGGTGAAACCGCGAATGCCGGGGGCAAGGAATGA
>ASTEI05894
ATGGCGGGTCCGACGGCAACGGCACCGGTCCTGACCTGGTCGCCATTGCTTTTTCCGCCGTGGAATACGGCACTGCTGCCAGCAGCGTTCTATCCCGTTGCAGCACTACGATCACTGCCTGGATTCTTGGACAGTATGAAACTCCCCCAATCGCAGCGAACCACCAGTACCGGGGCTGGCTTTCGTATCTGTAACCTGCTCGAGCTGGACAACGACAAGAAGCAGCATGCGAAGAAGCGGAAAAGCTCCAGCCCGATAGATGACCCCGTTACGCTTCACCGTTCCCGGGACCGGGATGCTGACGAGGCGGACGATGAAGATGATTCCGGGACCGTTGATGCGGGCTGTCCGCCGGATGGATCGCTCACGAGGCGCAGCGGAACAACGACACTTTCCCAGGAGGACACTAGCAGCAATCCCGATCTGCACGGTTGCAGTGTAATTAACAGTGACGATGATAGCAGTAGACCGGAGGCCCGCACCGACGCTAGGGGTACGAGTCGTGGAGATCGCACAAGTCCTTCGGCGGCGAGTGGTGATGAAGGGGGCAAGCCTACGTTTGGACTACGAACCACTAGCCTGGCGGAAGATTTGCATGCCCGGTTTGGGTATTCAGCGCTGCATCATGGATCGCATCTTCCACATCTACCTACGCACCCGCACCATCCCAATCATCACAGCCATCATCCTCATCAGCATCATCCGACGCATATGCATCATCCGCACCATACGCTGGCAGGCACACCGCCGAGTCACGCACTGTTCGGTGGACGATCCTGGCCGTACGATAGCTGCAATACATTGAATGCATGCCATCAGCAAGCGGCCCAGCAAGCCCACCAACGGTTGTTCGCACAGCAGGTCAGCCCAGCGGACAGTACCTCGCCGGTACACTCGGAACGCTCGTACATCGGAAGTACCGGGCTGGCGACACTAGCGGCGGCCGGTGTAACACCCGGCGACCTTTCGCTCGGTGGCCACCTGGGTGCGGGACGGGCCGGGTCCGGGATGCGCACACCCAGCCCATCCGACTCGGAACGGGGAGATCCGCACCACCACCTGCACGGTGACACACACACCGAAAATTCAGACGACGTTGACATCGAGGAAGGCTGTGACGATGAGATCGACATGATCGACGATACGGACGACGGCAGTATGCCGACGGAGCGGGGCCACCAATCGAACGGGATGGGCCACAAGAAGCGCAAACGGCGTGTCCTGTTCTCCAAGGCGCAAACGTACGAGCTGGAGCGTCGGTTTCGCCAGCAGCGCTACCTGTCCGCACCGGAACGGGAACATCTGGCGTCGCTTATACGCCTCACACCGACGCAGGTGAAGATATGGTTCCAAAACCATCGGTACAAAACGAAACGGGCCGCACACGAGAAGGGTGCGCTCGACCATCACGGTGGCCATGGGGGTGGGAACGGTGCGGGCGGACTACCGTCGCCGAGGAGAGTCGCGGTGCCGGTGCTGGTGCGCGACGGGAAACCGTGCCTCGGTGGTAGCAAACAACCACACGATCTCCTGACGGCGGTTCCCGGAGCAGCCCATCTACAGCTACCGCCCGGGTTCCAGCATGCCAGCCTGCTCCATCATGCGGCGGCCGCTGCCGGACGTTGGTGGTCGTAG
>ASTEI06173
ATGGAACTGCAAGTGTGCAACGAATGCTTTTTGATGGTCGTTGAAAGTATGGTTAAAATCGAGCCCACCATGATGAACGGTCAGACGATGTTCGGCGTGGCGCGGGCACCGCTCAAGTCCAGCTTCTCCATTAACTCGATCCTGCCCGAAACGATGAAGTCGTCACCGTCGCCGACGCCCTCCCCGACGCTCCAGTCCTGCCCGTCACCGATCGGGTCCGAGGAGCAGGATCACGATCTCACCGACACAGAGAGCGATCTGGACGTGACCGGCACACCGCCACCGATGGATTGCAGCAGCAAGGACAAGTCGGACGAGACGGAGGGTGATGGGGCGAGCGGTAGCGGCAGTCCTTCCTCGAGCCCCGCCAAGGATGGGGAGAAGAAGGGCAACGAGAAACCCCCATACAGCTACAACGCACTGATCATGATGGCGATCCGTCAGAGCGCGGAGAAGCGACTGACACTGAACGGCATCTACGAGTACATCATGCGCAACTTCCCGTACTATCGCGACAACAAGCAGGGCTGGCAAAACTCGATCCGGCACAACCTTAGCCTGAACAAGTGCTTCGTGAAGGTTCCGCGGCATTACGACGACCCCGGCAAGGGTAACTACTGGATGCTGGACCCGTCGGCAGAGGATGTGTTTATCGGAGGTTCGACTGGCAAGTTGCGTCGCCGTTCGACTGCCGCCTCTCGCAGTCGGTTAGCCGCCTTCAAGCGTTCGCTCGTTGGTCCCATGTTCCCGGCGCTCGGTTATCCCCAGTTCGGTCAGTTCCTCTATCCCTCACACGCGGCCCAAGCCCAGACGGCACTGCTAGCCGCCCAGATGTATCGGTACTCGCCGTACGCACCGAGCATGGCCCCGAAACCACCAACGCTCCCACTCCCGCTTCCGCTCGGTGCCGTCGGATCCGGGTTCGGTATGGATCGGCTGCTTGGAGCGGGAGCAGCAGCTGCTGCAGCTGCCGCCCAGATGCACCCTCAGTCCCCGATGGGCAACAGTCCTCAAGCACAGCAGGCCGAAATCTACCAAAGACTTCAGTACCATCAGCATCTTCTGCAGCAGCATGCCGCAGCTCAGCAGGCCGCCGCAGCCGCCCAAGCTCATCATCAAGCGGCGGCCGCAGCACATCATCAGCTACAGCAGCAACACCAGCAGCATCAGCAGCACCAACAGCAGCTAAGTCCCACCGCCAGCGAAGGAACGCATCCCGGTTCGCCGCACCATCCTCACCAGCACCCGCAGCACTCCCCACTCGGTTCGCTACCACCCCAAGGTTCGCCCACCGGACACGGGTCACCGACGGGCCCCGGGCCAATGATCTTCAAACCGATCACGCTCGTGTCCCGCCAAAGCTAG
>ASTEI06341
ATGCAGCAACCAGAAGTGTCCATGCAAGTGCAAGTGTTGCGCATCAAGTTGAAGGTCGTGCATAAAAGGCTGATCAACATGCAGACCGATCCAACACTTGCACAAGTGCAATCCAAAATGCTGGAAGAGCTGAAGGCTGAACAACATACACTGCTGAATCAACTCATCGAGCAGCTACCGTATGATTTGGACAAGGACATCGCTGAGGACGAAGTGTTCCAGGCCGAATATTTGGTGAAAGCGGCATCTCTTCAGAGCATGGACGTCAAGCCTCCGCCGGTGGCAGCACAACTCGTAATGCCGCAACACCGTCTCCACATCCCGATGCCTACGTTCGACGGTAGCTACGAACAGTGGCCAAAGTTCAAGGCTATGTTCCAGGACATCATGAGCCGAGCCAATGAGTCTGATGCTGTGAAACTTCATCATTTGAACAAGGCGTTGACAGGAAAGGCTGCCGGCATAATCAACGCCTCAATGATGAACAGCAACAACTTCGAGAGTGTATGGGAGATCTTAGTCCAGCGGTTCGAGAACCCCCGGTTGATCGTCGACAAACACATCGCCGGGTTGTTACACCTCAAGGCGCTACCCCGAGAGTCTGCAAAGGATCTTCGTCACCTTGCCGAGACTTGTAAGGCGCATGTTGACGGTCTCATCTTCATGGAGAAGCCCATCGACGGAACCAGCAACCTCATCATCACCCACATTCTGTCATCGTGCCTAGATGCGGAAACTCGGAAGTTGTGGGAACGCTCGTTAAAGCATGGAGAGTTTCCTGAGCTGTACAAAACTCTTGAGTTCATCACTCGGCAGACGGAAGTGTTGGAAAGCTGTGCAACGAAGGAGCCTCAACAACGACAACCGTCGGGAAAACCAGCGAGCACCAAGGCATTTGTGTCATCGACTCCGAACCCTCCGCAGCTCTGTTGCGCTTTGTGTAAGCAGCAACATCCATTACACAAGTGCCCCACGTTTTTAATACTGACGACTACGGATAAGATCGAGAAGCTGAAAACATTGAACCGCTGCTTCAACTGTTTTGGTACCGGACATGCAGTTTCTAAATGTCCCTCACCATGGTCGTGTCGTCACTGCAAGGGCAGGCATCACACGTTGATTCATGTGGAGAACTCACGTGTAACACCTGGTCCATCACCTGTTACTGGAAGACAATCTACAACCGCTACGACAACATTAACCACAGTTGTGTCATCCACTGTGTTGCTTTCGACGGCAATGCTCAACATCACCGACAGCGCAGGAGTCACCCATCCGGCACGTGTTCTTCTGGACAGCGGAGCACAATCCAGCTTCATCACTGGCAGGCTAGCCCAATTCCTATGTTTACCACGCAAATTGGTAAACATTCCCTTGTCAGGGATTGGTGGCAGCGCAGGATCGAACGTGCGACACACCGTGACTACTACCATTCATTCCCGATGCTCCAGTTACAATGCAACGGTGGAAATGTTAGTGCTTCCCAAACTGACGGTGGAAATGCCACGACAGTACATCAACATCAGCCACTGGAGTATTCCTGAAGCATGTGTTCTGGCTGACCCGTCGTTCAACAACCCAGCGCCTATCGACCTGATACTGGGAGCATCACTCTTCTACGAGATCCTGAGGACCGGACGGCTATCGTTGGGTGACAACATGCCAACGCTCCAAGAAACCGAATTTGGTTGGGTTGTCAGCGGAAACACCATCATCGAGGAACCATTGTCATCTTCAATGTGTGCAGTCGTCACGCACACCAACGAGCTGGACTCTTTGATGAAGAGATTCTTCGAACTAGAAGAGGTGAGCGGCACACCAAGCTGGAGCAACGAAGAACGTGCGTGTGAGGAGCATTATACAGCGACAACTACCACAGACATCAACGGTCGATACGTGCAACTCCAACCGCGTTCGAAATGGTATAAGGATGATGAAAGGGCTATCGTTCCAGGTACGTTAGTGATCATCAAGGAAGATAATGTACCACCACTTTCTTGGCTGTTAGCACGAGTAGTTGAGGTCCATCCTGGAAAGGATGGAAAGGCTAGGGTATTTACACTGCAAACCAGTACCAAGACTAAGGTAGTTAGGCCTCGCGTAAAGCTATGCGTTATACCCACGGCAGTAGGAAATTATTGA
>ASTEI063441
ATGCGATCCACACTCTACGTCGGCTTGGTGCCGATCCTGGTCGTGCTGCTGATCGCCTGCTGCTCCGCAGCAATCGCCGACAAGGGTTCCTCCTGCACATCGTCGGACAACTGCACCAGGACGATTTACACCTGGGAGGGTGGCCGTATCGTGTGGCCATGTCCCACCACCAAGCGGCTCATCATCAGCACCGGCAAGTACTTGCCCCGTGATCTGATCGCCATGCGTTGCCAGCGGGCCGGCACCCACACGCTCTGCGTTTTCCCGCGCTTCAAGAGCAGCAATCCGATCACGCTGAGCAAGGTGTACGCCACCAAGAAGGGCTGTGACGTGAAGTTCGAACCGTTCCCGTGCTGGAACGAGCAGGAGGAAGGTAACTGCAATGCGCTCCAGTCCGCCATCGACCTGTACAGCGACGGGGACTACGTGTGGGTGCTGGACAGTGGAGTAACGCAATCGCTCCGGGCGCCATTGCAGCGATGCCCTCCGAAGGTGGTGGTGTACTGTAGCAAAACGGGCAAAAAGCTCAAAACGATCAATCTGGCCCGGTTTGTGACGGAAAAGTCTCGGCTCCAGTACATCCAGGTGGAGTGTCTGAAGGGTGGCCGCTGCTACGTGTACGTGAGCGACCCGGGCAACAATGCGATCATCGTGTACGATGTGTACAGCGGACGGGGTTATCGGGTGATCCTGCCAAAGGCGGTCCACATGGGCTGTCGGTATCGGGACATGCTGTACATCTTCCTGTCGAAGCACAAGGACGGTACGCGGCTGTACTTTACGTACCTGGGCGGACATCGACTGTTTGCGATCAAGACGGAGCATCTGCGCAAGGGACATGGTGGCAACATCATAGACGTTGGCGAGAAACCGCACGTGCCCGTGTTCCTCGGCACGGACGGTGGGCACGGTGTGTTCTTCCGCGAGGAAGGCGAATCGAACATTTACTACTGGAACACCAACAGCTGCTACAAAAAGTCCAACTTCCGGCTAGTGTACAAGAGCGTGCTGGGCCTGTACGCAACCCACGTGTTCCCCGATCTCAAGCTTAACCGACTGCTGGTGATGGAGAACGATTTCCCGAGCTACGTGAAGGACCATGCCGGCTGCGGTACGCTCCATCAAATTTCCATCCTCGATGGAAGCTGCAAGTGTCATGGCGGTTCGTAA
>ASTEI06348
ATGGGTTGCCACCGTACGATCGGGCAACTGTTCGGACTGCTGTTTGCTCTGGTGACGGTTTTGGGCAGTCACGAGGAGCACGAGTACTGCGATAAGGTGTACCGAATAAATGGAAACTCGATCGACTTTCCCTGTGATTCGACGAAGAACATCTACATCTCGACACAGCGCTACAAGGCGCGCAGCGTGATGCCGCTCCGGTTTCAGTGCGAAAACCACCGGGTGATCATGGCGCTGCCCAGGTTGCGTGCCGGCGTGCCTACCACACTGGGACAGATCGATCTGAACAAGCCGAGCTGCTACGCGCATATTAAACCGTTCCCGTGCTGGGCTTACCAGGAGGAGGGCAACTGCAATTCGCTCCAGTCAGTGATCGATCTTTATGTCGATGTTAAGCGCATTTTGTGGGCACTCGATTCCGGGATTACCAACTTCCTGGAGCAACCGATCAAGCGCTGCCCGCCGAAGGTTTACGCATTCACCCTCAGCAACGACAAGACGGTTAAAACTATCGATCTGTCGGAAATCGTGAAATCCAGCTCGCGTCTCCAGTATCTCGTCACGGACTACAACGAATCGGGACATCCGTTTGTCTACATTTCTGACGGAGACGGTGCCATCATCGTGATCGATGTGAATAGCAATAAAATCGTCCGCGTAGTACTTCCACGTGCCATCTCGGCCGGATGCGGTGACTCCGATGTGCTCTACCTGCTGCTCATCCCCAAGCCCAAGGGACAGAGCGTAGTCATCTTTAGCTACCTCTGCGGGCAGAAGGTGTACTCGATCAAGTCGGAACATCTGCGCAGTGGCAAGGGATCGAGTGCGATCGTGGAGATGGGAACGAAGCGGAAGCATTCGGTGCTGCTCGGTACGGACGGCGGCAAGGGCGTTGTGCTGCGCTATCGGAGCGAGTCCGAGCTTTACCTTTGGGACACCGATCAACCGTACCGGGAGTGCAACTTTGAGCTGATCCAGAACGCGGACGAATGTCGGCTGGCGACGCACGTGAGCGTGGGCAAGAACGAACATTTGCTGTGCCTCTCGTCCAACTTGAGCGATTTCCTGAACAACACCTGTGGCGTTGGTGGAGCGTCGAGTCGGTTGAAGTACGTCTGCAAGGAGTGTGATGACGATTGCTACTAG
>ASTEI06731
ATGCATCAAGTTCTGTGCAGTCTCCTTTCCCTGGCCGTGCTAGTCTCTACGGCACCCGGTCCTTGCGATCTGCCAAGCTTATCCGAAGTAGGCAGCCAGTATCTGGTGTTCGGGCAGGACTGTCGCCAGTACGCTTACGGGTACAATGCAGGATCATCGGCCAAAGTTGAAGTGAAGAATGCAAACGGAACGGTGTTCGGAGCTTATCACTACATCGATGCGAACAACGTAACGCAGCGGGTAAACTACACGGTGACCGATGAGGATGGGTTCGTGGTGGAAGGAACCAACTTGCCCGTACCTGTGAAGGACACGGCCGTGGAGGATTCAACAACAACCGAAGTTCCGACGACAGTTGCGCCCGTATCTTCGGAAGAGGAGCAAACGACCTCGTCAAACCTGGTGCGGGAATCGTTCTACTCCGGTGGTGGATCTGAGGTGGATCGTAACGCCTTTTTTAAACCCATCCTGTCGGTATGGTACCCTGCCAGTTCGTACCCTCACGATCGCGTGGTAGTGCAACAGACAGGCCAAAACACCAAAATGGCATAG
>ASTEI06732
ATGAATGGCACAAGAGCGCGATTAGCGTCCGATCGCATACCGACCCGGTTCAATGTGTCTATTATGCTGTTTATGGCTTGCCTGATCAGCTACATGCTGCGCGTCAACATGTCCGTCAATATACTGGCCATGGTGCAGCCGGTTCAAAGCAGCAGCAAACAATCCGTACTCGAGCAGCGTAACAGCAGCGCGTCGGGCGAATCGATTAATCAGACAATCGTAGGACATTCAAAGATCCCAGATTATGGCCCCCGGTACAACTGGAGCTCGCACGACCAAAGCATCATCTTGGGCGCCTATTTCTACGGTTATCTGATCTCTTCGCTGCCGGCCGGCATTTTTGCGGAACGTTTCGGTGGACGTAACATGGTTGGGCTGTCGTTGGCATTTAGCGCACTCCTCACCGCGTTGACACCGCTGGCTGCCGACAATGGCATGTGGGCCACTATCGCGAACCGCGTGGCACTCGGCATTTTAGGTGGATTTCTGTATCCAGCGTTGCACAATCTCATCTCTAAGTGGGCACCACCGGACGAGAAGGGAAAATTCGTGTCCGCTCTGATGGGTGGAACGTTTGGCACCGTGATCACCTGGCCCTTGGTTGGGGTTCTGATCGAAACGCTCGGTTGGTCCTTCGCCTTCTACATCCCGGCTGGCATCGCGGCGATCGCCGCCGTACTGTGGTACATTATCGTGGCCGACAGTCCCGCCACGCATCCTCGCATTAAATCGGAAGAAAAGGATTACATCGAAAAGTCACTGGGCGATACGATCTCCAAATCGAAGCTGATGCCTCCAATCGCATCGCTCGCTACATCGCCACCATTCCTCGCGCTGCTAGTGTTACACTTTGGCAACCTGTGGGGTCTGTACTTCCTGATAACGGCGGCACCGAAGTTTATGAGCGAGGTGCTCGGATTCAAGCTGGCCAAGGCTGGATTCCTGTCCGCGCTACCGTACCTAGCGCGATCGCTGGCCGCCTTTTTGTTCGGAACGATCGGCGATCTGCTACGAAAGCGATCGATTATGGGCGTGACGGCGATACGCAAGTCCTTCTGCCTATTTTCTCACATAATACCCGGCCTGTTTCTCGTCGGGCTGATCTACATCGGCTTTGATCCGTACGTGTGTGTCGCCATCATTACGCTCTCGCTCGGCTTCAACGGTGCATCCACGATGACCAATCTGCAAAACTCCCAGGACCTGGCGCCAAACTTTGCCGGCACGCTGTACGGCATCATTAACTTCGTCGGCACGTCGAGCGGCTTCATCTCGCCGATCCTGGTCGCCCACTTTACCGTCGACCAGAGCACGATGGACGAGTGGCAGTATGTATTCATGATCGGTGCCGCCGCATACATCGTGCCAGCGCTCATATTCGTGGTGTTCGGTTCGGGCCAGGTACAGAAGTGGAACGAACCAAAGCAAGCCCCAGCGACACCCGAGCACTCCTAG
>ASTEI06780
ATGTTTGGAGTTTTGCAGCCTAAAGGAATCGGTGTGAGCGGCCTGTTCGAAGCACTGTGGGAGCAAACAATCCGCAATTGGACAAAGCGTGCCGGTAAACGCCAACTAACTCACGAACAATATGTAGCATTTATGGTACAGGAGATTAGTGGCTTGTTCGAGAACGGCTTTCCGTACCGCCACCTGCTAAACCTGCGTCCGGATGGGAAGAACAATGCCAAAGCCAAGGTTCTGCGCAATCTGGGAAACAGTTTGTACCATCCGACTCGGGCAGTCGCGATGAGCGAAGCGCTGTTGTATTACAACGAAAGTATCGCACACGCAGCGAAAGGATCGGAAGCAAGAGCCCTAGCGTACGGGAATCGTGCCGCGGTTTGTTACCACTATCGCCGGTACGCTGATTGTTTGGAGAATGTGAGGTTAGCGCGCGCGTCCAACTATTCGGACCGACTTGCGGCAAAGCTGAAGCAACGGGAAGAGCAAGCTAAGATTGCGATGGAGCAGAACCTTTGCGAACATTTGCAACGCAGCGGCAGGACAACGGATTTCGTTGCTGAAGAGCTTAAATTATGCTGCCAAGCACACGCGAACGTACCGCAAATGGCGGAATGTCTACAGCTGGGTCGTAACGCGCAATTCGGACAGCATATAGTGACGAGTCGTCCACTCAAGGTAGGCGATGTGGTGCTGTTCGAGAAACCGTTCGTTACCATGGTGAGTCACGAATTTCGCCATCTGCGTTGTGGTTACTGCTGTTCCGAAGCGAACTGCTTCACGCTCATCCCGTGCGAAGGTTGCACCATGGAGATGTACTGTTCCGAGGAATGTTTGAGCAAAGCGTACCAGGAGTACCATCGGTACGAGTGCGGCATCGTTCGAGATCTGAAGCGCATTGCGGACGATCCTATTAATGGCGTGGAGGGTATCCGCGCAGTAGCGGTGGCAATCGTCACGTTTGGCAACGATCTAGACACCCATCAAAAGCATCTCAATGGGCTAGACGAGTCGAAGGTGAACGCGTTTACGATGGACTGGAACACGGCAACGGCCAAGGATATCTACAACACGGTGCATGTACGACCAATGCAGAATCTCGCGACCGCAAAGATATGGCGCTGCAAATCTTCCATTCCACCATCATACATCGACTCGTGCTGGAGCGGACCGAGCTGGGAGCGATGTGCGCAGCAAATCCCGACAGGAGCAAACTGCTATTCGATTTGA
>ASTEI06781
ATGGATCAAGTGGTGACCCGTGTAGAGCGGTCTGAAGGTGAAGGTGAAGAAGAATACACTCCCAGCTTTGAAACTTTTGCCATTGGTTACTTCCCGCTGATGAGCATGCTGAACCATTCCTGCGTTCCGAATGTAATGCGGCTCGCGCTGAACGATGGACGCAGTGCGCTGGTGGTCACCAAACCAGTTGATGCCGGAGAGCAGCTGTTCGAATCCTACTTCTCACGTGATATGTTAGATAATCCCGTGCTAGCGTTTTACATGGAGAAGTACTACAAATTTATCTGCCAATGTGCTGCCTGCGAGATACCGGACGGTGATTGTTACTGCCTGGCAAACAGGAACGATATGCGATTTTTGCAAAAAGTCATTATGACGAAACCGGCGTCTAAGAGGTTGAAGCCACTGGTGACTTGCATGAACGAGCCTGGACGATGGTATCCTGCGAACGAACTAGCCCCGCTTCAGCTATATCTAATGCGTCTTCTGATAGCTATGTATAGCGCTCCGCCAACTGTACTGCTGTTTGTTGAAGGCACGTTGCGCAAGCACGCACCCTTGAAGGCAGTTATTAACTAG
>ASTEI06924
ATGGCAGCAACACATCCACTGTACAATGAGTACCAAACCAGTTACTACAATTCTTGCTACAACTATGCGCCATTTGGACAGGAGCAGTTCATTACAAACCATTGTCCATCGACACTACAGTACACGGATAGTAACTCGAGTGTGCCGCAAGTACAGCAACTACAAACTTCGCAGTACGCACCGCCACAACAGCAGGAGAATCAATTCGCGCCAACGGCATCTTCCGCGGCTATCGGCTATTCTTCGGCGGGACAATATTATCCTGATGGACATTTCAGCTCATACCAGTTCAATGGCAGACATCAGCAAGTGGATCAGTGTGACAATCAGTATGATAGTTACTATGGCTATCCATACCAACCATTAGCACATCAGGCCGCGTATGGAACACAGCAGCAGCAGCAGCTGCAGGCAGGCGAATACTGGATTCGAGCCAATGAGAGCGCGTCTTCCAGCGTTGGAATAATGAGCTGCGGCAAGATTGGTGAAGTTGCAAAAGAGCCAGCAATGAAACGCAAATACTCGGAGGAGGATGGGAAACCGGCGGAGAAGGGGGCGGCTGGAGAGGCAAGCAACGCAACGGACTCTCCAGCGTTGCGGGCGCTTCTTACTAATCCGGCTAAAAAACTCAAGTACAATCCCCATTACGCTAGCGGCGTAGCGAAGGATACGGTGCGCCGGACAGCAACGACGATGGGCTGCAATAGTGGTATCCTTTCTCCTGCTGCCAGTGACCGCATCGTTCCTGACATTGTGCCTCTATCGCCGAACAAAACCGACGATAGTATCGACAGTCTGTTGGACAACACTTCCAAGCATGGCGTTGATACGACGCAGGGTGAAAACTACACACTACACAGTCTGGGACAGCCGGCCACACCGAACTATGATGGTGTAAGCACTCCGCCTCTTTCACCAAAGGACATGGAAAGTGCAATCTCATCACACGGGCCATTTTGGAACCAAAATGGTGAATCGGAAGATCATCCTAAAGAGCCTTCCAAGCGGACCAGGCAATCGTACTCCCGCCATCAAACGCTTGAACTGGAAAAGGAGTTCCATTTTAACCGGTACCTGAACCGAAGACGTCGCATCGAGATCGCGAATACGCTGAAGCTGACCGAGAGGCAGATCAAAATTTGGTTCCAGAATCGACGAATGAAAGCCAAGAAGGACCATTCCTCATCGACAAATACGCCGGACCTTGCATTTGATGGTGAGCTATCGCAGCCGTCGACCGTGGGATCGGGCGTATTAGCACAGCCCCAGCTTCCGATCGGTAACGATTCGCGACCAGTGTCGTTGATAACGCCACCTACCTCGATGCATCAGCTTAGCAGCCTTCAGCCTGAACAACATCCGCTTAATCAATGGCCGTACCACCATTCGCATCACCACCCGCAGAACCACTACTATTACTCGCAACAGTTGTCGGATCACTCGCAACATGGTTTTCAGAATCAAAATTCCATTCCCAACGGACCAGCGTCTTACAACCATCGGTCGTATCAATCGGCCGGTACCTATATTGCTTCGAGTTTTGTATGA
>ASTEI06927
ATGTTATCAACCATCGGCGAACTCTTCGGTGATCATGAAGTGAACGATTTTATTGAATACAAAACACACGTTAGTGATAACAAGTTTTGGTCCACGGAGCTGGACAACGTGCCGTTCCTTGATCGTAGCACGGTAGGATCGTTGCTCGATCTGGACGATTCACCACCGACATACGATGAATTCTACACCTCCAAGTTTATGATTCCTTCGGCAGTGCAGCCCACCGAGGTTTCTGGCTTTTCCAGCATTCCATCGACCACCATTCCTCAAGGATATGATACCGTTTACTGCAGAAAAGGGATACTCGGCCCTTCCGGTGAAGAATGGATTGATATTAAGATGCTGTCCTTCTGCACCTCGGAGTGA
>ASTEI06928
ATGAATCTTGGCGTTAGGTATCATCACCAACCAATGGAATCAGTATGGCCCACAGTCACCAGAACCGATCATTCAACATCTTTTAGTAACCAGCCATTATCGAACACTGGAGACGGGATTACCTCCGCAAGCGTGAATGTAGCCACCGGATATGGTGCCACGACCAAGCGATCTCGAACGGCATTCACTAGCTCTCAATTAGTGGAGCTGGAAAAGGAGTTTCACTCGAACCGTTATCTGTGCAGACCCCGCCGTATTGAACTAACCCGAAAGCTGGCTCTGACTGAGCGACAAATCAAAATTTGGTTCCAAAACCGGCGCATGAAGCACAAGAAAGAGAGCTCCAACGTGAAGGATATAAACAAGCTGAAAAGTTCCTGCCATTGTACGGACGGTGAAACTTCCCAGTCCCCGAAAATGTCCTCACCATCGTCACCTCACAGTGCGCATACAACCATCGGAATGGACGAAGAACGCAACGGGCACCAAAGCATCGTCAACCGGTTAATGGCACACTCCACTTACGCACCTCGCGCGACTGGCTATAACAACGCTTCCGTGAGCCCCTACAACAGCGATAAGAACGGAAATACGTTCACCTATGTTGACAAGCCACGAAACCCGTCTACGGCCAGCAACGGGTTTGAATCAACGTACACTTCCTTAACAGCAAGTGCTAATGCGAATGAAATATTTGGCCAGCCGATGATGTGCGCGGACCAGCCTGATCACTCGAACCTCATCCTGTCGGCAGACAACGAGATCTGCGCCGAACTTAAGGAATTTGATCACTGTTCGATATTCCCCTCCATCATTGAGGCACTCGATTCCAGCTTTCTCCCTCATTCATTGCCACCGAAAACTGCGACAACGATTGATGAATCACTCAAGGAACCAACGCAGATGACTATGATCCTAATGCCAACGGTTTCCTCCGCTTCGACCGAAGACCCCAGCAATGCCAATCCTTTACTTGACAGCTCGTACCGTTCTCTCGCTAGTTTTAATCAGCCTACCGTTGCTCCCGCTGCATCTACAGACGGGGACATCATCGGTGTCAGTTCGCCATCTGTCACTATTCAGTGGGGCAATAAGAACCACCAAAAACAGCACCATAATCATCTTCTTCGCCCAGCTCCTGTAATCGAAGATTCCAACAACAACAACAGCAAAGGCCACAATTTTGACTCGCTGTGCAGTGGTTCGGCGCTCGGTCATCAACATCACACCACCGTTCAGTTACAACAAATCCCATCATCAATTAAACAACAACAACATGCCGTTGGAGTGGGACTCAACGTTTCCCTGCACGCACCCACTGTAACAACGACTGGCGCGACAAATGCCATGCTTTCCTCACCTAGCGATGGCGCTAACGTATTTCTAGATCTTTAG
>ASTEI06942
ATGTTCAATTGCTGTGAATGCACAGGAGTCGTTAAGCTATGCTGCCTCGGAGTACTGTTTCTAACGTTGGCCTATGCCATCATTGTGATCGATCCCACCGAAGTGATTGTCGAAGATAAACTGTCCATGTATGAAGGATCCTACCTAAACCGTCTGTGGAAGAAACCACCGTTAGAGGTTTTCATCAGTATTTACGTGTTCAACGTTACCAACCCGGAGGCATTTATGCGTGGTGAGGAGCGTTTACGCGTGCAGGAAATAGGGCCGTACGTGTACCAAGAGTTTTTGGAACATCGCAACTCTACCTTCAACGCGAACGGAACGCTCAGCTTTGTGCCTGTTCGGCGCCAGGTGTTTGTACCCGAGCGATCCGTGGGCGATCCGAAGGAGGATCGGATTATGATACCGAATATAGCATTGCTCGGCGTTTCCAGTGCAGCCTATCGCATGTCCACCTTTGCCGCATTTGCAGTGGCAGCCGCCCTGAAACCGCTTGGCATGGCGCCGATCCTCAACATCACCACGCACGACCTGCTCTGGGGCTATGAAGATCCGCTGGTAAGGATCGCCTCCACCTTGCTGCCGGAGCTGATACACTTCCAAAAGCTGGGCATATTAGATCGAATGTTTGACGATGGATTCGACACAGTTACCATTAACTTGCCGGAGTCGGTTCGCAACCAACGGCAGGAGGCGGAAGATAACGTCGTAGCGGACGATGTGTCGGATGATCTGGCCGAGAGCCTGCAGGAAGAATATTATCATGATATGGTGCAGCATTCGAGAACCGAGGAACCGATCCGGGACTATTCGATCGACGTGTGGAATGGATCGCCAGGTCTAGCCCATTGGGGTTACGTTGCGAAAGATCATTGGGATGCTGATACAAGAAACACACCATGCAACACACTGCAAGGATCCTACGATGGATCCGTTTTCCCCCGAAACATATCCAAAACGGAAGTGTTCAAAGTGTATCGCAAAGCATTCTGTCGCACATTGCCGATCGCCTTCGAACGGGAAGGAGAGGTGGATGGCATCAAAGCGTACTGGTTTTCGATCCAAGAGAACGCATTCGAAAGCTCCGTTGATGATCCATACACTTCGTGCTACTGTAAAAGCAATCAGTGCCTACCGAAAGGGCTAGGAGATTTGAGTCCGTGCTGGTACAACATACCCGTAGCAGTCTCCTTGCCGCATTTCTACAAAGGTGATCCTACTCTCTCGCAGGCGATTGACGGGTTGAGCCCCAACAAGGAAAAACACGACGCTGTTATCATTATGCAACCGCAACTTGGCATCCCGATGAAAGCAAACATCCGCGTCCAAATCAGTCTTTTAACAAATGTGAGCTTCAACTCGGAGCTGAGACCGTTTCACAACACTGTCATTCCATTGATATGGGCGGAAATGTCGCTGGAAAAGCTCACGCCCGAGCTAATATTGCTGCTGAACCTCCTGTTTGGCATTGCGCCATACCTGCAGACAGGATTCATATGCATACTCGCATTGCTGGGAGCCTCGTTACTGGCTACGGCGGCCCTAGTACTGCTGTGCTCGTCGGAAGTGGCTACGTTTGAGTACGATCCGCGAAAATCCATTCGATACTCGACCGTCAACATGATCCCGTACCCGTTGCGCAAAGAGCTGGAGAAATATGGCGAACCTGAGATAATACGGCGCGAGCCGCTGCTGATAGAAAATAGTGCATAA
>ASTEI07095
ATGAATCATATCGCCAAGTTTTGGCCCCTTTCGGACATTCATCTGGCTGGCCGAAACAGTTCCAGTCCGGTGTTTAGCAGCAAACCACTGTACCGGCTGGCAGTGGAAGCTCTCGCGCGAAGCTACTCCAACAACCCACGATGTCCGCATTACAGAGCAGCTATCGAGCAATTGCCACTGGGCAGTCGGTTGGACCTGCTGGCGGAAATGTGTGACTACCCGAGCCTGGTGGAAGTGCAGTGGCAGATACTTTCCGACCCGCTACTAGTGAGTGATTTCATCAAGTACCTGTCCAGTGATCTAACCCCACTCGTTCAATGTCTACAGTGGCTTCAAAGTGTCAAAAAGCCTATCCCTATTCAGTTGTTTCGTCAGTACAAGAAGCTAATCGAGAAGAAGATTTGGACGGGTGGTGTCCCTCGTCTGGATTACCGATGTGGACTACGCATCGGAACCTTCCTGACGGAGACTGGATGGACCGTGGAAGCGATCGGTATTCTACAGCTTGCACAGCAACATGCAAGCTTCGGAACGGCGGAGGAACTAGCCGTACTGCGACAGCTAATGCGTGCCCAAACACTTGCCGGGAAGCTGATCAACGCAGGCAAAACTTACGATCGTATGAAGAGAATGCTGAGCAATGTAATCCGGCAGTGCGCGATTTCCCAAGCGCTTTCCGACAAACGTAGCAATGGGCAAAGCTTGCAAGACCTACAGATGGCCGTATTCCATTCGTTCTCGCTATATCACTACGAGGAACTAAACTTTGAGCTCAGCTACGAGTACGGCATGCATTCGCTAGCCAGAATTAGCGCGCGCTCACCGAGCCGACTAGTTATCGACGTTCTTCGGCAGCTCGTGCGCGCTTGTCTTGGTCGTCGGATGCATGCCAAAGCAGCGTACATACTGCGACAGGCGATCGGACTGGTGGTGCAGCACTACGGACGTGTTAGTGCCCTGTACGCCGAAACACTCGAAGATTTGGCCCTTCTTCTGCTTGTCTGCAATCACGTAGGCGAAAGTGTCGATGTGTACGCGGAAGCTCAGCTACTCTACATGCAGCTGTACGGATCGCGGAATTTAATGCTTTCCCTTGCCCAAGGCAATCTAGCGTACGGATTGTGTCTGCAGGCGTACGTTACGGGGCGTCGTGATCGTGCGCTACAGCACGTCGCCAAGTCTATCGGCAACTACCAGCGCATCTGGCCACCGGAGCATCGTATGCTGGCACAGGTATTTCGGTTGCGTTCTACAATGGAGCTGTTCACATTCTCGAATGCGACTGGCGAGGAACCAGGTTTTCTGCAGGATGAGTTATTTAATCCTCAGGATATCGAACCGTTGTCAGTTAAGGATTTGAGTGCTCATTTACGAGTAATTGAGCAATGGGAGAAGAAGTAA
>ASTEI07096
ATGCTGTATCCCGTCGGTTCTGGGATAGATGAGGAACCAGAAACAGCCTTCATGCCCAACGAACGTATCACACTCGATGATTGTCATCTACGGTACTACAACTTTGGGGGACGAGGTTTAGTCGGGCCCGCGTTTGCCACGCCAGCCTTTCTAACCGAGTTCGCGCACATTGGAGCCATCGGATGGACCCAGCAGGACGGTAGGATCGTGTGGGCCTGCGGAGGATCATTGATCTGGAACAACTTCGTTCTGACGGCCGCTCACTGCACCGCCAACGATGAAAACGTTCCACCCGATGTAGTGCGATTCGGTGATCTGAACATCTACAGTGCGGAAGATGATACTCACGCACAGCAGCTAACGATCGTGAACATATTTCGACATCCGAAGCACATCTTCAGTGGGAAATACTACGACATAGCGCTGTTGCAGCTGGAACGTAACATCACTGTACATGAGACAGTAGCTCCAGCGTGTCTGTGGCTGGATCAGGAAGTACGATTTAAGGAGCTCGAATCAGCCGGCTGGGGACAAACGGGATTTGCTGAAAACCAGACGCCGATTCTACTGAAAATAAAGCTGAAACCGTTGAGTAATGAAAACTGTGCCGAGCATTACACACCAACCACCGTGCGAGGGCTGCGAAATGGGCTTGATCAGCATCACATCTGTGCGGGTGACGAAAAGATGGACACATGTCTGGGTGATTCCGGAGGTCCGTTGCATATACGACTGCAGCACAACAATAGAGTCACACCCTTCCTGGTGGGATTGACCTCGTTCGGACTACCTTGTGGACAATCGCACCCAGGTGTGTACACCCGCGTGGCATCATTTCGTACCTGGATTGTGGAAACACTGGCAAAGAACGGTGCACCGGAGGTGACGGACAGCCATTTCCATCCCGCAGACTGTGCATTGCGACACGTTGCCATACGACAGTTGGACATATCGAATGTGGTTGCAAACAAGTCCGGTGTGTACGAAACGTTCAATACACAACGTTCGTTCATGACAACGGAAATCTCAGAGCAGATGGTTCGGCTAAGATGGCCTGCTTCAGCGATGCTGCAGAAAGATAACTGTATGGGCTCGATTATCGATCACGATACAGTCGTTACGTTGGGTGATTGTGCGTCGCGTGCTGGAGTACCACCAACACACGTGCTGCACCGCAAGAGGATCAGTTACAATCAGATCGACGAAAAACAGTACACTGTGGTGGAGATGCACGTGCACCCGAATTATAGGAAAGGTTCCTACTATGACAATATTGCCGTGCTGAAAGTCAACGGATCGTTTGAAATTTTACCTGCTTGTATTTGGAATGCTGCCCAATTGCCTGCTCGAGAAATCGAAATAACAACTGTGGGTCGTATTGATTTGAACGTTTATCAGTATAAGGATAGAACAATATACAATTCCAGCAGCATGCAGCTAACGCCACGAGTATTTGCCTATGATAATAACAGCTGCTTACTGGCGAACCAATACCTGGAGAAGCTGGACCGAGGCCTTCTGCATCAGCACCTGTGCTTCGGTAACGACCCCTTTCTGGTACCTGAGGTGTGTGAGCTCACCAACGGAGGTCCTCTTCAGCGTACGATTACTCGGATGGGTCGCTTTTTCAAGCACGTGTACGGAATCAGCCTGCTTGGGCGTGACTGTGGATTCGGAGAGCCCGGTGTGGCTGTACGCTTGCACGCGCATATGCACTGGCTCGAGTCGGTACTGTTGCCTAAAAGATTGGTCAACGAAACATCACACGATGCCGTGCTGTTCATCAACACCGATCTCGAGCTGTTCGATCGATGCGATTTTTCCGACGGTTCTGTTGGGCTGTGTGTTCCCGTGGAGCGTTGCAGAGGGATACGGCACCGTGTTGATCGAAAAGAAGGGCTAATATTCTGCACCAACGGGACGATTGTCTGCTGCCTGCCGAAAGATGTTCTGGACGACGAGCAGCTTCTGCATGACGAGGATCAGCAGGTTGAGGATTGCGAGAATCGATACGAATCTTTTCGCCGGAGGAACTTTCTTGCCAACCCGGCGTTGGGTGAAACAAAACCGCATATAGTGCAGGTTATTTGGGAGGATGCAGTGGACGGTGAGATGTACATCTTATGTCTGGGATATCTCATTACAACAGGCACCGCAATCACCAGCGCTGCCTGTACTCAGGTTGAAAACCACAAGCCCAACTTTCTAAGATTGGGAATACTCAATGGTCAGTATGAAGATGCCGCCATTGCTGGGCCGATAAAACGCGTCATAACGCATCCACGCTATGATCCCGTCACGGGAGCTAACAATATCGCCCTGGTGAAGCTGTTCGAGCCCATCGTTCCTACGGCAGCTATCTTTCCTGGATGTTTATGGCGCAATGAGACTCACACTCCCTTGGTTTCGACGATACACACCATTATTGAATCACAGCTAAGACAGGAAAGCGTACATCCCATGTACGCTGCACACTGTGAGCGGGCTCTAAACATCAAACTAAATGATGGAGAATTTTGCACAGTGTCTACCGATTCTATGGCAGCCACCTGCCCCACGACAGGTGATCCGATTGTGTGGCGCGGTAAAGGAACTCGTGAGGCACCGGTCGACTACTTGGTTGGATTGTACAGCAACACAAGCTGTGGAACTGATGATCCTCTCATCAATACTCGGATTTCGGAGTACTTGTTTCCAACCAACGCACGACTGCCGGAAGATCAAATGGATATGATGTTGCCGTTCGATAAAATATCATTAGATGACTGTCACACACGCAACTGGAAGGACGGTTTCGAAGGGTTAGTTGCACCGGCCTACGGTAATCCAGCGTTGTTGCGCGAATTCGCCCATATCGCGGCGATCGGTTGGACGGGCACCGATGGCAAAATCATCTGGGGCTGCGGTGGATCACTGATATGGGAGAACTTCATACTGACGGCGGCACACTGTGCAGCGAACGATGAAGACGTTGCACCGGATGTGGCACGAATGGGTGACCTCAACATCTACAGCGATGAGGACGATGAATTTCCCCAGCAGTTACGTATCGTGAAGATCATACGCCACCAGCAGCACCGGTTTAGCGCCAAGTACTACGATGTAGCGCTGATGAAGCTGGAAAAGAATATCATTGTGAATGAAACGGTGGCACCGACCTGCCTCTGGCTAGAAGACGAGGTGCGCTTCCCCAAGCTCTATGCGGCCGGTTGGGGCAAAACAGGTTTTGCCGAGGACAAAACTAACATTCTGCTAAAGGTCGATCTGACGCCCATGAACAATACGGAGTGTTCGCGGTTCTACACCTCGTCCGAACGGGGACTGCGCAATGGGCTTCACGCACACCATCTCTGTGCGGGCGATGAGAAGATGGATACATGTCCGGGAGACTCTGGAGGTCCACTGCATGTGAAATTGCTTCATAACGCGAAAATGACACCGTTTCTGGTAGGTGTCACCTCGTTCGGTAAACCATGCGGACAAGCGAATCCCGGCGTGTATGCGCGTGTGTCCAGCTTCGTCGGTTGGATAATTGAGACGCTTAAGCAGGAAGGAGAGCCGGCAACGGTGTATCAGTTTGAACCATGGTCCTGTGCCCTCCGCTACGTACATGTGCGTGAGTACGAAGATGATGTGGTTGTATCGAGGTCAAACAATTACGAAACCTACAACTCGGACAATGCTCATCTGGTGGGTGGAGATAGCCCCCAACGGGTAGACATTGAGTGGGCAAACACGGTAGTACCCCGTCGAGAGAACTGCTCCGGCACTCTTATCGAGCGGAACGCTGTTGCAACGCTGGCGGAATGTGCATCTCACATGGGCGAAAGACCAATACGAGTAAAGCTGAGTAATGGCAATGTGGTCGATGTTACTGAAACCATCGTCCATCCGAAGTACAGCCCGGCAGCGGGACGGTACTATAATAATATCGCCATTTTGAAGCTTCCGTACCAAGTCTCAGTCATGCCAGCGTGCGTCTGGTATAACGACACCATTCCCGCTCCAATGTTTGAAGTCATCGGAAAAGGTCGCGCAGATCTTACTCCGTACAACCGGGATGAACCTGTTACCGGGCTCGATCCCCGAATCGTTGGCATCTCACCTCGGGCAACTTTGCACGCCAGCAACGAATGCCGGCTATCCGAGCAGTATCGTGCACTACTCGGAAGCGGTCTCCAAAGAGAACACATTTGCTTCCAGAATAAACCGTTTCTGGTGCCAGCAACATGTGAACAGCAGTTTGGTGGGCCTATCGAACGTGAAATATGGCGCTTTTCGCGATACTTCAACTACGCGTACGGGATGAACCTGTTCGGGCGTGACTGTGGCTTCGGGGAGCCGGCCGTCGCTGTCCGGTTCAACGCTCACAAGCGGTGGATCGAATCCGTACTGCTGCCAGAAGTTGGCGACGGAAATAAGGGCAGCGTTACTAGCTCTAGAGATTCGGTGATCTTCATCAATCCGGATCTGGTGTTGAACGATCGATGCAGTTATGGAGGAGGTGTTGAGGGCAGCTGCGTTTCGTATGATAAATGTTCCAGCTTAAAGCAGCGAATGGCTGACGGTCAGCCGGTTACTCTATGTTCGAACGGTTCGGTAGTGTGCTGCCCCCGGCAAGATATAAGAGGTCCTCCGAGCCCGATCGAACGGGAGCTCAACGAGTGTGAACAACGGTATGCGCATCTGCGAAAGCAACGTCAGCAGCATTGGGATGGATTTCAACCACTGAGCAAAAGGTTTCCACACGTGGCTGAGATAGGATGGGACGAGGAATCGAATATACAGTTTCAGTGTATCGGTTATCTCATCACCACACGGGCCGTTGTATCGTCCGCTTCCTGCGTGGCGTCTAAAGAATTCTTTCCGGATGTCGTGCGGTTAGGTGCGTTCCAAGCAGGACAATTCTCCAACGATCTAGCCGTGATACCCATCGCAATGACGGTGGTTCATCCCGAGTTCAATGTCACCACGTACGCAAACAACGTTGCAGTGTTGAAGCTTGTTTCGCCGGTCCAGCCTACGGTTACAGTATTTCCGGGTTGTTTGTGGCAGAACAGGACTCACAATCCGGTGGAGGCTTGGATTGTTGGCGGTGGTGGTTTACAACCGATACATCCGATGTACTTGAGGGATTGCAATGCACGCTATGCTAGACCATTTATCGACCATCGGCAAACATGCATGATTCCGGGTGTGCGAGGAACGGGAGAGTACTGCTATGCTCCCGGCACACCGATCATTTACAGGAAAAATGAAGAGCTCAATCTTTTCACCGAGTATCTGGTGAACATATACAGCCATGGCCGATGCAACTCTACATCTCCGCGCATAGTACATCGTATAGCCATGTACATCGATTGGTTTAAGGAGGTGCTGGGTTAG
>ASTEI07106
ATGGAGAGTACCGATTCAGTGACGGAATCGAGCGGGTTCGTGATCTTCAAGCTGGTGCTATCGTTCTTTCAATTTGTGCTGGCAAAATTCTTCGAGAAAGCTTCGATCGCCTTCCTCAGCCTGATGGAGGGACTGACGATGAAAAGCACGGCCGAGGATCAAATAGCGACGTTCGATCAACTCTCGACCCACTGGTGGGAACCGACCGGACCCATGATTCTGCTGCACAGGTTAAACAAACTGAGAGTTCCTATGGTCGTGGAAGGTCTCGTCAAGGTGGGAAAACTCGATCGAAAGCAACGGTACACTACCGACTCCTTGAAGGGTCTCACGATTTTGGATGTTGGTTGCGGTGGTGGAATCTACACCGAGGCACTCGCAAAGCTGCACGCAACCGTAGTCGGTATCGATCCGGCCCGGCACCTGATCGAGGTAGCCAAAGCGCACGCAGAGAAGCAGCCGGACATTAAGGAACGCTGCCAGTACTACGAACAATCGCTCGACGACCATTGGCAGGGTGCGGTCGGCAAGTACGATGTGGTCGTACTGTCGGAAACGATCGAGCACGTGGTGGACCAGAGCACGCTGCTGAAGCAGGTCGCCGCTGTGCTGAAACCGGGCGGTTCCGTATTCATCAGCACCTGGAACAAAACCAACTGGTCCTGGCTGCTGGCGGTGGTAGTGCTGGAAAACATCATGAAACGACTGCCGAAGGGTTCGCACGACTATGATAAGTTTATTTCGCCCGAGGAAACGGAAGCCATCCTGGAGGCGTACGGATGTCGCACGATCGAACAGAGACCGTTCTACCTGAAGTTCTGGGAAAGTGAGTGGGTCTGGGTACCGTTCAATAAGCTAACGTATGCGTTACACGCGGTTAAACAGTAG
>ASTEI07130
ATGGCTCGCTTTACTCTACTTGCAGCACTATTCGCTGGGCTAGTGTGTCTGCTGATCGATCATTCGGCAGTGTTCGCCTGGCCGAGCGCTTTACAGGCGCCTTCCGATGCATCGCAAATACCTAACTTCCCCGGACCTGGTGACATTCCAAAGCCTCCCGGTATGCTGCACAGCCGGGTAGCACGTCAGGCACCGCCCGAAATTCCCGGACAAAATCAATTTCCACCACCGCCGCCGCCGCCGCCCCAAATGTCACAGATGCCACAGACGAGATCCCGTCGAAACGCTAGGACATCGATCGAAATGGCAAACATGCTGCCGGCGCTAGCACCAGTATCGTACATCTCGTTGGCTCGTGAAAAGCGGGCCGCCAAGGGCACGGGCGGAAAGCTTCCCAGTAAGGCGGGATAG
>ASTEI07147
ATGTTCCAGGACATCATGAGCCGAGCCAATGAGTCTGATGCTGTGAAACTTCATCATTTGAACAAGGCGTTGACAGGAAAGGCTGCCGGCATAATCAACGCCTCAATGATGAACAGCAACAACTTCGAGAGTGTATGGGAGATCTTAGTCCAGCGGTTCGAGAACCCCCGGTTGATCGTCGACAAACACATCGCCGGGTTGTTACACCTCAAGGCGCTACCCCGAGAGTCTGCAAAGGATCTTCGTCACCTTGCCGAGACTTGTAAGGCGCATGTTGACGGTCTCATCTTCATGGAGAAGCCCATCGACGGAACCAGCAACCTCATCATCACCCACATTCTGTCATCGTGCCTAGATGCGGAAACTCGGAAGTTGTGGGAACGCTCGTTAAAGCATGGAGAGTTTCCTGAGCTGTACAAAACTCTTGAGTTCATCACTCGGCAGACGGAAGTGTTGGAAAGCTGTGCAACGAAGGAGCCTCAACAACGACAACCGTCGGGAAAACCAGCGAGCACCAAGGCATTTGTGTCATCGACTCCGAACCCTCCGCAGCTCTGTTGCGCTTTGTGTAAGCAGCAACATCCATTACACAAGTGCCCCACGTTTTTAATACTGACGACTACGGATAAGATCGAGAAGCTGAAAACATTGAACCGCTGCTTCAACTGTTTTGGTACCGGACATGCAGTTTCCTAA
>ASTEI07148
ATGGACACCGTGGAGTTATCTGGAGCAGAAACTGCAGTAATGCAGCAACCAGAAGTGTCCATGCAAGTGCAAGTGTTGCGCATCAAGTTGAAGGTCGTGCATAAAAGGCTGATCAACATGCAGACCGATCCAACACTTGCACAAGTGCAATCCAAAATGCTGGAAGAGCTGAAGGCTGAACAACATACACTGCTGAATCAACTCATCGAGCAGCTACCGTATGATTTGGACAAGGACATCGCTGAGGACGAAGTGTTCCAGGCCGAATATTTGGTGAAAGCGGCATCTCTTCAGAGCATGGACGTCAAGCCTCCGCCGGTGGCAGGCACAACTCGTAATGCCGCAACACCGTCTCCACATCCCGATGCCTACGTTCGACGGTAG
>ASTEI07270
AGTCAATCGGTACGCTACAGTCACAGGTGTCAAGATGAAAGTCTCCGCCAGCTTTGTACTGTTGCTTTTGGGTGTTTGCATCGCTCACGGTTATGTGGTGAGCCGTGTTGCTGATGGAGCTGACGCCAGCCGGGGCCAGTTCCCGTACCAGGTGGCGTTGACAATGAAGCGCCAAACAGTGTGCGGTGGTGTTATGGTACACGAACGATTCTTCCTTACCGCTGCCCATTGCTTCTTCAATGGAGATACTCCATTACCTGTGGAGCAGCTGAACGTGTTCTATGGATCGGAAAAACTGTTCTCGAACGGCAGATACAATCGCGTCAAGACGGTTCACCTGCACGATCAGTACGATCTGGCCGTCGTTGAGGTGAGACGCAAGTTTGATCTTTCGCACACCTCCCGACCGGTTGCATTTGGGCAGGAAAAGTTCGGTGAGAACCTGGTGGCCACCGTAACTGGATACGGACGCAGCACAGTGGAAGGTAATATGGCGTTCCAGTTGAAATACGCTCAGCTTACCTCGTTGCCGGCTGATCAGTGCCGAGAGGCGTTGGGAGATGACTACCACGAAGGTGTCTTCTGTCTGGATACGAGTGCCGGAGCTGGATTCTGTATGGGTGATTACGGTGGTCCGGCCGTGTTTGAGGATCAACTGGTCGGCGTTGGAAGCTACACCGTTGGGGGCAAGTGTGAAACGGGCCAGCCGGACGTTTTCGTCGACGTCGGCTACTTCAGCGAGTGGGTTCGGTCGGTACTCGAGGCAGAGCCAGCGGAACAGTGACTCACTGTTGTTGATGTTGATAACCGTTTATTTATGTGTTTGCTCTTATCATGGACGCAACCTAACAGTATCTTCTCGCGTTTCTGTGCGTTTAAATAATATATGTACACATCTGGTTAGCCGAAATACAGTCACGATCGCCGCTTAGCCTTAATA
>ASTEI07271
ATGATGTCAGGAGCCGTGCACGCCGAACGCGTCATCCGCGCGCCGCCACAGAGCAGCACGATTTCGAAGCCGCGAGCCGTCTACAGTATCGATCAGATACTGGGCAATCATCACCATACGCGAAGGACTAACGGGAGCAGCAACATCACCACCACCACCACCGCCAACAACAACAACAACAACAGTCTTACGATTAACAACAACAATAATAATAACCTCGATCAGGAAAATTCGCTCAAGCGCGAAGGATCCCCGGTGGAGGTGCACGATAATGGCGTCGATGTGGACAACGACGATGAGCTGCCGATCATGGGTGACATCGATCCGATGGATAACGATCCGAACGATATGGGCCGGCCGAGAAAAATTCGAAGATCTCGGACAACGTTTACCACCTACCAGCTACATCAGCTAGAACGGGCGTTCGAGAAGACGCAGTATCCGGATGTGTTCACCCGCGAAGAGCTGGCGATGCGGTTAGACCTCAGTGAAGCTCGCGTACAGGTTTGGTTCCAGAATCGTCGTGCAAAGTGGCGCAAACGAGAGAAAGCCATGGGACGGGACACATCTGCCTTCCTCCATCACGAACAAGGAATGCCTGAGTTTCCACTGGCCCTACCGCTAACGCACAACATACCCCATCCAGCGCTTCCGACCGAGTTTTGGCCACCGAACTTTGGCCTACATCCTTCGCTGCTTCCGGGCACGCACGGGTTGCTGCACCCGAACGTGATGCCCAACTACAAGATCCCGAACTTCCACGCGATTCTCTCCCAGTACATGGGGCTCAACAATCTGTTCGGTGGCTATCCGCAGAATCTCAGCATCAACACACGCATCAGCCCACAGAACAGCCCCAAGGAGAGTCCCACCAGCGTGCCAATACCGGGGACCGGGGTCGGGCTCAACAATACGAGCAACAGCAGTACGAACAGTGGCATGCTCAGCAGTAGCAGCAGCAGCAGCAGCAGCAGTAGTAGCAACTCCAACATAAGCGTCGGAAGCAACAGCAATACCAGCAAAGAGTGTATCGTTGAGAAGTAA
>ASTEI07457
ATGGTTGGGATACGTTTTCTTTCAGTTGTGGTTTCAGTGGTTTGCTACATTCAGGCAGTCTCCACAACACTGTTTCCAAAAAATGTTCCCGAACTAGATGCTTTGGAGGAGCTGATGCCAAATATAGAACAAAGCATTAAAGATTGTCCATTCGGCATTTACGGTCATGGAGGATACGCATTGGCCAGCTCAATATTTGTTGATCGTTACGTGGATAAAACGTTCAGCCATACCGTACGAGTACTGAACGATAGTGTGACTTGCGTTGGTCTGATTGTGGATGAAAATCACGTGCTAACAACATCGGATTGTGCTTCGTCGGAAGACGATAGCCTACCACAGATCAAACTTGCCAATGAAACTCTGGATGCAATAGCCACAGCTGAAAAGTTCCCTCATCCAGAGTACAACGTTACTTTGCTTCGTCTTAACTCATCCATCGTTATTACCAAACTAGCCGTACCTACATGCTTTTGGGACACTGATTTTATAGATGGTTTTGACAAAATTCAAACAATTGTCGTTGCTACAAATGGAAGTCTCGTTATGGAGGAAACGAAGTGCACGTTTAAAAATCGTTTGTTGTGCATGAATGAGCTTATTGTCAAGAGTTCGCTGCTGCAAACAAGAGCGATCGCTAATTACCGCATGCACCCGTTTGTCGTTACTTTTGGCATCGATGAGTCACTCTTTGCTTTACCTATCATGAAATATTTCCACTGGATGAAAACCATAATCAACCGGGACTTAAGCTCGTCTGAATGTACCGCCAAGTATGAGGAATATCGCGACTACGAAGATTTTATGACTTCCAGAAGCGAAACACACGAACAGGTGCAATACTCCAAAAGCCGCTTAACGACCACCAACATCAACCAGTACAGGGCGCGTATCATTCCAAACGCTACGGAAACGGAATCCAAACGCCACTGTTACGGTTCACTTATTGCGCCGAAATTTATTCTCACCGCGGCCAACTGCTTGAAACAGTATGAGGTTGACAGCTACCAGGTGGAAATGGCACAGAAAAACGTTTGGTATCCGGTGCGACAAAATCAACTGAAGGTCCGTACAGTAGCAAACAAAGTGCACTACCATCCAGAGTACGATGCAACGACACTGGCGAATGACATCGCTTTGCTAGAGCTGGTGAATCCCATCCCTGAGTTTAATGAAACCATTGTACCAGCGTGCATCTGGACTCGAGAAAAGTTACCAACGGACACGTTCCAAACCAATGGGTACGTACCGTTCAACGATTCGATTGAGGACGAAACTGTACGAACCAGCCAGCTTTATGCAACATCCGATGTGTACGGCGAGTGCATCGATAAGGCGTCCGAGAATCAGATTTGTGTCGGTTTCCCGACTGCGCTTGCACCCAACAGCTGTCACAATAGCGTTGGTTCCGCAATGTCACACGCGCTGTACACCTTTGGCCGTTACTTCGAGTATATTTTCGCGATCAACAGTAAAGGAGAAAACTGCGGTTTCAATAGACCGAGCGTGTTTACCAAGATAGCGCCATACGTACAGTGGATCGACAGTATCATTTTTGCAACCAAAGTCCGGTACGAGGATGAGACCAAGTATTACGGAGATCGTTGCCAGGATGAAAACGGAACCGAAGGTACCTGTGTTACTCTTCGCAACTGTCCAAAACTCGATCAGGAAGCGAAACAAGGAAATGCGGTAACTCCTTCGTCTTCCTGTTCGTTCGGTAAGCAGAAGGAAATGGTGGTGTGCTGTTCGGACGAGAACGTGCTACGCGATGAATCTCACCGCGAGCAACTGGCACAAGTGATCGAGGAGATAGACAATTGTCCCCAGCTCTATCATGAGCATAGGAAAAATAAATCTCCATACGATGTGGATAACTTTCCGACCTATCCGTACTTGGCCCGTATTCATAGCAGTGGCGATCGTTCCTGCAATGGCACACTGATTGCTAAACAATTTGTTCTCACCACTGCTTCCTGCTTCGAAAGCCTAGCCCAGGACGAAATATCTGTTGTCGTGGGTAACAGAACTCAACAAAAGCTAGCTGTGCAACGTACCTTCACCCATCCAGAGTTCAACAAAGTATCAACGGAGTTCAACTTGTTGCTGCTGAAACTAGAAACTGCAGTCACGATCAACAACGAAACCATTCCCGCCTGTTTGTGGAAAAACCAAACGCATACACCTTTGCGGCTGGAAGAAGTGTACGCTAATCCCAACTTTACGCATCAGCACAGTTTCCCAATGTTCAATGCAGAGTGCTCGAGGAAGTACCCGGAGTCTGCTGTTACCAGTCTGCAACTCTGTGTAGAACGCAATAGCAAGTACTATTATCCGTATGTCCTTGTCGCGAATGATGCCGGAAGTGTGCTTGTAAATCACGCTGCACAAGGAGTCAATGAGCTTCAAGTAACCTACCTCGTTGGGCTCTTTGGCTCGGGACATATGGTCACCAAAGCTGCCGATGATGAGGATGAACGCCCTTCAAAACAATGCTATCATGTGTACCAAAGGATCAGTGAACATTACAATTGGATCAAAAATGTTATCTCGGTCGAGATGCAGAATAATTGA
>ASTEI07755
ATGCACACGTTCTCCAATCATCCGATCGGGTTGCTCCCGATGGAGCAGAACTATGACCCGAGCAAACCTACCATTGCGGAGTTCTTTACCGGCCGGGACATCTTTGTCACCGGTGGTACGGGCTTCATGGGGAAGGTTCTAATCGAGAAGCTGTTGCGGTCCTGTTCCGAGCTCAACAATATCTACGTTCTGATTCGCGAGAAAAAACAGAAAACTGTCCACGAACGTATCCAGGAGATGCAACAGCTGCCGTTGTTCGACAAACTGCGTGCGGAGCAACCGGAACTGTTGAACAAGATGGTCCCGGTGCAGGGTGATGTTTCGCTGCTAGGGCTTGGCCTCTCCCAGGATGATATCGAGAAGATGCGCAACGTATCGGTTATCTTTCACGTGGCTGCTAGCGTACGGTTTGATGATCCGCTCAAGACGGCCATACTGCTGAACACGCGCGGCACACGTGAGCTGGTCCAGTTCGCTGAAAAGTTGCCATCGCTTCGGGTGCTAATGCACGTGTCTTCCACGTACTCGAATCCAGACCGTTACGTGATTGAAGAAGAGGTCTATCCAGCGTACGCTGACTGGCGTGACACGATACGCATTGCGGAAACGTTCGACGAGCAGACGCTCGATGTGCTCGCGCCGAAGTATATGGGTTTCCTGCCGAACACGTACGTGTTCACCAAGAGTCTTGCGGAGCAGATCGTCAACGAGCACAAGGAGCGGCTGCCGATGATACTGTTCCGGCCGTCGATTGTCATCTCGTCGATGAAGGACCCCATACCGGGGTGGATGGATAACTTCAATGGGCCGGTTGGGTTGCTGGTTGGCTGCGGCATTGGCATATGTCGTACCATGTACTGCGATCCCAACAACATAGCCGACTTTACGCCGGTCGATGTGTGCATCAAGGCGATGATCGTTGCCGCCTGGAAGCGTGGCACCGAACCTGTGCACAGTACCACCAAGCAAGACCTGCCGATATACAACTGCTGTATCTCGAACCTGAGAAACTCGACCATGTCACAGATCGTAGAGATGGGACGCACCTTATCCGACGAGATACCGCTGGACAAGTGTATTTGGGCCCCTGGCGGTGGTATTACACAAATTCGTATTCACAACCTGATACGTGTACTGCTGTACCATATATTGCCCGCCATTTTAATTGATGGAATATTCCGTCTGATGGGCCAAAAGCCATTCTTGGCAAAACTGCAGCGGAAAATCTACACGGCCAACGTCGCACTGGAGTACTTCATACTGAACAACTGGGACTTTAAAAATGGCAACTTTATAAAGCTAGCGTCGGAAATCAAACCGGAGGACAACAAAGACTTTTACTATCGGGATTTCATCGAGTTCGATGTAACGCTGTACTTCCGTAACTGCATACTCGGGGCGCGCCGGTACCTGCTCAAGGAGAAGGACGAGAATATTCCGCGTGCGCTCACGCATCTCAAGCGGATGAAGTTGCTGGACAAAATTTGCAAAACCATCATTGTGGCCGTCTTCCTGTACATCATTCTCATACAGTTTGACATGCTCGGCATGATACTGTACGTGATTTCGTACAAACCGTCGTACACCTTAGCTGCCGACTGTAAATGA
>ASTEI07837
ATGGCGAAGATGCAGTTGGTGCGGCTGGGCGTTGCGCTGATAGCCGTGGTGGCGTGTCTACTGTCCGCGCCACCAGCACACGCGGACGAATTTATGGACGAGCTGCTGAACGAGTTCGATGACGAAGACGAGGCACTGCTGCGACACATCGAGGCGAAACACGTAAGCCAAGACTACGAGCAGGAGGATCAGATGGCGCGCGAACTGGCGGCCCGTATTGCGGCCGAACACTATGGTCACCAGGGGCAGGAAGAGGAGGATGCCGTGCTGGATGGTCGTGCACCGCGTCTTATCGATCCGTGCAAGGGCGTCCGGTGCGGTGCCGGGCGTGTCTGCAAGGCAAACATTGCGGAACAGCGTGGTGAGTGCGTATGCATCCCGGAATGTCCGAGCGAAACCGATCCGCGGCGCAAGGTATGCACCAACCGGAACGAAACCTGGGACTCGGCCTGTGAGGTACATCGTCAGCGGTGTCTGTGCAACACGGGCGATGCGGGCTGCCGGCACGAGGAGCTGCGCCACGTGCACATCGACTACTACGGCACCTGCCGCGAGATGCCCGAGTGCAGCGAGAACGATCTGGCCGACTTCCCGCGCCGTATGCGCGACTGGCTGTTTAACGTGATGCACGATCTGGCGGTGCGCAACGAGCTGCCGGAAGCGTACATGGAGCTGGAGCACGAGGCCGAAACGAACATGACCAAGCGCTGGACGAATGCGGCGATCTGGAAGTGGTGCGAGCTGGACGGACATCCGCACGACAACACCGTGTCCCGGCATGAGCTGTTCCCGATCCGGGCACCGCTGTTCGCGCTGGAGCACTGTATCGCACCGTTCCTGGAGAGTTGCGACCCGAACCGGGACCATCGCATCTCGCTGCAGGAGTGGGGCAAGTGTTTGGAGCTGGAGGAGGACGATCTGACCGCACGCTGTGCGGAAATCTCCAAGGAGGACGAACTCAACACGTCCGACCTGCACGATGCGTTCGTCTAG
>ASTEI07876
CATCGTCACACGGCTATATTTATTGGCAGCGTAGCACTGCTACTTATAGTGCCCAGTGCCAACGGACTTCCTTTGTGGGATTATTTTACCGGAGTGGACACTACCGAAGATAAGGCTGCAGGGATGGATACAACCACGATGGAGCTGATCGAACCTCGGCAAGATTACTCCAAACCCTTGCTGCGGTACGATACGGTGGTTCCAATATTGCAGGTTGTTCTAACACCAATCGGTCGCATGCTTTGGCCACGTGTTGAGCAATGGGTTTCGGGACTGTTCGGTGCGTATCTGGATAGTGCCAACAGAGCCATCGACAGCATCTCACAGTATGCAACAGAAAACATTTCCTTCCAGACAGGCGATGTGTACTACACAAAGAGCGATATGATTGATGGGCATGGACACCAGTCTTTAATTATCACTCTACCATCAGGAAGAACAATAACGGTGTTAACATTCAAAACGAAAAGTAAATTCAATGTATTTGAAGAGTTTCCACAGCTCTCCGAAACGCAAAATGAGGTGAGAGAATTGAATTGA
>ASTEI07879
ATGCCGGAGACGAGCTGCGTACCGGCCCAATTTGTTCCGATCGAGGTGAATGTATTTGCGGCCAATGCTATTGCAATCCCGGATTCGAAGGAGAACATTGCGAATGTAACGAGTGTGCTAAATGGCGAACAGCCGGCCTTGTGCTCATCATACGAAGATTGCATACGTTGTGCAGTGTACGAGCTGAATGATATGCCATGCCAGGACTTGGACAGAAAGTGCCGCGAAAAGATTGGACTGTACAAGGTAGAGCTGGTTGCTTTGAACGAAGAAACTTCGCAGAACTCATTGGCAGAGCCACTCAATTGTACTTTTCGATATAGCGACGAAAAGAATGTGTGCGATTATAAGTTCTCGTACGCGCTTTCAAACACCAACAGAGAAACATTGCTTCGGGTGCAGAACTTTCAATGCAAAGAAATTAACTTGATTGCGGCTGGAATTAGCATCGCCTTGTCGATCTTTGTCGGTGGTTTAATACTGCTGCTAGCTTACCGATGTAAACTAATGTACGATGATAAAAAAATGTTTGCCAAATTCGAGAAGGAAAGGGAACAGGAAACGAAATACCAAATGGACAGTCCGCTCTACAAATCGCCGATAACAGAATTTAAAGTTCCTGCCGAGATGGAGACAAGCGTACTGTGA
>ASTEI08009
ATGTCTTTCGCGCTGTTGCGAAGCCATATCCGACCAGCGATAGCTGTGATCGAGTGGCAGGTATGGGCCCTGTCTTCCACACGGGCATTTACCGATTTTTCGGCCACCACAACGACCGAAGAAAAGAACTACCTGAAGCAGTGCCAACCCGCTCAGAGCTTCATCTCTACATCCGTCCGCAAGTACTCGAAGAAAACGGCCGCCCCAGAACGTGCGTACAACAGCGATTCCGACTCGGACTCGGATGACGAGCGTGACGGTGCTCCGCGGCAGCAGCGCCAGCGCAAGGAGCGTGGCAACTCGGAGTTCTGGCGGCGCAAGATGCGCACCCTGCACGGTGTGCTGGACGTCAACAAGGATGGCGTGATCTCGTACGACGACTTTATGCTGCTGACCGAGAAATTCGCCTCGCTGGGCCATCTTGACGTGAAGGCGAAGAACGAGTTCCGTGACATTATGAGAACCACCTGGGAGCAGCAGTGGGGAGAAATTACGCCCTACAATCTAGTTACCGTGGAGCAGTACCTGTCCGAGATGCATCACGTGGTCAACGATAAGGATCTCAAGAAGAAGGTGCACCGCTTCTTGCCCTACCTGTACAAGGCCGTTGACAAGGATCGTTCGGGGTCGATCTCGCTGAACGAGTTCAAGCTGTTCTTCCGCTGTCTGGGCCTGACCGAGGAGAATGCAGCGGTCTCGTTTGCGGTGATCGATAAGAATGGCGACGGACAGATCACGCTCGACGAGTTCGTGAAGCTCGGCAAAGACTTCTTCGTCAGCGAGAAGGAAACGCACGTTTCGCGCATGTTCTGGGGACCGCTGGTCGATCATTAG
>ASTEI08092
CCGTCGCGGTGAGCAGATCGCCGTAATCAACCCGGCGTTCGCGACCCTGCGCGCAATGGACTCCGCGGAAACTAATGAGCTAACGCGGTGGCCTTCGGTCGAGCGGGAGAGCATCGAAAAGATCAAACAGTGGCTGACCACGCAACAACATCTACCGCAACTTGAAGCGCACGAAATAGCACTGTTTCTGCACGCCAACTATGGCAACGAGGAAGCGAGCCGGCGCACAATCGAGAACTATTACACGCTGCGGACGAGCCACCTGGAATGCTTTGCAGACCGAGACGTGTTCAGCGATCCGATCCAGACGGCACTCAGAATCATGATGTTTACCACACTGCCAGGAGCAACGAAGGAAGGCTACAAGATGGTGTACACACGCTTGCTCATCTCCGATGCTTCCGAATTCAATCACCCGCAGATTCTAAAGCTCATGACCATGTGTCTCGATCTGTGGGTGCGCCTGGAGGGCAATGCAAACGGGCACATTATGCTGACGGATATGCAGGGCATGCATCTGGGCCACATGACCAAGCTGAACATGGGGGCGGCCAAGAAGCACATGTTTTACGTGCAGGAAGCGCTACCAATTCGACTGAAGCAAATTCACTTCATCAACGTGGTGCCGTTCATGAACCGATTAATGTTTCTTATGCGCCCGTTTATGCGCAAAGATGTGCAGGAGATGATCAATATGCATGTGGAGCTGGGTACGCTACGGGACGCCATACCTGTTGAGAGCCTCCCCAACGAGTATGGTGGCACTGCCGGAACGTTCCAGGAGCTGCACGCTTCCTTCAAGGACAAACTGTACGCGAACAGTGATTGGTTTCGTAGCATGGAGTCCCGAAATTTGGTTGATGAAGCGAAGCGCCTCCCAAAGCCCAGAAGGTACCTGTTTGGGCTGTATGGATAG
>ASTEI08253
ATGGAGGTAGCGTGGCGTTTCCGGATCATATTTGTGATGGCGTTCGTAGTGATCATATTCGGCGATCTGCTCGGATACGGTGGCGCTCGCAAAGAACCGAAAGATAAATCACTCCTGTCAGGGTTTACCGAGGTTGAGACCGATACGTCCAAGATGATTCCTAGCGGAGCGAAGGAACCTGCACCGACTGCTCAAACCCGAACCAATCCTTCCAACGAGCTCGGTGACAATGTGGACGGTGAATTCGACCAGGACCAAGACACGGCCGGCCTCTCGTCGGCAGAGCTGGCGGCACGCAAGGAAAAGCTGAAGAATTCGCTCCGGGAAGCGTGCCTTCCGAAGCTGCTGTGCGAGATGGCGGCCAAGCCCAACTACTCGCTAAACGTCCGCGAGCGGGATCTACTCTCACTGATAAGGTCTACTACCTTATCGCTGACGATGGCTGTGAGTCCGACGAAATGGCACTTTGCCGCACACATGGGACAGCTGCTAAGGGACGCTGGCGATGCACTGGTGACACCGATCGGATGCTCCCATCTGTGGCCGAGCTGTCCGTACAGTTCGAAAAAGTTGCTCAAGCTTACGAATGTGGTGCACCTGAAGTAA
>ASTEI08254
ATGGCTACCGAAGAAGTACCTTATTTTACGAACGCAGAAACTGGATACGTTCCGGCAAAGTTGGCCCACCGCACCTCCAGCTTTCAACCACTGAGCTTGTTTCGCTTTGTGCTAAATCATGTCATTCCCGATACGGTGCGATTTTTGGTGCAGCTGATCCCACTGATTCTAAGCGGATTGGTAGGGATGGTGGTACCGAGCAAGCGCAAATCTATCCACGGCCACACAGCCCTAGTTACCGGTGGTGCTAACGGTTTGGGCCGGGCGCTGTGTCTTCGGTTAGCCCAGGAAGGTTGCCATGTAGCCGTGGTCGATATTGATCTGGCCGGCGCGAAACGAACCGTAGAAGACGTGCGCCTGCTCGGCGTTAAGTCGGAAGCTTTTTTGGCCGATATTGCGAACTATGAAGCGGTGGACCGGTTACGGCTGGAGGTGGAATCGAAGCTTGGTCCCGTTGATGTGCTGGTCAACAATGCCGGCCTGCTGGCGGTACTTTCACTCAGCGAGGGTAAAGCCACCGATCTGGAGCGCATCATAAATGTGAATCTACTGTCACACTTCTGGACGATACGCGCCTTCATGCCTGGCATGATCACCAGACAGCGTGGTCATATCGTCGGAATCGCTTCAATCGCAGCTTACTTCCCGGTGGGACGCTTCATACCGTACACGGTGACCAAGTACGCGGTGCGTGCGCTGATGGAATCGCTCAACAGTGAGCTACGGATGGATGGGCTCGAGCACACGGTACACACGACCTGCGTCTATCCGGCCCTGATTGCGACACGCCAACAGTTTATGGATATGCTCGACAAGCTTAACTTCCTGAAGCGATTCTACGTGTTCACCCCAGAACAGGTAGCGAATCAAGTCGTCCGGGGAGTCCTTATCAACAAGCGCGAAACCATCCGCACGTTCGTCGATGGCATGAAGCAGCGCCGAAGAGGATACATTCTTGCCGTTAGTTCGATACTCGGATATATCCCGATGCCTCGAGCCGTCTCCTACGTGGCTACGAAGTTTGCAGTCCGTGGGATGATGCAGGCACTAGAGCGCGAGCTTGCGATGGATGGGTTTGGTGAAACGATTTGTGCCACTACGCTGTTCCCGACTTTCATCGCCACCAGGAAGGAGCTGATGGATCTGTTGAGTGATTTAAGTTTGGATGAAAAGCTAGCCATCCTGACGCCGGAAAGTGTGGCGGACACTGCCGTCGAGGGAATGCTGCGTGGCCATCGGAGTATCTATGCTGCACCGTTTTTCATCCGATTATTCATGTACCTTTCTGAACTACTTCCAAGGTGCAGCAGTACAATGCAAAGTTTACATAACATCGGCCAAACGCCGTACCAGAAGGCACTGAGCGGGAAACCACCATCGAGCGCCAGAACGCCGAAAAGCCCCCTCGAAACGGTCAGCTTCGTTGCGTCCGTGGTGCTTGATGTTGTGACATTTTTCGTCCTGCTAGTACCGATTATCGTCCAGTTCTTCGTCGGTCTGACGCGCAAAGCTTCGAGGAAGAACATTTCCGGCTGGACGGCACTCGTTACCGGTGGTGCGAACGGGCTCGGACGCGACATCTGTCTACAGCTGGCCGAGACCGGTTGCCATATAGCCGTGGTCGACCTGGATGATGTCAACGGAGCGCAAACGGTGGCGGACATTAGGAAGCTGGGCGTGAAGGCACAATTCTTTAAGGCCGATGTTTCGTCGTTCGAGGCCGTGACCAACCTGAAGCGGGAGGTTTCGTCCAAACTGGGTCCGATCGATATTCTCGTGAACAATGCCGGTGTCCTGCCGCTGATGTCCTTGCGCGAGGGCACCCCGGAAGATCTGAAGAAGGTGATCGAAATCAATCTGCTGTCCCATCTCTGGACACTGCGCCTGTTTACCGATGATATGATCCAACGAAAACGAGGCCACATCGTGGCGATCGCTTCAATAGCCTCATACCTGCCAACCGAGCGTATGATTACATACGTCGCCTCAAAGTACGGCGTACGGGGGCTGATGGGTTCGTTTGCCAGCGAGCTGCATAATGAGGGCGTGGACGAGTACGTACGAACCACCACCGTCTACCCGTGCTTCATCAAAACACGGCTCGAGCTGATGGATGCGCTGAAGAAAATGGGCATCAAAAATCGGGTTCCCATCCTGCGCAGTGAAACGGTGGCACGTGCAGTTGTGGGAGGCATTCTTTACAACAAGACGCACGTGTACTTGCCGAAAGAATCTTCCATCTTCGGTAGCACATTTGGCAAAGCGGTGTCTCCTTAG
>ASTEI08322
ATGGAGAACGTGAAGCGAGCGAAGAAAAGTGGACTATTGAGAAGGCTGGGAAAGTCCTTCAGGGAGGAGTGCGAAAGAGAATTGGAAGCTAAATATCTACAAGGACCGAGTACGCTGCAACCCAATCCAAGCCAAGTTGCAACAGATAATGATCTGCACATCACCGATGAGGAAATGCATGAAGAGATATATGTGCATGAGCTTGATACTGGCATGGCTGAGAATGCAGAGTACGAAGAGGAATGGATATCTTTTTCGGATGAAGAAGATGAAGAGGAAGATGATGCTGAGCAGCTTCTATAA
>ASTEI08398
ATGCAGAACTTTGATTCCGTAATGTCGATGACGGCGACACAACAGCAACCGGCAGAACAGCAGCAGCAGCAGCAGCAGCAGCAGCAGACGGCCACACCGAATGGCGGTTGGTTTGATTTAACGATCAAATCGGAACCTCTAGACTACCATTCATCACATCATCTACCGCTTCAACATCATCACCTCCATCATCATCATCAGCATCACCAGCACCTGCATCAGCAGCAGACGCAGCAAGACACAACGCTCCTGTCGAGCGATGCCCACTCGAACCCAACGTCACCACAGAGCGTAGACAGTATGGACTCGCTGAGCGGCAAGAGTGGTTTCTTCGAAGGGAAAGGAGCTTCGAGCCTTATGGGTGGTGGATACAACCCGCTCGGCTTCAATCCCCTCACACCTCCGGGATATTCAGGTCTCCTGATTCCACCACCACCACCACAGCATCAGCTACCTCCGCAACAGCAGCAACAGCAGCAGCGTCTAGCAACACCGAACCGTATGTACGGTAATGGCACCGGCAAGGTAGATCTCGCCTCACTGACCCCAACACACACACCGCCGATGGACGTAACGCCACCGAAATCGCCCAAGGAACCGCTCGAGACACCCACCAAGGAGGAAGAACCGGGCTCGGACTGTGAGGATGGGTCGTACGATGGGAGCGAAGATGAGGAGGGCATCCGGAAGCCCAAGGTAAACTCCCACGGACAGGTGAAGAAGTTCCGCTGCAAGCAGTGTGACTTCATCGCCGTAACGAAGCTCAGCTTCTGGGAGCACACCCGATCGCACATTAAGCCGGAGAAAATGCTCACCTGCCCCAAGTGCCCGTTCGTGACGGAGTACAAACATCATCTGGAGTATCATCTGCGCAATCACCAGCGTTCGAAACCATTCCAGTGTCCGAAGTGTAGCTACAGCTGTGTGAACAAGTCCATGCTGAACTCCCACATGAAATCGCACTCGAATGTGTTCCAGTACAGGTGCGCCGATTGTAACTACGCCACCAAGTACTGCCATTCGCTGAAGCTTCATCTTCGGAAGTACGCACACAAGCCGGATGTGGTGCTTAATCTGGATGGTACACCGAACCCGCTGCCCATCATCGATGTGTATGGGACGCGCCGTGGTCCGAAGGCGAAGCCTCAGAAGAACGCCGAAAAGCTGCTCCAGAAACAAGAACAGCAGCTTCAGCAGCAACAGGCTCAGCAACAGTCAAACAAGCAGCCAGAATCGTTGAACGGCAGCTCAGGCAATTCCGGAGATCAAACCGCTCCACTAACTCCACTAAGCCAGCAGGGCATGACAACAGCTCCGACGACTCCCTTCACCCCTCCAGGAACTGGTCAAACGAATGGGCTGATGCGGAACCTCTTCCCGCACCAGCTGTTCCCGAACCCATTGGCGCACATGTTCAAGAATGCGGCTGCCAACGGTAACTTGCCACTGTTCCCGTACCTGAACCTCAACTTCCAAATGTTTGCCGACCAGCAGGCCGGTCTGACACAGCTCTCCCCGAGAAGCTTCCAGCAGAACCTGATGAATCAGCTCACCGGGGAGAAGCTGAATGGGAGTGCTAGCAGTGGCTCGGACCACGACAATGACCTCTCGGTGAAGACTACCTCCAGCGGCGGTTCGCTTGGTGAGGAACTCTTGAAGCAGATCACCGCCGCAGCTGCCGATAGTTCAGCGTCTGCCGCGGGAAGGAACACACTCCCGCTGGAGGACAGTGAGTCGGAAACGGCTTCATCTGCACTGCTCCAACCCCCGTTCGATGAGTTCCAACCGTCCGCGACTACGAACCCCCGTACCCCGTCGACCACGGGCAAAGGTGAGCGAAGTCGTCGCAAGGGTCGTGCCTTCAAGCTGGAGCGTCTTACCGAACCGGCCACCTCTTCAGCCGGCTCGACCGACATGGACACCCAGTTCGACGAGGAACCGGTGACGGTGACACCGGCCGCAGCGGTTTCGCGTGACTCACCGGTAACGCCGCCCAAGGAACGATCGCTCGAGTGTAAGTACTGCGACATTGCGTTCCGGGACGATGTGCTGTACACGATCCACATGGGTTACCATGGTTACGACGATGTGTTCAAGTGTAACATGTGCGGCGAGAAGAGCGAAGATCGGATCGCATTCTTCCTGCACATTGCCCGTAAGGCTCACTGA
>ASTEI08438
TTTCCGTCAGCTCAAGCATGATGATGACCACCACGACCGAGGAGTCTGCCGCTTTACAACCGTACTTTGATTTTGACGTGCCCCGCAATCTAACCGTAACCGTGGGTCAGACCGGGTTCTTGCACTGCCGCGTGGAACGTCTTGGGGATAAGGATGTGGCATGGATCCGCAAACGAGATATACACATACTTACAACCGGAGCTTCAACGTACACCTCGGATCAACGTTTTCAGGTCATCCACCCGGAAGGTTCCGTCAATTGGACGCTGCAGATAAAGTACCCGCAGGTGCGGGACACGGGCGTGTACGAGTGTCAAATTAACACCGAACCGAAAATGTCACTATCTTACCAACTTAACGTTATAGAACTACGGGCAAGAATTCTAGGTCCGGCGGACATATTTGTCAAATCCGATAGCGAAATCACGATGACGTGCGTTATTCAGCAGGGACCACACGAGCTAGGGACTATTTTTTGGTACAAAGGATCTACGCTCATCGAGCCGATGGCCCAAGAAAATGAACTACATTCTAGTGAAAATCGTAGAATTACTGTCGAAACCGATTGGACAGAAGTTTTGACATCTAGGTTAAAAATCAAAAGGGTTGTACAAAGCGATACAGGCAACTATACATGCGTTCCAACGATGGCAAAGTCGGCAAGCGTCTATGCCCATGTGATTAGCGCACGTAACAATGCCACATACTTCACCGATTCACTGCACACAAAGAGTACACGCAGCTGGCTTTACGTACAGGGTGATACATTGTTTGCGGTGAAAAGCGGGAAAATAGAAACGATAACACAAGCCCATACGAAGGAATATGAGATCCTTCTCTCCCTGTAA
>ASTEI08634
ATGGCCAAAAAGCCCCGATTGGCCCTCTTGGCCGTTTGTTTGGCAGTGACGGCCATCTCGTACATCTGCTCGACGAATTTAACCAACTTTTTGGAGCTGTTTTTGCAACTGCCCGGCATCGATGTCAACAAACCGGACAACGAGGGTAACACGCCGCTGCATTTCGCTGCCCAGGCCGGTCTCTCGGACGTGGTGAACATGCTGATCACGAAATGCCGCAGCCTTATCATCGACCCGAAGAACAATCTCGGCTTTACGCCCCTGATGAAGGCGGCCCTGCAGGGCAGGACGCGGTGCGCCAAGCTGCTGCTCTTTGCTGGGGCATCGCCAGTCGAAACCGATACCGGACGAGGATTTAGGGCGGAACAGTGGGCTCGCTTTTGTGGCAGACACACCTGTGCAGAAACGATAGAACAGTGCGCCCGGGCCCGGTTGCTGGACAAATCGACACCCTGCGGTAGATGGTCGCACGACATCAATCTTCCGGTGGACAAGAATGCGCTCAAGGCACGCAGCTGCAGCATTACGCCACAACCAACGCAGAATGGTTTTCGCTCCAAGTTCCGCAAAGTATTTCCGTTCAACTTCAACTCCTCGAAGGACACGAAAGCGGTCAGCAAGGAGGGCGAAGAAAACTACACAAAGGATCTGGTCAACTACCTAAAGTCGGCCACACTGTGCGTGAGCGGACCGGCCCTGTCGGCCAATCGGAAGATCATACAGAGCTTGATACGACCGTTGGAAGTGCCAAAACTTGAGGTGACCTATGCGAACAATAATGCACTCATCAAAAAGTACGAAGCATCGCTGGAATCGAACGGATCGGGTGAAACTGTGCGTCGTAACTCGGTGGATGGCAGTACCACCTCGGACAGTCGGAATGCGTCACCGGCACACTCTCCTACGCCGGTACGGGCCAAGGTACGGAACTAA
>ASTEI08761
ATGGAAAATTTGGAGGGTGCGGACTCGACGCATAACACCAAGGTGTCCGATTCCGCTTACTCCAACAGTTGCAGCAACAGCCAGTCGCAGAGGAGCGGAAGCTCCAAGTCACGCCACAGTGGCAGCAACTCGTCCGGCAGCAGCGGATACGGTGGCAAGGCTTCGACGCAGGCCAGCAGCATTGCGCCGCTCCCGCAACCGGCCGTCAAGCGCACCAAGGACAAGGACCGCAAGAAGAAGAAGCTAAAGACGACCAGCGACAATTCTGCACCAGCACCGAATGGATCGTCCACCGGCAGTAACACTGTGGCTGGATCTGCAGTCGCAGGAAGTTCAACGACGGTCGTTGAGCAGCAAAACCTTTCCGGATGTGGTGGAGATCCCGAACCAATGGATACGGTGCCAGGAAACTCGTCCGTTAGCAGCGGATCAGCCGTACCGGGAGAGCTTGGAACGGGTGGAACGGGTGGGCAAACGATCGGGCCGGAGTCGAACGATCGTCACGAGCTGAACGTGGCAAGTGGCGGTGGTAAGGGTGCGAACGGGGCCGAACTAGTCAGTGTCGGAGTGTCAGCTGCAGCGGCAGCTGTTGCAGCACAGATTATCAATGAAGAAAAAACTAAGGACGATCGTAAACACATGTCACAGGAACAGATGCATCGGTCGGCTGATGCAACCAGCGACGGGCTGCAGAAGAAGCTGATTGCGCAGAGCATTCTACCCGGACCGGCACCACTACCGGCCGGTGTAGCCTCCATCGTCAACTCGATCGCTACCGGTGACTCTACCGGACTGAGAGGCAAAAAAGTCGGGGACCATACCGTCTCCAGCACCGGAACACTCCTGGGTGTGGCGCAAACGAAGCAACAACAGCATCACCACAGCGTCCAACCGCATCAACATTCCAAGCAGCAGCATTCCACGAAGCAGGACGCATCTCTCCAGAGTCAGCAGCATGGACTGCATGTGCCACAGCAACATCCCTCTTCCCAGCACCAGCACCAGCAGCAGCAACATCATCACCATCAACAACAGCACCACACACTTCATCCCCAACAGCAGCAGCACGACAAGCAGCAGCAACAACAGCAGCAGCAACAGCAGCCGCAACAACAGCAGCAGCAGCAGCAGCAACAGCAGCAATCCAACACACCGCGCACCAACAAACCGGACGTGGAGGATGGATTCTGCTGTGTCATCTCCATGCACGACGGAGTCGTCCTCTTCACAACGCCCAGCATCACACACAGCCTAGGCTTCCCGAAGGACATGTGGTTGGGCCGATCGTTTATCGATTTCGTGCACCCGAAAGATCGGGCCACCTTTGCAAGCCAGATCACGTCGAAAGTCGTCGTACCGCTCGGCGAATCGAAGAGCGGCCAGAAGGATCAGAAAAATTCACTCTACGTGATGCTGCGCAAGTACCGGGGGCTGAAGACGGCCGGGTTCGGTGTTACGAAAACGACCGTCAACTACGAACCGTACCGTTTGGTGCTGACGTTCCGTGAGGCGCCGGCAGAAAATGCGGAAATTATGAGCGGTCGTAGCATTCTGCTCATCATCTCCGCCACACCGGTCAAGAGCGTCTACAAGGAACCGAACGAATCGCTGTGTGAGCGTGATCTGAAGTTTAACACGCGCCACACAACGTCCGGAGTGTTGAGCTACGTGGACGGGAATTCGGTTGAGTCGATCGGCTATCTGCCGCAGGACATTCTCGGCCGGTCGATCATGGAGCTGTACCATCCGAACGATATGCCGATCCTGCGCAAAGCGTACGAAACGGTGATGGTGAAGGGACAAACGGCCGGTGCGTCGTTCGTCAGCCAACCGTACCGGTTTCTGGTGAACAACGGGTGCTACATTGTGCTCAGCACCGAGTGGACCAGCTTCGTGAATCCATGGTCCCGGGAGCTAGAGTTCGTGATCGGCAACCATCGTATCCTGCAGGGTCCCTCGAATGCGGACGTGTTTGTATCGCCCTTTTACTGCCACCAGACGCAGAACCAATTTTCGGACGAAGCGCTCAAGGAAGCGAAAATGATCGAGGAGCAGATCTTGCGCCTGCTAAAGGAACCGGTCGCTAAACCATCCGACATGGTGAAGCAGGAAGTGTCGAAACGGTGCAAAGCGCTCGCCTCGTTCATGGAGGAGCTAATGGACGAGGTGGCCCAACCGGAGCTCAAGCTAAACCTGCTAAATGAATCGGATTTTACCTTTTCCGAGCGAGACTCGGTGATGCTGGGCGAGATATCGCCCCACCACGAGTACTTCGACAGCAAGAGCTCGTCGGAAACGCCACCGAGCTACAATCAGCTGAACTATAACGAGAATCTGCAGCGCTTCTTCGACAGCCGACCGGCGATGAACATCGAGGAGCAGATGAAGATGGACTCGTCCGGCGGTACCAACACGGAAACGATCGGCGACGAGCAGTCGCACGTGGTCAGCCCGAATCAGCGCGGGTTTAGTGCGAGCGGCGGGGGTGGGAGTGGCGGTTCGGCCGGCAACTTTAGCTCCGAAAGCAATGCACAGATGGACAGTACGACGAACACGACGAGCAACACGGGCGGGACGGGTGGTACGGGGACATCTTCGGGGGGCGGTGGCAGCTTTCAGCCGCCGACCCTCACGGAGGAGTTGCTCTGCAAGCACAACGAGGACATGCAGAAGGTGATGCTGAAGAAGCACCGGGAGGCGCGGATGGTTGCGCGCGGTACGGACAAGAACAAGAAGGGCCCACCGGACAAAGGGGGGTACGGGGGTGGCACGGTTGGCCACGGGGTGAAGCGCGGCTCTTCCCATTCGTGGGAAGGGGACGCACACAAAACCATCAAGCATCAGCACAATCCGGACACGGGTGGTGGCTGTACCTCGATCCAGCAGTTGCAGCAACAGCAGCAGAAGATGGGCCCCGTTGCCCCGCATGCGCTGCAGCAACAGCTGCTAATACAGCAGCAACAGCAGCAGCTGCAGCAGCAACAGCAGCAGCTGCAGCAACAATTTCAGCAACAGCAGCAGCAGCAGCAGCAGCACCAACAGCATCAGCAAAACAGCTTGCAGATGCACTATAAATCGCAGCACGTGTTGCAACAGCACCACCATGCGCTGTACGGACAAGGACAATCGTCCTCCGCTTCCTTCCAGCAAACGACGCTCGCCAACTCATCCACAGGGCATCTGCAGCAGGCGCAGCAGCAGCAGCACCAGCAGCAGCACCAACAACCTTCCGACCAGCAGCTTTCGCACCAATCAACCCAACAGCACGCGTACCAAGGCCAGGAATCCGAGGTCGTCCTTAACACGACCTTCACGACGCCCTCCATCCTGACGCCCCAAATGACGTACGGAACGCACAGCGGTAGCATTACCGGTCGCACCGGGGACCTGTGGCCACCGTTCAGCGTGAGCGTAACGACCATGCAAGCATCGGCCGGTGCCGGTTCGGGAACGGCCAGCTTCGTACCATCGCACAGCATTTTCCCCACCCTGTACTACATCCCGGCGGCCGCCGCCGCAGCAGCAGCCGCAACGGCCGCCCCGCAAGCGGCTCCGGTGGCAGCGCTGGAGGCACTACCCCGCCTCAATCCCATCACCGTACCGTACATGGCGGCCGGCGTGATGTATCCGCATCCGCAGCTTTACCAGCAGTCGCTCCTGTACCCGCCGATGATGTACCACGCGATGCCTTATCAACCGTTGCCACCACCGTGCGGGCTCGACAGTGACACGCGAAATCATCAACATCCACAGCATCAGCAGCACCAGCAGCAGCAACAGCGGCAACAGCAGCAGCAACAGCAGCAACAGCAGCAGCAAAGGCTACAGTCCCAAACCGGCCAACAATCCGGTGGTCCCGGACAAACGACAAGCCTCGGTATGGGACCGACGCCGGGCGGCCAAAGTTCGGCCCAATCGGTCGAGGTGTCCGGTACGACAACCAACGGTGGTGGCCATACCGGCACCAATGGTGGCAAACTTCCCGCACACATAACCGTCCCACCTTCGGCCGGCAGCGGTTCCCAGTCGCAAACTCCTTTCCAACGTCCGTCCTCCCAGGCAACATCGGTCAAGGCGGAACCGGGTTCAGCTTTGGGCAGTATTGCGTCCGCTTCCATCGTCGTCAACCGGGCATTTTCGGAATCGTCCAAGAAGGATCTGACCGATTCGCCCCTCATCTCCAACGTCGACTGCACCGACTGTGCGCTGGACGAGGTGCTCGATAAGCACTGCGACAGCACTGCCGGTGGCAGCATGGTTGACCGGCGGGTTAACGGTAGCTCCCGACTGACCGGCCAGCTGGACAAATTGCCCAGTGGCATCGGAGCCGGGATCGGCCAACTGGCGGCACGGGCGGTGGTGGCGACGGACAACTCGTCCGAAGGACAGAACGGGGCAGAGCGGAAAGAGTCGAGCGAGATGTGCTGGGAAAGTGGGTCGAACAATGCGACCTCCAACAACCGGATGCACGGGGACGGTGAGTCCGGCAATCAGGACTCGCTGGAAGGTGGAAAGCGAAGCGGTGCGGGTGAAGGCAACGGTGCGATGGTACGACCCAGCGGTGGCGGTGGAAGTGGCGGTACCAGTGGTGGATGCCGTGCCAAGCGACGTCCGAATCCACCGTGGCTGGATAACGTGTGCCAGACGAAGGATCTCATCTACCGGTATCAGATTAACGAGCGATCGCTCAAGGAGCTGCTGGATTCGGACAATTTGGCGTTAAAGAAAATTAGTCAGCCCATCTTGGTGAACGATCAGCTGGGCCAGCTGTACCTTGACCTCGAGCTGGAAGGACTGTCGGCCAAGCTGTCGCTCAGTGAAGCGACATCCGGCAGCAGCAGCGACGACTGCGACACCAAGGACAAAGCCAAAGTGAACAAGCGCAACATGAAGTACAGTAAGCTGGTTATGATCTACGAGGAGAACGCACCCTTCCCACCACCGAACGCTTCCGAACCGTAG
>ASTEI08773
CTTATCGCTAGCTTTGTAGCAAGTTCGAACGGCTACCAAATATTTGGCAAAAATGCTGACTCGTACGTCGATAATCAACCGTTTGAAAACCAATTTAAGTATGGCTATCAAGTGCGGGTCGAAAATGATCAGTTCCAGCACAAGTACAAGAATCCGCAAAACGTGACCTTTGGATGCTACGGCTATACGCAGCAGGACGTTGGTGGCGAACACCGAATTTACTACGTTTCCGATCAGTTTGGCTACCGTACGGTTGAAGTTGGACAGACCGTCACCATCTTTCCGCAGCCCGGCAAGAGTCCGGTTCAGCAACAATGGCAGGAGCTCCCATTCCCAGCAGATAAGCAGATCAAACCCCTATTAAATCGATGGTGTGTGTGCCCGGTGCCCGATTTTCATTCGCAGCTCTTAACCGTAACGATCGCTGTATCGGCCACTGATGATGCGTTCAACATTGAGCTGAAACAGAAGGACGCCGAAGTGTACCACGAGCAGAGCTTTGGAAGAAACGAGTTCAATTACGGGTATCAGGTGGAGCGGACAAACAGCCAGTTCCAGCATAAGGTCAAGGGTCCGGATGATGTAACGTACGGTTGCTACGGGTACATCGATCCGGTGGGTGAGAAGCATCTCGTCTACTACATTGCCGATCGGTTAGGCTACCGGCTGCTGGCACCGGATCAACCGACGAAAGTGTTTACCGAACGGGTAGCGAACAGTGTCAACAAGCTGGATGCTGATCTTCAGGGTCGCAAGCTGGACGAGAAAGTCGTTGCCTGGAACGATCTTTACCTTCCCTCGACCTGTCGTCGGTTGAATGAGATTGTTAGCATTACACCACCACCGACAACGGTACGACCTGTTCTGCCACCCGCTACCACTGTAGATGGTCGAGATGGAGCACTGATAGGTGGATCCAACGGACAAGATCAACACTATCCTCCCTCCAATTCCATTCCTTCCCAACCCAACAACTGTGGCCACGATGCATCCGCACCACGCCCCAAATATCCCGGATCGATCGCCCAATTCAACGGGTTTGTGTTCCCGATCAATCGCAACTGCGACGATAGTGGACGCAACACGGCCGATCTGCTCGCCCAGATGCAAACGCTCAACGAGATGGTCCTGAAGGTGAGCAATACACTTCACACGCTGATCGAAAGTGATCGCAACCGTACGACTGCGGGCGATGCCTGCGAACGTGTGTTGGAGCTGCTCAACATCCAGCAACCGGTGCCGCTGCTCGTGTACGTACCCATCATGGTGCCTTACCTTGACGGTGGTATTAATGGTGGCGGTACGCAGCCACCGGTCAATCCGGCGAGTTACGCGTACGCCAAGACGTGCAGTGAGTGTAAATAG
>ASTEI08774
ATGGGTGCTCTAGGAGCGATAGTGCTGGCCATCCTGGTGGCCCGGACGGTGGTGGGAAACACGATGGAGGTGCATGTGAATCAACCGAATGCCGAGGTGTACCATCGGCAGGATATGAAGCGCGGTGAATTCGACTACGGATACCACGTGCAGACGGTGAACAACCAGTTCCAGCACAAGGTAAAGGGTCCGGATGATGTGACGTACGGTTGCTACGGTTACGTGGATCCCTCGAACCGTAAACATCTGGTGTACTATGTCGCGGATCGTATGGGCTATCGGATCATCTTCCCGAACCGCTCCACAAAGATCTTCACGGCGAAGCTTGCGGACAGTTTGAACAAGCTGGATGGTGCTGTTAAGGGTAAAGACTACGACGAGAAGGTAGTTGAGTGGAATAATCTCTACATGCCTGAATCGTGCTTCCGGCTGCACGAGATTCTAGAGCCTGCCGCTAGCAATCCGGCTCCAGTTCAGCAGGTTGCTCCTGGGCAGGTTCCATCAACGGCCCATGTTCAGGTTCAGCCTCTTCCAATAGCGCCGTCTCAAGCTGCACAACCACCATTGCCACAGCCTACCCAGTACACGGTCCCCACAACTCCTCGGACGTGGACAGATCAAGCTGGAGCTGGCTCTGTTGGTGTCGAAAGCTACGATCAGTATGGACAACAAGGCACCAACGACCAAGGTCAGAGGCGTTTCGATGAAGACGGCTTCCTAGATCAGAATCAAGCCGGAGGTCAACAACAGCAACAACAACCATCTCAAATCTGGCAAGGCAAATTACCGGACATTAACCCGGCAAACATTAACCTGGACCAGTTCAATGGACACGTTTACCCCATCCACACTGTCACTGGTGATGAGGGTCAGGCAGCAGGCATCCAGACGACGACTAGCCAACTATCCGCCTCCCAGTACAGTCTGAACATTACACAACTTCTGGCTCAGATTGAAGCGGTCAACTCACAGGTCATCACACTGAACATGCTGCTGGCCGGTATGGCCAACAACCCGACGGCTTACAGCAACGCTAATGAGAACAGTTGCCGCAGCGTGGTACAACTGCTGCAGACCCAAAAGCGTACGCCCCAGCTGATCTACGTACCGATCCTGATCCCGTACACCCAGGGCCAGTACAACATTAACCAACCGATCGCAGCACCGGGCGGCCGTTCGGAAGCGTACCGAGGTCATCATGCGAACGGTGGCTGCCACAACTGTCGGGGCTGA
>ASTEI09017
ATGGCTCACGGTTCGCTTACGGTCGCGGGTATGATTGTCAAAGGTGACGCGTCGTCGGGCCGTGCGGGAGTTGCCGGGCCTTCATCGCCGTCGGCTACCGGTAGCAGCACCACAACCACCGCACACAACTCCGCCAAGATGGGTTCGCGGCGCATCTTTACGCCACAGTTCAAGCTACAGGTGCTCGACTCGTACCGGAACGATGGTGACTGCAAGGGAAACCAAAGGGCGACCGCCCGCAAATATGGCATTCACCGGCGGCAGATCCAGAAGTGGCTGCAGGTGGAAAACAATCTGCGCTCGGTCGTGGCCAACGGTGGTGGTAATAGCAGCGGCAACAGCAGCAGCAACAGCAACGCCAACAGTGCCGTCGGTTCCGGAAGCTCGTCGGGCGGAGCGTCGGCCCACAGCAACGGTGCCGGTAGCAGCGGAAGCGGCGGTGGCGGTGCATCGATGAAAATAAATCTCCTAAATCATCATCACCAGCACCCGCATTTGCATCACCCGGCGCATCATGTGCATCACCCGGCGCACCATCACCTGCATTATCAGCCGATGCACCACCATCCGCATCACCATCCGGGATTGACGGGTCTGATGCAAGCGCCATCGGTAGCGGCAGCGGCGGCCGCTGCAGCAGCAGCAGCAGCAGCAGCACACTACCACCATCATCAGCAACATTTGCACCAGCAGCAGCAGCAGCAACAGCCGGTGCACCCATTGGCGTTTCATCCGATCGCTGTCCCTCCGGTTCAGCACCAGCAGCAGCAGCAAGTTGGTTTGGACGTGGCCAGACAACGCGTCGCTCGAAATGGCGCAAGCGCCGCCGGTCTGCTGTCGCCCGTGCTTACCCACACAGGTACCGCCTCGACCGCCATACCCGTCTCCTCCTGTTCGCCCCTCTCGGTCGCATCCTCCTCTGGATCGCTGTCCACGTCCTCGCTCTGCTCCGCCTCGCCCAACTCAATGGCGCGGTCTCCATCATCGCAGTTGCTCCAATTGGGTGAGCCAGCGGCATCTGGTGGCGATGCGGTGAACCAGTCACACCATCACCACCACCAGCAATCTGTCATCTTTTCGCCCGTACCGTTGCTGGCCGCCGCCACAGCAACACCACCGGCAACCGGTACGGCCGATAGTCACTACTATGGCCATATTCGTGCGGTCGCAGCAGCGGCACAGGCTGCTGCGGCAGCTGCCGTCACCGCCCACCGTTACGATCATCCGATCGATCTTTCCCGGCCCGGATCGTTGTCGGCCGGTTCGCCCGTTCCGTCCTGCCCGAAAACACCCCACGACAACTACGATCGTTCGGTAAAGGAGGAACGCCTGGATGGTGCAGCGGAGGAGGAGGAGGAGGAGGAGATTAGTGTGGAGGAAGTCGATGAGCCGTTGAATCGCAGTACCGCCGGTGTGGTAGAACAGGCGTGGGATCTTTCCTGCCGACGGCCCGCCCTCACTCCGGACCGCAAACGATCGTCTTCGGCGATGAGCGGTCCGATCGCCGCACCCGACACCACCCGTCCGGCCAAATCGGTGAAACTGTTCAAACCGTACCTGCTCGATGAGGAGGAGTCCCCAAAGCAGCAGCAGCACCACCACCAGCGGCCCGATTCAGCGCTGGCGGACGATGATAAGGATTCGACCCGTGAATCGCCTGCGATCGTCGATCGGCCCATGTCACCGGGGATCGTCGGTAACCACCATCAGTCGTCACTCCAGCACCAGCAGCAATATCCCATCATCTGGAGCAACAGCTCGCCTGCCGCCGCCGCCGCCGCCTACTACGAGCTAAGCCCGCCGGCATATCTGCTTGCCTCGCAGTCACAGACGGCAGCGCTCTCCGGTGCTGCTGCTGGCATTGCTTGTGCACCGGCCGGAAACGTAGTGCCAACGGGGCGGGGTTGGAGTACACCGCAGGCGTCACCGGTGTCCGGGTACGACAGTTCCACCTCGATCTCGTCCGTGTGCAGCGGGCCGGAGGAGGACAACACCAGCCACAGCAGTCACAGCAGCTCCAGCCACAGCAACCACGGTCAGTCGGAGAAGCTGAAGCAGCAGGCAATCGATAGCTTCTACCATGATGTGGCGTGCCGCGGCGATTACCGGGCAGTGGCCACCAAGTACAACATTAACCGCAAGTATGTGGAGAAGTGGTTGCAGCAGGAGCAGGAAGATGATCATCATCACCAGCACCAGCATAGTCATGCCGAGGTGCGATCACCGCTCGTGGTTGGATGA
>ASTEI09332
ATGGCGGACCTATCAGCTACCTTCCAGCGTACATCCCCGTTCCGGACCCCGATTCGTGCCGGTGGCAAGCTGAAGAAGCAGAAGCAACTTACGACCGATGTGCCACCGTTGGCCAGACATCTTCTCCGATCGCTTAACAACGATAGGCGGAACTCGCTGTCGAGACGGGTGACGCGGGTCACCGTCGGGCAAACGGTTCGGCGTGATTCCTGTCTGCTGGAACAATCCTGCCTAGATCAGTTTGACGATAGTTTCGTACTCGAGCTGGACGGTGCACGGCCACTGACGCCACGCAAATCGCCACACCTGTTGCGCCGCGGCTCGTTTACTCGCTTGAGCAAGATCAACCGCCAACCTACCACGATCGCTGCTAGCAAGCTGGCGGCTACCGGAGGACTGTCCAGCATCATTGCGGGAAGTTTTGCCTCATCGCGCAAAAAGTTTGTTGGCGTGCGTAAACGCGTGCTGAGGCTTATACCGCGTCGCTCGTCGTCGCCGGGGTACAGCAAACTGTGA
>ASTEI09367
ATGGAGTACCGTGTGAGCGCTCCGGAGGCGCTGCACGATCCGCTCGTCGTGCCGGACAAGCTGCTGATGGGCCCGGGACCTTCCAACGCCCATCCGCGCGTCCTGGAGGCGATGAGCCGCCCGATACTGGGCCATCTGCATCCGGAAACGTTGAAAATTATGGACGACATTAAGGCGGGCGTGCGCTACCTGTTTCAGACGCACAATGTGGCCACCTTCTGCCTGAGCGCTTCCGGGCACGGTGGTATGGAGGCGGCGCTGTGCAACCTGCTCGAGGACGGTGACGTCGTGCTGATCGGGCACACGGGCCACTGGGGTGATCGGGCGGCCGATATGGCATCGAGGTACGGGGCCGACGTGCATACGGTGCGTGCCGCTGCGGGCACTTCCCTCACGCTGGCCGAAATTCGGCAAGCCATCGAAACGTATCGCCCGTCGGTGCTGTTCCTTACGCAGGGTGACTCGTCTACCGGCGTGCTGCAGGGATTGGAGGGAGTCGGACCGGTTTGTCGGGCGAACGATTGCTTGCTAATCGTGGACACGGTTGCCTCGCTGGGCGGCACACCGTTCCATATGGACCGGTGGGAGGTTGATGCAGTGTATACCGGGTCGCAGAAGGTGCTCGGTGCACCGCCCGGCATCACGCCCATTTCCTTCAGCCATCGGGCGGTCGAACGGTACAAAAGACGTCAGACGAAGGTGAAGGTGTACTATTGGGATATGTTCCTGGTTGGCGATTACTGGGGATGCTTCGGACGACCACGCATCTACCACCACACGATATCGTCAACCCTGCTGTACGGATTGCGGGAAGCAGTTGCGCTTGCCTGCGAAGAATCGCTTCCGTCCCTCATTGCCCGCCACCAGGACTGTGCCCGCCGACTGTACGACGGGCTCCAGGCAATGGGATTCGAACTGTACGCACAGGAACGCGACCGACTCGCCACCGTCACCACGATCCGGGTGCCGACCGGTGTGGACTGGCTGCAGGTGTCGCAGCACGCGATGAAAACCTATCTGGTCGAGATAAGCGGTGGGCTTGGACCGACCGCTGGGCAAGTATTTCGCATCGGGCTGATGGGACAGAACGCGACGAGCGAACGGGTCGACCGCGTGTTGCAGGTGTTCCGAGACTCGGTCAAAGCGGTAAAACCCGACTTTTCATTCCGCCGTGGTGCATCGAAAATGTAA
>ASTEI09488
ATGACTCGAGTGCTTAAGAGTGTAGACGGAAAGTGCAACGAGCCGGTCGTCTCGAAAACCCGGCTGGGATGGATCGTCTACGGGCCTTGCGCAGTGGCAAGAGTAGGCCCGGGGGCTGACGATGGGACGAAATGGGCTAAGACGCCGGACCTATCGGCACAAGGGCGATGGTTTAGCGGACCGCCGTTTCTCTGGGGACCGGAAAATGCGTGGCCTGCTCGCGTCGACCCGGAGAAAGACACGTCGGAAGAGCTTCGAAAGAGTGTCCATCACCACCAAGTTACAGAACCGCTCATCGTTCTCGACCGGTTCTCGAAGTGGAAACGGGTGCTTCAATATCCGTCGTCGCGTCACGCCACAGTGATTGGGCCACTGACCCAAGATGAGCTAGCGGAAGCCGAACGGGTGATAATTCGGGGCATACAACGAAGGGCCTACAACAGCGAAATCGTCAGCTTGCGCAAACAGACCCCGCAGAAGCATCCGTGGAAAAGGGGGGTCGAAAAGAAAAGCAGCATCTATAAGCTTTCGCCTATTCTGGACAACCACGGGATCCTGAGAGAGGGGGAAAGTTTGACGGAATGCGTAGGCATCAACGAATCCTCACGGAACCCGATCATCCTTCCTCGGCGAGATTACGGAACCGATTTCATTATTCGGGAGCAACACGAAAGGTACAAACACGGCAACCACAACACGGTTTTGAGCGAATTAAGAATGCGGTACCACATCCCTAAACTGCTGGGGGAATATCGACGCGTTAGAAGAGATTGTCAGTGGTGCAAAGTGAACAACGCGCGACCGGAGCCACCGCTAATGGGTAATTTACCACAACAAAGAACGGCATTTGATCAACGTGCCTTTTCCTTCACAGGGATCGACTACTTCGGCTCGTTTTTAGTAGCTGTCGGTCGCAGAGAAGAGAAGCGGTGGGGGGTTATATTCACCTGCCTCACGTCGAGAGCTGTACATCTCGAGAAAGCGGCGTCCCTCACCACAGCGTCATGCATACTGGCGTTTCGAAGATTCATCGCTAGACGTGGAAAGCCCCTAGAAGTGATCAGCGACAGAGGTATCAACTTCATCGGTGCCTCTCGTGAGTTGAAGAAAGCTTTGGAAGAAGTTGATCACGACGTTTTGATGACCGAGTTCTACGGACCGCGGATGAAGTGGACATTTAAGCGGGTTAAATGCGGGGCGCCTCACTTTGACGGCTGCTGGGAGCGTTTGGTACGTTCCGTGAAGAAGGTACTGAATCAGTTCGTGTTCCCCAAGCGCCCTACGGATGAAGTAATGCTGTCAACGTTCACGGAGATCGAACTCATCCTTAATTCGAGACCACTTACCTACGTGCCCCTGAACGACGAACTGGCTGACCCTATAACACCTAATCACCTGCTCCTTGGGAGCTCTGATGGAAGCAAACCACCGGCAGTTTTCTGTGATAGCCCTGCTACAATCCGC
>ASTEI09524
ATGTTTGCCGTTCGCGCTGCAATTACAAGAGCTAGTGGCGCCATCGCACCAATTCCTGTAACCAGTAATGCGGCGATCCGCTGCAAAGCTACACTTCCGGTAGTGCACAAAGATAAACCATCCTGTCTGCCGTACTCACCGTTCGGAGCGAAACAACCGAACACGGCCGAATGGACCGTGGCCCGGCTGGATGATTTGCTAAACTGGGGCCGCAAAGGATCGATGTGGCCGCTGATGTTCGGGCTCGCGTGCTGTGCCGTGGAAATGATGCACGTTGCTGCCCCACGGTACGATCTGGATCGGTTCGGTGTGCTGTTTCGTGCATCACCACGCCAGACAGATTTCATCATCGTGGCCGGCACGTTGACCAACAAGATGGCACCGGCGCTACGGAAAACGTACGACCAAATGCCCGAACCGCGGTGGGTCATTTCGATGGGCAGCTGTGCGAACGGCGGTGGCTACTACCACTACTCGTACTCGGTGGTGCGTGGCTGCGATCGGATCATACCTGTCGACATCTACGTGCCCGGATGTCCACCCACGGCCGAGGCTTTGATTTACGGCATTCTGCAGCTGCAGAAGAAGGTCAAGCGCATGAAAACGGTGCAGATGTGGTACCGGAAGTAG
>ASTEI09552
ATGAATCGTAAGCTCGACCCCACCGGAATGTACCGGCGACCGGGTGGCAACGGTGTCACCAACTTCCAGCGCACCCCGTACCACCATCAACAGCTGCAGAACCACCAGCGGATGCCGCACCATCATCAGCAGCAGCAGCAGCATCAAGTAAAGTGCCATTACCTCGACCCGACCGGGCTATACTAG
>ASTEI09578
ATGGTCCCGCAGGGTGACGTTCGTCCGTTTGGCTTGCGACTTTCACACTCCACGTGCCAGCTAGCGGCCGATCGGATCCTGCCACGGCGACTCCTGCAGCTGGCGCTGCTGCTGCTTCTGTACTGTAGCGGGTTTGCCGATGGTAGCTGGTGGCGCATTGCTGACCTTTCGCTGGACAAGGACCACTTCCATCGGGACAATCGAAGCTTCGAGCTGTGCGGCGATTCAACGTACTTTACGGACCACCAGCGAGACACGTGCTACAATAATCCGGAACTGTTGAACGTGATTGTAAGAGCAGCCAATACTGCCAAATATGAGTGCCAAACATACTTTCAAAACAATCGCTGGAACTGCTCGGCGAAACGCGGATCGGGCATTTACTATGGAAATTTTGACGATAAAGGCAACCGTGAGACCGCGTACCTTAGCGCCATCAACTCAGCATCACTGGCCTGGACGATCACGCGCGCCTGTACCAAGGGCGAACTGACATCCTGCCAGTGCGATCGCATCGTACGCAGCAAGCACAGCAACAAATGGACCTGGGGCGGCTGCTCGGAGGATATCAAGTACGGCATCAAGCAGGCCCGTTCGTTCACCGACCCGCAGGAGAATCGTACCACCAGCTTCGGGCTGATGAATCTACACAACAATGAGGCCGCACGACGAATATTACGGTCAAAGATGGAGAAAGTTTGCAAATGTCACGGAATGTCGGGCTCCTGCACAACGCGCGTCTGCTGGCGACGGCTACCCCCGATGAAGCTGATCGCCGACACGCTCGGTTCGATGTTCGATGCAGCGGCACAAGTAAAGCCAGTTGAAAACAAGGGCATCATAAGGAAGCTGACGCGCAAGGATCTCGACTACAAGAAGGTGAACAAGTCTGATTTGGTGTACATTGCGGAATCGCCCAACTACTGCGAGGAAAATGAAAGGTAA
>ASTEI09697
ATATGTGGCGGCGCACAGCTATTAATCGGAGCATTCCTACTATGGACCCACAAGCAGTACGCACCGATCGTGAAGAATCAGTTCTGGGAACCGTTTGCCGTACTGATCGGCCTCGGCATCATATCGCAGGCACTGTGCTACCTCGGGTGGACATCAGCGAGCCGGAAGCATCGGTGTTATCTAGGATTGTTCTGTGCACTGTTAGTGCTGTTTATTGTGATCTTATTCTTAGTTAGTGGGTGGGCAGTGGCCACCAAGGCGCATCTCATCGTTCCGGCCGAACTGGCCATCGAGACGAGCTTTACCGATTTTCTGGCCCGAGACGACACCAACGATCAGACGCACATCTGGAACCGATTGCAGCGAGATTTCCGTTGCTGCGGCTACAATGGTATCCATGACTACAAAAAGAACAAACAGGGTTTCCCGTGGTCCTGCTACGATCCGATCGATACGAACGTCTTCAGCACCGGCTGCATGCACGTGTTCGTGAAGAGCATCGAGATGAACATGATTCGTGTCGCGGTGGTTGCGGTTGCCTCCGCCCTAATACAGAGTCTCGGCATATTCTGTGTCATTCAGCTCACGATGTTACTCAAACGACCGACGCTAATGCTGCCAAACGGGGACAACCATTCGGTGCGGGTGAAGCGAACCCGCGAGCTGACTCCTCTCTCGCCGGCCACCATCGGCAATCCTACGCCACACAGCAGTACAAAACCGCCAATTCCGCTGAAACCCGTCGTGCCACGTGTGGATCAACCCGTCATGAAGGCTTCCCATTGA
>ASTEI09848
ATGCAAGGCTTTCGGAACTACGGCATGGATGCACTGCAGCATCGCGACTCAAGCGTAGGATTAGCCGTCGACCTGATGGCACACCAGTACAGCGCGAAGGCGTCGCCTCCATTATCTCCACTAAGCGACTGCAACAGTCCACCTTCCTCGGAGCACGGAGGCAACAACCAGCAGCCGCCCCTGGACCCATCTGTCCGGCGCTACCGAACCGCCTTTACCCGCGACCAGCTGGCCCGTCTCGAAAAGGAGTTCTACAAGGAAAACTACGTCTCGCGACCCCGTCGCTGCGAGCTGGCCGCACAGCTTAACCTGCCCGAGTCCACCATCAAGGTTTGGTTTCAGAATCGCCGCATGAAGGACAAACGGCAACGGATAGCGGTGGCCTGGCCGTACGCTGCCGTCTACTCGGATCCGGCGTTTGCCGCCTCGATCCTGCAGGCAGCTGCCAACTCGGTCGGCATGCCGTACGGCTATCCGCCCGCACCCATGCTCTCCCAGATGCCAGTTATTCCGCCGCCGGTAGTGCCGGGTGCGAACAGTATGCAAACAAGTGCCCATGCCTTCACCGCTTACGGCTACCCCCGCTACACACCGTATCCGCTCCCGCAGCGCACGACCGCTACCACACTGCCCGGGGCACCCGTCACCGGACCGACGGCTCCCGGAGTGTATCCAGCGGCGAACTCCATGTTGGTCACCGGCACTATGCCACCCTCGCAGTACGCACCACTCAGCATGCCAAAGGCTCAAACACCACCGCAGGACACCGTCGGCAGTGGTGCACAGCACCATCTTCACCACCAAGGCCGAAGCCCTGTTGCATCGCCCCATTCGGCACTCTCGCTCAGTCCCGTGTCCGTTTCCAAATTTGACACTTCCGCATCGACCTCAAACTCGAGCAACGCCAGCGTCAGTCCGGTAAAGTCCCTTAACGGTTCGACGAAGGGACTGTTGCTAGCGGCCGCCGCCGCTGCCGTCGTCAACCAGTCAGTTAGCCCGCAGACAACGTTACTGCCCGTGACGCCGGAAAAACCGAAACTGTTCAAGCCTTACAAGTCCGAAGCGTAA
>ASTEI09854
ATGGAGGAAGCTAGCTTTATGCTGACAGAAATCCCGGGCGGTTTCATATCGCACCGACCGCACACGATTGCCGGTGGCCATCACCATCGGTTTGCGCCCTATCCAGCGGTTTTGCACCAACCACATTTGCAGCAGACGGTCACCTCACCCGCTATATACACCATTCCTTCGCATCATCCGTCGCACCATCATGCCCACTCACATCATGCGCATGCCGGACATCATGCGGCCCATCACCATCATCACCATCATCACCATGCGTCGATCCGGTCGGCGAACCGGCCCAAAAGTCCGGCCACACTGCCGTCGCAAGCCATCGAGGAGGAAGGCACACACATTGGACACCTGTACCCGGAAATACTAGCCATGATCTTTGCCAAGCTGAGCGTCAAGGATCGTGGCCGTGCCGCGCAGGTGTGCACCGTCTGGCGGGATGCTGCGTACGCGAAGAGTTGCTGGCGAGGTGTCGAAGCCAGTCTGCATCTGCGGCGGCCCTCCCCAACACTGTTTGGTTCGTTGGTCAAACGGGGCATCAAGCGCGTGCAGGTGTTATCGGTGCGACGCGCCCTAAAGGACATTGTGACCGGTGTACCCAACCTAGAGTCGCTTAATCTGAGCGGCTGCTACAACATCACGGACATGGCCATTGGGCACGCGTTTGCTGCCGACTTTCCGAACCTGAAGGTGCTCAATCTGTCGCTCTGCAAGCAGGTGACCGATTCGAGCCTGGGCCGCATCACACAGCATCTGAAAAACATTGAGGTGCTCGAGCTTGGCGGATGCAGCAACATCACCAACACGGGCCTGCTGCTTATTTCGTGGGGTCTGAAGAAGCTACGCCGGTTAAATTTGCGCTCCTGTTGGCACATTTCGGACCACGGCATTGGGCATCTGGCCGGGCTTAGCAAAGAGACGGCAGACGGCACTCCAGCCCTCGAGTACCTGGGCCTGCAGGACTGCCAGCGCCTGTCGGACGAGGCGCTGCGCCACATCGCCCAGGGTCTCACCTCGCTGCGGTCCATCAATCTAAGCTTCTGCGTGTCCGTCACAGACAGTGGGCTGAAGCATTTGGCGCGGATGTCGCGCCTAGAGGAGCTGAATTTGCGCGCCTGTGATAACATATCGGACATCGGTATGGCGTACCTGACGGAAGGCTGCAGCTCGATCTCAACGTTGGATGTTAGCTTCTGTGATAAGGTGGCCGACCAGGCCATGGTGCACATCTCGCAAGGTCTGTTCCAGCTGCGCTCCCTGAGCCTCAGTGCGTGTCAAATCACGGACGACGGGCTGTCCCGCATTGCCAAATCGCTGCACGATCTGGAGACGCTCAACATTGGCCAGTGCAGTCGTATCACCGATCGTGGGCTAGAGATCGTAGCCGCCGAACTGGTCAACTTACGTGCCATCGATCTTTACGGCTGTACCCGGTTAACGCCTAATGCGCTGCAAAAAATTAATCAATTGCCGCGACTGTCGAAGGTTAATCTCGGTCTCTGGCACGTCCGGTGA
>ASTEI09858
CAAGATGAATCACAAAGTTGAACAAAACATGCTTGTTTTGGGGCTTGTGTTAAGCAATCTGGTGATCTGTACCTTGGCATATCCGCAACAGTACCAACAGCACACGGTGGAGCAGAGAAAGTTTGCGGAAAAACCGAACGCCATTAAGAAAGTGGCGCTCGACGATATCGATGAGATACAGACCAACCAGATACAGGAGGGCGGATTTTCATGGTCCAACATGCTCGGGCTGCTGATGCAAATGATTTTCAACGGAGGCGGTGGTGGCGGCGGAAATGTGCCGACCAAGTCGGACGACATCGACAACGGTGTGTCATCGTTCGGTCAGTCGCCGTGGGCCAATGTGATTTCGGTTGGGCTGAAGATTATCACCACCCTGCTTGGCGGCGGCGGTGCCGGAGACGGCATCGATAAGGTCGACAACGGTGGTTCTCCGATGCAGAACGTTCTAGCTGCCGTTTTCACAGCCATGTTTGGCGCCAAAGATCCGGACCAAGTAAATACGATGGCAAAACAGGCTGGCGAGCTGCATACGAACTTCGTAAACACGATGTACCACACGATGTACTGTTATTTATCGTTCCAGTTCATTAACATCGTCGTAAATCTGCTGGATGCGCTGAAGACGTCGTTTTCCCATCGTTCACTGACCGCCCGGAATCTTGGCAAGAAGGACGTGATCAGCGATGCCACCGTTGCCAGTTTGAGCATGATGAAGGGCTACGTACGCAGCACGCGCAATGCCGACGATCGATGCATGCAAAAGTTTCTCTGTGAAGCAAACATCGACTGCATGGGCGCGATCGGCGGTTCAAGCATATTCTGTCAATTAGGCTCGTATGCTACCAGCTACATTCTAGAACGACAAACAGGCAAATCGTTTGAAAGCTTTTACGAAGCTGGCAGGAACGGACGTTCCGGATTCGATTGCCGACAGTTGTACCTGGAATGCAACGAAGTATAA
>ASTEI10068
TTGATTACGCTATTGCTTCTACCCGCGTACGGTCCACAGTTCGCCCACAGCTCCTCCTCACCCCGGGGGCACACCCTCTGGTCGGACGGACCGACCGCGCGGGATGGAACGGGTGTGGAAAAGTGTTCGCCTAGCGGTAGCCTCAAGTACCTGTCCGGCGATGCGCTCACCGACAGCCCGAACTGTCTCGGGCCCAACAACGCACCGTACCCGGCGAATTTGGTGGCGCGAACGTTTTCCAACTGGACGCCCGGCGGTTCGTCGCGTCGCGGCCGTATGAGTCAGTTGCCGACGCTCGATCCGAAGCTGACGCAGCGGGCCCTGCTGCAGGCGTACGGTGATGCTAACGAGGCGGCCACGCTCGAGAGTGCCCGCACGAGATACAGTCGCTCGCTGGACAGCAGCCAGTGCCGGGATACGCCGTCACGGCTGTGCAAAACACGCTACAACACGACCGCACCGATGTACGGTGTCAGCCTCACTTCGCGTTGTCGTGACCTGCGCTAA
>ASTEI10130
TTAGCCGCCGTCCGTACGTTGCAAGGTATGAACCGTGACGAGGAGCGCAGCCTGTCGGTCTCACCGCCCCTCACTGGCCAACGCCAGCAGCACCATCTCGGTATGAACTTCCAGCACACGCCCTCCCTGTACGGTGGGTTCCACCCAGCCACCGCATCCGCCATGGGTATGCTTGCCCCCCAACTGCTGGCCGCCAACCAGACGGCTGCCGCCGCTCTAATGGCCGCCGGACTGCCAATGTCCCTGCGGGCATCGCTCGCTACCGGGCTCTTCCCACCGCATGCCGCACTGTTCGGTGCGTGGGCACCACCAACACCGACCAGCAATAACAGCAGCCCTCCACCACCTCAGAGTCCAATCTCGCCCGCGCTCAGCCACAAAAGCTCCAAGTCGCTGAAGCTTAGTGCCGCCGCCGCCAACAACAACAACAACAACAGCAGTAGCACGAACAACAATCACATCGTGTCCACCACCTCCGAGATAGTGCCACAGACGAAGAAGCTTACCAAGCGGAAGCATCAGGCCGCATCCCGCAAAGAATCGTCCGCCGCCCACCATCACCATCACCTGCACCATCTGATGCGATCGCCGAGCCATACGCACCCGCACCATCTCTCGATCCCGGTCGACATACCGGTAAGTCCGGGACCGATCTCACCACCAACGTCCGGTCCACCGACACCGGCCGTGAGTCCTGCCGCCAGCGGCGATCACCTGTCCGATCACGCGAAATCGGTGTGCGGTGGGTCCGAGTCGAGTGATCTGTCGTTGGACGGGCTGACGAAGATTCCGACCACACCGGGCATGTTGTTGCACCAGAAGTTCCCTGGGTTAACGCTTCCGCTTAACTTCGGTCCACTGCCGACGGAGGTGACGTCCGATGCGGGTACGGCCGCGATGGATCTGCGTGCATCTAGCAGATCGCGAACACCGCAGCAGATCGCTCACATCAAGAGTGAACTGCCGGAGCAGACGGAACCGGAAGATCTTAGCATGCATTCGCCCCGCTCGCCGGTGTCCATGGAGGAGCTGGACGAGTTGGACGATGCGGCGACACTCTACCTCAAGCAGCGCCAACAGCTGCTCCAGCAGCAACACCACGGGATGGAGCTGTAA
>ASTEI10164
ATGTGTGACGATGATGCCGCAGCACTGGTCGTCGACAACGGATCCGGAATGTGCAAGGCCGGCTTCGCTGGGGATGATGCCCCACGCGCTGTGTTCCCGTCGATCGTTGGCCGTCCACGCCACCAGGGTGTGATGGTCGGTATGGGACAGAAAGATTCGTACGTCGGTGATGAGGCCCAGTCCAAGCGCGGTATCCTCACGCTGAAGTACCCGATCGAGCACGGTATCATCACGAACTGGGATGATATGGAGAAGATCTGGCACCACACCTTCTACAATGAGCTGCGCGTCGCCCCGGAGGAGCACCCAGTCCTGCTGACTGAGGCCCCGCTGAACCCGAAGGCTAACCGCGAGAAGATGACTCAGATCATGTTTGAGACCTTCAACTCGCCGGCCATGTACGTCGCCATCCAGGCCGTGCTGTCCCTGTACGCTTCCGGTCGTACCACCGGTATTGTGCTGGACTCTGGCGATGGTGTCTCCCACACCGTCCCGATCTACGAAGGTTATGCGCTGCCCCATGCCATCCTCCGTCTGGATCTGGCTGGTCGCGATCTGACCGACTACCTGATGAAGATCCTGACCGAGCGCGGCTACTCGTTCACCACCACGGCTGAGCGCGAAATTGTCCGTGACATCAAGGAGAAGCTGTGCTACGTCGCTCTGGACTTCGAGCAGGAAATGGCCACCGCTGCCGCTTCGACCTCCCTGGAGAAGTCGTACGAACTTCCCGACGGTCAGGTCATCACCATCGGTAACGAGCGTTTCCGCTGCCCGGAGGCTCTGTTCCAGCCATCGTTCCTGGGCATGGAATCGTGCGGTATTCACGAGACCGTGTACAACTCGATCATGAAGTGCGACGTCGACATCCGTAAGGATCTATACGCCAACACTGTCCTGTCCGGTGGTACCACCATGTATCCAGGTATTGCTGATCGTATGCAGAAGGAAATTACCGCACTGGCTCCATCATCGATCAAGATCAAGATCATTGCCCCACCGGAGCGTAAGTACTCGGTCTGGATCGGTGGATCCATCCTGGCCTCGCTGTCCACCTTCCAGGCCATGTGGATCTCGAAGCAGGAGTACGACGAGTCCGGCCCAGGAATCGTCCACCGCAAGTGCTTCTAA
>ASTEI10292
AGAATACCATCCACAACGCTCTCGAAAAATATTGGTCTAAATTCCTGTCATGGTCAACCTGGTTGGGCAACGTAACTTCAACAGCGATTGGTATCTATATAATCGCCAGGACGATCAAATTCATAGTTGACACTTTAATCCACGGCAGAATATTATATGATATTTACGGGTTCGGCTGGTTTCTTCTGGCATCGTTTTGGGACTCTCTCACCAATTTTCTGTCTCATCGTAGCAATCTCAAAGCATCGAGGGCTGAGAACGAAACAACATATCATAATCCGGTTCAAACAAGAGCAGCCGTTTATGCTGACGAAAAAGAAAATTTCCTATCTTGGTCAACGTGGTTGGGAAACATCACTTCAACGGCTATAGGAGTTTACGTATTCTGCCGAACCTGCAAGTCCATCATCGACACCATTATCCACGGCAGAATTCTATACGACATCTACGAATCGGGTGGCAGCTGCTGGCATCATTCGGGGATTCCTTAA
>ASTEI10492
ATGGTTGTCGCAGTGAAAGTATTCAAAAAATCGGCACCGAATGGCAAACTAACCGTCTATCTCGGCAAGCGTGACTTCATCGACCACACCGACTACTGTGACCCGATCGATGGCGTTATCGTGCTGGACGAGGAGTACCTGCGAGGCCGCAAGGTCTTCGGGCAGCTCATCACCACCTACCGCTACGGTCGCGAAGAGGATGAGGTGATGGGGGTGAAGTTCTCCAAGGAGATGGTCCTGCTGAAGGAGCAGATCTATCCGATGGAGAACGCCAACATGGAGATGACGCCGATGCAGGAGCGGCTGGTGAAGAAGCTGGGCGCGAACGCGTTCCCGTTCACCTTCCACTTCCCGGCCATGGCACCGAGCTCGGTAACGCTGCAGGCCGGCGAGGACGATCAGGGCAAACCGCTCGGTGTCGAGTACGCGATCAAGGCGTTCGTCGGCGAGGATGAGGGTGACAAGGGCCACAAGCGCAGTGCCGTCACGCTCACGATCAAGAAGTTGCAGTACGCACCGGCCACCCGGGGCCGTCGTCTTCCGTCGTCGCTCGTCAGCAAGGGCTTCACGTTCTCGCAGGGCAAGATCAACCTGGAGGTGACGCTCGATCGGGAGATCTACTACCATGGGGAGAAGATCGCGGCCAACATCGTGGTGACGAACAACTCGCGCAAGACTGTCAAGAGCATCAAGTGCTTCGTGGTGCAGCACTGCGAGGTCACGATGGTGAATGCGCAGTTCAGCAAGCACATCGCATCGCTGGAAACGCGCGAAGGTTGCCCGATCACGCCCGGGGCCAGCTTCACGAAATCCTTCTTCCTGGTGCCGCTCGCCTCGAGCAACAAGGACCGCCGGGGAATTGCGCTCGACGGACACCTGAAGGACGACGACGTGAACCTTGCCTCGTCCACACTGATCTGCGAGGGCAAGTGTCCGTCGGATGCGATGGGTATCGTCATCTCGTACTCGCTGCGCGTCAAGCTCAACTGTGGCACGCTCGGCGGTGAACTTCAGACGGACGTCCCGTTCAAGCTGATGAACCCCGCGCCTGGAACCGTGGAGCGAGAACGAGTGAACGCCCTGAAGAAGATGAAGTCGATAGAGCGCCATCGTTACGAGAACTCGCACTACGCCGACGATGACGATAACATCGTGTTCGAGGACTTTGCTCGCCTGCGGATGAACGAGCCGGAGTAA
>ASTEI10951
ATGTCCTTTCTGCGGACGTTTCGTTCGAATCTGATACTCAGTACCGCACCACCATCATCGTACGGCGACGCTGAGCGTGGAACGATGCGTACCGGTACATCCAAGGGCGCTGCTGCTGCTAGTAGCGCACCGGCAAAGCCAACCTCAAGTGGCAGTCGAAAAAATTCAACCAGCCGGTCGGCCGCGGAAGATCCGGATCGTTCGGCTTACAATAATGCTGGACGGCGTAGTAGCAGTAACAGCGTTGGGACGATGCAGAACCGCAGCGGATCGAAGCACAGTTCGTCCACCCGGTACGGGAAGGAAAATCCGGCCCCGATCGTAGTTTATCTCGACAAGCAACCGGACGGTAAGAAGCAACCGACCAGCATCCTGCGCACGAACACATTCACACGCCACGACGACGATGTGGCTCCGGAACGGGTCCGGCATGCGGTCACACGCAGCGACACCTTTACGATCAACGAAACGAACGATGAGCCGATCAACACCGGTACCTACACCCGGTCGGGCAAAATTTCATCCCCACCGACGACGGATGTGTTTGAGCCGCTGTACGCGAAAAACATCTCCCTTAGCTCGCAGGAGCAACTTCCGGTGGTGGTGGATTCGCGTACCTATCGCAAAAAATCCTTCAAAACCTCCAAACCGGTACAGAAGGTGGAAAGCTTCATCAAGCGCTTCGAACGGACGCTCTTCAGCAAGGGCACCGGCACAAACGATTCAAAACGGCAGGCCGGCACACGCAAAGGTTCCACCGCATCGGAAGCCACGATCGTACCGGCACCCCGGTTCCGTGACGTCGGCATCAACTGTAAGCTGGACGAGGAGGAAAAGTTTAAAGCGAAGCTGGAGGCGATGAAACAATCGCGGCAAAGTTCGCGCGATTCGCTCATCAGCCACCGCGAGCGCAGTTTGTCACCCGGCAAGCAGCGACACTTTACCACGGGCACGTACGATCGGCGATCGTCCACCTCGCTGTCGGTGCAACCGCTGAAGGAGGATGCAAACGGCTACAACAGTGGACGGGATAGCGTAACGCCACCACTGCCGGTGGCGTCTTCCAGGGACCGTTCCACGCTGTACCGACCGACCGAAAGTAGCTTCCTGAAAAGTAGGCAGAAAGAAATCGAGATGGGTTACAGTGTGGTTAACAAACGGCAACCGGGGTTTTATCTGCCGGCAGGGCCCGATAGAACGACCGGAAAAGGATTACCCGATCGTGGTGGCGGGAAAACGGCAGTGCCGGAAACCAATCAATGGCGCGCGGGACGAGATTCGTACCAGGAACGACCGACCAATGTCCGGGATCGACACTACAGCAGCCAGGAGCAATCCACCTCCCGCCGGGATACGTACCAAACGCTGAAGGACGAATACGAACGGCAGCATCAACTTCAGGCACCGGGTACCAAACCGGTCGGCATAGCTAGTCCCCGGATGAGTGCGATACGTACCCCGGCAGATCAATCACCACCGGTTTCTGCTCGCAAGGACTCGCACGGATCCGATCTGCCGAAGTACACGTTCGGGACGGATCTGCAGCAGCGCCGTAGCCGGTTCCAGCAGTTCCAAAAGTCGTTCAAAAAGATGGATGACAGTGCGTCGGAGGTGTCGGTGCAGCAGAGCTTCTTCGTACCTATTTGA
>ASTEI10996
ATGCCCAACGAGGAAGAACAGAAACCGTCCACGTCAGGCATGATGAAAGTAAATTTGGCTATGTCTATGTTCGGCCACATGGAACCGTTTGTGATCGGGGAGAATTTCGACGAGTATGTTAGTTGCCTGCAACAATACTTCATCGTTATTGATGTGGAAGAAACCAAGAAAGTGCCAATCCGGTGCCAACAGTACGAGTACAATGCGGACGGATGTACCCGCAATGATGGATCTGGAGATTGA
>ASTEI11041
ATACTGATCTTCATATCACCGATGAGGATATGTATGAAGAGATATATTTGCATGAGCTTGATACTGGCATGGCTGAGAGTGCAGAGTACGAAGAGGAATGGATATCGTTTACGGATGAAGAAGATGAAGAGGAAGTTGATGCTGAGCAGCATGTGTTCAAGGATGATGATGAAGCCAACCGGAACAACACGTTTTCCAAAAAATTACAATTGTGGGCACTATCTCATCGAATAACACATGCTGCTTTGAACGATTTATTGGAGATAGTTCAGGAAACTACGGAATATTATGTTCCTAAAGATGCCCGGACTTTCTTGAAGACTCCCGTTGGCGTTGGTAAACAAATTGCTTCGGTGGCAGGTGGACAGTTATGGTATCAGGGGATTCAAAACACTCTGCAATACCATTTCAGGACTGATGCAGAGTTTAGAAGCGGGCAATACGCTATTGGGCATCAAAGGCGACCTACACCTATAGCGGATATTACAGGTTTAGACATTATTAAGCACATACCTGTATCGGACGATCTCCACCTACTATATTCCGGATTCATGAAGTTATTCGTGGTAGGTCATGCAGAAGGAACTTTGTCTTCGTTTCCCAAGTGGACGTTAGAAGAACAAGAAGAGGTTTCGACCATTTTATTAAAAACTCGTTTGCCAGTAGAAATTAATAGGGCTATGAGATCGCTTAAATATGTAAAATTTTGGAAGGGGTCTGAATTTCGCACTTTCTTAAACCATATTAGCATTCCATTACTGAAAGGAAGAATTCATGATGATGCCTATCATCATTTTAAGCTGTTTTACGTAGCTATTACTTTATTATCTAGTTCCATTTTAAAAGACTTTGGGATTATGCAGAAACACTTTTAG
>ASTEI11095
ATGTCGAAGGATCCGAGGAGTGGGGAGCCGAGGGTAGTGGAGGATACCGACCATTCCGACCACCCTGGCAATGTGGAAGAAGGTCTCGGCGGAGATCGCCTCGGACCTTACCACGCCGCCCTGGCAGTGACGCTATACGCCGAACAAATCACCACCGTCAAGTCCAGCTGCGGAACGCTGGTTGCGTTCTTCGGCTTTCCGGAAGCGGTGGTGCAAAAACGGCACGTCGTCGGGTTCAGTCGGTGCTGTCGGATGAAGAAGATGGAGGTGAAGCGCCAGTGCTACCGTTGCTACGAGTACGGCCACATCGCATCACATTGCCATGGGAAGGACCGGTCGAGCCGATGCCATCGTTGTGAGGATACCAAGGCACACAGGATAGTGCGTCAAGGAGCGGAAATGCCTCAACTGCAAGGGCCCGGAAGTAATCGGACACTCGTTTGGACAGCGCCAGTGCCGCCAAGTAGGGGATGTAGTAACTTCACGGCCTGA
>ASTEI11096
ATGTGTAAAATCCATGAAGCTGCCTCCGAACACAAACAACTGTTTGAAAAAAGTGAAGCTCAAAGCCTCAACAGTGTTGAACTGCACGATGGAAGTAAAGATGTAGCCGCCATTCAACGGTCCGATTTCCACAACGTCAGTTGCTTTAATTGTGGTCAAGCTTACAACGGGAGACATCGTCGCTACTGTCCAGCGAAAAATGTGAATTGCAACAATTGCGGACGACGAGGTCACTTCAAGAAATTCTGCAAGGCTGCCAAGAACAACAATACTACTGGGGTACCGCTGGAAGCAACAGAAAAAAACGTACATATGATTGCATGGTCTGAATCAGGATTCTCTTCAACCAATATTGGGACTACAAACATGTATTGCATTTGGGTTATTGAAACGTTTAAACAGTGTGGCATCTTTGCAATCATTTCCATCAGAAATCAAATGCAGACTTATTTCAAGGTTTGGGAAATCTTCCAGGAAAATGTACTATAG
>ASTEI11170
ATGGACCAAATAGTCGAATTCTTGCCAGATGACTTGAACAACGACTTCGCAGAAGATGAAGAGTTCCAGCAAACATACACCATCATAGCATCAAGATTGGAGGCATCAAATGAACAACCAATGATCGTGATTGACACTCCTGTTGTGTCTCAGCCTCAGTTATCAATCCCAACACCAAAGTTTGATGGTCAATATGAACATTGGCCGAAGTTCAAGGCTATGTTTACCGACATTATGAAACGATCAAATGTCTCAGATGCTGTGAAATTGCACCACCTTAACAACGCCTTGATAGGCAGCGCTGCAGGCATTCTTAATGCAAGCATCATCAGTAGCAACAATTTCACTAGTGCGTGGGAAATTTTAGAGAGCCGATATGAAAATCCACGCGTTATCATCGACAAGCACATCAGCGGATTACTGCATATGAAGCCTGTGTCCAGAGAATCGGCAAAAAACCTCCGCGATTTAATAGAGAAGTGCAAGTCTCACGTCGACGGTCTTAAACACATGGGCAAACCGGTGGACGGTACCAGCAACTTGATCATCAACCACATTCTGGTATCTTGTCTTGACATCGAAACAAGGAAACTATGGGAACGCACTCTGAAGGCAGGAGAATCACCAGAGCTAAATGCTACATTGGAGTTCCTACGCAAACAATGCGAAGTGTTGGAACATTGTCTTCCCGAAACCACATCATCAAAGAGCAGAGTTCCAGCTACCAGGGTGTATACCACCACCATTGCTCCACCGACGTACGACTGTCCGATCTGCAATGAACACCATCCAATTTTCAAATGCCCCACATTTCTCGGCTTATCCACTATGGCGAAAAGGGGAAAAATCACCCAGCTTAAACGATGTCACAACTGTTTTGGCATAGGACACATGGCAAACCAATGCTACTCCAAAGCGACCTGCCGAATGTGTCGCAAAAAACATCACACGCTGCTGCACACTGACGAAATTCCATCATCAAACCCGAGCAACACCTCGAAACCATCGACTTCTGCCGGCAAGCAATCGAGTTTACCTGCTGTGGCATTGAACGTGAACAGTGATTCGATGACTACCGTGCTATTGTCTACAGTATTGCTGCTCATCACTGATCAATATGGCAGAGAACATCAAGCTAGGGCCTTACTTGACAGTGGTGCTCAATCCAACTTCATATCTGGCAGGCTGGCCCAACTTTTACGTTTACCTAGTCAATCGGTAAATATTCCCCTGTCGGGCATTGGTGGCAGCATAGGAGCAAATGTTCGTCACAAGGTCCGAGCTACCATTCGGTCCCGCTGCTCATCATACTCAACATCAGTGGAGTTCTTGATTCTATCAAAACCATCCATTGATCTACCAAGAGAATCCTTCAACATTCATAATTGGAGCATCCCAAACCATTGCACCTTAGCGGATCCCTCGTTCAACACGGCAAGCTGTATTGACATCATCTTGGGAGCTGAGTACTTCTACAACCTTCTCGAAGCTGGACGCATATCATTGGGCGCTGGCTATCCTACGCTGCAAGCTACCAAATTTGGATGGGTAGTAAGTGGGAATGCAACCGTTTCCATAACATCATCACCAACCATCTGTGCAGTGGCCACCCATTCATCACTGAAGCAAACTATCGATGACCATGCACAGGAGTTTCCCGTCGCTGCAAATCGTTTTAAGGACTTCTATGTTGACGATTTTGTGTCTGGCGATAGTACATCGGAAGCAGCTCAACTCTTGCAGAATCAAATGGAGCATTTGTGCAAGAAAGGTGGATTCCCTATTCGTAAATGGGCATCCAATGAACCAGCGGTCCTATCAGACATCGAGGAAAAGGATTTAGCAGCGAGTCCATTCTCAAGCACCAGCAACGAAGGAGCTTTGGCCACACTTGGACTTGTTTGGGATCCATCATCAGACACCCTACGCTTCAAAATAAACATCCCGGATGCAAGTGGGCCTATCACCAAGACGAAAGTTCTTTCATGTATCGCTCGGATATATGATCCATTGGGCATAGTCGATCCCGTAAAGGCAACAGCAAAGCAGTTCATGCAACGAATCTGGAGTCTAACCAATGAGAAATCTCAACCAATCGGATGGCACAACGAACTTCCAGCATTGATGCAAAAGGAGTGGGAGCAGTTTCAGTCACAATTAGACCAATTGCGGAACCTTGAAATTCCTCGTGTAGCAGTTGGCAAAGCATCATCAAATCTGCAACTTCACCTGTTCTGTGATGCCTCCGAAAAGGGTTACGCCGCATGCTGTTATATTCGGAGTGAGGACATGGCTGGAACCATCACGATGCAACTCTTCGTTTCGAAATCAAAGGTGACTCCGTTGAAAAGCAGACATTCCATAGCCAGGTTGGAACTTTGCGCAGCCCATCTGTCGAGTCAGCTGTATGAACGAGTAAAGAAAGCCATAAACCTCACCGCACCCACTGTTTTCTGGACCGACTCCATGACCGTGCTCCATTGGCTACGGGCCTCTCCGACTACCTGGAAACCATTTGTTGCTAACAGGGTTGCGCAAATCCAACAAATCACCGAAGGTTGCTCGTGGCGCCACATACCCGGAGTGGATAATCCTGCAGACTTAGCATCCAGAGGATGCCTAAGTGTCGACCTATTGAATAGTTCCCTTTGGTGGCAGGGACCGAAGTGGATCTACCAACCAGAAGCATCCTGGCCTAATACATCACCGTCAGCAAATGCAGATGCTGCAAGTACAGAACAACGAACGTCCATCGCAGCATACACGACAGCAGAAGTCACCCACAACCGCATCTTCACCCTGTATTCATCATTTTCAAAACTACGACGTATGATCGCATACTGGATACAGTTTATGAATCGATGCGCCAAACGCCATTCATACCAGGGCAAAGGACTTACCACGGATGACCTCAAAGCAGCTGAAAGGGCATTGTGCAGATGGGCTCAACAAGATGTCTTCAAAGCAGAGCTGAAAATGCTACGTCGTCATAATCCAAGTTGCCTCAATTCCCGACCAATCACCCCGTTGAGCGATGACCCAAACGACGTCGCGGCACTGACTCCGGCTCATTTTCTCATCGGATCACCGTTACACCAAGTTCCGGATATTGATGCAAGCAACCTTCCGGAGAATCGTCTTAGTCATTGGAGACATGTTCAACAACTTATGGCACGGTTTTGGGACAGATGGCATACGGAATATCTCCAACAATTACAGAGTCGGACTAAATGGCTGAACCGTAGTGCAAACCAAATCACTCCTGGCACTCTCGTAATCATCAAAGAAGACAACGTTCCATCAACTAGGTGGCCATTAGCGCGCGTCACCGAATGTCATCCAGGAAAAGACGGAACCGTTAGAGTAGTAACATTGCGAACAAGTAAGGGCGTTCAAGTTATAAGACCGATTGTAAAGCTATGCGTGTTACCTAACTTAGACAGAGACGGTTAA
>ASTEI11198
TTCTGTGGAGAACCAGATGTGTGGCCGTTTTTCATCAGCAGCTTCAAAACAACAACGGAAGAGTGTGGGTTGAACAATATCGAGAATATGAAGCGTTTGATGGATAGTCTGGGTGGAGAAGCATTGGAGGCTGTGAAAGGCAGACTCATCTTCCCTGATGCGGTGCCGGGAGTGATCAAGGAGCTGGAAAGTCGGTTTGGAAGACCAAGAAAGTTGCTAGAAAACCTGCTACGTAAAGTCCGCGAAACGCCTTCGCCTACAGACAATCATTTGGAGAGTTTTATCACGTTTGGGTTTAAAGTGAAGCAGTTATGTGACCATCTGGTAGCAAGCAACATGACAGACCACCAAAATAATCCATTCCTGGTAGAAGAGCTTATTGACAAGCTTCCTCCGAGATGCAAGGTGGAGTGGGTTCGTTTCAAACGTGACAAAGAGGGAAGTGTTATGGCAATTTTCGGAGAATACATTCAGACAGTGATCGACGAAGTTTCTGAAGTGACTGATTGTACACCGGTGAGCAGTCAGAAAGCAGGGAAGTACGAAGCTCTGAAACAACGCTCCAGACCAGTGAAATCGAATGCAGTCCAAATGCGCAACAACGTGCATGATTTGGAAAATAGTGGAGTCAACCAGCTCAAGATGACCTGTTGGGTGTGCAGCAACACAGGGCATAGCCTCAAGGAGTGTGACCAGTTTAAGGAGATGACGCTAGTCGATCGTTTCAAAACATTGGAGAAGCTCAAAATATCTAGCCCTGGAACTGTCATCTATCGCACGATGCCGATTACACTATATGCGGAACGAAACAGTGTCGATGTCATCGCCTTTATCGACGAAGGGTCGTCGGGAACTTTGCTGGAAGCCGGAGTCGCCAAACGACTGAATGTTACTGGACCAACGGAACCGCTGGTTATCTCGTGGACGAACAGCATCAAGCGTGAAGAACATGATTCAAAGAGATTTTCGTTGAAAACTTCAGCCCAGGGTTCGTCAGAAAGGTGGAATCTACTGAACGTTAGAACTGTATCAGAGCTGTTACTGCCTAAGCCAAAAAAGTCAGTAGCTGAAGTAATCAAGAAATATAAACATCTTTCAGACGTTCCAGTGCTAGACCACCCTAATGAAGCGCCATCTATGATTATTGGTCTGGATAACATAGATTTGTTTGCAGCTTTGGAAACTCGAATCGGCAACCGCGGAGAACCGATAGCTGTAAGGTCCAAGCTAGGATGGACGGTGTACGGTGTCGATGGATATCGTAAGCAAAACGAGTACGACAAGTCTGAGAAGCTATTGATGAGAGTAGCACAATCTGAATGCTTTGTAGACGAGATCAAGGTTCTGACTAAGAATATGGGTCGCCCCTCAGAACAATGGATGAGCCTCGACAAGGGTAGCCCGCTCTATAAGCTATCTCCATTGCTAGATGAGGACGGACTTATACGGATGGAAGGACGAACTGAGCAAGCCAAGTTTCTTCCGTTTAGTCTACGATTTCCGGTGATCTTACCAGACAAGCATCCGATTACAGAGTCCATCGTGCGTCATTACCACGAGAGAAGTGGTCACGGCTACCGCGAAGCAGTAAAGAACGAGCTCCGTCGAGCGTACTTCATAATACACCTAGACGCTACAGTTCGGAGAGTATCATCGGCGTGTGTGTGGTGCAAGGTGCACCGGAACCGTCCGAAGGTGCCGAGGATGGCACCCTTACCTGTTCAACGTCTAACGCCTTTTTTAAGACCTTTCAGCTTCACTGGAGTTGATTATCTCGGACCGTTTACCGTGACCGTTGGAAGACGTTCGGAGAAGCGCTGGATAGTGCTGTTTACCTGCCTGGTGGTCCGAGCCGTCCATCTCGAAGTTGCCAGTGAGCTGACTACGCAGTCCTGCATGATGGCCATCCGACGTTTCGTCTGTCGTAGAGGCTGGCCAATGGAATTCCTGTCGGACAACGGCACCAATTTCCAAGGTGCCAGCAAGCTGATAGTCACCGCGATCGATGAGGATTGTGCTGATCAGATGACGAATGCTAGGACCAAATGGACGTTCAATCCTCCAGCAGCACCCCATATGGGAGGGGTGTGGGAGCGTCTCGTGCGGTCGGTGAAAGACGTTTTGAAGGCCCTTGACGATGGGCGACGCCTTACTGACGAGATTCTGCAAACCAGCGTTCTGGAGGCCGAAGACATCATCAATTCCAGACCGTTAGTAACAGTGTCGCAACATGGAAGTGACGAAGAGACACTAACACCTAACCATTTTCTGCGTGGAGTGCATGGTAGAGACGAACGCGTCGTCCCCCCTACTAACCCTAAGATAGCGATGCGTGATACATATGAGAGGTCCCAGCAACTTGCAGATCTAATGTGGGAAAAATGGGTAAAAGAGTATGCTCCCACTCTGAATCAAAGGAAGAAGTGGTTTGGGGATAATCGATCGCTAGGAGTAGGTGACTTAGTCTATGTGGTAGATGGCAAATGTAGAAAGCAATGGGTGCGGGGAATTGTTGAAGAGGTCATAAAGGCAGGAGACGGACGGGTACGCCAGGTTTGGGTACGCACACAGAACGGAAGGTTCAAGCGAGCAGTACACAATCTTGCTGTATTGGAAGTAGAGTAA
>ASTEI11233
ATGCTCTCAGCTCTTAACGCGACATTGAAACGGATGCAGCAAAACGGACTTCGTCTTAATCGTTCCAAATGCATCTTTGCTGCAACATCGCTGGAATGCCTGGGTCACCGCATCGATCGGCATGGGCTACACAAATCTGATCGGCACATCGCAGCTATACGGGACGCACCAAAACCATCTACACCCGAAGAACTTCAATTGTTCCTTGGTGCTCCGCATATGGGTGGAGTATGGGAGCGTATGGTACGCTCAGTGAAAGCTGCAATCAGCACGGAGGTAAAGAACACACCTGATGACGAGACGTTCGAGACCATACTGCATGACGCTGAAGCTATGATCAACTCCAGACCTTTGACGTACGTCCCGATAGATCCGGAGAACCTAGAGGCCATAACACCGAATCATTTCTTGTTGGGGAGTTCTTCGGGGGTCAAAAAACAGCCGACGTTACCCACGAACTATAGGGACGGGTTGAGGGGGAATTATACGCTAACGCAGCATATACTCGATGGGATGTGGCGGAGGTGGATTAAGGAGTATATACCGGTGATTACGCGTCAATGTAAATGGTTCGAAAATGTTCGTGAGATTAGGCCAGGAGATTTGGTATTGATCGTCGAAGGGACAATTAGGAACCATTGGAAGAGAGGTATCGTAGAAGATGTTATAACGGGATCGGATGGGCATGTGAGACAGGCATGGGTACGCACAGCCACAGGGACGGTTAGAAGACCAGTAGTGAGATTAGCGCTACTAGACATAAAGACAGGGTGA
>ASTEI11385
ATGGCGAATAAACACTACGGGTGCTACAAGACGGGCATCTTCTTCGCCCTCGCCATCATCCTGCTGCTGCTGGTCGGCTGTCTGCCCGTCTTTCTGCTCACCACCAACAACAACCTGATCCTGCTGATCCTGCTCGTGACGCTTCTGTTCATCGGTCTCGCCACCTTCCTGTACTTCCGCTGGCAGCGCAATCGAGCACTCGCGATGCGACGCACGTACGAGCAGCAAAAGTTTGCGCTGACACGCGTCCATCATTCTTCCGGCCCGACAGGCACCATCGCCACCAACAGCAACACCGTCGGCACCGACTCGTCCAAGGCGAATGGTGTGGGATCGAAAAATATCACCCAAGCCGCACCACCGTACGGGCAGACTGCAGCATCCAAATTAAGCGAACCAATCCGGACGGGAACACTGCAAACGGCCATCAAGCCCGATCCAGCATTCGTTGCGGAAGGAACGTTGCAGCGACCCACCACGAAAAGTCCGCCCCGATATTCGTTCATCTGA
>ASTEI11463
TCCCCCGTTAATACCTACCATCAGGTGCACAACTTGCTGAAGAACATCATGAACGTTGGCACGAAGAACAATTACTTGAAGTCGTTCATTTTGGCCCGCCTGCAGGAACGTCTCATGAACCCCACGATCGACCTGGTCGGCAGTATCTCCAAATATTCCAAGATTAAGGAATGCTTCGACTCGCTGGCCGACGATGTGAAATCTCTGGTGGAGAAGTCCGAAACATCGTACGAAGAGTGCAGCAAGGACAAGAATAACCCTCACTGCGGCAGTGAAGGTACACGCGAGCTTGACGAGGGACTCATCGAACGGGAACAGAAGCTATCGGATTGCATCGTCGAAAAGCGTGATTCAGAGTAG
>ASTEI11470
ATGACTACACCGGTAGAACCGAACGCGGCATGGATCGTCGAGATGTTCAAGCAGCAGCAGCAAATGTTAAATCAGCAACAGCAGCTGTTGAACAGCGTGATGTCGGTGATGAAGGCAAAGGACAGCGAATGTCCTGAAAAAGCGATAGACGCCATCGCCGGACAGATCAAGGAATTTCATCATACAGAGGAAACAAACTTCGAAGGCTGGTTTGTTCGATATGAAGGGTTATTCCTGGATGACGCGAAACGGTTGGATGATGGAACAAAGCTTCGTCTTCTTCTTCGGAAGATAGGTGTAGCGGAGCACGAGCGCTACATAAGCTCCATCATGCCAAAACAGCCGAAGGATTTCGATTTCACCACCACCGTGGAGAAGCTGAAAAAGCTGTTTGGAGACCGCGAATCTACCGTGTGCAAACGGTTTAAGTGCCTGCAGATGGTGAAAGAGTCACACGAGGAGTACCGAGCGTACGCGTGCCGTGTTAATAAAAAGGTCGTGGAAGCTAAGTTGGCGGGGATTGCAGAGGAGGAGATTAAATGTTTGTTATACGTGTGTGGACTCAAGGGAGATGCGGATGCCGATATTCGAGTACGGTTGCTCTCTAAGATGGAAGACAACGTAAACATAACGCTGGACCAACTATGTGGTGAATCTCAACGCCTGCTAAACCTGCGCCAAGACAGCAAGCTGATATCTACCGCTTCGCAGGAGGACTGCAATAAGGTAGGCCATAAGGAGGGATTTTGTAAGACGGCGAACCGTAATCGTTTCCGCTATCGGTCTCGCAACGCAAACGTTAAGGTGGTAACGGTTAACAAAATCCAGGCCAAACGCAAATACGTAGATGTAATTTTAAACGGACGTAGGTTGCAACTGCAGTTAGATACCGGTGCCGATATCACTATAATATCGAGGGGTACGTGGCGTCAAATAGGCAGTCCGAAATTAGACAGTGCAACAGTGTCAGCCAAGACGGCCAATGGTGAGACACTCAAGCTGCTGGGAGAATGGAAAGGTATTATGGAAGTCAATGGACGGCGTAAGCAGGTGTTAGTGCGTGTTGTGGAAGAGGACCTGTTGTTATTTGGAACAGACAGTATGGATGTTTTCGGATTGTGGAAACAGCCACTTGATGCCTTCTGCAACATCATAAGTTCCACTAAAGATGCTGGTGCGGCCGTTTTAGAACAATTTCCTGCGTTATTCTCCAGCGAGCTTGGTCGGTGTGACAAG
>ASTEI11635
GGACATCGCATCACTCCTGGTAACGCTGGAACCCTTGGACCGCACTGGAACGGTGGTCGTCAAACTCGTTTCATCATCCACGGCTGGAACAACAACGGAGGATCGGAAGTGAACGTTGCTATCCGCAATGCCTATCTTGATCGGGCTGACATCAACGTGATCGTTGTTGACTGGGGCGGCGGCGCACAGAACCCTAACTACGTGACGTCTCGTAACCACATCAATGCTGTCGGAGCTGCGGTCGCCCGTTTCATCGATTTCCTGAACCAGAGTGGAGGCATGTCCTTCAACAATGTGTACGTTACTGGACACAGTCTCGGTGGTCATACTGCCGGTATTGTTGGCAAGCGCGTGACTCGTGGTCGCCTGAACACGGTCGTCGCTTTGGACCCTGCCCTGCCACTGTTCTCGATCAACGATCCAGCCAACCGTGTTGCGTCGGGTGATGCTAACTACGTTGAGGTTATCCACACGAACGGAGGACTGCTCGGTTTCGATCTGCCCCTCGGTCAGGCCGATTTCTACCCCAACGGAGGCCGTAGCCAGCCTGGATGTGGCGTTGATCTGGCGGGTACCTGCGCACATAGCCGTGCTCATCAGTTCTTCGCTGAGTCGGTCCGCCCGGCCCAGAGTGGCTTCAACTCTGTCCGTTGCGCGAACTACGATCAGATCCTGAACAACAACTGCGTGTCGTCGGGAGCTAACGCGCGTATGGGCGGTGAGCCTTCGAACATTGGACGCGGTGTGAATGGAGTTTATTTCCTCACCACCAACGCCCAGAGTCCGTTTGCCCGGGGTTAA
>ASTEI11704
ATGCGAAGCGCGACAGTTCCTACCTCCGTTCATGAACTGCGCCCGGGCGATATCGACGTGATCGCGGCTCTCGGTGATTCGCTAACAGCCGGCACGGGAATACTCGCCACCGGAATTGTTGAACTGATCATAGAGAATCGTGGTCTGTCCTGGTGTATCGGAGGACAGGGTACCTGGCGTCAGTATCTAACACTACCGAACATATTGAAGGTATTCAATCCGAACCTGAACGGTTATGTCGTTGCCGACAGTCTCTCGATCGACAGAGAGTCAAGGTTTGATGTGGCTGAAATTGGTGCCATGAGTCAGGACTTGCCGCATCAGGCAAGGAATCTTATCAAACGTATGCAAGCCGATCGTTCGGTTGATATGAAACATCACTGGAAGCTGATAACCATCCTCATCGGGCACAATGATTTCTGTAGCCGTGTGTGCTATCTGCCGACTCCAGAGAAAGCTCTCTATCAACATGAGCAAAACTTGCTGCAAACTTTAAGACTGCTGCGCAAGTACCTGCCGCGAGCCATGATCAACATCGTCGCTACTATTAGTAAGTATGCATATAAAAAAGAAAAATGTTTCATCGTTAACAATATAATCATCTTC
>ASTEI11714
ATGCCCTCGAAGGACGAAATGCTGTGTGCACTTGAAAACGCGAAAGTAGAGGTGCCGAATACTGCTACAATACCGCAAATCCGCAGACTCTTCGACGAAACATGTTTGATCATGTCGAATGAAGAAAGTGCGCTGCAACAGGAGGAGGACGCCGGATCAGTTCGTGGAATGGAGAACAAAGGCACGACGCTTAAAATGGCTGCAAGCAAAGACGACGGCAACGTTGCCATGTCTGCAAACGCTCATCCCATCCATGGCATCAACATCGAACGCTCGACCAACGCTTGCCTTAACATGTGTGTTACCATCGTTTATGCCGAAGGTCTAATGGACAAGTTCTCTGGCGATAATGGAGAGGACATTAATGCATGGATCGACCAGTTAGAGCATACCTTCCAAATGCTGCAAATGAACGAAATCCAACAATTAATAATAACACGACGATTGTTGGAGGGAACCGCCGCCATGCTTGTTAAATCGTCAACGCTCACCGGATACATTGAAGTGAAGAAG
>ASTEI11715
ATGAAAACAAAGGACGATGTTATTCTTGCACAGATATTAAGAGAAGAAATGCAAACGGTGTTTAATGAAGGTCGGGAGGAATTGCGTCTGAATGCGCGAGACAGCATTGGTAGAAAGGTGAAAAGAAGATTTTTGGGACCGTATATCGTTCAAAAAGTGTTGCCAAACGACCGGTATGAAGTTCGTAAATTAGATGAGGGAGAAGAGGGACCATGTCGAACGACCACGGCAGGAGACATGTTAAAGGATTGGTCTCATTCACATTGA
>ASTEI11720
ATGAGCTTGAACCAGGACGCCGAGACGCCATCGCGAAACCGTCAGCACGAGGAGGTCAACGGCCAACCGAATGGCGATTGGCTTCAGGAGCTGTTCAGAAAACAACAAGAAATGCTCGTAAACCAACAACAGGCATTTATGGTGCAGCAGGAACAGCTGATTAGTACGATCCTCCGGACCGTGCGTACCGAGCCGAAACCGGTAAGTTCCGAGCAAATCGTGGATTTGCTGGCAGGAAGCATAAAAGAGTTCAACTATGACCCGGACGCAAGGGTCACGTTTGCCGGTTGGTACGCGCGGTACGAGCCGCTTTTCGAGAAGGATGCGGAGAGGCTCGACGACGGTGCGAGAGTGCGGCTACTTTTACGGAAGCTCGGAATGGCCGAGCACGAGCGGTATTGCAGCTACGTTATGCCGGCGAAGGCGAATGATTTCGATTTTGCAACCACGCTGAGGAGTTTGAAGCTGCTGTTTGGCTCACAGGAGTCTAAA
>ASTEI11742
TCATCAGTAGAGTTTGCCTTTTTCCACAGCTCACAGGTGAATAAACGATGAAGCTACTACTCCTACTAGCCAGCGTGCTTTGCCTTGCGCTGATCGTATCCGCACGGCCGTCCGACGAGACTACGGATCAAGAATCATCGACCGAGCTAAGCGAAGACACATCGGATAGCTACCACCAGGAAGAGGATACATCAGAAACCGGTGCCGATGCTGGTACAGAGGACGGTAATTCGGAAGATGACTCCAGCGAATTAGAATCTTCTTCGGAAGAAGGTCATGAGGATGGTAGCGAAGACGCTACTGGTGAGGAAGGTGGGGCAGGCGAGAAAGGTGAGGCCGGTGAGGAAGACGAGGCAGGCGAGGAAGGTGAGGCAGGTGAGGAAGGTGAAGCAGGTGAAGAAGGTGGTGCAGGTGAAGAAGGCGGAGCAGGTGAAGAAGGCGGTGCAGACGAAGAAGGT
>ASTEI11744
AACTTTGCTGAAGACTCATCGAAATGACTCAAATGAAGTTGTAACGATAAACGGAAGTCAGTATTGGTATAACGGGATAAGACGATGTCTGCTCAACGAACTAAGCCGCAGCGATATAGCTCTCGATTCGTATTCTAAGCTGGAACTTAATGTTTCTATTGATGGATTACCCATATTTAAAAGCAGCAATCTTCAATTTTGGCCAATATTATTCAACGTTCATAACATTCCAGAAGTGCCGGTAATGACCATTGCAGTTTACAGCGGATCAACAAAACCAGCAGATATCGATCAATTTCTTCAGCCCTTCGTTGATGAACTTAACTTCCTTATGGAAAATGGAATAACCATCAATAACAAAAAGATTTCCATAGAATTACGTGTCATTATAGCTGATTCACCTGCTCGAGCATATATT
>ASTEI11779
GACAGCTGCGACAGTGGCCGCCTTCGAATCGCCTGGGATGCAGACAACAACGAAACCCAATCAAACCACAGCGAAGGATCAGAATCAAGTGGTGCCAACTCGTCCATCAACGGTGCCCAAGCGTTGATGCAGTTGAAGTCCTCACTGGAACCTCGTCCACTCAAACGGTGGAGTGCAGTGGTCACGTTGAAGAATACCAAGATCCCGGTCGTTTACCACAAGAGCATGGCGCGCCAGTTCCCCAGCAAGGAACGTACACCGGAGCAGATGGAAATGCGTCGGCGCAACACCGAGGCAGCGCGACTCAGCAGGGCCAAGATGAAGATGGCAGAGATGATGATGGAAAAGGAGGCATCGGAACTGAGCACCGCTAATGCGGCCATCAAGCACAAGATCGCATCGCAGTTGGTCTATGCCAACGAACTTCGGAAGATGCTGGAAATGTCGTCGGTGGAGTTGAGCTTTTTCAGGCGGGTCGGGCATAGGAATAATGTAGATGCTTAG
