# Supplementary material for: Pure early zygotic genes in the Asian malaria mosquito Anopheles stephensi
Source: Parasit Vectors. 2018 Dec 24;11(Suppl 2):652. doi: 10.1186/s13071-018-3220-y (PMC6304767; doi:10.1186/s13071-018-3220-y)
Supplement: Supplementary file 9 — Table S2. (FASTA 82 kb) [file 13071_2018_3220_MOESM9_ESM.fasta]

>ASTEI00094
ATGCTGCCGATCACTCGCGACCGTTCGGACCGATCGTGCGGACCGATGTTTGTGTACACGCTTGTTCTGTTCGCGCTAGCGCTCTATCTCGGTCTCCGGTATGTGTACTCGTACTGGGCCCGCCACGGGCTGCCCCATCTGCGTCCCGAAATCCCGTACGGCAATCTGCGTGCACTGGCCGAAAAACGGGAATCGTTCGGTGTGGCCGTAAACGAGCTGTACGAACGCAGCACGTACCGGGTGGTTGGTGTGTATCTGTTCTTCCGGCCGGCCATACTTGTGCGTGATGCTCACCTGGCGAAGCGGATTATGGTGGCCGATTTCCAGCACTTCCATGATCGGGGTGTGTTCTGCGATGAGCATCGGGACCCAATGTCGGCCAATCTGTTCGCACTGCCGGGCGCCCGTTGGAAGCGATTGAGAGCGAAACTGACACCGACCTTCACTTCTGGGCAGCTGCGTCAGATGATGCCCACGTTTCTGGACGTCAGCAAGAAGCTGTTGGAGCAGCTGGAACCGTTGGCGGCGGGTGGGCGTGTGGTGGACATGCGAGACATTGCCTCGCGGTACGTGCTGGACGTGATTGCGTCGGTGTTTTTTGGCTTCGAGGCGAACTGTTTGCGCGATCCGGAGGATCCGTTCATCCGCACGCTCGAGGACATTAACAATCCGAACAGTTTCATGAACAACATCCGTTCGGCGGGTGTGTTCGTGTGTCCGGGACTGTTGAAGATCAGTGGGTTAAGTTCGCTGCCGCCCGGGATGCGCCGGTTTGCGATGGAAGTCGTCACGCGGCAGATCGAACATCGGGAGCGTAATCCACAGGAACGGCGGAAAGATTTTATGCAGCTGCTGATCGATTTGAGACGCGAGGCGGATAAGACGGACGAGTCCGATGATGGGCTGACGATCGCCCAGTGTGCTGCCAATGTGTTTCTGTTCTATGTGGCCGGTGCCGATACGTCGACCGGTGTCATTTCGTTCACGCTGCACGAACTTACCCACAACCGGCAGGCGATGGCCAAGGCACGCCAGGAGATTGACGCAGTGCTCGAGCGGTACGGGGGCACCATTAGCTACGAAAGCCTGCAGGAGCTAACGTACCTGGATCTGTGCGTGAAGGAAACGTTACGAAAGTACCCCGGGTTGCCCATACTGAATCGTATCTGCACCCGCGACTACCCAGTGCCGGACAGTGACATTGTGGTGCGGGAAGGTACCCAGGTCATTATACCTCTGCTCGGTATCAGCCGGGACGAGAAGTATTTCCCCGATGCGGAGGCTTACTTGCCCGAACGGTTCGATGATCAGGCACCGAACTACGATCCGGACGCGTATTACCCGTTCGGAGTTGGGCCTCGCAACTGTATTGGACTTCGCCAAGGAATAATACTGTCGAAAATTGGGCTTGTGCTGATGCTGTCCCGGTTCGAGTTTGAGGCTACCATCCCACAGAAGCTTCGATTTGAGCCGGCTAACGTTACTCTCATGGCGCACGGTGGTCTGCCGATGAAGATTACTTTGCGTGCGGATCGTGCATAG
>ASTEI00711
ATGCCTCGGCCATCACGCGATTCGTACGGCGATCAGAAGCCACCGTACTCATACATCTCCCTCACAGCGATGGCCATCTGGTCGTCGCCGGAGAAGATGCTCTCGCTGAACGACATCTACCAGTTCATCACGGACCGATTCCCATACTATCGCACCAACACCCAGCGCTGGCAGAACTCGCTCCGGCACAACCTAAGCTTCAACGATTGCTTCATCAAGGTACCGCGAAGACCCGACCGGCCGGGCAAGGGCGCCTACTGGACGCTGCACCCGAAAGCCTTCGACATGTTCCAGAACGGAAGCTTGCTCCGTCGGCGAAAGCGCTTCAAGCTGCACCAGAACGACAAGGAGTGCCTGAACGAGGAGTTTATCGCGCTGGCCAACATGAACCGATTCTTCATGGCACAGAACGGTGCACCGACGTACCACCATCACCATCATGATCCGGCCGCCTATTATCCACCACTATCGGAACCGAGCGTGGTGTATGCGCCTATCTCACCGCCGCTTTCGCCACCGGAGGATATCGGTGGAGTGCTTGGTGGGTCCCAGGTTGGAGGTGGAAGTGTTGCCGGATCCGAGTCACCTGTCAGTGTTGCTTCCCTGCCAACCACAGCACCAGCGACAGCGGCGACGACGACAACGACGGCCACGAGTAATCCTAAACCAAAGCGATCCTTCACGATCGAAAGCCTGATCGAGCCGGACAGTTCGTCCGATTCGGAGGAAAGCACAGCACCACCGTACCAGCAGTTCCAGCAGCAGCAACAGCTAGAACACCTGCGCCATCTAAGTCAGCAGCAGCTGATGAGCAATCTGACCGCGTTCAACGAGTATGCGGCAGCCGTGCAACATCACCAGCAGCAGCAACAGCAGCACCAGCAGCAACAGCACCAAGCAGCCGTAGCTGCAGCAGCCGCAGCGGCCTATGCAGGAAGTGTCCCACTGCATCCGCTACTCCTACCGCTAGGGAAGATGCAATCACCCGCCACCTACTTCCTACACTCCGGTGCGCCCTACCACCATCATCACCACCATCCTCACCATCTGCATCATCTCTATCCTGGCCATCTACCGACGTCCTCAGCAGTCGCGGCAGCCGCTGCAGCTGCCGCAGCAGCAGCAGTCGCGGCTACCGGACCAACGCACCTTCATCATCCGCACCACGAGCTAGTGGCCCATCAAGGTTTGCGCCCGGAACCACCGACGCTAGCGATCGCGTAA
>ASTEI01071
ATGATGTTCAGCAGCTTACCAACGGCGCAAGAACGCGGCCAGGAAATGCAATCGCCCGTCAGCTCACCGGAGCTGATCGATCCGCGCTACAATCATATGCGAATTCCCGCCTCATCAAGCCGCATCTTGTATGATGTACCGTGCAAGGTATGCCGGGATCACAGCTCGGGCAAACACTACGGCATCTACGCCTGCGACGGTTGTGCCGGGTTCTTCAAGCGCTCGATTCGCCGCAGCCGCCAGTACGTGTGCAAGTCAAAGTCCGAGGTACCGTGCGTGGTGGACAAGACACACCGCAACCAGTGCCGGGCCTGCCGGCTGAAGAAGTGCTTCGAGGTGGGCATGAACAAGGACGCGGTACAGCACGAACGCGGTCCACGCAGCTCCACACTCCGCAAACAGATGGCCCTGTTCATCTCGAAGGATTCGCCACTGCGGCACGATATGATGCTAACGCCCGGCATTCCGATTCCACACCACGGACATCATCACGCCCATCACCACGGCCACCACCACGGCCATCATCAACCGTCGATGGGGCTGGATCTGTCGCTCGGTCGCAATCCATTCCTTACCCCGCCTCCGTCGGCACCAACCACCACCGCTCCGTATCTGCCGCCGCCCGTACTCTTCCCGGGCATGCAAGCGTCCCATCCGCTAGTGGCGGTGGACGCGATACGGGAATCGGCCGCCCAGCTACTGTTCATGAACGTGAACTTCCTCAAGAGCCTTACGCCGTTCATTCAGCTCCCGATGGCGGACCAGCTCGTCCTGTTCGAGGAGTCGTGGCGCGAGTTCTTCATACTGGCCGTCGCCCAGTACCTGGCGCCGATCAACTTCAGCCAGCTGCTGATCGCCTACGAGTACCTCAACAACAACCGGGGCGAGAGTGGTAACGTGAGCGAGTTTCTCGTGAAGGAGGTCGAGATCTTTCAGGAAATTCTCGCCCAACTGGCGGCGCTGCGCGTCGACCCGAACGAGTACGTCTATCTCCGGGCGATCGTCCTGTACAAGAGTGAGTTTGATGCGGAAACGAGCATCTCCAGCGTGAGCAGTGATGGTTCGGACGTGACGACCGCTTCTTCCGCCGGGTCAGCCAAATCGATCAGTGAGATAGCGACGGTCCGGGCGCTGGAGGAAAGTGCGAAGGAGGCGCTCGCCTCCTACATCAGCACGTGCCGACCGGGACCATCGAACCGGTACCGGACGTTGCTGCAACTCCTGCCCGTACTGCGCAACGTCTCCAGCTACACGATCGAGGAACTGTTCTTCCGGCGCAACATCGGGCCGGCTCCGCTGCTAAAGCTGTTGCTCGACTTCTACCGACAAAAGTAA
>ASTEI01078
ACCGTGAGCAGCTACGCGCATCAGTACGCGTCTGTTGGGGGTCGGTACTGCCAACAACACCCATCCACCGTGGCGCTCCACTCGACCGAGGCCCTGATGGCGGGCTTCCTCAAGTCGTCCGATCTCGGACCGCACCCGCACGGGTACGGTACCGCCCATCATCCACACCATGCCCATCCGCATGGTCCTTTACCGCCCGGAATGCCTATGACATCGTTAGCCCCGTTCGGTCTTCCCCACGGGCTAGATGCTGTAGGATTTCCGCAAGGTGTAAATCCAAGGAAACAGCGCCGCGAACGGACCACCTTTACCCGGGCCCAGCTCGACGTGCTCGAGGCACTATTCGGCAAAACACGCTATCCGGACATTTTCATGCGCGAAGAGGTTGCACTCAAGATCAATCTTCCTGAATCGCGAGTACAGGTATGGTTCAAGAATCGACGTGCCAAGTGCCGGCAGCAGCTCCAGCACCAGTCCTCATCCAATCTCAACAGCAGCAAATCATCCGGTGGCGGTGCGAGCGGATCGGCCCGCTCCGGTCAGACCGGTGGCAACAATGGACCGTCCGGCGGGAACTCCGGCTCGTCCGGCGGGGCATCCGGCAGCAATGGTAGTCACAGCGGTACCAAGAGCTCGATAGTGAACGCCAACAACAAGCCCACGATCAAGCACACGCCGATGAACAACAGCCACAACGGGGGCGGCAGTGGGCCCGGTTCGGGCGCGGGCAGCAATGGTGGGGGCGGCACCGGCGGTGCGGGCAACCAGTCGAACCCGGCCGGACCGAACCATAACGGGGCGCTCGGGTTGAGCCACAGCAATGCGTCCCCGATACTGCCGATCACACCGTCGACCTCCGTCAGTCCGCCGATCAACGTGATCTGCAAGAAGGAGCAACCCTCGTCCTACCATCATGGGGCGGGCGGCGGCGGCGGCGGTGGTGGCGGTAACGAACCGGGCGGCATGAAGCCCACCGGGTACGACCTGCTGAAGGACTCGGAGCTGAACCTAGCGCACCATTCGTCCTCCGCCTACGTCAACATCAACTCGCGGCTAGGGCAATCGCTCAGCTCGGCCGGCGTCGGTGGGGTGGGCGGTGTCGGCGGAGTGGGCGGCGTGGGCGGAGTGGGCGGTGTTGGCAATCTGACGCCGCTCGGGTCGAACTCCTCCATCATGACGACACCGTCGCCACCGATCACACCGCAAACGTCCCACAATCCGCTGTCGTACGTGCCGAACCACGAGACGTACAACTTCTGGCACAACCAGTACCAGCAGTATCCGAACAACTACAACACACCGTCCTACTACAGCCAGATGGACTACTTCCAGAACCAGAACCAGGGCAACTACAACATGGGCCACACCGGGTACACCACGTCCGCGAACTTTGGGCTCGCGTCCACGTCCGCGCTGGCCGGCCCGATGGGTTCGCAAACGTTCAGCCCGAACGGGCTCGACTACATGAACCCGCAGGACAAGTACGTCAACATGGTGTAA
>ASTEI01222
ATGTGTTGCCTTCAGCGTATGATCGATACGACCCAGCTGCTACAGAGCAAACCGAACCTTCCGGCCAACGTGGAGTTGCTGGATGATGAGAAGCAGACTCCTGGTCACCAATCAGCGCATCCAGCAAGTGAACAGATCCACCAGGATGTTCTCGGTACGGCAACCCGTGCAACACGTTCCATCTTGCACGGTCTGCGCGATCAAACGTACCGTCTTCAACGTAGCCAGCTGTACAAGATACTGACGAACACGACGCAACCAAGTCACGCAATATCGGCGATCGTGGTGTCCATGGTGCTGGTCGCCCTCTGGCCCAACCTGATCAGTGGGCAGGCAGCGGCTGACGCCCAAAAGTGTATGCCGGAAGCGGGTGACAGTCGTGGCAGTCCGTTGACACAGATTGCCTACCTTGGCTCCTTTACCATCCACTTCGGCGCCCAAATATGGATGACATTCGTATCCGGACTCGCACTGTACTTCTCGTTACCACGCCACACATTCGGCCTGATCCAGGAGGTACTGTTCCCGAAGTACTTTACGCTCGGCACTGGTCTAAGCACCATCAGTTTGGTCAGTTTTGTTGAGCTCCGTCGTAGTACCCGGCCCGAGTTAGCTGCCCGCAACTTGGCCCACTGGGATCCGGTCGATCTGCTGCAGATAGCGGCGCTGGCCATTACCGCCTCTCTGGAGCTGTTCGTGCGCCTCTATCTGGCACCACCGATGTTGCGCCTAATGCACGAAAAGCATCGCATCGAGGCACAGGCTAGCATCGGGCAGGAGGTGGGCCAGTTTGATGGTGCAGGCAACGGTTCGCTGGAACGCTCGCGTCACTACAAGGCGACGCACAAAAAGTTCCGCCAGATACATATGGCTACCGCGATCCTGAACATGGTTTCGCTAACGTGTACCTGCGTACATCTGCTTTACCTCGCAACACGGGTGACCATATAG
>ASTEI01604
ATGAGTAAAAGCAAACCAGATCTCAGCAAGCCCAATGGAGCAGTTTTGCTTGAATGGAAAAACCTGACCGTCAGCGTGCGGCCCTCCTCCGACCGACAGGGAGCATCCGCAAACCAGTGGCACGGTCGGCCAGGACATCAGCAGAAGCGGGAGATCACTCTACTTCGAAATGCCTGCGGAGCCGTACGATCCGACAATTTAGTGGCCATCATGGGTCCAAGTGGTGCTGGCAAAACAACGCTACTTGCAGCCATCTCGATGCGTATTACCGGCACAACCACCGTCCACGGAAAGGTGCTTATCAACGGGCTGTATGTGACCAGGACGCAGATGAAACAGCTGACCGGATTCGTGCCGCAGTACGAAATCGCCCTACAAACGCTGACCGTTGCCGAGCATCTAACCTTTGTGGCTAGACTTAAAAATGTCGGATCTACCGCTGTGCTGCGCATCGTCAGCGAGCTCGGCCTACAGGGCTGCTGGGGGACGCGAATTGCTCAACTGTCGGGCGGTGAGCGAAGGAAGGTAAATTTGGCCGGCGAGTTGCTGACCGAGCCGGAGATTCTCTTCTGCGACGAGCCAACGACCGGATTGGATAGCTTCAATGCTGCCTCGGTAATGAAAACACTGCAGGGTCTGTGTGCCAACGGTCGACGCGCAGTCATTTGCACGATCCACGACCCTCCATCGCAAGTGTTTCAGTGCTTTAGCGACGTTATCCTGCTGCAAGATGGCGGAACCGTCTTCTATCAGGGACCAACAGCTGATCGGATAGATTTTTTCAATTCCATCGGTAAGCAACTGCCGGCGAGTGGCAATCCTGCCGACTTCTACTTCCAGCTCGTGAGCCCCGCTGCAAGTACGTTCGAGGCCAGTGAAGCAGAAGAAGCCATCCATCGGTACGAGATCGTGCGCAAGGCTTGTCGGGAAAATATCGCCCGCAAGTGTCTGATGACCCGGTACCACCAGGTAAAGATTATCCAGAAGTTGGCCAACGATAAACACCGCGTGTCCCGGGCAAAACAGCTGATGATACTGCTCCATCGGACGGCTCTCGACAGTTTCCGAAAGGTGCGCGAGTATCTTACTGTGACAGCTATATTTCTGTTTACCAGCGTTGTGATAGCGTCGTTGTACTACGAAGTACGTCCAACGTCACAAACATCGATCCAGGATATACGGGGAGCACTGTTTCTGATGATAAGCGAACTGGTCTACACGATTAGCTACGGTGTGTTCTACACATTCCCTTCCGAGATGCCCTTGATCCGTCGGGAGGTCGGCGAAAAGACTTACAACCTGTCCGTGTACTACGTTCACAAAGTCTTGTACAGCGTACCGAGAGCATTCTTCGAATCCTTCCTGTTCATTGGCGTGGTGTACACGTTCGTCGGGTTCACGACGGATGTACTCACGTACTGCTGCATGTCACTAGTGGCCAGTGGTGCGAGTATCCTTGCGATGGCCTACGGCTATCTACTTTCCTGCACCACTGGCACCATGAACATGGCCATCGAGACAAGCAATATCGTGTTTCTGGCCTTCATGCTACTTGGCGGTCTCTACCTTAACCTGCGAGCCTTCCCGCTGCTAAAGTATCTCTCATTTTTCTTCTTCGCCAGCGAGGGAGTTTCCGTGTACTACTGGCTTCCGGTGGAATCGATCCCTTGCAATGATTCGCCGAACGGCAACGAGACGATCACCTGCCTAGCGAACGGGAAAGCTGTCCTAGAAGACGCTGGATACGCGACCTCTTACGAGGCACTCCACGTAAACTATCTTGTCCTGATGGTCCAAATTGTGCTGGTACATCTGGTGTCGTACGTGTTGCTGCGGAAGTTTGTCCGCAAGGCTGGATTCTACTAA
>ASTEI01609
ATGGTGATATCTACCAAAATTCGTACCAGCAGCATCGGCAGCAACATTGACGGCAGCATTGACGCCAAGTTGGCGAATATGTTCATCGACACAAGCGGCAAGGGAACCTCCGTTGGGATGGTGGCGGAACCGATCGGTGCAACCGTCCGGCGCGCGCTCGTTGCCGCGAACCGCGAGGACCGTGCCATCGTCGGATTGTCCGAATCGATAAACGCCCTCTCAAAGACGCCGGAAGATTTTCTCTTCTGCTTTCTGGCAGCTTCGGGAAACCCGGCCAACCACATGCATCAGGTGCTGCTGGAGGCGTTCTGTTTCGAGCATGACATTTACATAATTAAGGTCGATAGTGCGGAAAAGTTGAGCCGAATGCTCGGCACACAGCGCGTAGAATCCTGCGCCTTGCTGCAGAAGAGCTGGCCTGCAGGATGCGCGGAAACCGTCACCGATGTGGAGGACCAGCTTGTCGACTACTGCGAGGAGCATTGGGAATCGCCAATTAAGCCAATTATCAAGCTACCGGAAAAGTAA
>ASTEI01610
ATGGTTCTGAAGGCATCCGACGATTTAAAGGTGGTGGAGGCGAACGGATTCCACACGGTTGGGATCGGCTCGAGTGTACGAAAGGCGCTGCTGACCGCTCTGGAGGACAAGCGGCTTGTGGTTGGACTGGCTAGCGCTATTCGAAGCTTGTCTGCTCATCCGGAACAGTACAACTTTTGCTTTTTGGCCCCCAGTTCCGAGAGCGGCAGTCACATGCAAGAGGTGCTGATGGAAGCTTTTTGCCTCGAGCACGACATTTACATTGTTCGGGTCGATAGTGCGGACAAATTGAGTCGCCTGGTGCAATCGCCGGTCATCGCTTCGTGTGCATTGGTACGAAAACTGCCGGGGAAAACGGCGAGACGAATGAATAATGCTTTCCGCCGGTCAGAAAGCATCTTGATCGAGCACTGTGAACTTTACTGGGATGAGCCACACAAACCCGTTATCAAATTACCGGAAAAGTGA
>ASTEI01820
AGTAGTGACCGATAGAGAGTTGCGTACGGAGCTTGCGTGTCCGTTGTCCACCATTTTCGCTGTCCGATTCGTGAACGAAAGTGAAAACTAGCCGCGTGGAGTTGAGCCCAGACAGTTCAACAAGGTGAACAAAGACGAGCAGACAAACAGTAAACAGCAACAAAAATCACCAGCACAGCACAATGAAGCACCTGACGATGGTTGCCCTTTTGGCGATGGTGGTGGTGCTGGCCAGCGCCCAGAAGTACACCGACAAGTTCGACAACATCGACGTTGACCGCGTGCTGTCGAACGACCGAATTCTCAACAACTACCTCAAGTGTCTGCTGGATAAGGGACCGTGCACCCAGGAGGGCCGTGAGCTGAAGAAAACGCTTCCCGATGCGCTGAAAACGAACTGCGAGAAGTGTAGCGAGAAGCAGAAGACTAGCTCCCGCAAGGTAATCGCCCATCTCGAGGACCGTAAGCCACAGGAATGGAAGAAGCTGCTCGACAAGTACGACCCGGAAGGCATCTACAAGAGCAAGTACGAGAAGCTCAACAAGCGATCCTAGAGAGCTAAGGGCAGAGCATCCAGAGGACTTCGAGCGACTTGTTAGCATGAGCACTGCGGAGT
>ASTEI02027
ATGAAGTCTCTGGTGTTATTGGGTTTGACCACCCTACTGGTCTTGAGTTCAGCGGCCGAACAGAAGCAGCAGCAGGCGGCGGCCGAAGAAGCGAAACCAGCGGAGCAGGGTGAAAAGCGCCATGATAAGCGTGGTCTGTTCGAGCACGACTTCGGTGGACATGATTTCGGCGGCCATCAGTTCGAATCGTACGGCCACGGTCACCATCACATCGATCTGCACCCACACCACGAGAAGACGCTGACCGTCGTCAAGAAGGTCCCGGTCCCATACCCTGTGGAGAAGCACATCCCTGTGCCAGTGGAGAAACATGTCCCCGTCCCGGTGAAGGTTGGAGTGCCGAAGCCCTACCCAGTCTACAAGACTGTCCACTACCCAGTCAAGGAGATCGTGAAGGTGCCCGTGCACGTTCCAGCTCCGTACCCGGTGGAGAAGAAGGTCCCGTACCCAGTCCATGTCCCGTACGATCGTCCCGTCCCGGTGAAGGTGTACGTGCCAGCTCCCTACCCAGTCGAGAAGAAGGTCCATGTGCCGGTGAAGGTCCATGTCCCGGCTCCGTACCCAGTGGAGAAGAAGATCCCGTACCCGGTGAAGGTCCCAGTGCACGTTGAGAAGCCATACCCGGTTGAGAAGATCGTCCACTACCCGGTCCATGTGCCAGTCGATCGCCCAGTCCCGGTTCATGTTGAGAAGCCAGTGCCAGTCCCGGTGGAGAAGCCAGTGCCGTATGAGGTCATCAAGAAGGTCCCGTACCCAGTGCATGTCCCGTACGATCGTCCCGTCCCGGTGCACGTTGACAAGCCAGTGCCAGTCCCGGTGAAGGTCCCAGTCCCGCAACCCTACCCAGTGTACAAGCACATCCCGGTCGCGGTCGAGAAGCACGTCCCATACCCGGTCAAGGTCCCGGTCGACCGTCCAGTGCCCTACACCATCGAGAAGCACGTCCCTTATGAGGTCGAGAAGCCAGTGCCGTACCCGGTCAAGGTCCCGGTCCATGTCCCAGTGCACCACCATCACGAAGAGTACCAGCACGATCATGTTGAGCTTGACCTGCACCAACACCATCACTAG
>ASTEI02047
CACGCTGCTAACGGTCGTCCCAGTCAGCGCCCAGCTGCCGCTTAGCCTGCAGAATCTCGTCGTGGAGAACGTTGCCGTCGGGGAGTGTGCTTTTAGGCCCGCGCCACCACCACCATCCCAGCATCAGGCCGTATCTCCGGCGGGCAGCGCACCGTCGTCCAGCAGTACACGGCCCGCGTGCTACTTTACGCCACCGAACCGTACCGTCTGCTTTCGGGGGATCGAAACGAAACGGTTCCAGGCCGGCGGCAAATTTAATCTCACCCGTTGGCTGATACTGTGCGATTGGCCCCTTCGGTCGTTCGATCCGCTCGTGCTGAGCCGGCTGGTGCCGCGTATCGAACGGCTCGCCGTAACCGGGCGCGTACTGCAACGGTTGGCACACGACTTCCCGGCCCTGCCGTACCTGCGGATGGTTAACATTACCGGCACACGGTTGAATCATACCGGTGTGAACGCATTCTACGAACTGGAGCGATTGCAGGTGCTCAATCTACGAGGAAATGAGCTAGAACAAATACAACCGTACCGGTTCCGGAGCGGACACGTGGAGGTGTATCTGCAGGGTAATCTGTGGAACTGCACGAACGACATGATATGGTTGCTGAAGGAACAATCACGCCAGTACGTCGACAAACCGACGCTGGTGTGCAAGGACTGGAAGTACACGGGACGTCCGGTTATGACCGCCATGGAATACAAGCGCGTGGTTCGGGAAAGTTGCCTGCATGAGGAAATCTGGAACTGTAGCTGTCACGTGTCCTACCTGCGGTTAAGCGAAAACGGACTGTCCTTCCATCCCATGATCATGGTAAACTGCAGTGATCGTGGATTCTACCAACTGCCGCAGTACCTGCCGGGAAACACAACCGTACTGCACATAGCACGCAACAAGCTACAATCGGTGGACAGCTTAACGACGAACGAACACTACCAAAGCGTGCAGGACATCTATCTGGATGAAAATCGTATCACGACGATCGACATCCTGGAGGACACGATATGGTTGGACAATTTCCGTATCCTCAGCCTGCGGGGAAACCGACTGAATCGGATACGCGTGTACAGTGTGGAGCACGCGATCGAGCGGAATCCGGGCGTCGGGAAGCTCTACCTTTCCAACAATCCGTGGCGCTGCGGATGCCGGTTTGCGATACGATTCCAGCGGTTTCTACGCAAACACGAATCGCTGGTGGCGGACTCGCGCAACATCACCTGCTACTTCATCAACGACGACGATGGCCGGAAGCAGTATCTACCGGTGCTGACGGTAACGCCGAACGATATCTGCCGCCCGTCGGAGCATAACACGGCGGCATTTTACAATACGCTCAGCATAATCTTTGCCTCGCTAATCGTGCTCATCTTTACGAAGCTGGCGTACGATTACTATCACTACCGGAAGTACGGTAAATTGCCGTGGTTAATAATGAAGATGCCCTGA
>ASTEI02319
ATGGCACACGAAGAGACCACCACTTTCTTCGATTGGGCTTCAAGCCAGGGTGTTTCCTTTTGGGAAGTCATGGCTCGCAACTTTACACAACATGGTCCCGTCGGCCCGATGCAAACACCCGGCAGTGTACTGCTGTCAGCAGACGAAAACCGTCTCGATATACTCATATCGCCCACACAGTTTGGATTACTCTCTGGATTGGTATTATTCCTATTTCTGAGGCACAAAATAACGCGATGGAGAGAGGAGCACAGCCACCTGAAAGTGACCAACAACGATGACGTACGCCGTGCAGTCTTTACATTCCTAACGTTTCTTGAGTTCTTAGCGATTTCACCGCTTTTGCTCACTATTCTACTCGTCTTCCAAGTTTACCGCATTGCAATACAGACAGTATTGCGACACCGCCATGGGAAACATTTCAAAGGTTTGCTGGATGGTGCAGACGTAGTTTGGGCAATTGAGGATCAAAACTCCCGTGGCATGATTAACATTATGGCCAATGTAGAGGAGCCCTTTACGGACTGGGCATCAGTTGACGGTTCCACGAGTGCAGGCATTCTGTTGACTTTGCGCAAACGTATATCCGCGCGGCTGATGCGCAACTATCAACCACATCCAAAAATGTTCTGGAAGCGCAGCGTCGAGCTCGGCTACTACTTTTGGTCCGACCAATCCGAACTTACCGTAGAGGACTACATTCGCTACATGGACACTGTTCCCCTCCAAGCGGGGCTACACTTCATCGAAGAACACCAATTACGAACTTTGCTCAGCAAAATTAACAATCGGCAGCTTCCGGCAAACCATTCCGCCTCGTGGGAAGTTCTCGTTGGCAAGCAACCTTTGTTTGATGAGAAACGAAACATGCTTAAGTATCCTATCCTGTTTCGTGTTCATCACTCACTAGGAGATGGGGTGGCCTTGATGCGTTTGCTGCTGGAAGCGATTGTCGATAAGGAGGTACCATCACGCTGGAAGCATCTGTCTAAGCTGAAGGTCATGAACATCAACTACATTTTAAAGCAGCAAAAAGCTGCAAACCATCACCGGTTAGCTGTGGGGGACACATTCTTCCAGCGTGTGCGGAAAATTCTTCCCTCTGCGTCAGAGCTGGCAGCGCAGAGGGACAAGCTTGTCCGAATAATCTGGACAATTTACACGGCTCCTGCTTTCTTCCATGATGTCTCGCGCCGTCAGGCAGACAACAATTGCATACATGCATCGCAGATGGCCAATGACAAGGTTGTAAGCTGGATACACGAAGATCACAACAGTGGCACAAGCTGGGTTGAGATTATCAAACGCACCAAGCGACTCATCCCAGGGACTAGGTTCTCGGACGTTTTTCTCACTGCTCTGTCGTCCAGCTTGGAAGCTTACTTCAACAAGCAAACAAGTACACCTCCGAAAAATCTCACCGTTGTGCTTCCAGCAAGAATAGAAAAAGAAACACCGCACTTAAGGCTACACAATCGTTTTTCGGTAGCGCTTCAGACGCTGCCGATAGCTCCCCGTATACAGATGAACGATTCAAACAGACATTATGCTTTTTCCAAACGTATTCGAGCGGTTAAAAGATATTCGGACAGCTTACGCTCTTCATCCGACTATTTGATCAATTATTGGATCATGTCAAAAATGACATGTCTTTTTCCGGAAGCTATACTGCGAAAAATTCTGAAAAGCGCACACAGCACACTGGCGATCTCGAACCTTCCAGGACCCCAGCAGTTGCCTCGCATTCAGGGCAGAGAACTGAAAAACCTCAGTTTTTTCATTCCCAACCTTGGCACCACCGCCGTTGGAATTACGCTTCTTACGTACGGTGGTAAACTCCAGCTTGGAATACTAGCTGATCGTGCAGTTATTCGTACTGAGGACGAAGCCCACAGCATTCTCATGGGAACAATCGAAGAGATCGAGCGAATGAGTCAGTTACTGGAGGAAATGTAA
>ASTEI02809
ATGACCGCCGATCTAATGGATTTACGGATGCACCATCACCTAGCGCTCCAGACGGAGTTCTACCGGATGCAGATGCAGCGTTTGCCAGATCCGTATCCGGCGATGCTACCGGTTCCACCGCCCCGACCACTGATGATACCGCCGCGCTACAACACCCTGCCGGATGTGGACATCAAGCTGCAGAACCGCGATCTCTGGAGTCAGTTCCACAAGATCGGTACCGAGATGATCATCACCAAGAGTGGCCGACGTATGTTTCCCTCGATGCGACTGTCCGTTAATGGGTTGGAAGCGGAGGAGAACTACTTCATACTGCTCGAGATGGTCCCAATCAGTGACTGTCGGTTCAAGTTCAGCGGATCCCAGTGGGTGCCGGCTGGTGGTGCCGAACCGCAGAGTCCCCAGCGTATCTACTTTCATCCGGATGGGCCAGCACTCGGGTCCCACTGGACGTCGCAACCGATCGTCTTCAACAAGGTGAAGCTTACCAACAATACGCTGGACAGCAATGGTCATATCGTCCTGACCAGCATGCACAAATACCAACCTCGTATTCACGTCATCAAAGCCTCAGATGCTACCCAAATCCCGTGGGCACCACAGCAAGCCTTCACCTTCCCCGAGACGGAGTTCGTCGCTGTAACTGCCTATCAGAATGATCGCATCACGAAACTGAAGATCGACAATAACCCATTCGCGAAAGGATTCCGGGAGACGGGCCAGTCACGGTGCAAGCGCAAGGCAGGACTCCTCATGTCACCCGACTCCGGCCTTGGAAGCCGCAGCTCGGAGGAGGACGATGAGTCTGACGGGCAGGAAACGGGCCCGGAAGCAAAGCGTCCTCGCACCAGCAGCCTTGCCGGTTCCCTGTCCTCCTTGGACGACAGTGAACTCTCCGTCAGTGATGGATCGTCCAGTGGGACGAGCTCACCGCTAGTGGTGGATGACTTCGGATCTCCGGTGCGTCCTTCACCTTCTTCCATGGCGGCAAGTGCATTCTACCAGAACCACCATCCGGCGATGCACGCTGGACTGTTTGCCGCCCAGCATCCTCACCATCTGTCCCACGGCCATCCGATGCTACCGCAACCCGGTGGAGGCTCCTGGATGGACCTCATGTTCCCTTCGTTCGCCCGTTCACAGACGGGCGGAGGATCGCCCAGTCTGGAACAGAGCGCGCTCGTGCAGGCAGCTCAGCAGCTGCAACAGTTTGCACGCCGTGAGTTCCTTCCCCTCCCAGTTCCCTCACCCCGGACACCCACCATCAACAGCAGCAGCAGTGAGGAGGATAGCCCAAACAAAAAGCACCAGCAGCAGCAGCAGCAGCAGCAGCATCTTCCCCAGCATCAACTCCCCTTCAGCATCTCCGCCATTCTCGGACATGATCGGTAG
>ASTEI02909
GTGACAGTGCTAGTTCTTATTACCACATACACGCTACCCAGCGTACGGTGTCGATCGGCCAACGTTAACTCACCGAACCATCCACACAGCCGACACCATCGGTCAAACATATCGATCGAAAGCAACTCGATTCAGCGGCTCGATGCGTCCGGTGGTCACAGACAAACGGGGCTGGGAGGTGCAGGAGGAGGTTACAACGGCATGTCCAGCCAGCCACCGCTCCTGAAGCGAGTGTTTCTCTCGAATCGGACGGTCACGTGTAACGATGGCTCCCAGGCCGGGTTTTACCTTCGTAAGTCGCCCGGCTCTCGTCGGTGGGTAGTGTTCTTCGAGGGTGGATGGCATTGCTACGATCACAAATCGTGTCGAACGAGGTGGCTCAAGCAGCGTCACCTGATGACATCCGTCCAGTGGCCAGAAACGCGAGATGTTGGTGGCCTCCTATCGGCATTACCATCGGAGAACCCGTACTGGTACAACGCGAATCACGTGTTTGTTCCGTACTGCAGTAGTGACTCGTGGAGTGGAACGAAAATCCGTCCAGACACACGCGACGGACTGCGATTTATGGGCTCACTCATCGTGCGGCAAGTGATGTCCGATCTGGTTCCCTTGGGGTTGGGCCACTCGCAAGGAGCAGATCTCTTAATGGCCGGTTCTTCTGCGGGAGGACTGGGTGTGATGCTGAACCTTGATAAAGTGCGAACGTTTCTACAGAACGAACGAGGTCTTAAAGTAAGCGTACGCGGTGTTAGCGACTCGGGGTGGTTCCTCGATCGGGAACCATACACTCCCGGTGCAGTTGCTGCCTCGGAAGCCGTACGACAGGGCTGGAAAATGTGGGACGGTGCGTTACCGCAGGCTTGCGTTGCCGAACACGCGAAGGAACCGTGGCGTTGTTACTTCGGCCATCGCCTGTACAACACGCTGAAATCTCCTCTATTCGTGTTCCAGTGGCTGTTTGATGAGGCACAGATGCGTGCCGATAGTGTTGGTGCACCGGTCACACCACAGCAGTGGGACTACATACACGACATGGGTGGTGCACTGCGTGAGTCGCTCAACAACGTGTCGGCCGTGTTTGCTCCCTCGTGCATCGGCCATTCCGTGCTAACCAAGCGCGACTGGATGAAGATCAAGATCGACGACATCTCGTTGGCGGACGCGTTACGCTGCTGGGAGCAATCGAATGCGGACGAGCGCCAGTCACAGTGGCGCTCGATCAACCGAAGTCCACAGAAACTCCACCGCAAACACAATGGCGGGCGCAGGAAGAACAAACAGCAACAGCAACAACAGAAACAGATCGGTTCGGTGAGCCTGGACACTTCTTCCGACCGGCCGCCACGTCCGAAGCTTACCAAAGAGGAGCGAGAGCGTCGACGGCAGGAGCGCCGTAAGCGCCAGAACCAGCGCAAACAGAACGGGCCTGGCAAGGCGACCCCAACCGAAACCACCGGCACCCAGCTCGGTTTAACGAAAGTTCCTAAACTAGAACGAATGCCAAAAAATAGTACTACCAGCACGGGTAGCATCAAACCCACGGCCAACAATCAACCGAAGCGGCACAACCACCGGCATCATCCACCGCAGCAGGACCTGTCGCTCGGTGTCCGGACGCCCGCGGTAGCTCTGTTGAACGAGCCAACGCCACCGACTCCCCCGCACAAGCTGCGGAACCAGAACAAGAAGCGACTGAACGGCCATCGGAATCGAAACCGAAAGGCACGAGGTGGAAACGGTGGCGGTGGAGGTGGAGCGGGTGGGAATGGCCGGAATCGAGCACCCCAGCCGGTGGACATTGCGGAACCAAAGAAGTGCTCGTTGCGGTTGTTGGAGCGTTGCAGCTGGCCCCAGTGCAATCACTCCTGTCCGACGCTCACCAACCCGCTGACCGGCGAGGAGATGAAGTTCCTGGAGCTGTTGGCCTCGTTCGGGCTCGATATGGATGCGGTCGCGACCGCACTCGGTGTCGACATGCAGACGCTCAACAACATGGACCATGCCGAGCTGGTGAATCTGCTCACGCAGCAGGTAACGTAG
>ASTEI03001
ATGCCAACATCGATCATGCAGAAGAACTACAGCAATTGTCCGCTCAAGAAGCGTCCAGTCTTTATGTCCAAGGAGGACGCCCTTAAAAATGACTCAGACGGTGAGATGGAACCGGAAAACCTGAGCACCAAACCGCAGGACCTCTCGATGAAGTCCATGAAGAAGAAGGCACGGTCGGAATCGCCCGAGCAGCTGGTCGTGATCAAGGCGGAGGACACTCTGCCCACCCCGCCACCCTCCTCGTCCCCCGCGCCCAGTGATACCAAATCGCCTCTGTCCATCCCAACGCCGACCTATGGCTCGTTGCCCTCGATGTACTACGCCGGTTCCCGGTCGCCCGCCTCGTTCCCATCGGTGTACCCCGGATTCCCGTACCCGTTGCCATATCCGGCCGACTTCTACAGTGCCTACCACCATCAGCAGAGCCAACAGACTACCCCGCACCATCCGGCAGGACTTCCGCTGCACCATCACCACAGCCATCACCTGCATCCGCACCACAGCCAGATCTCGCCACCGCGCTCCGAGCCGCTGTCTCCGTACAGTGCCGGCCAGCACGATACCTCCGGCAGTCCTTCTGCCTCACCGACGCACCTCTTCCGTCCGGATCGCCATTCGCTCTCGCCACCACCGTCGATGGTTGTGCCGGCCTACCCAGCCGAGCTTCGCCTTAACCAGAACAACAACATCATCAAGTCGGAGTCTGCGTTCGTGCGGGCCCAGCACCGCTACATGCCTTACCCGCTGCATCATCCCGCCGCTCACCATCACCACCATCACCATCTGATGATGTCCTCCGTGGCGGACCATCCCTCCCTCTCGCCTGCCTCCAGCCATACCTCTTTCAACTCGTACCTTTCGTCGCGTGGCCGTTCCCTGTCGCCGATCTCCTCGTCGGCACCCGCCAGCCCGGGAGCCGATTCGGAGGAGAACAACAACAGCCTGAGCGTCACCAACGGTAACAGCACCTCGCTATCGTCCTCGTCCGGCTGTTCGTCGATCCTCACGGAAAAGTCCACCTCGAGCTCCAACATCCAGAAGAAGGGTGAGGGTGAGAAGGGAGCGGCGACGCCGGCGAGCGGTGGAGCGCCACGCTACCAGTGTCCGGACTGTGGCAAATCTCCCCATTCGCAGAGTGGTGCCTCGTGCAACATCTCGGAGGATAGCTTCATCCCGACCGTGTTACCGCACGGTGGTAACATCGCCGTGTACTAG
>ASTEI03201
ATGCTATCGAAACACACCGAAGGGCCCAAAACGCCTCTGATGATTGTTAATTTGAACATCCCGCCCGGTACGGAAACGTTGGCACCGAAAAGCGCATCCCGCTCGGAACGTCACAAGCTTCCCCACTTCTGCATGCAGTATCGCAACTTCGGACGGTACTGCTCCGCACCGCCTGGATGTTCACCCGGGCATGGGTCCGGAGTTCCGACCGGTGTCGTAGGGACATCGGGCCCCGGCAGTGGTCTCATCCCTCAGATATTCATCCAAAGCTTCGAGCTGCAGGATCGCCGGGCGGCGGACGGATCGGGAGGGTCGGCGGAGCACGATCAGCAGCAGGGAAGCCAGCAGTACAACATCATTACCGAGAACGAGGAGGATACGTTCGCGACACTACTGTTGGACAACATCTCCAACATTTCGCTCGAGATGATACAGCGCCATCAGCAGAAGCTGCTCGGTACGACGGCGTCCTCCATTACGGAGAGTCCGCTCGTCACAGGAGCTACGGGTGGTAGTGAGACCTGTTTCCAGCACGTGGAAGGTTGCAGCAGTATGGAGCGTACGGAGAGCAAGACATCCACCGACGTGCTGTTGCCCCTGGACGGCACGAGGATGGATTCGCACGAGGAACGTGATCGACAGCCAAGCAGAGGACAGTCTGCATCGGGTCCGGCTTCCGCCGACCGGCTAGCAGTTGGGCAGGAAAGCGTGGATGATCAGAACCCAGACATCCCGGCAGGTTACCGATCACTCTGCTACAGGACGCCAAGCCCCAAGACACGTCAGATCATTCGGGTGGACATAGTTACCAGCAGGGAAAAGTATTGA
>ASTEI03466
ATGATGAACGATCCGGCCGCCCTTGGGATGATCCCGTTCGATACGATCGGGCTGTATGAGCAGCCGAAGCCACGGTTTATCTTTAAAATGCCGCGCGTAGTGCCGGACCAGAAGTCCAAGTTCGAAAGTGACGACCTGTTCAAGAAGCTGAGCCGCGATAGTGAGGTACGATACACCGGCTTTCGCGATCGTCCGATCGAGGAACGGCGGGGCCGTTTCCGGGCGGGATGCTGCGAGGGCCACACGGAGGTGTCGTTCGCCGCCACCGGCATTAACCTGCAGCTCGTCTTCAACCCGAACCATGGCCTCTACCACCACCCGCACCATCACCACCATCACCATCCCGCCCATCTCGGACTGGAGAAGGAGTGTGACTTCGACAAGGAGCACGGCAAGGTTCACATTAAGTCTCACTTCATCATGAACGGTGTGTGCGTACGCTTCCGGGGCTGGCTCGATATGGAGCGTCTGGACGGTATCGGCTGTCTGGAGCTGGACGAGAAGCGGGCCGCCCAGGAGGACGCCATCCTCCGGGAACAGCTCGAACGGTACAACCAGCGTTTGCGGGACTTTGAGGACAAGCAGCGCACCTACCAGCGCACCACGCAGGACGAGTTTGAGCAGATGCGCCGGAACGGGTCCGGGATTGGGGTGGGCGTGACGGCCGGTGCGTCCGGCATGTGGAGACGATAA
>ASTEI04200
CAATCAAAAAGTGTTCAGCATTCGAGCAAGAACAACCTCTACTAGCTCAACTAGCTCTGTACGATCGTTCAGGATCCGTGAAAGTAAAAGTGCAAAGTGCTCATCATGAAGTGTGTAACGCTCATCTGTGCCGTAGTCGTGGTCCTGGCGGCTCTGCTGAACAACAGCGTCCAGGCGATGCCCGAGGAGCAAAGCGCCGCCTTGAACACGCTCCTGGATGAACTGCCCGAAGAGACGCACCAGGCTGCGGTGGAGAACTATCGGGCCAAGCGGGCCACTTGCGATCTGGCCAGTGGATTCGGTGTCGGCAGCAGCCTTTGTGCCGCGCATTGCATCGCTCGTCGCTATCGTGGCGGATACTGCAACAGCCAGCAAGTTTGCGTTTGCCGTAACTAGGGCTGCGAGATTCCTGCCCAATCCGGTTCCATGTTCCTTCCCCAAGAAGAAGAGAGTTGTACCACCGCGCAAAGTCACCGAAAATTTCCATACTAATTAAAGCTTTAAAGTTGGATGTAAAAGCCTCTTCTCCACACAGACATGTACAACGGACAAAAATAAATGCTTTTCGTTCTGTACAAGGACATGCACAGC
>ASTEI04294
ATGAAGTGCGACGCAGTGATCGAGAAAATTAAGGCCCGCGTTGCCTCGATCGACCCGAACGGTCCGCGTAAGGTGCTCGGTGTGTTCCAGCTGAACATCGAGGCTGCCGATGGCATGCACGAGATTGTTGTCGATCTGAAGGCACTGAAGGTGTCGGACGGTAAGGCCGGATCGCCCGATGTGGTGATCAACCTGAAGGATGAGGACTTCATCGCCATCGGTACGAAGCAGGTCCCGGTGAAGGATGCCGTCGCCCAGGGCAAGGTGACGATGACTGGCGATCAGACCCTCTTCCAGGGCTTGGTGGATGCGATCTAA
>ASTEI04329
ATGCCCTGCAGTGCGGTAACGCTGTCGCTCGCGACGATATCCGCCATCATCGCCGTTGCCCTGTTGGCAATCGCCTTCTCCACAGACAACTGGCAGAGCTATGAAGTGAAGCGGACCAACATACAGAATTTTATTGCAAAACATCCGGACGCAGCCGCACTGACCGACAGCTTCAACAACCGGCTCATCTACTACACGCGGACACGTGGCCTGTTCCGGTACTGCTACCCGAAGGAGCGTCCTCCAGCATCGTCCGTGCAAATCTACCTGTCGCCGGTCGAAACCCACTGCTCGAACATTGACTACTTCCCCGCGAACGAGGAGCACAAGGAGTCGGACTCGTTCACCGATGACATCATGACCCGACTCCATCTGGCACGTTCCGTCATTGCTGCCTTCATCCTGAGCTTCGTCGTCATTTTCTGTGCCTTCTGGACTGGCCTCTCGGGATGCTGGAAGCGTTCGGCCGGTGCCATTACGGCGACCGCCATCCTTATGCTCACCGCCTGCCTGCTCGCCGCCGGTGCGATGGGCCTGTGGCACACGGTTGAGTTTTTCGAGAAGGAAAAGGTCGTCGGCGAGGAGTACTACCAGCAGTGGAATACCGTCCTCCGAGACAACACTCGTCTGTCGTACGACTGGTCGTACATTGTGGCCTGGGCCGGTGTGGCCTGCAGCCTGCTGGCCTCGATCCTGCTGTCCGGTGCGGCCGTCTGCCTGCGGGGCGAACGCGAAAAGGAGGAACAGCTGAACCTCCAATATCTGATGCCCGTGTACCCCCAAAAGCAGCCTCCCTACCCTTACGGTGGTTTCCCCCAGCCCCAGCTCTATCCGCAGCCATACTACCACGGATCGCAGTACGGACCGTACAACTATTGA
>ASTEI04443
ATGTCCCGATTCGCACGCCTAACAGCACTCACAGTGGGAACGTTCTGCATCGCATCGTGCAGTACCGGGTACAGTCTGCTTCGATCCGAGGTAACGACGACCCGCAACACGAACAGCCTTACCGACATAGTCGGTATTATACTGCACACGCACTTCCGGACACCGTTCGCCACGACAATCGTATCGATGCGAAGCGCCACGCAGCAGGGCCAGTGGCGTCTGCAGGATCTGCTCGAACGGCTGCTGGTACAGCACGGCCGGGGTCAGCTGGTCGTACAGCTGGAAGGCATTGAATCGCACGGTGAACAGCAACCACCCTGGTCGCGTAGTTTACTGCTGGCGGAGAGCTTCGACGCGCTGCGCACCGTGTTCGGGGAGCTGACGTTGGACCGGTTCGACTTCTCTGGACGCTATCTGATCGTGCTGGAGGACGCTCCGGTAACGCTCGCGACGGTGGACCGTATCTTCAACGAGCTGTGGGTAAGGCAGATAGTGAACGTGGTGGTGGCACTGCGCACGACCGATGAGGATGAGCGTACCGGACCGGTGCAGCTCTGGACGTACTATCCGTTTTCGCCCGGGTTGTGCCGGATCCCGAAACCGTACCTGCTGTTCACCTGGCCGCAAGACACCGTCCTGTACGGGGTTGACTTCTATCCGCGCAAGAACGTCCAGTTTCACGGGTGTCCGCTGCGCGTCGGTAGCTTCGAGACGCGCCCGTTTACGGTGCTGGAGGCCGGTGCCGGTGTTGCTGTTGGCGCCGGTCCGACTCTGTCCGGGTTCGAGGGTGATCTACTGCACAGTCTAGCGCTGAGGTTCAACTTCGACGTGAATGTGCGCGTGCCACCACGATCCCAGCAGTGGGGAGATGCCGCGTTCGAGAACAGTACCGGCATGATGCGCATGATCTACACGGAGGAAGTGGACTTCGGTATCTCCTGTCTCGGGGTGTCGTACGAGCGTAGCGCTATGCTTAAGGCAGGCAAGGTACACTTCACCACCGAGCTCGTAGTGGTCGTGCCTCCCGGCACACCGTACACCGCGTTCGAGAAGCTGTTTCAACCCTTCCAAATAGCCATCTGGATAGCGACCGGACTGTGTACCGGGATCGGATTTCTGGTGATTGCCGGTCTGCAACTGCTGCCCACCAATGGAACGCGTGCCACCGTACGACGCTACATTGTCGGCGATCGGGACCATCACTCGCCCGTCCTTAACATCGTGCGCGTGCTGCTATCTGCTCCGCTACCTTTCACCCCCACCGGTACCTTCCCCCGGACGCTGTTATCGCAGTGGATGCTGGTCTCCCTGCTGCTGAACCTGCTCTACCAAGGTTCACTCTTCCAGTATCTGCAGCGTGCGTCCATGCATCAACCAATGATGACGCTAGCGGAGATCGATCGTTCCGGCGCCCTGTACCACATCAGCGAATCGGCCCGTCGCTACTTCGACCAGTACCCTCAACGGTTACCCCGGCTACGCTTCTTTCCCAACGTGCCGGACAGTATCGCCGCTCGGCTGCGTTGGATGGGTGAACATCCGCGCGATCCTAATGTGGCGATGTGTACGCGTGACCATGTCGCCTACTACAACGCACAGCATGGCCAGCGGGCTGACGGTAAACGGTTGCTGATTGCACGCGAATCGATGGCCCTGTACACGGTTACGATACTCTACCCGAAGCGTTCGATGCTGACGGCGAGCTTTGACGAGCATATCGAGCGGATTGATTCGTCCGGTTTGCTGAAGCACTGGTCCGCCCGGTACGGTGACTATCACTTCTTTGGCTCGAGGAAATCGGACCGCCGCACGGAACCTTCGCCGATCAATGTGGCACAACTGGCTGGAGCATTGCAGCTGCTGATCGGGATGCTCCTTGGAGCCACACTACTATTTTTCGCCGAACTTGGCTGGGCACGACACGGCACGCGCAAACAGCTATACCTGCGCTGGGAGAACACCTCAGCCCTGATCGATCAGATACTGAAGCGGACCGCTACCCATCTAACAGTGCTGATCGAATCAAACCTGCAGAGCAGTACGGCCGACCATTTGTCGCCCTCGCTCGGGCGACACCAACAGTTGCGCGTACTGAACCTAGTGATAGTAGCCGATTACGAGGGCTTCAGACGTGTAGCGGACGGGTTTAACGATGAGCTGTTTGACTTTTCCGGTCTCTACACGGTGCTGATAGCAGCGCCAGCTGAACATCGGCTCGAAACAGCGGGCGCCATACTACGCACCCTCTGGGCACTGTACATTGTCAATGCGATCGTCCTGATAGGACCACCGTCGGACGAGACAATCGCCAACGGGGTACGACTCTACACGTACTTCCCGTACGGTGAAGGATACTGCGAACGCGCCCTGCCGGTCGTGTGGAACGTGTACCAACCGGACGTTGGGTTTGTCCATCCCGACCGTGTCCTGTTTCCACGCAAGCTGCGCAACTTCTACAACTGCCCACTGGTGGTCGCCACGTTCCCCGTCTTTCCTTTCATCATCCCGAACCCAACGGCTGGTGTGGGCAATGAGTTGGAAGGTATTGAAGGCACCCTGTTGCGTACGCTGATGCAGCGATTAAACTTTCGACTGCAGGTAGCCTTCGTCGATCCACCCGACTGGGGAACGGCAGGACCACGGGATCAAGCAACCGGTGCCTCAGCTTACATTCGTCATCTACGAGCGAACCTTACCATCGGTTACTGGGCGACTACTTTGCACCGGAACCGGTATATGGCGAACAGCTTCAACTACTACACCTCCCAGCTAGTGCTGGCTATCGCACCTGGCGAACCCTACACATCGCTGGAGCTACTCCGCTTCCCATTCGCTACCCCCATCTGGTCCCTGCTGTTTGTCTCACTCACCGTCGGTCTAGCTGTGATCGGAGTACTACGCCACAGAGGTTCCAAAGCTCTGCAGCGTCTAGTGCTCGGCCGAACCCCAGCTAGCGCATGGCCGGGCATGTTAAACGTACTGCTGGGCGGTTCCATAGCTCGTCCACCAACGCGCAACTTTGCCCGTACACTCCTCTTCTGGTGGCTCGCCGGTACCCTTGTGCTGCGCAGCGCCTACACCGGCTCAATGTTCCGGTTTCTGCAGGCGGGGCGTAACCATACGGTGCCGGCCGGTATACCGAGCCTGATAGCGGCCGGATACAGGCTGTACATGTATCGCAACTACAGCTTCATCTTCGACGCCTACCCACACATCCAGCAGCACATGCACCTGGTGACGGCGCAACAGTTCCGCGAAGTCATCGTGGACGAGCTGCAGATAGCTGGTGCACCACTGAGCGTGCTGTTGCCGCTCGAAACCGTCACCTTTCTCAATCGGAATCTGACGCGCGAGGGACAGCTACTTCGCATCAGCCGGGACCGGGTGTACGTCGCCAAGTTGGCCATCTACACGCAGCGTACGTCCCCGCTGCTCGGACCACTCAACAAGATGCTCGAGATATTCGTCTCGTCCGGATTGCTCAACCGGTGGGCCGGTCAGTACCATCAGCTACAGTTTCTAGCCGATCCTTACCGCTACCGGGGTAGGCAGCAGATTGCGCTTACCGACATGGTGGGTGCATTTATCATTCTGCTCATCGGACTCGGTATAAGCTCGGTCGTGTTTATCGCAGAGTTGATGCTAGATGCAACAAAGGTGGGAACTCATGCTACCAACTAA
>ASTEI04494
ATGAAATGGGCTTTTACCGAGCTGGAGGACATGGAGGACATGAGCCCGATGTTTACGATTGTGAGGGTGTGCGTCCTCGGATACAATCGCAATCAATCTCTACCCCAATCTCCTAAACAATCACACAAGCATCCAAATCCATGCCAGGAAGCGATGGCACGGCACAATCAAACCACTGCACCCTTGCATATCTGCTCGAGCGATGATGAGATGCGCGAAGCGGAAAATAACTCCCTGGTAGAATCGGTAACGATCGTACCGGGCCGAATACAGATGGCTATAATGACGAAGAAGCCAAGAGCGGAGAAAAACGCTGCCAGCTACTACTTCACTACCGACGAGCAGCTTGTGTATGCGAACTTTTACCAAGACTTTGGACCGTTGAATTTGGCCAAGCTTTATCGATTCTGTACCTTCCTCAACAATGCGCTCCAGGATGAGATTCACGCGGACAAAACGTTCTACTACTACACCCGGAACGAGCCGAAAAAGATCTTGAACGCCGCCTACCTCATCGGCAGCTACATCATCATCTACCGGCAGTTTAATGTGCCGACCGTGATGAAAACGCTCGGACCGATCTTGAAGCATGCGAACGGGGCAAAGTTTTGTGACGCATCGATCAATGATCTTGCCTTCCTGTCGCTGAAGGACTGCTTCGGCGGTATACATAAGGCGGTGCAGAAAAATTTCTTCGACTTTGACGACTTCAACGTGGACGACTACGAGCACTACGAATGCGTGGAGAACGGGGACTTTAACTGGATCGTGCCGGACAAGCTGCTGGCATTTTGTGGTCCGAATTCGCGCACCGAACGTACCAGCGACTCGGTAATGCTTGGACCGGAGGTGTACATCGATTACTTTCATGCCAACAATGTTACCGTGGTGGTGCGATTGAACTCCCCACGGTATGATGCACATGCCTTTACCCGGGCCGGTATTCAGCACCACGATCTGTACTTCTCGGACGGTAGCTCGCCCAGCGAACGGTTGGCGAAACAGTTTTTAAAAATTGTAGAAAATGCACGTGGTGCGGTGGCGGTCCACTGTAAGGCCGGTCTGGGACGTACGGGAACGCTGATCGGTGCGTACTTGATAAAGCACTATCAATTTACCGCGATGGAAGCGATCGCTTGGTTGCGCATCTGTCGGCCCGGTTCGGTCATTGGGCAGCAGCAAACCTGGCTGAACAGCAAGCAGACGCAGCTGCTACAGGAGGGCGAGATTTATCGGCAGCAGCGGCATCATCTCTACAATCCGCCCGAGAAACATGACCACGGGGTGTACAGCATGGTGCGGGAGGAGCACACGCAAAAATCGACCCAACCACCGGGCACGCAACCGACCACGGACCAGGAGCTCGATTCGGAAAACGTGCAGCGTATTTCGCAGCGTGTCGATACGATGCGGTTGAACGATGAGGACGATCAGGAGGAGGAGGGCGATCGGGTCGATAGCGTATCGCAGACGAACAACAACATCGTACACTGTAAGCCGATCAGGACGAAGAAGGTCGCCAAGCTCACCACCCGCCACACACGCTGGACGAGATCAAACAATGGGCGCACGGTGGTCAGCAATGCCACCACCACGGCTACTGCCGTTCGGCGTGGCCGAGGGAACGTCACGCCATTGGGTGGTACGCCCCAACGTGCATCGCTGCAGGAGTGA
>ASTEI04779
ATGGCAGACGAAAGCCTTCACGTACCGGACACCAGCATCGATTTCCATATCGTCCAGCTGTTCGAGCGGCTCGAGGCGATGCGCAAGGAACCGGGCCAAAAGTTGTCCCGGTCGTTGCAAGGCCGTATCAACATGCACACCGAGCTGCGCAGTCTGGAGCTTTGGAGATCTATCACGTGCGAAAGTTTAGCATCGTTCTTCTACGTGTTTATTGTGTGTGGTGCAGCAGCGGGAGCTGGCGTTGGGGCGAGCGTGTCCTCCGTACTGCTGGCCACCGCACTTTCTTCCGGCTTTTCCATGATTGCCTTGACGCAGTGTTTTCTGCACATTTCTGGTGCTCACATTAACCCGGCCGTGTCGATCGGGATGCTTGTCTCGCGCCAAATTTCACCACTCCGTGCCCTGCTGTACATCGTGGCACAGAGTGGCGGATCAATTGCTGGAGCTGCCTTACTGTACGGTGTCACCGTACCTGGCTACCAGGGTAATCTGCAAGCGGCCGTTTCTCACAGCTCATCGCTGGCCGCCTGGGAGCGATTCGGCGTCGAGTTTATCCTGACGTTTATCGTCGTCCTGGCGTACCTCATCTCGACCAGCTCGTTCAAGAAGTATTTCGGCTCGTCCGCGATCGCCATCGGTGCGGCGTACAGTGCGTGCAGCTTCGTATCGATGCCCTACTTAAACCCGGCCCGATCACTCGGTCCTTCGTTTGTGCTGAACAAATGGGACAACCACTGGGTGTACTGGGTAGGACCGATGGTTGGCGGAGCCGTGTCCGGTGTACTGCACGAGTTCATCTTTAGCGCCAAGCGTTCGTCTAAGCGCTCGAAAGACGATGTCGACTCTAGCCTGAACTCCGAGGACGATATCAACTACGACATGGATCTGGAGAAACCTCAGCAACAGCCACCACACCAGGGCAAATACCACCAGTACCGACCACCGAGCGGTACACTCACCGGAAGTCAGCAACGTTACTGCCAAAGTATCTACACTGCCGAACCAACCTCGAAGGTGGAACGCGTGGAACCGATCTACGGTGGCACCAAGTCGATGTACTGCAAGTCACCACCGTTGACCCGTGCCAACCTTAATCGTTCACAGTCGGTGTACGCTAAGAGCAACACCGCACTGAACCGTGACCTGCCTGTCCGTGCCGGGCCACTGGTGCCAGCTCAGAGCCTTTACCCGTTGCGAGTATCTGCCGCACCGCAGACGCACCTACAGAACCAGAACGTGCAGAACCAGCTTCAGCAGCGCTCGGACAGTATATACGGCATCCGGAGCTCGATGCGACAACCGGCACCGGCTGATGGCCGGATGGCCTCCCAGATGCCTCCCCAGATGGCACCGCTAGGTGATGGTCAGGGCTTCCAACCGATCTACGGCTCGCGCCAGAACCCGAACTGCTCCACCGACGCGCTCAAGTTCGATCGTGATCCCAACAGCCGTGATGAAACGCTGAACTCCAAGTTCTCGCGCGGCACCGGAGCTAACCGGCCCGAATCGATGTACGGCGGAGCTGGGCAACGGCGCATCCACTCGGCCCAGTCCGACGATAGTTCCTACGGATCGTACCATGGTCCTGGACCGGCACTGACGCCACCGACGCGCAACGCTAGCAACAGTAGCAGCACCTACAATCCGGTCGTAGGTACCGTGCTGCCAAATTACGAGCGGAAGACATCTTCATCGTCTTCCTCGAAGCACAGCAGCAGCAGCAACAGCAACAGCAGCAACAGCAGCAACAGCAGCAATCTCAGCAGTCACGTGGTGCTG
>ASTEI04846
ATGGCTGTGTTTGGACTCGTCTCAGCTGTGGCTGGGTTCGTGAAGGTGCGCTACCTACAGGATAAGGCCATCATCGATAATATGGTGTTCCGGTGCCACTATCGCATTACCAGTGCGATCCTCTTTGCCTGCTGCATTATCGTCACAGCGAACAATTTGATCGGCGATCCGATATCCTGCATTAACGACGGAGCCGTACCCGGGCATGTGATTAACACCTATTGCTGGATTACGTACACGTTTACCCTGCCCGGTCAGCACGGACGCACGATGGGCACGGAAGTGGCTCATTCCGGACTGGGCAACGACAACCAGGAACGAACGTACCACAGCTACTACCAGTGGGTACCGTTCATGCTGTTCTTCCAGGGTCTTCTCTTCTATGTGCCGCACTGGATCTGGAAAAACTGGGAAGAGGGCCGCATGCGTATGATCACCGAAGGTATGCGAGGAGTTTCGACCGCCAGTCCGGCGGAGCGTAAGGCACGCCATGAACGTTTGGCTCAATACTTGTACGACAGTGCCAACACACACAACACATACTCCTTTGGATATTTCATCTGTGAAGCGCTCAATTTTATCAATGTGGTGGGCAATATTTTCTTCGTCGATAAGTTTTTGGGTGGTGCTTTCTTGACCTACGGTTCCGATGTGCTAAGATTCTCGAATATGAACCAAGAAAATCGTTCTGATCCCATGATTGAGATTTTCCCGCGAGTGACTAAGTGTACGTTCCACAAGTATGGTGCCTCGGGAAGCATCCAAAAGCACGACGCGCTCTGTGTGCTGGCGCTTAACATTTTGAATGAAAAGATTTACATTTTCCTGTGGTTCTGGTTCATTATATTGGCGGTCGCTTCGGGTTTGGCTATCATCTACTCGGCCGCCATCGTCATGATGCCCACGACGCGAGAAGCCGTACTTAGACGTCGCTTCCGCAAGGCAGACCCGGTTGACGTTTGCAATCTTATTCGCCGCGTGCAGATCGGCGATTTTCTCATGATTCATCTGCTTGGCCAAAATCTCAACGTTACCTCGTACGGTGAGATGCTGCACACCTTTATCAACATGCTGGACGAAAGCCGACCAATCTCGGGCGATACACCTTCGGCCCCGTCGACGCTGGAAATGGCACCAATGTATCCGGCGATCGAGAAATACGGTAAAGAAACTGAAACATAA
>ASTEI05241
ATGCAGTCGTTCACGATGCTCCTGTCCAGCACACTGCTGATCGTCGTCTTCGGTCAGATAGCAGTAGCACAATTTAACCAATGTACGGGTAGTGATAGCTGTATCGTCATTAACGACTGTGCCCTGTTTGGTCCCTACTTTAACGAGCCCTCCAAATGGTCCGACAGCTTAAGAAGTGAATTTCGGTCAAGGGTTTGCCAACGGGAACGGACCAATAATGGCAATGTCTATAAGGTGTGCTGTCCACGAACTGTCACGTATAACAGTAACCGTAAGCGAGGCATCGATGTGCTCGATCTGGAGGGATGCGGTTCGTACTCGGAGGATAGGATCGCTTTCGGCCAGGATGCTAAACTGTTCCAATATCCCTGGATGGCGCTACTGAAACCGAGGGTTGGTAACTTCGTCTGCGGTGGTACGCTGATCAACGAACGTTACGTGCTGACGGCGGCTCACTGTCTCAAGAATAACGATATTGCAATAGTCCGGTTGGGCGAGTTCGATTTGGGCAGTGAAATCGATTGTGACAAACGTGGAGAGCTGTGTGCTCTACCGCCACAAGACATCCCCGTCGAGCGTGGCATCCTGCACGAAAGCTACAGTGCGCGACGCAAAGTGAACGATATTGCATTGCTCCGACTGGCAAAGGATGCGTCCTACAATGATAATGTCTTGCCCATCTGCCTGCCAGTATCTCCCGCCATGCGTACAACACAGAGAACGTTCTTCGTTGCCGGCTGGGGCGGTACCGAGTCCGCCGTGTACTCCAACAAGCTCCAGTTCACCAAGCTCAGCATACTGCCAAACGACGAGTGCCTCCAGCAGTTGCTGAAGGTGGATCCGTACACCAAGCTGAACGACAATCAGATGTGCGCGATCGGTACGAACCTGACCGACAACTGTACCGGCGATTCGGGTGGACCGCTAAAGTCGATCAGCATCAACGCACGGTACGTCCAGTACGGAGTCGTATCGTTCGGTTTGCGTACCTGCGGCAGACAGAGTGCGCCCGGTGTGTACACCAAGTCGTTCACGATGCTCCTGTCCAGCACACTGCTGATCGTCGTCTTCTGTCAGATAGCAGTAGCACAATTTAACCAATGTAAGGGAAGTGATAGCTGCATCGTCATTAACGACTGTGCCCGGTTTGGTCCCCATTTTAACGACCCCTCCAAATGGTCCGTTAGCTTAAAAAATGAGTTCCGATCGAAGGTTTGCAAGCGAGAAAAGACCAATAAAGGAAACGTCTACAAGGTGTGCTGTCAGCAATCAGTCCCCGAGAATAATAACCGCCAGCGAGGGCTCGACCTGCTCGATCTGGAGAGTTGCGGTGCGTATTCGGTAGACAAGATCGCGTTCGGCCATGATGCCAAACTGTTCCAATATCCTTGGATGGCGCTACTGAAACCGAGGTTTGGAAACTTTGTCTGTGGTGGTACGCTGATCAACGAACGTTACGTGCTGACGGCGGCTCACTGTTTCAAAAATAATGACGTTGCGATAGTCCGGTTGGGTGAGTTTAATTTAAGCAGTGACATCGATTGTGACAAACATGGCGAATGTGCACCAGCACCACAAGACATTCCCATCGAGCGGGCCATCCTGCACGAGAGCTACAGTGCGCGCCGTAAAGTGAACGACATTGCGTTGATCCGGTTGGCACAGAAGGCTTCCTATAACGACAATGTACAGCCTATCTGCCTACCGGCAACACCGGCGATGCGTACCAAACAAACCGTCTACTTTGTTGCTGGCTGGGGAAGAACGGAGACCGCACTTTACTCGGACAAACTTCAATACACGATGCTCAACATACTGCCAAATGAGCAATGTAGTCAGCAGCTGTTGAAGGTGGATCCGTACACCAAGATCTACGACAGTCAGATGTGTGCGATCGGTAGGAATCTAACGGACAACTGTACGGGAGATTCGGGTGGACCGCTTAAAGCGGTCAGCATCAACGCCCGGTTTGTGCAGTACGGTGTAGTGTCGGTTGGATTGCGTTCGTGTGGCAGACAGAGTGCGCCCGGAGTGTACACCAGGGTGGAGAGCGCACGGATCCTGTCACGGTTGGTGGTGTTCGTCGCCTACTGCCAGACAGTCACCGCACTTAACGAAATCTTGTGCCCAACAGAGTTCAACGCCTGCTACGGTAGTGAAATGTGCATAAATATTCGTGACTGTGACCGTTTCAGTCCGCACCACAGCGAGCCGGGCAAGTGGTCGGCGAGCTTGAGGAATGAATTTCGGCAGCGGGTCTGTCAGCGTGAAAAAAACAACGGTATCAGTATATTCAAGGTTTGTTGTGATGTACCGGCCGTGCAGGCGGATGATGAGGGTGCCCGCAAGCGAGGCTTAGAGTTGCTGGACCTGGAGCGCTGTGGGTCGTACACGGACGATAAGATTTCGTTCGGACAGGATGCTAAGCTGTTCCAGTTTCCGTGGATGGCGTTGCTTAGGGGTAAAGTTGGGAGCTTTTTCTGCGGAGGAACGCTGATCAACGATCGTTACGTGCTGACGGCGGCACATTGTATCGTGAACAATGATGTCTCCTTTGTACGACTTGGTGAGTACGATCTCAACAGTACGATCGATTGCGATAAGCATGGTGAGTGTGCGATGCCACCGCAAGACATACCGGTGGAGCGTACCTTCAGCCACCAGGATTACAGTGGTCGGTTCAAGATGAACGATATTGGACTGATCCGGCTAGCACGACGAGTAGCGCTGAACGATAATGTACTTCCAATCTGTCTCCCGGTAACTCCGGCCTTCGGTACGAAACAGACGACCTTTTTCGTGGTCGGCTGGGGTCAAACACAGAACGCACTGTTCTCCAACAAGCTGCAGTACACCAAGCTTAGCTTGGTGGCGAACGACGAGTGTCAGAAGCAGCTGCGCCAGAAGGACAAGTTTGTGCGCATCTTCGACAGCCAGCTGTGTGCGATCGGGGCCGATCTGTCCGACAACTGTTCGGGTGATTCGGGCGGTCCGCTAAAGTCGATCAGCGTTCAACACTCGCGCTACGTCCAGTACGGTGTGGTATCGTTCGGTTTGCGGACCTGTGGCAAGCAGAGCGCGCCGGGTGTGTACACGAAGGTGGAAAACTATATCGACTGGATCTTGAGCCGGATGGAAGAGTGA
>ASTEI05303
AATGGCATTGTGATAGCCGATAAGCTCATCCAAATACGCGTTAGAGCTATCATCGCAGATTCACCAGCGCGTGCGTTCATGAAAGGTGTTGCATACTTCAATCATAAACATGGGTGCCAAAAATGTACAGTAGAAGGAAAACATCACAGTGCCGCACGTGTTATCTATTTTCCGGATATCGACGCTCCAGTAAGAACGGATGAAGATTTCCGTGCATTGAAATATGGTGACCATCATAGAGAAACATCACCGTTCATAGATTTGCTCTTCTTTGACATGATCAAAGGTTTCCCTACATCAGATTGCCTGCATCTGCTTGACTACGAAATAACCAGAACATATGTTAATTGTTTGAAATCAGGCAAATTGGGATTGCATCGCAAGTGGTCACCAGATACAATTAGTAGGATTAATAATGTTCTTCAAAACGTGGAAATACCTATAGACTATCACCGC
>ASTEI05375
ATGGAATTGAGTTTGTATGGTTCGCAGATTAACCTGGCAACGCGCGAGAAAACCACCACAAATCAATACCGCGAGCGGCCAGGATCCGCCCTGCAACATCCAACCCGTCCCTGTTCAGCGGCCGCAGCGCACATCAGGCGTCCGCTGTCGGCGGACAGTACCCAGTATCGCTACCGGAAGCGGCCATCTTCCAGCGGAAGTGCAGTGGACGTACCACGGCAAGCTACGTCACCGTTCCACCAGCGAAGCACGTCCTCGTCTAGTTTGCTGCTGAAGAGTCTTCTAGCAGAGCCGATCCCTCGTTACTGGGAGTCAAAGTCACTGGCACGATCAACGCAGAGCGCTTCAACGCGCGGTTCTTCCAGTGCGGAACGCATTCGGCAACATAAGCGACATCAAACATTGGCAACGGACAGCAGTACACGGCCCGTGTTGAAGACGAAAACGCGAAAGCGATCGGAGAGTGGTTGTGCAGCCAAGAGAAGCAAACAGAAGGCCAACAACGATCGCCGAAGACGGCGTGATAGCACCGAAGAGGAAGATCCTGATCGAGACGAGGCGGAAAGCACGATGGACGAAATGGAGGACACGCAGGAGTCGAACAATGAGGCAGAGCTGGAAGGCATCTGGCGAGGCAAACCAACGGCGGGAAGTAATCGTGAGGATAAGAAACGATCACCACCGCTACCGATGGTAGCGTTGCCTCTTAACAGGAAAGCTGTGGAAATCAGTTCCTGTGGAGGTTTGAAGAAGAACAATACGTCTCCGGAGAAGCAATCGCGCAAGGTCGATCTTCCTGGCAGGGTGTCCTTCAGCTCGAACGAACCGTACGAGATTGATTACAGCGATTTTGAGGAGAACGAGTTCGGCTGCTCGAAGGAAGCTCAATCCAAGCAAGCGGGAAAAGGCAAAGATCCTTACAGCAAGAAACCATCGTTCTCTAGCTCACTGTACGACGAACGGATGTTCCAGGAGAAATCCCTCATGGAGGAAGTTTCGGTGAAGTTTGGAAGCGTAAAGTTTGAGGAAGACCTTACGACGAGCTCGGGCTACGAAACCAAATGTGATGAAAGTGCAAAAGCAACCATGAGAAAGCGGACAACAACGGTTGCGTCTCCATCGCCGGTCAGTGATGTGCGAGAGTCTAACAAAATCATTGAAGAGTATAAGAAGGAGATAGAGGATCTGAACCGACGGCACGACATGGAGCTTCGGATGGCCGTTCGAGATGTGGAAGATGTGTCGTTGCCTTCAAAGCCTTACGATCCCAAGTGTTTCACACCCTCAGACACACCGGAAGATCTGTTTGCCAATTCGGTATCTACCAAGGCGGTCGAGAGCACCACGGAAGATACGGACGCGGAGTTGGAACGTGCTCCATGTCGTTCGACCGGTTTGCTGGAGAAAAACGTCATCAATGAGTACTACGAGTGCATCAACGAGATCATCACAGAACAGTCCCCTTCGAGACGGTCCCAGAATCGACATACGCTTCCAGCGCTGGGTGGATGTGCCGACGAAAAGGAGGACACAATACAGCACAACTTAAACAATGAATGTACTAAGAGTGCCCCGAAGGATAAACAGTTTGCGTCGGGTGTGGTAACGGCTGGGAAGAGCAAATCCTCCAACGCGGATAAGAACCGGCTGGATTCGAGCTCCAACCCAGTGATCAAGAATTACTTCAAGGTGAAGGAACAGAACATTGTGAGTGCGAGTGCAAGCAGCTTGGCGAGCGGAAGCGGTAGCAGCACTACCGGCAGCAAGTCAGGACACTCGAAAAACTCTCTCGCGTCCAAGAAAAATGGCAAAGAAAAGCCAAAGTCAGCCGACGCACACAAGTCTATTCTGAGGAATTCGAAAAAGCAGAACAATAGCGTTGGTACGGGCGGGAGCGGTAGTGCTGGATCGGGGAAGTTCTCGTCTGCGCTGTGTCGAGAAGATAGCAACATATCCGAGTTTCATATGGACAAGGTTGTGAGTTGGATGTCGTGCAATGAGGATACGTTTCCGACGATACCGGACGTTCCTGTGCTGGACGATGTGGGTAGTGACGGGCAGCAGCAGCGTGTCAAGTGTCCTGAGGATAGTTCTACCATAGCTAGGCAAGACTCGATCGAGAGATCTCCCAGCTATGGCGTCAGCTTCCCAGACAGTGTATCCAGACCGAGAACTGAACCGCCGGAGGAGATAGTTAGCAGTGTACAGTCTAACTACGACGACGAGTCCGTTGTGAGTGGAAGTGCCAAACAAAAGTCGGATTTTCAAGCACTCAAAACTGAGGTCGAGTACCGGCTAAGCAACATACTGGACTGCACCGATTCTCAGGTCAGCTCCGGCTGTGAGGGTGAACCGTCTGAGCAGCCAGCGAAGGGCAAGGTAAAAGATCTCTTCTCGTACCTCGATCAGGTTGAGCTGAAGTGTGAGAAGGGCGCATTCAAGGGAGCTACTGGTTCTGCGCCAGTCTTACCCTCAGAATCCGATCGTTCTGAGCTGGATTTTGCTGCCGAACCAGACTACATTGAAGCAGTGCCGAAAATGAACGACCTGCTGGAGCTTCCGCCACATCAGCTAGCCCGAAGGGTAATCAAACTATCGCTTCGCGCCAACGAACTAAGCAACGCTATGCAGCTGTCCAAAAATCACATCGCCACTGTGCGAGCGGACAAAGCGAAAGCGATCCGCACGGAGAAATGTGCCCTGCAGGGTAAGCTGAAGGAGCAGAAGAAACACTACGAGGACATCATTGGGAGGCACCAGGAATTTATCGACCAACTGATCAAGGACAAATCGGGCCTATGTGATAAGGTGACGCAGCTAACGCGCCGCCTAGACTCTCAAAACCAAAGCTGGGAGCACCGGTTAAAGACGGAGCTGGAACGCGCCCGTGATACGGCGCTCGCCGCCGAAAAGATTCGCCGCGAGAAGTGGGTGCGTGAAAACACGAAGAAAATCAAGGAGCTCACCGTGAAGGGGTTGGAGCTGGAGATTAACAAAATGACCGCCACCCATCAGAAGGAAATTGGTGAGCTGAAGCGGCAGCACAAGGACGAGCTGCTGTGTGCCCTCGAGGAGCTTAAGCTGCAGTACGAACAGAAGGAAGCGGACGTTCGGCAGGGGCTGGTAAAGGAACGGGAAACGACGATCGAACGCGAACGTCAAGCGCTGCTGGAGCGGTTCGATCGCCAAGTGTCCGAGGAGCGGAACATTTTCGAGCAGCAGCGTCAGCACCTGCTGAGCGAGTTCGATCTCGAGAAGGAGCGGCTGCAGAAGGAGGCGGCCCGTAAGGCACAGTACGCCGACTCGCAGCTGGAAGATCTGAAGCGCGAGAACGCGAAAAATCTCGACTTTGCCCAGAAAGAGTATGTGCAGATGCTGAAGCAGCGGGAGGCGAAGCATCAGGACGAGCTGGAGAAGCTGCAGAAACAGTTCGAGTCGGACTTTGCGATCTGGAAGCGTGAGCACGAGCGCAAGTCGAAGGTGGAGTTGGAGCAGCGTGAAAATGAGATCCGCTCCCAGTGTCGCACGGAGCGGGATCAGCAAATCGATCGCATCGTGGCGAAGGTGGATGCCGAAACGCAAAAGTATCAGCAAGAGTTCGATGCCAAAATGAGTCGCCTGAAGGAGAAACATGACGCAGAGCAGAAGGAAGCGGAAGCCTCGGAAGCGTTGATGAAGCAAAAGTATCAAGATGCGCGTGTCAAGTTGGCTGAGGCCGAGGCGACGATACAGAACATGAAGGCGACGGCTAAGCAGACCGAAATACAGCTTAACCACGCGAAGAAGCTCTGTGACGATTTGCTGCGGGAGAAGGAAACGATGCGCGACGAGGCACGCCGCGAGGTGCAGAAGGACATGACGAACATGCAACGGGAACGGGAACGTGAGATCGAACGAATTTATTTCAGGGTGCAACAAGCTATCGAAAAGAAGGACGCATCTATAGCGGCTCTGCAGAAGGAAATGGCCGGACTAAAGGAGCGTTGCTTGAAACAGGACGCCATCATACGGCAGCAGCGGATGGATTATTGTACAAAGTAG
>ASTEI05589
ATGATATCTCTCCGTGGAGTGATGCCGCCTAGTACTATCTTGAGACGTCCGCGTACGGTAAGAACTGCTGCCGTAAAACCCTACAACCATCATTCCACCAAGCATGGAACACAGGTGTACGTAAAACATTTACCCGAAACGATCACGAAGGATGAGTTTTTCGAACTGTTCGTGGAGCTGGACAATCTAGTCGACCATCGATTGATCATGAAGGATGGTAAATGTGACGGATTCGGATTCGCCGTGTTCAGCACAAAACAGGCGGCAGAAAAAGCCGTTGCAATGCTGCACGGCAAGAAACGTTTGCCGAACGGGAGGTTGCTGCACGTGAGGATTGTCGAACAAAATAATGTGTTTGTTAAAAATTTGCACGCAAAAGTCGCGTGGAAGATGCTGTTCGGCCTGTTTGCCACACACGGTACGCTAAAGTACGTGCATGTGATCATCAACGAGCGTGGCTTCAGCCGGGGTTATTCAACGGGCAGGGCGATCGTGTCTTTCGTCACACCGGAAGCAGCTTCCAGGGCTATTGCGAAGATGAACGGACACGTGCTGTATGGGAAGCCGATGTGCGTCGAACGCTACAAATCGAGCTACGAACTCAGGAAAGAAAAGTTCCATACCTACTTCGGCTCGAAGCAGCACGAAAAATTGACCACCGGCAGTCGGAGCAAGAACGGCAGCAGCAAAACTACTAACGCTGCCTCAGATGACTCGATCGATCCGAACGACGTGGCGTCCATCAAACAGACGTACGCCAACAGGTTGTCTGCCTTCGCTCAACATTCGCATCCGGCGAAATATGAGGAAATAGCCGAACTGCTGCTCGAGTACGACAACGATCAGCTGAAAGCGTTTTTCGAAGCTCCGCGCCGGCTACAGACAGCCGTAGATAATGCGGCAACATTGCTTACGATCCGGCAACTGATGCACTGA
>ASTEI05879
ATGCTCATACTGGATATTAGTGGGGCCGGTCCCACCGGCGGTCCTGCAACCAACTCGTCGGCGTACCCCATGAAGAAGCCCACACACACTACGGTGGCTTCGGTGAAGCTGGAACAGGAACGGTACGGTGACGATGGTGATAAGCAAGATCACCTGAATGGGACGTATCAGCAGCACCAGCAGCAGCAGCACCAGCTTCACGTTCGTCCCTTACCCGAGCTACACCCGATCCACCAGGGACAGCATCATCGGGAGCCCGAAACGCAACCGGTGCATCAGAATCCCGACTTTGGCGTACTGATGGGACAACCGACGGTGAGTGTAGCGCCGGCCACTTCCCAACCTGCGTACGTGTACCAGAGCAGTACAGGCGAGATGAACCCAAGCGGTCGCATTCCCTTCCCCGCACTACAATGCTACGGTGTCCAGGGGGCGTTGGATGCGCAACCACAGCCACCCATACTGGAGTCCCTTCCATCGATCCTGGCCACGTACTCCTCATCCTGCGAGAGTGCCAAGAAGCGCCGGATGCTGGATGCGGACTACGATTACGAGTTCGATCAAAGCTCGCTAAGCCCGGATGGATATCAGCCCGAGAAACGAATACGGTACGATGGGAACTACGGCGGTTGGGCTTACACTCCGATGACGCCAGCGGGCCAGGAGTACAGCCACACGGCTAATGGCGCCAACGGACCGATTTCGTACGGTGGTCCCGAACTGGTAATGGCACGCGGTAATGGCCCACTCCCGGTCGCATCCATGAACGGGCTGGATGATGAGTCATCCTCCAACGGTTCCTGCCACATAAATCCCTGCCACTGTGCACCATCTCCCGGGAAAACGATGATGTGTGCCGCGGACAACAATGGAGCGGGGTATGAATCGTCCGGCGTCGTCTATTACTATCACCCGGTCCACGATCAGGAGCAAATGCCACCGAACTCGCATCAACTGCCACCGATCGATTCAACACCAACGCACAGCCCCATCGGAGCGGACAGTTCCCTGTCGGTGTGTTCCAGCTCACCCGTAAAGCTGGACGAATCGAGCTGTTCCGTCGGCAAGTATGGGCAGGAGCGTGTGCAACCAACAACGGTTGCGATGCTGGAACCTTCCAGCGGGCAATCGGGATTATCTCCCACCAGCACTACCGGGCCGGGTCAGCAGGGAAACGGTGCGATTGAAGCGCCAACACAGAGCAAAAACGCCGCCACATTCGGAGCGGGACGCAAAGCACGGTCCGCGCGGGTTCGGAAACGGGTGCTGAAGGAGTCGGTTAGCTTCCAGGAGGTGCAAAACCAGCGGGTGATTGCAAACGTGCGCGAACGGCAACGGACGCAGAGCTTGAACGAGGCGTTTGCATCGCTGCGCAAAATCATTCCGACCCTGCCGAGTGACAAGCTGAGCAAGATACAGACGCTGCGACTAGCCTCAAGGTACATCGACTTCCTGTACCGGGTGCTGTCCAACAACGAGATGCCGGCGATGCGCGAAGAGCACAAAAACATGGCCGTTTCAGGTGGTAACCTACAGTTCAGCGGCAGCGGTATACTGGCGCACGAGAAGCTAAGCTATCTGTTCAGTGTTTGGCGCATGGAAGGTGACTGGAGCAACGGGTCGTCCGGTGGGGAGGGGATCGGTGAGGTGGGTGAAACCGCGAATGCCGGGGGCAAGGAATGA
>ASTEI06173
ATGGAACTGCAAGTGTGCAACGAATGCTTTTTGATGGTCGTTGAAAGTATGGTTAAAATCGAGCCCACCATGATGAACGGTCAGACGATGTTCGGCGTGGCGCGGGCACCGCTCAAGTCCAGCTTCTCCATTAACTCGATCCTGCCCGAAACGATGAAGTCGTCACCGTCGCCGACGCCCTCCCCGACGCTCCAGTCCTGCCCGTCACCGATCGGGTCCGAGGAGCAGGATCACGATCTCACCGACACAGAGAGCGATCTGGACGTGACCGGCACACCGCCACCGATGGATTGCAGCAGCAAGGACAAGTCGGACGAGACGGAGGGTGATGGGGCGAGCGGTAGCGGCAGTCCTTCCTCGAGCCCCGCCAAGGATGGGGAGAAGAAGGGCAACGAGAAACCCCCATACAGCTACAACGCACTGATCATGATGGCGATCCGTCAGAGCGCGGAGAAGCGACTGACACTGAACGGCATCTACGAGTACATCATGCGCAACTTCCCGTACTATCGCGACAACAAGCAGGGCTGGCAAAACTCGATCCGGCACAACCTTAGCCTGAACAAGTGCTTCGTGAAGGTTCCGCGGCATTACGACGACCCCGGCAAGGGTAACTACTGGATGCTGGACCCGTCGGCAGAGGATGTGTTTATCGGAGGTTCGACTGGCAAGTTGCGTCGCCGTTCGACTGCCGCCTCTCGCAGTCGGTTAGCCGCCTTCAAGCGTTCGCTCGTTGGTCCCATGTTCCCGGCGCTCGGTTATCCCCAGTTCGGTCAGTTCCTCTATCCCTCACACGCGGCCCAAGCCCAGACGGCACTGCTAGCCGCCCAGATGTATCGGTACTCGCCGTACGCACCGAGCATGGCCCCGAAACCACCAACGCTCCCACTCCCGCTTCCGCTCGGTGCCGTCGGATCCGGGTTCGGTATGGATCGGCTGCTTGGAGCGGGAGCAGCAGCTGCTGCAGCTGCCGCCCAGATGCACCCTCAGTCCCCGATGGGCAACAGTCCTCAAGCACAGCAGGCCGAAATCTACCAAAGACTTCAGTACCATCAGCATCTTCTGCAGCAGCATGCCGCAGCTCAGCAGGCCGCCGCAGCCGCCCAAGCTCATCATCAAGCGGCGGCCGCAGCACATCATCAGCTACAGCAGCAACACCAGCAGCATCAGCAGCACCAACAGCAGCTAAGTCCCACCGCCAGCGAAGGAACGCATCCCGGTTCGCCGCACCATCCTCACCAGCACCCGCAGCACTCCCCACTCGGTTCGCTACCACCCCAAGGTTCGCCCACCGGACACGGGTCACCGACGGGCCCCGGGCCAATGATCTTCAAACCGATCACGCTCGTGTCCCGCCAAAGCTAG
>ASTEI06341
ATGCAGCAACCAGAAGTGTCCATGCAAGTGCAAGTGTTGCGCATCAAGTTGAAGGTCGTGCATAAAAGGCTGATCAACATGCAGACCGATCCAACACTTGCACAAGTGCAATCCAAAATGCTGGAAGAGCTGAAGGCTGAACAACATACACTGCTGAATCAACTCATCGAGCAGCTACCGTATGATTTGGACAAGGACATCGCTGAGGACGAAGTGTTCCAGGCCGAATATTTGGTGAAAGCGGCATCTCTTCAGAGCATGGACGTCAAGCCTCCGCCGGTGGCAGCACAACTCGTAATGCCGCAACACCGTCTCCACATCCCGATGCCTACGTTCGACGGTAGCTACGAACAGTGGCCAAAGTTCAAGGCTATGTTCCAGGACATCATGAGCCGAGCCAATGAGTCTGATGCTGTGAAACTTCATCATTTGAACAAGGCGTTGACAGGAAAGGCTGCCGGCATAATCAACGCCTCAATGATGAACAGCAACAACTTCGAGAGTGTATGGGAGATCTTAGTCCAGCGGTTCGAGAACCCCCGGTTGATCGTCGACAAACACATCGCCGGGTTGTTACACCTCAAGGCGCTACCCCGAGAGTCTGCAAAGGATCTTCGTCACCTTGCCGAGACTTGTAAGGCGCATGTTGACGGTCTCATCTTCATGGAGAAGCCCATCGACGGAACCAGCAACCTCATCATCACCCACATTCTGTCATCGTGCCTAGATGCGGAAACTCGGAAGTTGTGGGAACGCTCGTTAAAGCATGGAGAGTTTCCTGAGCTGTACAAAACTCTTGAGTTCATCACTCGGCAGACGGAAGTGTTGGAAAGCTGTGCAACGAAGGAGCCTCAACAACGACAACCGTCGGGAAAACCAGCGAGCACCAAGGCATTTGTGTCATCGACTCCGAACCCTCCGCAGCTCTGTTGCGCTTTGTGTAAGCAGCAACATCCATTACACAAGTGCCCCACGTTTTTAATACTGACGACTACGGATAAGATCGAGAAGCTGAAAACATTGAACCGCTGCTTCAACTGTTTTGGTACCGGACATGCAGTTTCTAAATGTCCCTCACCATGGTCGTGTCGTCACTGCAAGGGCAGGCATCACACGTTGATTCATGTGGAGAACTCACGTGTAACACCTGGTCCATCACCTGTTACTGGAAGACAATCTACAACCGCTACGACAACATTAACCACAGTTGTGTCATCCACTGTGTTGCTTTCGACGGCAATGCTCAACATCACCGACAGCGCAGGAGTCACCCATCCGGCACGTGTTCTTCTGGACAGCGGAGCACAATCCAGCTTCATCACTGGCAGGCTAGCCCAATTCCTATGTTTACCACGCAAATTGGTAAACATTCCCTTGTCAGGGATTGGTGGCAGCGCAGGATCGAACGTGCGACACACCGTGACTACTACCATTCATTCCCGATGCTCCAGTTACAATGCAACGGTGGAAATGTTAGTGCTTCCCAAACTGACGGTGGAAATGCCACGACAGTACATCAACATCAGCCACTGGAGTATTCCTGAAGCATGTGTTCTGGCTGACCCGTCGTTCAACAACCCAGCGCCTATCGACCTGATACTGGGAGCATCACTCTTCTACGAGATCCTGAGGACCGGACGGCTATCGTTGGGTGACAACATGCCAACGCTCCAAGAAACCGAATTTGGTTGGGTTGTCAGCGGAAACACCATCATCGAGGAACCATTGTCATCTTCAATGTGTGCAGTCGTCACGCACACCAACGAGCTGGACTCTTTGATGAAGAGATTCTTCGAACTAGAAGAGGTGAGCGGCACACCAAGCTGGAGCAACGAAGAACGTGCGTGTGAGGAGCATTATACAGCGACAACTACCACAGACATCAACGGTCGATACGTGCAACTCCAACCGCGTTCGAAATGGTATAAGGATGATGAAAGGGCTATCGTTCCAGGTACGTTAGTGATCATCAAGGAAGATAATGTACCACCACTTTCTTGGCTGTTAGCACGAGTAGTTGAGGTCCATCCTGGAAAGGATGGAAAGGCTAGGGTATTTACACTGCAAACCAGTACCAAGACTAAGGTAGTTAGGCCTCGCGTAAAGCTATGCGTTATACCCACGGCAGTAGGAAATTATTGA
>ASTEI06348
ATGGGTTGCCACCGTACGATCGGGCAACTGTTCGGACTGCTGTTTGCTCTGGTGACGGTTTTGGGCAGTCACGAGGAGCACGAGTACTGCGATAAGGTGTACCGAATAAATGGAAACTCGATCGACTTTCCCTGTGATTCGACGAAGAACATCTACATCTCGACACAGCGCTACAAGGCGCGCAGCGTGATGCCGCTCCGGTTTCAGTGCGAAAACCACCGGGTGATCATGGCGCTGCCCAGGTTGCGTGCCGGCGTGCCTACCACACTGGGACAGATCGATCTGAACAAGCCGAGCTGCTACGCGCATATTAAACCGTTCCCGTGCTGGGCTTACCAGGAGGAGGGCAACTGCAATTCGCTCCAGTCAGTGATCGATCTTTATGTCGATGTTAAGCGCATTTTGTGGGCACTCGATTCCGGGATTACCAACTTCCTGGAGCAACCGATCAAGCGCTGCCCGCCGAAGGTTTACGCATTCACCCTCAGCAACGACAAGACGGTTAAAACTATCGATCTGTCGGAAATCGTGAAATCCAGCTCGCGTCTCCAGTATCTCGTCACGGACTACAACGAATCGGGACATCCGTTTGTCTACATTTCTGACGGAGACGGTGCCATCATCGTGATCGATGTGAATAGCAATAAAATCGTCCGCGTAGTACTTCCACGTGCCATCTCGGCCGGATGCGGTGACTCCGATGTGCTCTACCTGCTGCTCATCCCCAAGCCCAAGGGACAGAGCGTAGTCATCTTTAGCTACCTCTGCGGGCAGAAGGTGTACTCGATCAAGTCGGAACATCTGCGCAGTGGCAAGGGATCGAGTGCGATCGTGGAGATGGGAACGAAGCGGAAGCATTCGGTGCTGCTCGGTACGGACGGCGGCAAGGGCGTTGTGCTGCGCTATCGGAGCGAGTCCGAGCTTTACCTTTGGGACACCGATCAACCGTACCGGGAGTGCAACTTTGAGCTGATCCAGAACGCGGACGAATGTCGGCTGGCGACGCACGTGAGCGTGGGCAAGAACGAACATTTGCTGTGCCTCTCGTCCAACTTGAGCGATTTCCTGAACAACACCTGTGGCGTTGGTGGAGCGTCGAGTCGGTTGAAGTACGTCTGCAAGGAGTGTGATGACGATTGCTACTAG
>ASTEI06731
ATGCATCAAGTTCTGTGCAGTCTCCTTTCCCTGGCCGTGCTAGTCTCTACGGCACCCGGTCCTTGCGATCTGCCAAGCTTATCCGAAGTAGGCAGCCAGTATCTGGTGTTCGGGCAGGACTGTCGCCAGTACGCTTACGGGTACAATGCAGGATCATCGGCCAAAGTTGAAGTGAAGAATGCAAACGGAACGGTGTTCGGAGCTTATCACTACATCGATGCGAACAACGTAACGCAGCGGGTAAACTACACGGTGACCGATGAGGATGGGTTCGTGGTGGAAGGAACCAACTTGCCCGTACCTGTGAAGGACACGGCCGTGGAGGATTCAACAACAACCGAAGTTCCGACGACAGTTGCGCCCGTATCTTCGGAAGAGGAGCAAACGACCTCGTCAAACCTGGTGCGGGAATCGTTCTACTCCGGTGGTGGATCTGAGGTGGATCGTAACGCCTTTTTTAAACCCATCCTGTCGGTATGGTACCCTGCCAGTTCGTACCCTCACGATCGCGTGGTAGTGCAACAGACAGGCCAAAACACCAAAATGGCATAG
>ASTEI06781
ATGGATCAAGTGGTGACCCGTGTAGAGCGGTCTGAAGGTGAAGGTGAAGAAGAATACACTCCCAGCTTTGAAACTTTTGCCATTGGTTACTTCCCGCTGATGAGCATGCTGAACCATTCCTGCGTTCCGAATGTAATGCGGCTCGCGCTGAACGATGGACGCAGTGCGCTGGTGGTCACCAAACCAGTTGATGCCGGAGAGCAGCTGTTCGAATCCTACTTCTCACGTGATATGTTAGATAATCCCGTGCTAGCGTTTTACATGGAGAAGTACTACAAATTTATCTGCCAATGTGCTGCCTGCGAGATACCGGACGGTGATTGTTACTGCCTGGCAAACAGGAACGATATGCGATTTTTGCAAAAAGTCATTATGACGAAACCGGCGTCTAAGAGGTTGAAGCCACTGGTGACTTGCATGAACGAGCCTGGACGATGGTATCCTGCGAACGAACTAGCCCCGCTTCAGCTATATCTAATGCGTCTTCTGATAGCTATGTATAGCGCTCCGCCAACTGTACTGCTGTTTGTTGAAGGCACGTTGCGCAAGCACGCACCCTTGAAGGCAGTTATTAACTAG
>ASTEI06924
ATGGCAGCAACACATCCACTGTACAATGAGTACCAAACCAGTTACTACAATTCTTGCTACAACTATGCGCCATTTGGACAGGAGCAGTTCATTACAAACCATTGTCCATCGACACTACAGTACACGGATAGTAACTCGAGTGTGCCGCAAGTACAGCAACTACAAACTTCGCAGTACGCACCGCCACAACAGCAGGAGAATCAATTCGCGCCAACGGCATCTTCCGCGGCTATCGGCTATTCTTCGGCGGGACAATATTATCCTGATGGACATTTCAGCTCATACCAGTTCAATGGCAGACATCAGCAAGTGGATCAGTGTGACAATCAGTATGATAGTTACTATGGCTATCCATACCAACCATTAGCACATCAGGCCGCGTATGGAACACAGCAGCAGCAGCAGCTGCAGGCAGGCGAATACTGGATTCGAGCCAATGAGAGCGCGTCTTCCAGCGTTGGAATAATGAGCTGCGGCAAGATTGGTGAAGTTGCAAAAGAGCCAGCAATGAAACGCAAATACTCGGAGGAGGATGGGAAACCGGCGGAGAAGGGGGCGGCTGGAGAGGCAAGCAACGCAACGGACTCTCCAGCGTTGCGGGCGCTTCTTACTAATCCGGCTAAAAAACTCAAGTACAATCCCCATTACGCTAGCGGCGTAGCGAAGGATACGGTGCGCCGGACAGCAACGACGATGGGCTGCAATAGTGGTATCCTTTCTCCTGCTGCCAGTGACCGCATCGTTCCTGACATTGTGCCTCTATCGCCGAACAAAACCGACGATAGTATCGACAGTCTGTTGGACAACACTTCCAAGCATGGCGTTGATACGACGCAGGGTGAAAACTACACACTACACAGTCTGGGACAGCCGGCCACACCGAACTATGATGGTGTAAGCACTCCGCCTCTTTCACCAAAGGACATGGAAAGTGCAATCTCATCACACGGGCCATTTTGGAACCAAAATGGTGAATCGGAAGATCATCCTAAAGAGCCTTCCAAGCGGACCAGGCAATCGTACTCCCGCCATCAAACGCTTGAACTGGAAAAGGAGTTCCATTTTAACCGGTACCTGAACCGAAGACGTCGCATCGAGATCGCGAATACGCTGAAGCTGACCGAGAGGCAGATCAAAATTTGGTTCCAGAATCGACGAATGAAAGCCAAGAAGGACCATTCCTCATCGACAAATACGCCGGACCTTGCATTTGATGGTGAGCTATCGCAGCCGTCGACCGTGGGATCGGGCGTATTAGCACAGCCCCAGCTTCCGATCGGTAACGATTCGCGACCAGTGTCGTTGATAACGCCACCTACCTCGATGCATCAGCTTAGCAGCCTTCAGCCTGAACAACATCCGCTTAATCAATGGCCGTACCACCATTCGCATCACCACCCGCAGAACCACTACTATTACTCGCAACAGTTGTCGGATCACTCGCAACATGGTTTTCAGAATCAAAATTCCATTCCCAACGGACCAGCGTCTTACAACCATCGGTCGTATCAATCGGCCGGTACCTATATTGCTTCGAGTTTTGTATGA
>ASTEI06927
ATGTTATCAACCATCGGCGAACTCTTCGGTGATCATGAAGTGAACGATTTTATTGAATACAAAACACACGTTAGTGATAACAAGTTTTGGTCCACGGAGCTGGACAACGTGCCGTTCCTTGATCGTAGCACGGTAGGATCGTTGCTCGATCTGGACGATTCACCACCGACATACGATGAATTCTACACCTCCAAGTTTATGATTCCTTCGGCAGTGCAGCCCACCGAGGTTTCTGGCTTTTCCAGCATTCCATCGACCACCATTCCTCAAGGATATGATACCGTTTACTGCAGAAAAGGGATACTCGGCCCTTCCGGTGAAGAATGGATTGATATTAAGATGCTGTCCTTCTGCACCTCGGAGTGA
>ASTEI07096
ATGCTGTATCCCGTCGGTTCTGGGATAGATGAGGAACCAGAAACAGCCTTCATGCCCAACGAACGTATCACACTCGATGATTGTCATCTACGGTACTACAACTTTGGGGGACGAGGTTTAGTCGGGCCCGCGTTTGCCACGCCAGCCTTTCTAACCGAGTTCGCGCACATTGGAGCCATCGGATGGACCCAGCAGGACGGTAGGATCGTGTGGGCCTGCGGAGGATCATTGATCTGGAACAACTTCGTTCTGACGGCCGCTCACTGCACCGCCAACGATGAAAACGTTCCACCCGATGTAGTGCGATTCGGTGATCTGAACATCTACAGTGCGGAAGATGATACTCACGCACAGCAGCTAACGATCGTGAACATATTTCGACATCCGAAGCACATCTTCAGTGGGAAATACTACGACATAGCGCTGTTGCAGCTGGAACGTAACATCACTGTACATGAGACAGTAGCTCCAGCGTGTCTGTGGCTGGATCAGGAAGTACGATTTAAGGAGCTCGAATCAGCCGGCTGGGGACAAACGGGATTTGCTGAAAACCAGACGCCGATTCTACTGAAAATAAAGCTGAAACCGTTGAGTAATGAAAACTGTGCCGAGCATTACACACCAACCACCGTGCGAGGGCTGCGAAATGGGCTTGATCAGCATCACATCTGTGCGGGTGACGAAAAGATGGACACATGTCTGGGTGATTCCGGAGGTCCGTTGCATATACGACTGCAGCACAACAATAGAGTCACACCCTTCCTGGTGGGATTGACCTCGTTCGGACTACCTTGTGGACAATCGCACCCAGGTGTGTACACCCGCGTGGCATCATTTCGTACCTGGATTGTGGAAACACTGGCAAAGAACGGTGCACCGGAGGTGACGGACAGCCATTTCCATCCCGCAGACTGTGCATTGCGACACGTTGCCATACGACAGTTGGACATATCGAATGTGGTTGCAAACAAGTCCGGTGTGTACGAAACGTTCAATACACAACGTTCGTTCATGACAACGGAAATCTCAGAGCAGATGGTTCGGCTAAGATGGCCTGCTTCAGCGATGCTGCAGAAAGATAACTGTATGGGCTCGATTATCGATCACGATACAGTCGTTACGTTGGGTGATTGTGCGTCGCGTGCTGGAGTACCACCAACACACGTGCTGCACCGCAAGAGGATCAGTTACAATCAGATCGACGAAAAACAGTACACTGTGGTGGAGATGCACGTGCACCCGAATTATAGGAAAGGTTCCTACTATGACAATATTGCCGTGCTGAAAGTCAACGGATCGTTTGAAATTTTACCTGCTTGTATTTGGAATGCTGCCCAATTGCCTGCTCGAGAAATCGAAATAACAACTGTGGGTCGTATTGATTTGAACGTTTATCAGTATAAGGATAGAACAATATACAATTCCAGCAGCATGCAGCTAACGCCACGAGTATTTGCCTATGATAATAACAGCTGCTTACTGGCGAACCAATACCTGGAGAAGCTGGACCGAGGCCTTCTGCATCAGCACCTGTGCTTCGGTAACGACCCCTTTCTGGTACCTGAGGTGTGTGAGCTCACCAACGGAGGTCCTCTTCAGCGTACGATTACTCGGATGGGTCGCTTTTTCAAGCACGTGTACGGAATCAGCCTGCTTGGGCGTGACTGTGGATTCGGAGAGCCCGGTGTGGCTGTACGCTTGCACGCGCATATGCACTGGCTCGAGTCGGTACTGTTGCCTAAAAGATTGGTCAACGAAACATCACACGATGCCGTGCTGTTCATCAACACCGATCTCGAGCTGTTCGATCGATGCGATTTTTCCGACGGTTCTGTTGGGCTGTGTGTTCCCGTGGAGCGTTGCAGAGGGATACGGCACCGTGTTGATCGAAAAGAAGGGCTAATATTCTGCACCAACGGGACGATTGTCTGCTGCCTGCCGAAAGATGTTCTGGACGACGAGCAGCTTCTGCATGACGAGGATCAGCAGGTTGAGGATTGCGAGAATCGATACGAATCTTTTCGCCGGAGGAACTTTCTTGCCAACCCGGCGTTGGGTGAAACAAAACCGCATATAGTGCAGGTTATTTGGGAGGATGCAGTGGACGGTGAGATGTACATCTTATGTCTGGGATATCTCATTACAACAGGCACCGCAATCACCAGCGCTGCCTGTACTCAGGTTGAAAACCACAAGCCCAACTTTCTAAGATTGGGAATACTCAATGGTCAGTATGAAGATGCCGCCATTGCTGGGCCGATAAAACGCGTCATAACGCATCCACGCTATGATCCCGTCACGGGAGCTAACAATATCGCCCTGGTGAAGCTGTTCGAGCCCATCGTTCCTACGGCAGCTATCTTTCCTGGATGTTTATGGCGCAATGAGACTCACACTCCCTTGGTTTCGACGATACACACCATTATTGAATCACAGCTAAGACAGGAAAGCGTACATCCCATGTACGCTGCACACTGTGAGCGGGCTCTAAACATCAAACTAAATGATGGAGAATTTTGCACAGTGTCTACCGATTCTATGGCAGCCACCTGCCCCACGACAGGTGATCCGATTGTGTGGCGCGGTAAAGGAACTCGTGAGGCACCGGTCGACTACTTGGTTGGATTGTACAGCAACACAAGCTGTGGAACTGATGATCCTCTCATCAATACTCGGATTTCGGAGTACTTGTTTCCAACCAACGCACGACTGCCGGAAGATCAAATGGATATGATGTTGCCGTTCGATAAAATATCATTAGATGACTGTCACACACGCAACTGGAAGGACGGTTTCGAAGGGTTAGTTGCACCGGCCTACGGTAATCCAGCGTTGTTGCGCGAATTCGCCCATATCGCGGCGATCGGTTGGACGGGCACCGATGGCAAAATCATCTGGGGCTGCGGTGGATCACTGATATGGGAGAACTTCATACTGACGGCGGCACACTGTGCAGCGAACGATGAAGACGTTGCACCGGATGTGGCACGAATGGGTGACCTCAACATCTACAGCGATGAGGACGATGAATTTCCCCAGCAGTTACGTATCGTGAAGATCATACGCCACCAGCAGCACCGGTTTAGCGCCAAGTACTACGATGTAGCGCTGATGAAGCTGGAAAAGAATATCATTGTGAATGAAACGGTGGCACCGACCTGCCTCTGGCTAGAAGACGAGGTGCGCTTCCCCAAGCTCTATGCGGCCGGTTGGGGCAAAACAGGTTTTGCCGAGGACAAAACTAACATTCTGCTAAAGGTCGATCTGACGCCCATGAACAATACGGAGTGTTCGCGGTTCTACACCTCGTCCGAACGGGGACTGCGCAATGGGCTTCACGCACACCATCTCTGTGCGGGCGATGAGAAGATGGATACATGTCCGGGAGACTCTGGAGGTCCACTGCATGTGAAATTGCTTCATAACGCGAAAATGACACCGTTTCTGGTAGGTGTCACCTCGTTCGGTAAACCATGCGGACAAGCGAATCCCGGCGTGTATGCGCGTGTGTCCAGCTTCGTCGGTTGGATAATTGAGACGCTTAAGCAGGAAGGAGAGCCGGCAACGGTGTATCAGTTTGAACCATGGTCCTGTGCCCTCCGCTACGTACATGTGCGTGAGTACGAAGATGATGTGGTTGTATCGAGGTCAAACAATTACGAAACCTACAACTCGGACAATGCTCATCTGGTGGGTGGAGATAGCCCCCAACGGGTAGACATTGAGTGGGCAAACACGGTAGTACCCCGTCGAGAGAACTGCTCCGGCACTCTTATCGAGCGGAACGCTGTTGCAACGCTGGCGGAATGTGCATCTCACATGGGCGAAAGACCAATACGAGTAAAGCTGAGTAATGGCAATGTGGTCGATGTTACTGAAACCATCGTCCATCCGAAGTACAGCCCGGCAGCGGGACGGTACTATAATAATATCGCCATTTTGAAGCTTCCGTACCAAGTCTCAGTCATGCCAGCGTGCGTCTGGTATAACGACACCATTCCCGCTCCAATGTTTGAAGTCATCGGAAAAGGTCGCGCAGATCTTACTCCGTACAACCGGGATGAACCTGTTACCGGGCTCGATCCCCGAATCGTTGGCATCTCACCTCGGGCAACTTTGCACGCCAGCAACGAATGCCGGCTATCCGAGCAGTATCGTGCACTACTCGGAAGCGGTCTCCAAAGAGAACACATTTGCTTCCAGAATAAACCGTTTCTGGTGCCAGCAACATGTGAACAGCAGTTTGGTGGGCCTATCGAACGTGAAATATGGCGCTTTTCGCGATACTTCAACTACGCGTACGGGATGAACCTGTTCGGGCGTGACTGTGGCTTCGGGGAGCCGGCCGTCGCTGTCCGGTTCAACGCTCACAAGCGGTGGATCGAATCCGTACTGCTGCCAGAAGTTGGCGACGGAAATAAGGGCAGCGTTACTAGCTCTAGAGATTCGGTGATCTTCATCAATCCGGATCTGGTGTTGAACGATCGATGCAGTTATGGAGGAGGTGTTGAGGGCAGCTGCGTTTCGTATGATAAATGTTCCAGCTTAAAGCAGCGAATGGCTGACGGTCAGCCGGTTACTCTATGTTCGAACGGTTCGGTAGTGTGCTGCCCCCGGCAAGATATAAGAGGTCCTCCGAGCCCGATCGAACGGGAGCTCAACGAGTGTGAACAACGGTATGCGCATCTGCGAAAGCAACGTCAGCAGCATTGGGATGGATTTCAACCACTGAGCAAAAGGTTTCCACACGTGGCTGAGATAGGATGGGACGAGGAATCGAATATACAGTTTCAGTGTATCGGTTATCTCATCACCACACGGGCCGTTGTATCGTCCGCTTCCTGCGTGGCGTCTAAAGAATTCTTTCCGGATGTCGTGCGGTTAGGTGCGTTCCAAGCAGGACAATTCTCCAACGATCTAGCCGTGATACCCATCGCAATGACGGTGGTTCATCCCGAGTTCAATGTCACCACGTACGCAAACAACGTTGCAGTGTTGAAGCTTGTTTCGCCGGTCCAGCCTACGGTTACAGTATTTCCGGGTTGTTTGTGGCAGAACAGGACTCACAATCCGGTGGAGGCTTGGATTGTTGGCGGTGGTGGTTTACAACCGATACATCCGATGTACTTGAGGGATTGCAATGCACGCTATGCTAGACCATTTATCGACCATCGGCAAACATGCATGATTCCGGGTGTGCGAGGAACGGGAGAGTACTGCTATGCTCCCGGCACACCGATCATTTACAGGAAAAATGAAGAGCTCAATCTTTTCACCGAGTATCTGGTGAACATATACAGCCATGGCCGATGCAACTCTACATCTCCGCGCATAGTACATCGTATAGCCATGTACATCGATTGGTTTAAGGAGGTGCTGGGTTAG
>ASTEI07106
ATGGAGAGTACCGATTCAGTGACGGAATCGAGCGGGTTCGTGATCTTCAAGCTGGTGCTATCGTTCTTTCAATTTGTGCTGGCAAAATTCTTCGAGAAAGCTTCGATCGCCTTCCTCAGCCTGATGGAGGGACTGACGATGAAAAGCACGGCCGAGGATCAAATAGCGACGTTCGATCAACTCTCGACCCACTGGTGGGAACCGACCGGACCCATGATTCTGCTGCACAGGTTAAACAAACTGAGAGTTCCTATGGTCGTGGAAGGTCTCGTCAAGGTGGGAAAACTCGATCGAAAGCAACGGTACACTACCGACTCCTTGAAGGGTCTCACGATTTTGGATGTTGGTTGCGGTGGTGGAATCTACACCGAGGCACTCGCAAAGCTGCACGCAACCGTAGTCGGTATCGATCCGGCCCGGCACCTGATCGAGGTAGCCAAAGCGCACGCAGAGAAGCAGCCGGACATTAAGGAACGCTGCCAGTACTACGAACAATCGCTCGACGACCATTGGCAGGGTGCGGTCGGCAAGTACGATGTGGTCGTACTGTCGGAAACGATCGAGCACGTGGTGGACCAGAGCACGCTGCTGAAGCAGGTCGCCGCTGTGCTGAAACCGGGCGGTTCCGTATTCATCAGCACCTGGAACAAAACCAACTGGTCCTGGCTGCTGGCGGTGGTAGTGCTGGAAAACATCATGAAACGACTGCCGAAGGGTTCGCACGACTATGATAAGTTTATTTCGCCCGAGGAAACGGAAGCCATCCTGGAGGCGTACGGATGTCGCACGATCGAACAGAGACCGTTCTACCTGAAGTTCTGGGAAAGTGAGTGGGTCTGGGTACCGTTCAATAAGCTAACGTATGCGTTACACGCGGTTAAACAGTAG
>ASTEI07130
ATGGCTCGCTTTACTCTACTTGCAGCACTATTCGCTGGGCTAGTGTGTCTGCTGATCGATCATTCGGCAGTGTTCGCCTGGCCGAGCGCTTTACAGGCGCCTTCCGATGCATCGCAAATACCTAACTTCCCCGGACCTGGTGACATTCCAAAGCCTCCCGGTATGCTGCACAGCCGGGTAGCACGTCAGGCACCGCCCGAAATTCCCGGACAAAATCAATTTCCACCACCGCCGCCGCCGCCGCCCCAAATGTCACAGATGCCACAGACGAGATCCCGTCGAAACGCTAGGACATCGATCGAAATGGCAAACATGCTGCCGGCGCTAGCACCAGTATCGTACATCTCGTTGGCTCGTGAAAAGCGGGCCGCCAAGGGCACGGGCGGAAAGCTTCCCAGTAAGGCGGGATAG
>ASTEI07147
ATGTTCCAGGACATCATGAGCCGAGCCAATGAGTCTGATGCTGTGAAACTTCATCATTTGAACAAGGCGTTGACAGGAAAGGCTGCCGGCATAATCAACGCCTCAATGATGAACAGCAACAACTTCGAGAGTGTATGGGAGATCTTAGTCCAGCGGTTCGAGAACCCCCGGTTGATCGTCGACAAACACATCGCCGGGTTGTTACACCTCAAGGCGCTACCCCGAGAGTCTGCAAAGGATCTTCGTCACCTTGCCGAGACTTGTAAGGCGCATGTTGACGGTCTCATCTTCATGGAGAAGCCCATCGACGGAACCAGCAACCTCATCATCACCCACATTCTGTCATCGTGCCTAGATGCGGAAACTCGGAAGTTGTGGGAACGCTCGTTAAAGCATGGAGAGTTTCCTGAGCTGTACAAAACTCTTGAGTTCATCACTCGGCAGACGGAAGTGTTGGAAAGCTGTGCAACGAAGGAGCCTCAACAACGACAACCGTCGGGAAAACCAGCGAGCACCAAGGCATTTGTGTCATCGACTCCGAACCCTCCGCAGCTCTGTTGCGCTTTGTGTAAGCAGCAACATCCATTACACAAGTGCCCCACGTTTTTAATACTGACGACTACGGATAAGATCGAGAAGCTGAAAACATTGAACCGCTGCTTCAACTGTTTTGGTACCGGACATGCAGTTTCCTAA
>ASTEI07148
ATGGACACCGTGGAGTTATCTGGAGCAGAAACTGCAGTAATGCAGCAACCAGAAGTGTCCATGCAAGTGCAAGTGTTGCGCATCAAGTTGAAGGTCGTGCATAAAAGGCTGATCAACATGCAGACCGATCCAACACTTGCACAAGTGCAATCCAAAATGCTGGAAGAGCTGAAGGCTGAACAACATACACTGCTGAATCAACTCATCGAGCAGCTACCGTATGATTTGGACAAGGACATCGCTGAGGACGAAGTGTTCCAGGCCGAATATTTGGTGAAAGCGGCATCTCTTCAGAGCATGGACGTCAAGCCTCCGCCGGTGGCAGGCACAACTCGTAATGCCGCAACACCGTCTCCACATCCCGATGCCTACGTTCGACGGTAG
>ASTEI07270
AGTCAATCGGTACGCTACAGTCACAGGTGTCAAGATGAAAGTCTCCGCCAGCTTTGTACTGTTGCTTTTGGGTGTTTGCATCGCTCACGGTTATGTGGTGAGCCGTGTTGCTGATGGAGCTGACGCCAGCCGGGGCCAGTTCCCGTACCAGGTGGCGTTGACAATGAAGCGCCAAACAGTGTGCGGTGGTGTTATGGTACACGAACGATTCTTCCTTACCGCTGCCCATTGCTTCTTCAATGGAGATACTCCATTACCTGTGGAGCAGCTGAACGTGTTCTATGGATCGGAAAAACTGTTCTCGAACGGCAGATACAATCGCGTCAAGACGGTTCACCTGCACGATCAGTACGATCTGGCCGTCGTTGAGGTGAGACGCAAGTTTGATCTTTCGCACACCTCCCGACCGGTTGCATTTGGGCAGGAAAAGTTCGGTGAGAACCTGGTGGCCACCGTAACTGGATACGGACGCAGCACAGTGGAAGGTAATATGGCGTTCCAGTTGAAATACGCTCAGCTTACCTCGTTGCCGGCTGATCAGTGCCGAGAGGCGTTGGGAGATGACTACCACGAAGGTGTCTTCTGTCTGGATACGAGTGCCGGAGCTGGATTCTGTATGGGTGATTACGGTGGTCCGGCCGTGTTTGAGGATCAACTGGTCGGCGTTGGAAGCTACACCGTTGGGGGCAAGTGTGAAACGGGCCAGCCGGACGTTTTCGTCGACGTCGGCTACTTCAGCGAGTGGGTTCGGTCGGTACTCGAGGCAGAGCCAGCGGAACAGTGACTCACTGTTGTTGATGTTGATAACCGTTTATTTATGTGTTTGCTCTTATCATGGACGCAACCTAACAGTATCTTCTCGCGTTTCTGTGCGTTTAAATAATATATGTACACATCTGGTTAGCCGAAATACAGTCACGATCGCCGCTTAGCCTTAATA
>ASTEI07457
ATGGTTGGGATACGTTTTCTTTCAGTTGTGGTTTCAGTGGTTTGCTACATTCAGGCAGTCTCCACAACACTGTTTCCAAAAAATGTTCCCGAACTAGATGCTTTGGAGGAGCTGATGCCAAATATAGAACAAAGCATTAAAGATTGTCCATTCGGCATTTACGGTCATGGAGGATACGCATTGGCCAGCTCAATATTTGTTGATCGTTACGTGGATAAAACGTTCAGCCATACCGTACGAGTACTGAACGATAGTGTGACTTGCGTTGGTCTGATTGTGGATGAAAATCACGTGCTAACAACATCGGATTGTGCTTCGTCGGAAGACGATAGCCTACCACAGATCAAACTTGCCAATGAAACTCTGGATGCAATAGCCACAGCTGAAAAGTTCCCTCATCCAGAGTACAACGTTACTTTGCTTCGTCTTAACTCATCCATCGTTATTACCAAACTAGCCGTACCTACATGCTTTTGGGACACTGATTTTATAGATGGTTTTGACAAAATTCAAACAATTGTCGTTGCTACAAATGGAAGTCTCGTTATGGAGGAAACGAAGTGCACGTTTAAAAATCGTTTGTTGTGCATGAATGAGCTTATTGTCAAGAGTTCGCTGCTGCAAACAAGAGCGATCGCTAATTACCGCATGCACCCGTTTGTCGTTACTTTTGGCATCGATGAGTCACTCTTTGCTTTACCTATCATGAAATATTTCCACTGGATGAAAACCATAATCAACCGGGACTTAAGCTCGTCTGAATGTACCGCCAAGTATGAGGAATATCGCGACTACGAAGATTTTATGACTTCCAGAAGCGAAACACACGAACAGGTGCAATACTCCAAAAGCCGCTTAACGACCACCAACATCAACCAGTACAGGGCGCGTATCATTCCAAACGCTACGGAAACGGAATCCAAACGCCACTGTTACGGTTCACTTATTGCGCCGAAATTTATTCTCACCGCGGCCAACTGCTTGAAACAGTATGAGGTTGACAGCTACCAGGTGGAAATGGCACAGAAAAACGTTTGGTATCCGGTGCGACAAAATCAACTGAAGGTCCGTACAGTAGCAAACAAAGTGCACTACCATCCAGAGTACGATGCAACGACACTGGCGAATGACATCGCTTTGCTAGAGCTGGTGAATCCCATCCCTGAGTTTAATGAAACCATTGTACCAGCGTGCATCTGGACTCGAGAAAAGTTACCAACGGACACGTTCCAAACCAATGGGTACGTACCGTTCAACGATTCGATTGAGGACGAAACTGTACGAACCAGCCAGCTTTATGCAACATCCGATGTGTACGGCGAGTGCATCGATAAGGCGTCCGAGAATCAGATTTGTGTCGGTTTCCCGACTGCGCTTGCACCCAACAGCTGTCACAATAGCGTTGGTTCCGCAATGTCACACGCGCTGTACACCTTTGGCCGTTACTTCGAGTATATTTTCGCGATCAACAGTAAAGGAGAAAACTGCGGTTTCAATAGACCGAGCGTGTTTACCAAGATAGCGCCATACGTACAGTGGATCGACAGTATCATTTTTGCAACCAAAGTCCGGTACGAGGATGAGACCAAGTATTACGGAGATCGTTGCCAGGATGAAAACGGAACCGAAGGTACCTGTGTTACTCTTCGCAACTGTCCAAAACTCGATCAGGAAGCGAAACAAGGAAATGCGGTAACTCCTTCGTCTTCCTGTTCGTTCGGTAAGCAGAAGGAAATGGTGGTGTGCTGTTCGGACGAGAACGTGCTACGCGATGAATCTCACCGCGAGCAACTGGCACAAGTGATCGAGGAGATAGACAATTGTCCCCAGCTCTATCATGAGCATAGGAAAAATAAATCTCCATACGATGTGGATAACTTTCCGACCTATCCGTACTTGGCCCGTATTCATAGCAGTGGCGATCGTTCCTGCAATGGCACACTGATTGCTAAACAATTTGTTCTCACCACTGCTTCCTGCTTCGAAAGCCTAGCCCAGGACGAAATATCTGTTGTCGTGGGTAACAGAACTCAACAAAAGCTAGCTGTGCAACGTACCTTCACCCATCCAGAGTTCAACAAAGTATCAACGGAGTTCAACTTGTTGCTGCTGAAACTAGAAACTGCAGTCACGATCAACAACGAAACCATTCCCGCCTGTTTGTGGAAAAACCAAACGCATACACCTTTGCGGCTGGAAGAAGTGTACGCTAATCCCAACTTTACGCATCAGCACAGTTTCCCAATGTTCAATGCAGAGTGCTCGAGGAAGTACCCGGAGTCTGCTGTTACCAGTCTGCAACTCTGTGTAGAACGCAATAGCAAGTACTATTATCCGTATGTCCTTGTCGCGAATGATGCCGGAAGTGTGCTTGTAAATCACGCTGCACAAGGAGTCAATGAGCTTCAAGTAACCTACCTCGTTGGGCTCTTTGGCTCGGGACATATGGTCACCAAAGCTGCCGATGATGAGGATGAACGCCCTTCAAAACAATGCTATCATGTGTACCAAAGGATCAGTGAACATTACAATTGGATCAAAAATGTTATCTCGGTCGAGATGCAGAATAATTGA
>ASTEI07876
CATCGTCACACGGCTATATTTATTGGCAGCGTAGCACTGCTACTTATAGTGCCCAGTGCCAACGGACTTCCTTTGTGGGATTATTTTACCGGAGTGGACACTACCGAAGATAAGGCTGCAGGGATGGATACAACCACGATGGAGCTGATCGAACCTCGGCAAGATTACTCCAAACCCTTGCTGCGGTACGATACGGTGGTTCCAATATTGCAGGTTGTTCTAACACCAATCGGTCGCATGCTTTGGCCACGTGTTGAGCAATGGGTTTCGGGACTGTTCGGTGCGTATCTGGATAGTGCCAACAGAGCCATCGACAGCATCTCACAGTATGCAACAGAAAACATTTCCTTCCAGACAGGCGATGTGTACTACACAAAGAGCGATATGATTGATGGGCATGGACACCAGTCTTTAATTATCACTCTACCATCAGGAAGAACAATAACGGTGTTAACATTCAAAACGAAAAGTAAATTCAATGTATTTGAAGAGTTTCCACAGCTCTCCGAAACGCAAAATGAGGTGAGAGAATTGAATTGA
>ASTEI07879
ATGCCGGAGACGAGCTGCGTACCGGCCCAATTTGTTCCGATCGAGGTGAATGTATTTGCGGCCAATGCTATTGCAATCCCGGATTCGAAGGAGAACATTGCGAATGTAACGAGTGTGCTAAATGGCGAACAGCCGGCCTTGTGCTCATCATACGAAGATTGCATACGTTGTGCAGTGTACGAGCTGAATGATATGCCATGCCAGGACTTGGACAGAAAGTGCCGCGAAAAGATTGGACTGTACAAGGTAGAGCTGGTTGCTTTGAACGAAGAAACTTCGCAGAACTCATTGGCAGAGCCACTCAATTGTACTTTTCGATATAGCGACGAAAAGAATGTGTGCGATTATAAGTTCTCGTACGCGCTTTCAAACACCAACAGAGAAACATTGCTTCGGGTGCAGAACTTTCAATGCAAAGAAATTAACTTGATTGCGGCTGGAATTAGCATCGCCTTGTCGATCTTTGTCGGTGGTTTAATACTGCTGCTAGCTTACCGATGTAAACTAATGTACGATGATAAAAAAATGTTTGCCAAATTCGAGAAGGAAAGGGAACAGGAAACGAAATACCAAATGGACAGTCCGCTCTACAAATCGCCGATAACAGAATTTAAAGTTCCTGCCGAGATGGAGACAAGCGTACTGTGA
>ASTEI08253
ATGGAGGTAGCGTGGCGTTTCCGGATCATATTTGTGATGGCGTTCGTAGTGATCATATTCGGCGATCTGCTCGGATACGGTGGCGCTCGCAAAGAACCGAAAGATAAATCACTCCTGTCAGGGTTTACCGAGGTTGAGACCGATACGTCCAAGATGATTCCTAGCGGAGCGAAGGAACCTGCACCGACTGCTCAAACCCGAACCAATCCTTCCAACGAGCTCGGTGACAATGTGGACGGTGAATTCGACCAGGACCAAGACACGGCCGGCCTCTCGTCGGCAGAGCTGGCGGCACGCAAGGAAAAGCTGAAGAATTCGCTCCGGGAAGCGTGCCTTCCGAAGCTGCTGTGCGAGATGGCGGCCAAGCCCAACTACTCGCTAAACGTCCGCGAGCGGGATCTACTCTCACTGATAAGGTCTACTACCTTATCGCTGACGATGGCTGTGAGTCCGACGAAATGGCACTTTGCCGCACACATGGGACAGCTGCTAAGGGACGCTGGCGATGCACTGGTGACACCGATCGGATGCTCCCATCTGTGGCCGAGCTGTCCGTACAGTTCGAAAAAGTTGCTCAAGCTTACGAATGTGGTGCACCTGAAGTAA
>ASTEI08254
ATGGCTACCGAAGAAGTACCTTATTTTACGAACGCAGAAACTGGATACGTTCCGGCAAAGTTGGCCCACCGCACCTCCAGCTTTCAACCACTGAGCTTGTTTCGCTTTGTGCTAAATCATGTCATTCCCGATACGGTGCGATTTTTGGTGCAGCTGATCCCACTGATTCTAAGCGGATTGGTAGGGATGGTGGTACCGAGCAAGCGCAAATCTATCCACGGCCACACAGCCCTAGTTACCGGTGGTGCTAACGGTTTGGGCCGGGCGCTGTGTCTTCGGTTAGCCCAGGAAGGTTGCCATGTAGCCGTGGTCGATATTGATCTGGCCGGCGCGAAACGAACCGTAGAAGACGTGCGCCTGCTCGGCGTTAAGTCGGAAGCTTTTTTGGCCGATATTGCGAACTATGAAGCGGTGGACCGGTTACGGCTGGAGGTGGAATCGAAGCTTGGTCCCGTTGATGTGCTGGTCAACAATGCCGGCCTGCTGGCGGTACTTTCACTCAGCGAGGGTAAAGCCACCGATCTGGAGCGCATCATAAATGTGAATCTACTGTCACACTTCTGGACGATACGCGCCTTCATGCCTGGCATGATCACCAGACAGCGTGGTCATATCGTCGGAATCGCTTCAATCGCAGCTTACTTCCCGGTGGGACGCTTCATACCGTACACGGTGACCAAGTACGCGGTGCGTGCGCTGATGGAATCGCTCAACAGTGAGCTACGGATGGATGGGCTCGAGCACACGGTACACACGACCTGCGTCTATCCGGCCCTGATTGCGACACGCCAACAGTTTATGGATATGCTCGACAAGCTTAACTTCCTGAAGCGATTCTACGTGTTCACCCCAGAACAGGTAGCGAATCAAGTCGTCCGGGGAGTCCTTATCAACAAGCGCGAAACCATCCGCACGTTCGTCGATGGCATGAAGCAGCGCCGAAGAGGATACATTCTTGCCGTTAGTTCGATACTCGGATATATCCCGATGCCTCGAGCCGTCTCCTACGTGGCTACGAAGTTTGCAGTCCGTGGGATGATGCAGGCACTAGAGCGCGAGCTTGCGATGGATGGGTTTGGTGAAACGATTTGTGCCACTACGCTGTTCCCGACTTTCATCGCCACCAGGAAGGAGCTGATGGATCTGTTGAGTGATTTAAGTTTGGATGAAAAGCTAGCCATCCTGACGCCGGAAAGTGTGGCGGACACTGCCGTCGAGGGAATGCTGCGTGGCCATCGGAGTATCTATGCTGCACCGTTTTTCATCCGATTATTCATGTACCTTTCTGAACTACTTCCAAGGTGCAGCAGTACAATGCAAAGTTTACATAACATCGGCCAAACGCCGTACCAGAAGGCACTGAGCGGGAAACCACCATCGAGCGCCAGAACGCCGAAAAGCCCCCTCGAAACGGTCAGCTTCGTTGCGTCCGTGGTGCTTGATGTTGTGACATTTTTCGTCCTGCTAGTACCGATTATCGTCCAGTTCTTCGTCGGTCTGACGCGCAAAGCTTCGAGGAAGAACATTTCCGGCTGGACGGCACTCGTTACCGGTGGTGCGAACGGGCTCGGACGCGACATCTGTCTACAGCTGGCCGAGACCGGTTGCCATATAGCCGTGGTCGACCTGGATGATGTCAACGGAGCGCAAACGGTGGCGGACATTAGGAAGCTGGGCGTGAAGGCACAATTCTTTAAGGCCGATGTTTCGTCGTTCGAGGCCGTGACCAACCTGAAGCGGGAGGTTTCGTCCAAACTGGGTCCGATCGATATTCTCGTGAACAATGCCGGTGTCCTGCCGCTGATGTCCTTGCGCGAGGGCACCCCGGAAGATCTGAAGAAGGTGATCGAAATCAATCTGCTGTCCCATCTCTGGACACTGCGCCTGTTTACCGATGATATGATCCAACGAAAACGAGGCCACATCGTGGCGATCGCTTCAATAGCCTCATACCTGCCAACCGAGCGTATGATTACATACGTCGCCTCAAAGTACGGCGTACGGGGGCTGATGGGTTCGTTTGCCAGCGAGCTGCATAATGAGGGCGTGGACGAGTACGTACGAACCACCACCGTCTACCCGTGCTTCATCAAAACACGGCTCGAGCTGATGGATGCGCTGAAGAAAATGGGCATCAAAAATCGGGTTCCCATCCTGCGCAGTGAAACGGTGGCACGTGCAGTTGTGGGAGGCATTCTTTACAACAAGACGCACGTGTACTTGCCGAAAGAATCTTCCATCTTCGGTAGCACATTTGGCAAAGCGGTGTCTCCTTAG
>ASTEI08322
ATGGAGAACGTGAAGCGAGCGAAGAAAAGTGGACTATTGAGAAGGCTGGGAAAGTCCTTCAGGGAGGAGTGCGAAAGAGAATTGGAAGCTAAATATCTACAAGGACCGAGTACGCTGCAACCCAATCCAAGCCAAGTTGCAACAGATAATGATCTGCACATCACCGATGAGGAAATGCATGAAGAGATATATGTGCATGAGCTTGATACTGGCATGGCTGAGAATGCAGAGTACGAAGAGGAATGGATATCTTTTTCGGATGAAGAAGATGAAGAGGAAGATGATGCTGAGCAGCTTCTATAA
>ASTEI08438
TTTCCGTCAGCTCAAGCATGATGATGACCACCACGACCGAGGAGTCTGCCGCTTTACAACCGTACTTTGATTTTGACGTGCCCCGCAATCTAACCGTAACCGTGGGTCAGACCGGGTTCTTGCACTGCCGCGTGGAACGTCTTGGGGATAAGGATGTGGCATGGATCCGCAAACGAGATATACACATACTTACAACCGGAGCTTCAACGTACACCTCGGATCAACGTTTTCAGGTCATCCACCCGGAAGGTTCCGTCAATTGGACGCTGCAGATAAAGTACCCGCAGGTGCGGGACACGGGCGTGTACGAGTGTCAAATTAACACCGAACCGAAAATGTCACTATCTTACCAACTTAACGTTATAGAACTACGGGCAAGAATTCTAGGTCCGGCGGACATATTTGTCAAATCCGATAGCGAAATCACGATGACGTGCGTTATTCAGCAGGGACCACACGAGCTAGGGACTATTTTTTGGTACAAAGGATCTACGCTCATCGAGCCGATGGCCCAAGAAAATGAACTACATTCTAGTGAAAATCGTAGAATTACTGTCGAAACCGATTGGACAGAAGTTTTGACATCTAGGTTAAAAATCAAAAGGGTTGTACAAAGCGATACAGGCAACTATACATGCGTTCCAACGATGGCAAAGTCGGCAAGCGTCTATGCCCATGTGATTAGCGCACGTAACAATGCCACATACTTCACCGATTCACTGCACACAAAGAGTACACGCAGCTGGCTTTACGTACAGGGTGATACATTGTTTGCGGTGAAAAGCGGGAAAATAGAAACGATAACACAAGCCCATACGAAGGAATATGAGATCCTTCTCTCCCTGTAA
>ASTEI08634
ATGGCCAAAAAGCCCCGATTGGCCCTCTTGGCCGTTTGTTTGGCAGTGACGGCCATCTCGTACATCTGCTCGACGAATTTAACCAACTTTTTGGAGCTGTTTTTGCAACTGCCCGGCATCGATGTCAACAAACCGGACAACGAGGGTAACACGCCGCTGCATTTCGCTGCCCAGGCCGGTCTCTCGGACGTGGTGAACATGCTGATCACGAAATGCCGCAGCCTTATCATCGACCCGAAGAACAATCTCGGCTTTACGCCCCTGATGAAGGCGGCCCTGCAGGGCAGGACGCGGTGCGCCAAGCTGCTGCTCTTTGCTGGGGCATCGCCAGTCGAAACCGATACCGGACGAGGATTTAGGGCGGAACAGTGGGCTCGCTTTTGTGGCAGACACACCTGTGCAGAAACGATAGAACAGTGCGCCCGGGCCCGGTTGCTGGACAAATCGACACCCTGCGGTAGATGGTCGCACGACATCAATCTTCCGGTGGACAAGAATGCGCTCAAGGCACGCAGCTGCAGCATTACGCCACAACCAACGCAGAATGGTTTTCGCTCCAAGTTCCGCAAAGTATTTCCGTTCAACTTCAACTCCTCGAAGGACACGAAAGCGGTCAGCAAGGAGGGCGAAGAAAACTACACAAAGGATCTGGTCAACTACCTAAAGTCGGCCACACTGTGCGTGAGCGGACCGGCCCTGTCGGCCAATCGGAAGATCATACAGAGCTTGATACGACCGTTGGAAGTGCCAAAACTTGAGGTGACCTATGCGAACAATAATGCACTCATCAAAAAGTACGAAGCATCGCTGGAATCGAACGGATCGGGTGAAACTGTGCGTCGTAACTCGGTGGATGGCAGTACCACCTCGGACAGTCGGAATGCGTCACCGGCACACTCTCCTACGCCGGTACGGGCCAAGGTACGGAACTAA
>ASTEI08773
CTTATCGCTAGCTTTGTAGCAAGTTCGAACGGCTACCAAATATTTGGCAAAAATGCTGACTCGTACGTCGATAATCAACCGTTTGAAAACCAATTTAAGTATGGCTATCAAGTGCGGGTCGAAAATGATCAGTTCCAGCACAAGTACAAGAATCCGCAAAACGTGACCTTTGGATGCTACGGCTATACGCAGCAGGACGTTGGTGGCGAACACCGAATTTACTACGTTTCCGATCAGTTTGGCTACCGTACGGTTGAAGTTGGACAGACCGTCACCATCTTTCCGCAGCCCGGCAAGAGTCCGGTTCAGCAACAATGGCAGGAGCTCCCATTCCCAGCAGATAAGCAGATCAAACCCCTATTAAATCGATGGTGTGTGTGCCCGGTGCCCGATTTTCATTCGCAGCTCTTAACCGTAACGATCGCTGTATCGGCCACTGATGATGCGTTCAACATTGAGCTGAAACAGAAGGACGCCGAAGTGTACCACGAGCAGAGCTTTGGAAGAAACGAGTTCAATTACGGGTATCAGGTGGAGCGGACAAACAGCCAGTTCCAGCATAAGGTCAAGGGTCCGGATGATGTAACGTACGGTTGCTACGGGTACATCGATCCGGTGGGTGAGAAGCATCTCGTCTACTACATTGCCGATCGGTTAGGCTACCGGCTGCTGGCACCGGATCAACCGACGAAAGTGTTTACCGAACGGGTAGCGAACAGTGTCAACAAGCTGGATGCTGATCTTCAGGGTCGCAAGCTGGACGAGAAAGTCGTTGCCTGGAACGATCTTTACCTTCCCTCGACCTGTCGTCGGTTGAATGAGATTGTTAGCATTACACCACCACCGACAACGGTACGACCTGTTCTGCCACCCGCTACCACTGTAGATGGTCGAGATGGAGCACTGATAGGTGGATCCAACGGACAAGATCAACACTATCCTCCCTCCAATTCCATTCCTTCCCAACCCAACAACTGTGGCCACGATGCATCCGCACCACGCCCCAAATATCCCGGATCGATCGCCCAATTCAACGGGTTTGTGTTCCCGATCAATCGCAACTGCGACGATAGTGGACGCAACACGGCCGATCTGCTCGCCCAGATGCAAACGCTCAACGAGATGGTCCTGAAGGTGAGCAATACACTTCACACGCTGATCGAAAGTGATCGCAACCGTACGACTGCGGGCGATGCCTGCGAACGTGTGTTGGAGCTGCTCAACATCCAGCAACCGGTGCCGCTGCTCGTGTACGTACCCATCATGGTGCCTTACCTTGACGGTGGTATTAATGGTGGCGGTACGCAGCCACCGGTCAATCCGGCGAGTTACGCGTACGCCAAGACGTGCAGTGAGTGTAAATAG
>ASTEI08774
ATGGGTGCTCTAGGAGCGATAGTGCTGGCCATCCTGGTGGCCCGGACGGTGGTGGGAAACACGATGGAGGTGCATGTGAATCAACCGAATGCCGAGGTGTACCATCGGCAGGATATGAAGCGCGGTGAATTCGACTACGGATACCACGTGCAGACGGTGAACAACCAGTTCCAGCACAAGGTAAAGGGTCCGGATGATGTGACGTACGGTTGCTACGGTTACGTGGATCCCTCGAACCGTAAACATCTGGTGTACTATGTCGCGGATCGTATGGGCTATCGGATCATCTTCCCGAACCGCTCCACAAAGATCTTCACGGCGAAGCTTGCGGACAGTTTGAACAAGCTGGATGGTGCTGTTAAGGGTAAAGACTACGACGAGAAGGTAGTTGAGTGGAATAATCTCTACATGCCTGAATCGTGCTTCCGGCTGCACGAGATTCTAGAGCCTGCCGCTAGCAATCCGGCTCCAGTTCAGCAGGTTGCTCCTGGGCAGGTTCCATCAACGGCCCATGTTCAGGTTCAGCCTCTTCCAATAGCGCCGTCTCAAGCTGCACAACCACCATTGCCACAGCCTACCCAGTACACGGTCCCCACAACTCCTCGGACGTGGACAGATCAAGCTGGAGCTGGCTCTGTTGGTGTCGAAAGCTACGATCAGTATGGACAACAAGGCACCAACGACCAAGGTCAGAGGCGTTTCGATGAAGACGGCTTCCTAGATCAGAATCAAGCCGGAGGTCAACAACAGCAACAACAACCATCTCAAATCTGGCAAGGCAAATTACCGGACATTAACCCGGCAAACATTAACCTGGACCAGTTCAATGGACACGTTTACCCCATCCACACTGTCACTGGTGATGAGGGTCAGGCAGCAGGCATCCAGACGACGACTAGCCAACTATCCGCCTCCCAGTACAGTCTGAACATTACACAACTTCTGGCTCAGATTGAAGCGGTCAACTCACAGGTCATCACACTGAACATGCTGCTGGCCGGTATGGCCAACAACCCGACGGCTTACAGCAACGCTAATGAGAACAGTTGCCGCAGCGTGGTACAACTGCTGCAGACCCAAAAGCGTACGCCCCAGCTGATCTACGTACCGATCCTGATCCCGTACACCCAGGGCCAGTACAACATTAACCAACCGATCGCAGCACCGGGCGGCCGTTCGGAAGCGTACCGAGGTCATCATGCGAACGGTGGCTGCCACAACTGTCGGGGCTGA
>ASTEI09552
ATGAATCGTAAGCTCGACCCCACCGGAATGTACCGGCGACCGGGTGGCAACGGTGTCACCAACTTCCAGCGCACCCCGTACCACCATCAACAGCTGCAGAACCACCAGCGGATGCCGCACCATCATCAGCAGCAGCAGCAGCATCAAGTAAAGTGCCATTACCTCGACCCGACCGGGCTATACTAG
>ASTEI09848
ATGCAAGGCTTTCGGAACTACGGCATGGATGCACTGCAGCATCGCGACTCAAGCGTAGGATTAGCCGTCGACCTGATGGCACACCAGTACAGCGCGAAGGCGTCGCCTCCATTATCTCCACTAAGCGACTGCAACAGTCCACCTTCCTCGGAGCACGGAGGCAACAACCAGCAGCCGCCCCTGGACCCATCTGTCCGGCGCTACCGAACCGCCTTTACCCGCGACCAGCTGGCCCGTCTCGAAAAGGAGTTCTACAAGGAAAACTACGTCTCGCGACCCCGTCGCTGCGAGCTGGCCGCACAGCTTAACCTGCCCGAGTCCACCATCAAGGTTTGGTTTCAGAATCGCCGCATGAAGGACAAACGGCAACGGATAGCGGTGGCCTGGCCGTACGCTGCCGTCTACTCGGATCCGGCGTTTGCCGCCTCGATCCTGCAGGCAGCTGCCAACTCGGTCGGCATGCCGTACGGCTATCCGCCCGCACCCATGCTCTCCCAGATGCCAGTTATTCCGCCGCCGGTAGTGCCGGGTGCGAACAGTATGCAAACAAGTGCCCATGCCTTCACCGCTTACGGCTACCCCCGCTACACACCGTATCCGCTCCCGCAGCGCACGACCGCTACCACACTGCCCGGGGCACCCGTCACCGGACCGACGGCTCCCGGAGTGTATCCAGCGGCGAACTCCATGTTGGTCACCGGCACTATGCCACCCTCGCAGTACGCACCACTCAGCATGCCAAAGGCTCAAACACCACCGCAGGACACCGTCGGCAGTGGTGCACAGCACCATCTTCACCACCAAGGCCGAAGCCCTGTTGCATCGCCCCATTCGGCACTCTCGCTCAGTCCCGTGTCCGTTTCCAAATTTGACACTTCCGCATCGACCTCAAACTCGAGCAACGCCAGCGTCAGTCCGGTAAAGTCCCTTAACGGTTCGACGAAGGGACTGTTGCTAGCGGCCGCCGCCGCTGCCGTCGTCAACCAGTCAGTTAGCCCGCAGACAACGTTACTGCCCGTGACGCCGGAAAAACCGAAACTGTTCAAGCCTTACAAGTCCGAAGCGTAA
>ASTEI10292
AGAATACCATCCACAACGCTCTCGAAAAATATTGGTCTAAATTCCTGTCATGGTCAACCTGGTTGGGCAACGTAACTTCAACAGCGATTGGTATCTATATAATCGCCAGGACGATCAAATTCATAGTTGACACTTTAATCCACGGCAGAATATTATATGATATTTACGGGTTCGGCTGGTTTCTTCTGGCATCGTTTTGGGACTCTCTCACCAATTTTCTGTCTCATCGTAGCAATCTCAAAGCATCGAGGGCTGAGAACGAAACAACATATCATAATCCGGTTCAAACAAGAGCAGCCGTTTATGCTGACGAAAAAGAAAATTTCCTATCTTGGTCAACGTGGTTGGGAAACATCACTTCAACGGCTATAGGAGTTTACGTATTCTGCCGAACCTGCAAGTCCATCATCGACACCATTATCCACGGCAGAATTCTATACGACATCTACGAATCGGGTGGCAGCTGCTGGCATCATTCGGGGATTCCTTAA
>ASTEI10492
ATGGTTGTCGCAGTGAAAGTATTCAAAAAATCGGCACCGAATGGCAAACTAACCGTCTATCTCGGCAAGCGTGACTTCATCGACCACACCGACTACTGTGACCCGATCGATGGCGTTATCGTGCTGGACGAGGAGTACCTGCGAGGCCGCAAGGTCTTCGGGCAGCTCATCACCACCTACCGCTACGGTCGCGAAGAGGATGAGGTGATGGGGGTGAAGTTCTCCAAGGAGATGGTCCTGCTGAAGGAGCAGATCTATCCGATGGAGAACGCCAACATGGAGATGACGCCGATGCAGGAGCGGCTGGTGAAGAAGCTGGGCGCGAACGCGTTCCCGTTCACCTTCCACTTCCCGGCCATGGCACCGAGCTCGGTAACGCTGCAGGCCGGCGAGGACGATCAGGGCAAACCGCTCGGTGTCGAGTACGCGATCAAGGCGTTCGTCGGCGAGGATGAGGGTGACAAGGGCCACAAGCGCAGTGCCGTCACGCTCACGATCAAGAAGTTGCAGTACGCACCGGCCACCCGGGGCCGTCGTCTTCCGTCGTCGCTCGTCAGCAAGGGCTTCACGTTCTCGCAGGGCAAGATCAACCTGGAGGTGACGCTCGATCGGGAGATCTACTACCATGGGGAGAAGATCGCGGCCAACATCGTGGTGACGAACAACTCGCGCAAGACTGTCAAGAGCATCAAGTGCTTCGTGGTGCAGCACTGCGAGGTCACGATGGTGAATGCGCAGTTCAGCAAGCACATCGCATCGCTGGAAACGCGCGAAGGTTGCCCGATCACGCCCGGGGCCAGCTTCACGAAATCCTTCTTCCTGGTGCCGCTCGCCTCGAGCAACAAGGACCGCCGGGGAATTGCGCTCGACGGACACCTGAAGGACGACGACGTGAACCTTGCCTCGTCCACACTGATCTGCGAGGGCAAGTGTCCGTCGGATGCGATGGGTATCGTCATCTCGTACTCGCTGCGCGTCAAGCTCAACTGTGGCACGCTCGGCGGTGAACTTCAGACGGACGTCCCGTTCAAGCTGATGAACCCCGCGCCTGGAACCGTGGAGCGAGAACGAGTGAACGCCCTGAAGAAGATGAAGTCGATAGAGCGCCATCGTTACGAGAACTCGCACTACGCCGACGATGACGATAACATCGTGTTCGAGGACTTTGCTCGCCTGCGGATGAACGAGCCGGAGTAA
>ASTEI10951
ATGTCCTTTCTGCGGACGTTTCGTTCGAATCTGATACTCAGTACCGCACCACCATCATCGTACGGCGACGCTGAGCGTGGAACGATGCGTACCGGTACATCCAAGGGCGCTGCTGCTGCTAGTAGCGCACCGGCAAAGCCAACCTCAAGTGGCAGTCGAAAAAATTCAACCAGCCGGTCGGCCGCGGAAGATCCGGATCGTTCGGCTTACAATAATGCTGGACGGCGTAGTAGCAGTAACAGCGTTGGGACGATGCAGAACCGCAGCGGATCGAAGCACAGTTCGTCCACCCGGTACGGGAAGGAAAATCCGGCCCCGATCGTAGTTTATCTCGACAAGCAACCGGACGGTAAGAAGCAACCGACCAGCATCCTGCGCACGAACACATTCACACGCCACGACGACGATGTGGCTCCGGAACGGGTCCGGCATGCGGTCACACGCAGCGACACCTTTACGATCAACGAAACGAACGATGAGCCGATCAACACCGGTACCTACACCCGGTCGGGCAAAATTTCATCCCCACCGACGACGGATGTGTTTGAGCCGCTGTACGCGAAAAACATCTCCCTTAGCTCGCAGGAGCAACTTCCGGTGGTGGTGGATTCGCGTACCTATCGCAAAAAATCCTTCAAAACCTCCAAACCGGTACAGAAGGTGGAAAGCTTCATCAAGCGCTTCGAACGGACGCTCTTCAGCAAGGGCACCGGCACAAACGATTCAAAACGGCAGGCCGGCACACGCAAAGGTTCCACCGCATCGGAAGCCACGATCGTACCGGCACCCCGGTTCCGTGACGTCGGCATCAACTGTAAGCTGGACGAGGAGGAAAAGTTTAAAGCGAAGCTGGAGGCGATGAAACAATCGCGGCAAAGTTCGCGCGATTCGCTCATCAGCCACCGCGAGCGCAGTTTGTCACCCGGCAAGCAGCGACACTTTACCACGGGCACGTACGATCGGCGATCGTCCACCTCGCTGTCGGTGCAACCGCTGAAGGAGGATGCAAACGGCTACAACAGTGGACGGGATAGCGTAACGCCACCACTGCCGGTGGCGTCTTCCAGGGACCGTTCCACGCTGTACCGACCGACCGAAAGTAGCTTCCTGAAAAGTAGGCAGAAAGAAATCGAGATGGGTTACAGTGTGGTTAACAAACGGCAACCGGGGTTTTATCTGCCGGCAGGGCCCGATAGAACGACCGGAAAAGGATTACCCGATCGTGGTGGCGGGAAAACGGCAGTGCCGGAAACCAATCAATGGCGCGCGGGACGAGATTCGTACCAGGAACGACCGACCAATGTCCGGGATCGACACTACAGCAGCCAGGAGCAATCCACCTCCCGCCGGGATACGTACCAAACGCTGAAGGACGAATACGAACGGCAGCATCAACTTCAGGCACCGGGTACCAAACCGGTCGGCATAGCTAGTCCCCGGATGAGTGCGATACGTACCCCGGCAGATCAATCACCACCGGTTTCTGCTCGCAAGGACTCGCACGGATCCGATCTGCCGAAGTACACGTTCGGGACGGATCTGCAGCAGCGCCGTAGCCGGTTCCAGCAGTTCCAAAAGTCGTTCAAAAAGATGGATGACAGTGCGTCGGAGGTGTCGGTGCAGCAGAGCTTCTTCGTACCTATTTGA
>ASTEI10996
ATGCCCAACGAGGAAGAACAGAAACCGTCCACGTCAGGCATGATGAAAGTAAATTTGGCTATGTCTATGTTCGGCCACATGGAACCGTTTGTGATCGGGGAGAATTTCGACGAGTATGTTAGTTGCCTGCAACAATACTTCATCGTTATTGATGTGGAAGAAACCAAGAAAGTGCCAATCCGGTGCCAACAGTACGAGTACAATGCGGACGGATGTACCCGCAATGATGGATCTGGAGATTGA
>ASTEI11041
ATACTGATCTTCATATCACCGATGAGGATATGTATGAAGAGATATATTTGCATGAGCTTGATACTGGCATGGCTGAGAGTGCAGAGTACGAAGAGGAATGGATATCGTTTACGGATGAAGAAGATGAAGAGGAAGTTGATGCTGAGCAGCATGTGTTCAAGGATGATGATGAAGCCAACCGGAACAACACGTTTTCCAAAAAATTACAATTGTGGGCACTATCTCATCGAATAACACATGCTGCTTTGAACGATTTATTGGAGATAGTTCAGGAAACTACGGAATATTATGTTCCTAAAGATGCCCGGACTTTCTTGAAGACTCCCGTTGGCGTTGGTAAACAAATTGCTTCGGTGGCAGGTGGACAGTTATGGTATCAGGGGATTCAAAACACTCTGCAATACCATTTCAGGACTGATGCAGAGTTTAGAAGCGGGCAATACGCTATTGGGCATCAAAGGCGACCTACACCTATAGCGGATATTACAGGTTTAGACATTATTAAGCACATACCTGTATCGGACGATCTCCACCTACTATATTCCGGATTCATGAAGTTATTCGTGGTAGGTCATGCAGAAGGAACTTTGTCTTCGTTTCCCAAGTGGACGTTAGAAGAACAAGAAGAGGTTTCGACCATTTTATTAAAAACTCGTTTGCCAGTAGAAATTAATAGGGCTATGAGATCGCTTAAATATGTAAAATTTTGGAAGGGGTCTGAATTTCGCACTTTCTTAAACCATATTAGCATTCCATTACTGAAAGGAAGAATTCATGATGATGCCTATCATCATTTTAAGCTGTTTTACGTAGCTATTACTTTATTATCTAGTTCCATTTTAAAAGACTTTGGGATTATGCAGAAACACTTTTAG
>ASTEI11095
ATGTCGAAGGATCCGAGGAGTGGGGAGCCGAGGGTAGTGGAGGATACCGACCATTCCGACCACCCTGGCAATGTGGAAGAAGGTCTCGGCGGAGATCGCCTCGGACCTTACCACGCCGCCCTGGCAGTGACGCTATACGCCGAACAAATCACCACCGTCAAGTCCAGCTGCGGAACGCTGGTTGCGTTCTTCGGCTTTCCGGAAGCGGTGGTGCAAAAACGGCACGTCGTCGGGTTCAGTCGGTGCTGTCGGATGAAGAAGATGGAGGTGAAGCGCCAGTGCTACCGTTGCTACGAGTACGGCCACATCGCATCACATTGCCATGGGAAGGACCGGTCGAGCCGATGCCATCGTTGTGAGGATACCAAGGCACACAGGATAGTGCGTCAAGGAGCGGAAATGCCTCAACTGCAAGGGCCCGGAAGTAATCGGACACTCGTTTGGACAGCGCCAGTGCCGCCAAGTAGGGGATGTAGTAACTTCACGGCCTGA
>ASTEI11096
ATGTGTAAAATCCATGAAGCTGCCTCCGAACACAAACAACTGTTTGAAAAAAGTGAAGCTCAAAGCCTCAACAGTGTTGAACTGCACGATGGAAGTAAAGATGTAGCCGCCATTCAACGGTCCGATTTCCACAACGTCAGTTGCTTTAATTGTGGTCAAGCTTACAACGGGAGACATCGTCGCTACTGTCCAGCGAAAAATGTGAATTGCAACAATTGCGGACGACGAGGTCACTTCAAGAAATTCTGCAAGGCTGCCAAGAACAACAATACTACTGGGGTACCGCTGGAAGCAACAGAAAAAAACGTACATATGATTGCATGGTCTGAATCAGGATTCTCTTCAACCAATATTGGGACTACAAACATGTATTGCATTTGGGTTATTGAAACGTTTAAACAGTGTGGCATCTTTGCAATCATTTCCATCAGAAATCAAATGCAGACTTATTTCAAGGTTTGGGAAATCTTCCAGGAAAATGTACTATAG
>ASTEI11198
TTCTGTGGAGAACCAGATGTGTGGCCGTTTTTCATCAGCAGCTTCAAAACAACAACGGAAGAGTGTGGGTTGAACAATATCGAGAATATGAAGCGTTTGATGGATAGTCTGGGTGGAGAAGCATTGGAGGCTGTGAAAGGCAGACTCATCTTCCCTGATGCGGTGCCGGGAGTGATCAAGGAGCTGGAAAGTCGGTTTGGAAGACCAAGAAAGTTGCTAGAAAACCTGCTACGTAAAGTCCGCGAAACGCCTTCGCCTACAGACAATCATTTGGAGAGTTTTATCACGTTTGGGTTTAAAGTGAAGCAGTTATGTGACCATCTGGTAGCAAGCAACATGACAGACCACCAAAATAATCCATTCCTGGTAGAAGAGCTTATTGACAAGCTTCCTCCGAGATGCAAGGTGGAGTGGGTTCGTTTCAAACGTGACAAAGAGGGAAGTGTTATGGCAATTTTCGGAGAATACATTCAGACAGTGATCGACGAAGTTTCTGAAGTGACTGATTGTACACCGGTGAGCAGTCAGAAAGCAGGGAAGTACGAAGCTCTGAAACAACGCTCCAGACCAGTGAAATCGAATGCAGTCCAAATGCGCAACAACGTGCATGATTTGGAAAATAGTGGAGTCAACCAGCTCAAGATGACCTGTTGGGTGTGCAGCAACACAGGGCATAGCCTCAAGGAGTGTGACCAGTTTAAGGAGATGACGCTAGTCGATCGTTTCAAAACATTGGAGAAGCTCAAAATATCTAGCCCTGGAACTGTCATCTATCGCACGATGCCGATTACACTATATGCGGAACGAAACAGTGTCGATGTCATCGCCTTTATCGACGAAGGGTCGTCGGGAACTTTGCTGGAAGCCGGAGTCGCCAAACGACTGAATGTTACTGGACCAACGGAACCGCTGGTTATCTCGTGGACGAACAGCATCAAGCGTGAAGAACATGATTCAAAGAGATTTTCGTTGAAAACTTCAGCCCAGGGTTCGTCAGAAAGGTGGAATCTACTGAACGTTAGAACTGTATCAGAGCTGTTACTGCCTAAGCCAAAAAAGTCAGTAGCTGAAGTAATCAAGAAATATAAACATCTTTCAGACGTTCCAGTGCTAGACCACCCTAATGAAGCGCCATCTATGATTATTGGTCTGGATAACATAGATTTGTTTGCAGCTTTGGAAACTCGAATCGGCAACCGCGGAGAACCGATAGCTGTAAGGTCCAAGCTAGGATGGACGGTGTACGGTGTCGATGGATATCGTAAGCAAAACGAGTACGACAAGTCTGAGAAGCTATTGATGAGAGTAGCACAATCTGAATGCTTTGTAGACGAGATCAAGGTTCTGACTAAGAATATGGGTCGCCCCTCAGAACAATGGATGAGCCTCGACAAGGGTAGCCCGCTCTATAAGCTATCTCCATTGCTAGATGAGGACGGACTTATACGGATGGAAGGACGAACTGAGCAAGCCAAGTTTCTTCCGTTTAGTCTACGATTTCCGGTGATCTTACCAGACAAGCATCCGATTACAGAGTCCATCGTGCGTCATTACCACGAGAGAAGTGGTCACGGCTACCGCGAAGCAGTAAAGAACGAGCTCCGTCGAGCGTACTTCATAATACACCTAGACGCTACAGTTCGGAGAGTATCATCGGCGTGTGTGTGGTGCAAGGTGCACCGGAACCGTCCGAAGGTGCCGAGGATGGCACCCTTACCTGTTCAACGTCTAACGCCTTTTTTAAGACCTTTCAGCTTCACTGGAGTTGATTATCTCGGACCGTTTACCGTGACCGTTGGAAGACGTTCGGAGAAGCGCTGGATAGTGCTGTTTACCTGCCTGGTGGTCCGAGCCGTCCATCTCGAAGTTGCCAGTGAGCTGACTACGCAGTCCTGCATGATGGCCATCCGACGTTTCGTCTGTCGTAGAGGCTGGCCAATGGAATTCCTGTCGGACAACGGCACCAATTTCCAAGGTGCCAGCAAGCTGATAGTCACCGCGATCGATGAGGATTGTGCTGATCAGATGACGAATGCTAGGACCAAATGGACGTTCAATCCTCCAGCAGCACCCCATATGGGAGGGGTGTGGGAGCGTCTCGTGCGGTCGGTGAAAGACGTTTTGAAGGCCCTTGACGATGGGCGACGCCTTACTGACGAGATTCTGCAAACCAGCGTTCTGGAGGCCGAAGACATCATCAATTCCAGACCGTTAGTAACAGTGTCGCAACATGGAAGTGACGAAGAGACACTAACACCTAACCATTTTCTGCGTGGAGTGCATGGTAGAGACGAACGCGTCGTCCCCCCTACTAACCCTAAGATAGCGATGCGTGATACATATGAGAGGTCCCAGCAACTTGCAGATCTAATGTGGGAAAAATGGGTAAAAGAGTATGCTCCCACTCTGAATCAAAGGAAGAAGTGGTTTGGGGATAATCGATCGCTAGGAGTAGGTGACTTAGTCTATGTGGTAGATGGCAAATGTAGAAAGCAATGGGTGCGGGGAATTGTTGAAGAGGTCATAAAGGCAGGAGACGGACGGGTACGCCAGGTTTGGGTACGCACACAGAACGGAAGGTTCAAGCGAGCAGTACACAATCTTGCTGTATTGGAAGTAGAGTAA
>ASTEI11233
ATGCTCTCAGCTCTTAACGCGACATTGAAACGGATGCAGCAAAACGGACTTCGTCTTAATCGTTCCAAATGCATCTTTGCTGCAACATCGCTGGAATGCCTGGGTCACCGCATCGATCGGCATGGGCTACACAAATCTGATCGGCACATCGCAGCTATACGGGACGCACCAAAACCATCTACACCCGAAGAACTTCAATTGTTCCTTGGTGCTCCGCATATGGGTGGAGTATGGGAGCGTATGGTACGCTCAGTGAAAGCTGCAATCAGCACGGAGGTAAAGAACACACCTGATGACGAGACGTTCGAGACCATACTGCATGACGCTGAAGCTATGATCAACTCCAGACCTTTGACGTACGTCCCGATAGATCCGGAGAACCTAGAGGCCATAACACCGAATCATTTCTTGTTGGGGAGTTCTTCGGGGGTCAAAAAACAGCCGACGTTACCCACGAACTATAGGGACGGGTTGAGGGGGAATTATACGCTAACGCAGCATATACTCGATGGGATGTGGCGGAGGTGGATTAAGGAGTATATACCGGTGATTACGCGTCAATGTAAATGGTTCGAAAATGTTCGTGAGATTAGGCCAGGAGATTTGGTATTGATCGTCGAAGGGACAATTAGGAACCATTGGAAGAGAGGTATCGTAGAAGATGTTATAACGGGATCGGATGGGCATGTGAGACAGGCATGGGTACGCACAGCCACAGGGACGGTTAGAAGACCAGTAGTGAGATTAGCGCTACTAGACATAAAGACAGGGTGA
>ASTEI11385
ATGGCGAATAAACACTACGGGTGCTACAAGACGGGCATCTTCTTCGCCCTCGCCATCATCCTGCTGCTGCTGGTCGGCTGTCTGCCCGTCTTTCTGCTCACCACCAACAACAACCTGATCCTGCTGATCCTGCTCGTGACGCTTCTGTTCATCGGTCTCGCCACCTTCCTGTACTTCCGCTGGCAGCGCAATCGAGCACTCGCGATGCGACGCACGTACGAGCAGCAAAAGTTTGCGCTGACACGCGTCCATCATTCTTCCGGCCCGACAGGCACCATCGCCACCAACAGCAACACCGTCGGCACCGACTCGTCCAAGGCGAATGGTGTGGGATCGAAAAATATCACCCAAGCCGCACCACCGTACGGGCAGACTGCAGCATCCAAATTAAGCGAACCAATCCGGACGGGAACACTGCAAACGGCCATCAAGCCCGATCCAGCATTCGTTGCGGAAGGAACGTTGCAGCGACCCACCACGAAAAGTCCGCCCCGATATTCGTTCATCTGA
>ASTEI11470
ATGACTACACCGGTAGAACCGAACGCGGCATGGATCGTCGAGATGTTCAAGCAGCAGCAGCAAATGTTAAATCAGCAACAGCAGCTGTTGAACAGCGTGATGTCGGTGATGAAGGCAAAGGACAGCGAATGTCCTGAAAAAGCGATAGACGCCATCGCCGGACAGATCAAGGAATTTCATCATACAGAGGAAACAAACTTCGAAGGCTGGTTTGTTCGATATGAAGGGTTATTCCTGGATGACGCGAAACGGTTGGATGATGGAACAAAGCTTCGTCTTCTTCTTCGGAAGATAGGTGTAGCGGAGCACGAGCGCTACATAAGCTCCATCATGCCAAAACAGCCGAAGGATTTCGATTTCACCACCACCGTGGAGAAGCTGAAAAAGCTGTTTGGAGACCGCGAATCTACCGTGTGCAAACGGTTTAAGTGCCTGCAGATGGTGAAAGAGTCACACGAGGAGTACCGAGCGTACGCGTGCCGTGTTAATAAAAAGGTCGTGGAAGCTAAGTTGGCGGGGATTGCAGAGGAGGAGATTAAATGTTTGTTATACGTGTGTGGACTCAAGGGAGATGCGGATGCCGATATTCGAGTACGGTTGCTCTCTAAGATGGAAGACAACGTAAACATAACGCTGGACCAACTATGTGGTGAATCTCAACGCCTGCTAAACCTGCGCCAAGACAGCAAGCTGATATCTACCGCTTCGCAGGAGGACTGCAATAAGGTAGGCCATAAGGAGGGATTTTGTAAGACGGCGAACCGTAATCGTTTCCGCTATCGGTCTCGCAACGCAAACGTTAAGGTGGTAACGGTTAACAAAATCCAGGCCAAACGCAAATACGTAGATGTAATTTTAAACGGACGTAGGTTGCAACTGCAGTTAGATACCGGTGCCGATATCACTATAATATCGAGGGGTACGTGGCGTCAAATAGGCAGTCCGAAATTAGACAGTGCAACAGTGTCAGCCAAGACGGCCAATGGTGAGACACTCAAGCTGCTGGGAGAATGGAAAGGTATTATGGAAGTCAATGGACGGCGTAAGCAGGTGTTAGTGCGTGTTGTGGAAGAGGACCTGTTGTTATTTGGAACAGACAGTATGGATGTTTTCGGATTGTGGAAACAGCCACTTGATGCCTTCTGCAACATCATAAGTTCCACTAAAGATGCTGGTGCGGCCGTTTTAGAACAATTTCCTGCGTTATTCTCCAGCGAGCTTGGTCGGTGTGACAAG
>ASTEI11635
GGACATCGCATCACTCCTGGTAACGCTGGAACCCTTGGACCGCACTGGAACGGTGGTCGTCAAACTCGTTTCATCATCCACGGCTGGAACAACAACGGAGGATCGGAAGTGAACGTTGCTATCCGCAATGCCTATCTTGATCGGGCTGACATCAACGTGATCGTTGTTGACTGGGGCGGCGGCGCACAGAACCCTAACTACGTGACGTCTCGTAACCACATCAATGCTGTCGGAGCTGCGGTCGCCCGTTTCATCGATTTCCTGAACCAGAGTGGAGGCATGTCCTTCAACAATGTGTACGTTACTGGACACAGTCTCGGTGGTCATACTGCCGGTATTGTTGGCAAGCGCGTGACTCGTGGTCGCCTGAACACGGTCGTCGCTTTGGACCCTGCCCTGCCACTGTTCTCGATCAACGATCCAGCCAACCGTGTTGCGTCGGGTGATGCTAACTACGTTGAGGTTATCCACACGAACGGAGGACTGCTCGGTTTCGATCTGCCCCTCGGTCAGGCCGATTTCTACCCCAACGGAGGCCGTAGCCAGCCTGGATGTGGCGTTGATCTGGCGGGTACCTGCGCACATAGCCGTGCTCATCAGTTCTTCGCTGAGTCGGTCCGCCCGGCCCAGAGTGGCTTCAACTCTGTCCGTTGCGCGAACTACGATCAGATCCTGAACAACAACTGCGTGTCGTCGGGAGCTAACGCGCGTATGGGCGGTGAGCCTTCGAACATTGGACGCGGTGTGAATGGAGTTTATTTCCTCACCACCAACGCCCAGAGTCCGTTTGCCCGGGGTTAA
>ASTEI11704
ATGCGAAGCGCGACAGTTCCTACCTCCGTTCATGAACTGCGCCCGGGCGATATCGACGTGATCGCGGCTCTCGGTGATTCGCTAACAGCCGGCACGGGAATACTCGCCACCGGAATTGTTGAACTGATCATAGAGAATCGTGGTCTGTCCTGGTGTATCGGAGGACAGGGTACCTGGCGTCAGTATCTAACACTACCGAACATATTGAAGGTATTCAATCCGAACCTGAACGGTTATGTCGTTGCCGACAGTCTCTCGATCGACAGAGAGTCAAGGTTTGATGTGGCTGAAATTGGTGCCATGAGTCAGGACTTGCCGCATCAGGCAAGGAATCTTATCAAACGTATGCAAGCCGATCGTTCGGTTGATATGAAACATCACTGGAAGCTGATAACCATCCTCATCGGGCACAATGATTTCTGTAGCCGTGTGTGCTATCTGCCGACTCCAGAGAAAGCTCTCTATCAACATGAGCAAAACTTGCTGCAAACTTTAAGACTGCTGCGCAAGTACCTGCCGCGAGCCATGATCAACATCGTCGCTACTATTAGTAAGTATGCATATAAAAAAGAAAAATGTTTCATCGTTAACAATATAATCATCTTC
>ASTEI11714
ATGCCCTCGAAGGACGAAATGCTGTGTGCACTTGAAAACGCGAAAGTAGAGGTGCCGAATACTGCTACAATACCGCAAATCCGCAGACTCTTCGACGAAACATGTTTGATCATGTCGAATGAAGAAAGTGCGCTGCAACAGGAGGAGGACGCCGGATCAGTTCGTGGAATGGAGAACAAAGGCACGACGCTTAAAATGGCTGCAAGCAAAGACGACGGCAACGTTGCCATGTCTGCAAACGCTCATCCCATCCATGGCATCAACATCGAACGCTCGACCAACGCTTGCCTTAACATGTGTGTTACCATCGTTTATGCCGAAGGTCTAATGGACAAGTTCTCTGGCGATAATGGAGAGGACATTAATGCATGGATCGACCAGTTAGAGCATACCTTCCAAATGCTGCAAATGAACGAAATCCAACAATTAATAATAACACGACGATTGTTGGAGGGAACCGCCGCCATGCTTGTTAAATCGTCAACGCTCACCGGATACATTGAAGTGAAGAAG
>ASTEI11715
ATGAAAACAAAGGACGATGTTATTCTTGCACAGATATTAAGAGAAGAAATGCAAACGGTGTTTAATGAAGGTCGGGAGGAATTGCGTCTGAATGCGCGAGACAGCATTGGTAGAAAGGTGAAAAGAAGATTTTTGGGACCGTATATCGTTCAAAAAGTGTTGCCAAACGACCGGTATGAAGTTCGTAAATTAGATGAGGGAGAAGAGGGACCATGTCGAACGACCACGGCAGGAGACATGTTAAAGGATTGGTCTCATTCACATTGA
>ASTEI11742
TCATCAGTAGAGTTTGCCTTTTTCCACAGCTCACAGGTGAATAAACGATGAAGCTACTACTCCTACTAGCCAGCGTGCTTTGCCTTGCGCTGATCGTATCCGCACGGCCGTCCGACGAGACTACGGATCAAGAATCATCGACCGAGCTAAGCGAAGACACATCGGATAGCTACCACCAGGAAGAGGATACATCAGAAACCGGTGCCGATGCTGGTACAGAGGACGGTAATTCGGAAGATGACTCCAGCGAATTAGAATCTTCTTCGGAAGAAGGTCATGAGGATGGTAGCGAAGACGCTACTGGTGAGGAAGGTGGGGCAGGCGAGAAAGGTGAGGCCGGTGAGGAAGACGAGGCAGGCGAGGAAGGTGAGGCAGGTGAGGAAGGTGAAGCAGGTGAAGAAGGTGGTGCAGGTGAAGAAGGCGGAGCAGGTGAAGAAGGCGGTGCAGACGAAGAAGGT
